# Supplementary material for: Transcriptome analysis of cynomolgus macaques throughout their lifespan reveals age-related immune patterns
Source: NPJ Aging. 2024 Jun 20;10(1):30. doi: 10.1038/s41514-024-00158-0 (PMC11189941; doi:10.1038/s41514-024-00158-0)
Supplement: Supplementary file 2 — Source Data Fig.1 [file 41514_2024_158_MOESM2_ESM.xlsx]

## Sheet: cover
	Fig. 1 : Pairwise analysis of RNA sequencing data
	Fig. 1b : Annotated information of DEGs of 3 age stage
	Fig. 1c : The count number of DEGs and DTUs
	Fig. 1d : Identified GO terms of up and down DEGs from 3 age stages by metascape

## Sheet: Fig. 1b
Aging genes & Cancer genes annotation							Y=Yes	D=induce
							N=No	H=inhibit
gene	log2FoldChange	padj	Group	aging	oncogene	TSG	fusion	cell age effect
GPX1	2.04446	4.48041e-11	G1_G2_1_up	Y	N	N	N	N
FAS	1.0971	6.71097e-09	G1_G2_1_up	Y	N	Y	N	N
MXI1	1.40733	6.092e-06	G1_G2_1_up	Y	N	N	N	N
IGF2BP2	1.20328	1.89546e-05	G1_G2_1_up	N	N	Y	N	N
ERBB3	1.55249	6.98458e-05	G1_G2_1_up	N	Y	N	N	N
SOD2	1.55462	7.17762e-05	G1_G2_1_up	Y	N	N	N	N
IRF7	1.37347	0.000109627	G1_G2_1_up	N	N	N	N	D
RBX1	1.41849	0.000110233	G1_G2_1_up	N	N	N	N	H
CD274	1.20612	0.000116176	G1_G2_1_up	N	N	Y	Y	N
FOS	1.04796	0.000133712	G1_G2_1_up	Y	N	N	N	H
MATK	1.2391	0.000248407	G1_G2_1_up	N	N	N	N	D
SGK1	1.2147	0.000486777	G1_G2_1_up	N	Y	N	N	H
CDKN2B	1.43203	0.000515904	G1_G2_1_up	Y	N	N	N	D
MB21D2	1.75457	0.00163811	G1_G2_1_up	N	N	N	N	N
APOBEC3B	1.22466	0.00213534	G1_G2_1_up	N	Y	Y	N	N
PTGS2	1.06332	0.00215689	G1_G2_1_up	Y	N	N	N	N
TXN	1.32688	0.00219668	G1_G2_1_up	Y	N	N	N	H
PRF1	1.00357	0.00326976	G1_G2_1_up	N	N	Y	N	N
ACSL6	2.17345	0.00642542	G1_G2_1_up	N	N	N	Y	N
NTN4	1.59811	0.0103306	G1_G2_1_up	N	N	N	N	H
XAF1	1.49465	0.0105131	G1_G2_1_up	N	N	N	N	D
GRIN2A	5.51974	0.0111067	G1_G2_1_up	N	N	Y	N	N
WT1	7.85616	0.0125739	G1_G2_1_up	N	Y	Y	Y	H
PTRF	1.26533	0.0185883	G1_G2_1_up	N	N	N	N	D
GATA1	1.04422	0.0305339	G1_G2_1_up	N	Y	Y	N	N
ANK1	1.08157	0.0368274	G1_G2_1_up	N	N	N	N	N
GDF11	-1.12187	1.28733e-09	G1_G2_2_down	Y	N	N	N	N
PAX5	-1.55319	2.07059e-07	G1_G2_2_down	N	Y	Y	Y	N
BCL7A	-1.13024	2.93721e-06	G1_G2_2_down	N	N	N	Y	N
CD79A	-1.27284	8.61133e-06	G1_G2_2_down	N	Y	N	N	N
CD79B	-1.18147	2.6432e-05	G1_G2_2_down	N	Y	N	N	N
ZNRF3	-1.55937	0.000162744	G1_G2_2_down	N	N	Y	N	N
ERBB2	-2.83419	0.00310453	G1_G2_2_down	Y	Y	N	Y	N
EBF1	-1.10965	0.00370957	G1_G2_2_down	N	N	Y	Y	N
IGFBP2	-1.26239	0.0123296	G1_G2_2_down	Y	N	N	N	N
TCL1A	-1.5549	0.0127292	G1_G2_2_down	N	Y	N	Y	N
COL3A1	-4.85729	0.016685	G1_G2_2_down	N	N	N	Y	N
TP63	-1.17137	0.0211612	G1_G2_2_down	Y	Y	Y	N	D
COL1A1	-4.75565	0.0299791	G1_G2_2_down	N	N	N	Y	N
IL6	-1.14124	0.0355284	G1_G2_2_down	Y	N	N	N	N
CDKN1C	2.47118	0.0150955	G2_G3_1_up	N	N	N	N	D
FBLN2	3.59597	0.0314	G2_G3_1_up	N	N	Y	N	N
LIMA1	1.15298	0.0320102	G2_G3_1_up	N	N	N	N	H
KIAA1549	-3.21077	2.56628e-07	G2_G3_2_down	N	N	N	Y	N
NBEA	-1.56585	2.69904e-06	G2_G3_2_down	N	N	N	N	N
NOG	-1.38883	6.45536e-05	G2_G3_2_down	Y	N	N	N	N
PTPRT	-2.51514	9.67007e-05	G2_G3_2_down	N	N	Y	N	N
RNF213	-1.2453	0.000460473	G2_G3_2_down	N	N	N	Y	N
ARHGEF10	-1.61488	0.00138736	G2_G3_2_down	N	N	Y	N	N
ERBB3	-1.72441	0.00163826	G2_G3_2_down	N	Y	N	N	N
XAF1	-1.65604	0.00373868	G2_G3_2_down	N	N	N	N	D
IL6ST	-1.06465	0.0134702	G2_G3_2_down	N	Y	N	N	N
CCND1	-1.23347	0.0195442	G2_G3_2_down	N	Y	N	Y	D
TRPV1	-1.65661	0.0307823	G2_G3_2_down	Y	N	N	N	N
FGF23	-3.22729	0.031328	G2_G3_2_down	Y	N	N	N	N
LMO1	-3.87552	0.0386319	G2_G3_2_down	N	Y	N	Y	N
WT1	-7.55574	0.0447399	G2_G3_2_down	N	Y	Y	Y	H
AXL	-1.54892	0.0472782	G2_G3_2_down	N	N	N	N	D
CDH17	-2.44272	0.0487842	G2_G3_2_down	N	Y	N	N	N
NTRK1	-1.21843	0.0488656	G2_G3_2_down	N	Y	Y	Y	N
ERBB3	2.07008	3.0449e-05	G3_G4_1_up	N	Y	N	N	N
CETP	1.26023	0.000137469	G3_G4_1_up	Y	N	N	N	N
CLTCL1	2.09059	0.00997703	G3_G4_1_up	N	N	Y	Y	N
PTCH1	1.28634	0.0132554	G3_G4_1_up	N	N	Y	N	N
AR	3.20648	0.0307439	G3_G4_1_up	Y	Y	N	N	D
PTPRT	1.73438	0.0358049	G3_G4_1_up	N	N	Y	N	N
BCL7A	-1.13014	3.06077e-10	G3_G4_2_down	N	N	N	Y	N
TCL1A	-1.9267	6.11987e-05	G3_G4_2_down	N	Y	N	Y	N
CTNNAL1	-3.04529	0.00732527	G3_G4_2_down	N	N	N	N	H
FBLN2	-5.27087	0.00737462	G3_G4_2_down	N	N	Y	N	N
IL6	-3.35518	0.00971607	G3_G4_2_down	Y	N	N	N	N
LIMA1	-1.35652	0.013702	G3_G4_2_down	N	N	N	N	H
MAPK12	-1.32439	0.0244293	G3_G4_2_down	N	N	N	N	D

## Sheet: Fig. 1c
Count of DEG & DTU
DEG	Up	Down
G1-G2	525	225
G2-G3	146	213
G3-G4	143	148
DTU	Up	Down
G1-G2	46	37
G2-G3	18	21
G3-G4	17	13

## Sheet: Fig. 1d
Heatmap Selected GO
GO	Description	_LogP_human_G1_G2_down	_LogP_human_G1_G2_up	_LogP_human_G2_G3_down	_LogP_human_G2_G3_up	_LogP_human_G3_G4_down	_LogP_human_G3_G4_up
R-HSA-372790	Signaling by GPCR	-3.12328	-3.60944	-2.40817	0	0	-2.72756
GO:0098609	cell-cell adhesion	-3.74339	-6.10224	-2.86094	0	0	-4.31279
GO:0051046	regulation of secretion	-4.22956	-4.07954	-5.75974	0	0	0
GO:0035239	tube morphogenesis	-2.8637	-2.87016	-2.14925	-3.38543	-3.30994	-4.77695
GO:0030036	actin cytoskeleton organization	-2.16009	-6.54223	-2.32694	-2.88205	-3.43155	-2.96724
GO:0051607	defense response to virus	0	-10.0691	-11.6155	0	0	0
R-HSA-909733	Interferon alpha/beta signaling	0	-7.41882	-14.5682	0	0	0
R-HSA-1280215	Cytokine Signaling in Immune system	0	-12.9423	-5.49256	0	0	0
GO:0071345	cellular response to cytokine stimulus	0	-11.7878	-4.91702	0	-2.02317	0
GO:0042063	gliogenesis	0	-6.73571	-2.85094	-2.21622	0	0
GO:0043410	positive regulation of MAPK cascade	0	-7.36695	-3.15118	0	-3.74986	-2.0491
GO:0001934	positive regulation of protein phosphorylation	0	-11.2655	0	-2.98861	-2.91615	0
GO:0002697	regulation of immune effector process	0	-9.94375	0	-4.79713	-2.56039	0
GO:0050865	regulation of cell activation	-2.12971	-7.81901	0	-4.28323	0	0
GO:0001775	cell activation	-4.81114	-9.96941	0	-3.84959	0	0
GO:0009617	response to bacterium	0	-16.7068	0	-2.42751	0	-2.51451
M5885	NABA MATRISOME ASSOCIATED	0	-12.4088	0	-3.54184	0	-3.65454
GO:0006935	chemotaxis	-2.85648	-8.85096	0	-3.07682	0	-5.27501
GO:0055080	cation homeostasis	0	-7.34862	0	0	0	-2.0446
GO:0006954	inflammatory response	0	-24.1796	0	0	0	-2.41455
