# Supplementary material for: Transcriptome analysis of cynomolgus macaques throughout their lifespan reveals age-related immune patterns
Source: NPJ Aging. 2024 Jun 20;10(1):30. doi: 10.1038/s41514-024-00158-0 (PMC11189941; doi:10.1038/s41514-024-00158-0)
Supplement: Supplementary file 3 — Source Data Fig.2 [file 41514_2024_158_MOESM3_ESM.xlsx]

## Sheet: cover
	Fig. 2 : Aging-associated timeseried analysis
	Fig. 2a-1 : Input data used for WGCNA analysis
	Fig. 2a-2 : Age-associated 2 modules identified by WGCNA
	Fig. 2a-3 : GO terms of the 2 selected modules
	Fig. 2b : Input data used for venn-diagram
	Fig. 2c : Age-assocted 4 DEG pattern groups by DESeq2
	Fig. 2d : GO terms of the main 3 pattern groups
	Fig. 2e : Top 10 hub genes of main 3 pttern groups

## Sheet: Fig. 2a-1
INPUT file : batch-corrected vst-normalized readcount of Macaca fascicularis
ensembl_id	A_FST	B_FST	A_SND	B_SND	A_TRD	B_TRD	C_FST	D_FST	C_SND	D_SND	C_TRD	D_TRD	E_FST	F_FST	E_SND	F_SND	E_TRD	F_TRD	G_FST	H_FST	G_SND	H_SND	G_TRD	H_TRD
UBE3D_chr4_90807728	7.46309	7.30845	7.51107	7.15469	7.33547	7.28423	7.00078	7.26624	7.33427	7.38591	7.40332	7.14597	7.45816	7.3374	6.71259	7.42465	6.78551	7.0331	6.86055	6.95039	7.06332	7.12048	7.50416	7.15686
LOC102135662_chr11_91852075	7.36399	7.42845	7.31184	7.35331	7.24639	7.39082	6.91769	7.10168	7.29695	7.42211	7.55282	7.36206	7.4226	7.38912	7.078	7.71952	7.19741	7.44937	7.29113	7.50801	7.01997	7.22126	7.26607	6.94101
PIK3C2B_chr1_62902426	10.3376	10.2825	10.5458	9.83362	10.5052	10.1076	10.2872	10.328	10.1902	9.8893	10.2014	9.72329	9.78481	10.0594	9.91471	10.2394	9.99272	10.1965	10.2015	9.79266	10.1892	10.2468	10.0583	10.172
MOGAT2_chr14_71018439	6.14065	6.05774	6.05653	6.20777	5.78064	6.12193	5.58594	5.58594	5.87037	6.08737	5.80825	6.18809	5.58594	6.32718	6.33398	5.58594	6.16398	6.0198	6.41908	5.58594	6.08143	5.58594	5.79963	6.09646
ZNF285_chr19_45084763	6.55432	7.27839	6.57995	7.42289	6.90359	7.45951	6.9517	6.78037	6.74622	6.61317	6.94277	6.70399	6.37746	7.19146	6.33398	7.03527	6.59399	7.0331	6.59959	6.25368	6.75304	6.41757	6.42943	6.0035
UVRAG_chr14_71115719	10.1156	10.2211	10.1931	10.2716	10.2875	10.2185	10.1356	10.3328	10.1226	10.3483	10.4257	10.1557	10.0598	10.1961	10.1316	9.97017	9.78741	10.1889	10.1381	9.95792	10.0179	9.99129	10.0937	9.87565
HDLBP_chr12_131186311	12.2927	12.8543	12.583	12.5349	12.4277	12.7596	12.7967	12.6784	12.5668	12.5878	12.4911	12.4808	12.6116	12.3999	12.7093	12.5406	12.8348	12.4077	12.7935	12.4055	12.7731	12.5049	12.6207	12.7222
LOC102115981_chr10_56487168	6.26328	6.02301	5.88436	5.96276	6.63021	5.96603	6.04386	5.58594	6.03459	5.94139	5.58594	5.58594	5.58594	5.9596	5.58594	5.92733	5.58594	5.58594	5.58594	6.01919	5.58594	6.02459	5.58594	6.05238
ENAH_chr1_84299080	6.45522	5.58594	6.44478	5.77475	5.58594	5.85509	6.14562	5.58594	6.27716	5.58594	5.58594	5.90947	5.58594	5.58594	5.58594	5.58594	5.58594	5.92251	6.08824	5.58594	5.58594	5.58594	5.9554	5.58594
CCDC151_chr19_11755203	7.084	7.02424	7.04704	7.44523	7.18953	7.85244	7.1074	7.46772	6.99576	7.45727	7.26907	7.1033	8.0457	7.23831	7.58409	7.26722	7.39505	6.97593	7.42675	7.26194	7.6359	7.36503	7.44883	7.42438
GSTCD_chr5_105198805	7.71416	7.63272	7.5958	8.09267	7.49615	7.63909	7.50955	7.29868	7.91303	7.31987	7.52431	7.68759	7.25876	7.8363	7.11765	7.25312	6.98523	7.74739	7.37207	7.86295	7.50611	7.59243	7.66492	7.78344
DIS3_chr17_55136834	10.0262	9.83238	9.94504	9.93935	10.0176	9.48153	9.73294	9.65842	9.65952	9.61785	9.95412	9.73981	9.47068	9.82983	9.70753	9.68448	9.63926	9.85902	9.42614	9.4078	9.27587	9.46319	9.54398	9.03116
ANAPC15_chr14_67243784	8.1156	8.17734	8.07136	8.47787	8.06576	7.89018	8.2676	8.04256	8.40652	8.32811	8.57524	7.88696	8.6605	8.08305	7.71009	8.11314	7.93598	8.09855	7.86552	8.18752	8.0223	8.15019	8.61519	8.32106
CSMD2_chr1_193766107	6.17386	5.83893	5.58594	6.00694	6.33223	5.58594	5.58594	6.10708	5.98755	5.58594	5.58594	6.30347	5.58594	5.58594	6.07192	5.58594	5.58594	5.58594	5.81148	6.72318	6.08143	6.05944	6.01217	6.0035
CDCP1_chr2_100084492	6.14065	6.63723	6.53731	6.31009	6.30745	6.62455	6.51766	6.57009	6.45103	6.57441	6.34791	6.51501	6.4739	5.89132	6.42001	5.58594	6.19854	5.58594	6.62247	6.93833	6.65241	7.16355	6.953	7.53047
RP1L1_chr8_10101073	7.77151	5.83893	7.19271	5.9125	7.68481	5.58594	6.91769	5.79966	6.66407	5.79151	6.60817	5.58594	5.58594	5.89132	5.58594	6.12386	5.58594	6.1663	5.58594	5.58594	5.58594	5.58594	5.58594	5.58594
LOC102129332_chr5_65870799	8.11077	8.00783	8.09963	8.23341	7.77879	8.21868	7.93065	7.94979	7.85942	8.01727	8.07881	7.71424	8.56435	7.73244	7.9101	7.57518	8.03405	7.76582	7.60583	7.50801	7.78556	7.86954	7.72702	8.04203
BANK1_chr5_101095116	10.7657	10.7586	10.773	10.2916	10.7902	11.6924	9.83697	10.5968	9.63073	10.7951	9.79577	10.1465	10.394	10.39	10.305	10.7277	10.4077	10.2179	9.53125	9.53262	9.35913	9.68806	9.44649	9.21334
LOC102146463_chr1_138243701	7.43093	7.40125	7.25917	7.61737	7.36933	7.35093	7.38979	7.64911	7.4482	7.46591	7.52431	7.76595	7.65262	7.5324	7.29766	7.75797	7.1757	7.59668	7.26696	7.3747	7.3938	7.44776	7.54848	7.2878
ZMYND19_chr15_671249	8.40548	8.51839	8.29722	8.44349	8.26069	8.46601	8.00367	8.03657	8.04098	8.01727	7.99437	7.76595	8.38917	8.13542	7.95737	8.25763	8.02847	8.0253	7.77916	7.77536	8.00909	8.0236	8.2472	8.21416
CEBPD_chr8_48559085	9.88497	10.5319	10.1039	10.4498	10.0394	10.6042	10.5017	10.9779	10.7376	10.94	10.7489	11.5848	11.468	10.5915	11.5562	10.7505	11.415	10.3852	11.6245	11.1799	11.4313	10.7474	10.9385	10.9733
LOC102147189_chr7_57169740	6.10522	6.05774	6.10099	5.96276	5.58594	6.42637	5.58594	5.58594	5.58594	5.87641	5.58594	5.58594	5.58594	6.06745	5.58594	6.00357	5.58594	5.58594	5.58594	5.58594	5.58594	5.58594	5.58594	5.58594
LOC102122749_chr19_51151513	9.98197	10.4677	10.4848	10.9494	10.5242	10.8144	10.4722	11.0196	10.3727	11.1357	10.2098	10.4074	11.4855	12.3177	10.6879	12.682	10.9088	12.7597	10.8967	15.1384	10.6434	14.6275	10.7802	15.236
SNU13_chr10_9424096	11.3	11.2744	11.3113	11.412	11.3158	11.5325	11.3849	11.293	11.1998	11.4089	11.0645	11.2488	11.6811	11.3158	11.16	11.4631	11.2367	11.3533	11.1708	11.1586	11.2573	11.2883	11.4545	11.3103
LOC102131743_chr19_21453462	7.02799	6.95562	6.87915	7.40776	6.96469	7.0474	6.56902	6.96751	6.95811	7.02353	6.97393	6.78561	6.83858	7.0105	6.47229	6.98254	6.5744	7.11884	6.70862	7.2436	6.58624	6.99029	7.23272	6.59183
LOC102118672_chr9_93891630	6.57278	6.75523	6.65941	6.61593	6.64674	6.73058	6.66339	6.84662	7.38817	6.93198	6.69323	7.39645	6.70953	7.15504	7.16844	6.88844	6.87587	6.90304	7.32648	7.2436	7.04906	6.61238	6.92366	7.20215
PRKAG2_chr3_184261585	10.3486	10.3668	10.3668	10.5571	10.4154	10.2802	10.2029	10.6547	9.9784	10.6108	9.93061	11.2631	9.85751	10.0118	10.1818	9.96626	10.0814	9.74409	10.0843	10.5337	9.90679	10.4054	9.79688	10.4089
TRPM6_chr15_85516032	5.97938	6.43275	6.14178	6.58345	6.42345	6.54029	6.91769	6.31904	6.80721	6.29159	6.98918	6.70399	6.99283	6.86006	7.22894	6.74027	6.99814	5.97429	7.4374	6.30614	6.97483	6.2756	6.61202	6.70519
PEX19_chr1_91378914	10.3575	10.1248	10.4101	10.4481	10.2095	10.0052	11.1377	10.3667	10.6154	10.5205	11.1403	10.7451	10.6167	10.6778	10.4034	10.8627	10.4097	10.3623	10.6303	10.4685	10.6361	10.4038	10.7119	10.7246
CDKL1_chr7_114544954	6.17386	6.62314	6.05653	6.35581	6.72519	5.96603	6.68552	6.2225	6.35695	6.44603	6.53852	6.66037	6.55981	7.17945	6.39245	7.44902	6.63192	6.50439	6.68783	6.16549	6.6309	6.61238	6.47907	6.75706
FAH_chr7_58620239	8.52504	8.35169	8.47424	8.75701	8.72033	8.44848	8.84384	8.61148	8.93482	8.56274	9.00998	8.4003	9.52223	8.65668	8.7205	8.74758	9.03992	8.60553	8.55373	8.41606	8.67436	8.4873	8.81002	8.40715
TRIM40_chr4_140817214	5.86458	5.58594	5.58594	5.9125	6.16655	5.85509	6.40394	6.67166	6.24825	6.31981	6.02925	6.18809	6.55981	6.26381	6.47229	6.76284	6.61316	5.97429	6.03566	5.78028	5.58594	6.25263	5.9554	6.17443
NFYC_chr1_186947965	10.6241	10.8024	10.8182	10.668	10.7169	10.8278	10.7854	10.8055	10.6637	10.7277	10.4542	10.884	10.7967	10.6509	10.7946	10.6785	10.8829	10.6441	11.0039	10.7126	10.975	10.7869	10.6909	10.995
AMFR_chr20_44334789	11.6854	12.2239	12.3977	11.5082	12.1886	12.024	12.6672	12.7361	11.8694	12.982	12.2109	13.3052	11.8845	12.4414	12.9264	13.1471	12.585	12.3355	13.1802	13.3379	13.1723	12.1339	12.3814	13.1953
ATP6V1E2_chr13_63841474	5.58594	5.58594	5.58594	5.9125	5.58594	5.58594	5.58594	5.95544	5.93402	6.04406	5.97023	5.58594	6.04672	6.19334	5.8041	6.06762	5.58594	5.78055	6.17909	5.92204	5.58594	5.94455	6.14827	6.55056
ZNF174_chr20_3659049	8.63183	8.80183	8.9101	8.51141	8.99531	8.56357	8.671	8.63889	8.64835	8.56274	8.60135	8.45726	8.67472	8.51675	8.7205	8.52403	8.29632	8.71322	8.53989	8.72212	8.53216	8.68084	8.54234	8.89216
TASP1_chr10_48834812	8.36991	8.70667	8.29722	8.61364	8.28165	8.41635	8.36913	8.3466	8.40245	8.29175	8.5531	8.04664	8.06784	8.38993	8.13723	8.29626	8.16644	8.29313	8.09535	8.16965	8.15972	8.25521	8.44781	8.2192
NUP35_chr12_72114662	8.421	8.56215	8.32598	8.63807	8.63908	8.56031	8.71412	8.31759	8.47393	8.40657	8.864	8.59252	8.92672	8.76952	8.45698	8.71506	8.58153	8.54497	8.076	8.35454	8.58118	8.43441	8.41177	7.92214
LOC107127366_chr14_61093972	5.78312	5.76494	5.88436	6.0468	5.78064	5.96603	5.91042	5.79966	5.98755	6.37297	6.08109	6.59073	6.45091	5.80208	6.36382	5.58594	6.46888	5.86095	6.21942	6.69264	6.79049	5.98663	6.18656	5.79527
MMEL1_chr1_225725796	7.02799	6.63723	7.32211	6.89039	7.20879	6.71616	7.07796	6.65225	7.25843	6.73705	7.17035	6.74567	7.33863	6.92283	6.5898	6.88844	6.91822	6.50439	7.11047	6.28044	7.06332	6.29777	7.19839	6.55056
CHST9_chr18_55101966	5.58594	5.58594	5.58594	5.58594	5.58594	5.58594	8.56176	5.58594	6.90575	5.58594	7.38195	5.58594	5.58594	5.58594	5.58594	5.58594	5.58594	5.58594	5.58594	5.58594	6.53916	5.58594	6.25627	5.58594
LIF_chr10_21209418	6.69222	6.60881	6.81662	6.39874	6.16655	6.55782	7.28227	6.2225	6.71422	6.29159	6.73299	6.26733	6.04672	6.06745	5.58594	5.58594	6.42245	6.19724	6.35877	6.09781	6.40798	6.77155	6.37632	6.24278
RHBDD3_chr10_22239491	8.15361	7.90045	8.06564	8.47787	8.0803	8.23936	8.24398	7.86384	8.21971	8.22087	8.32578	7.55537	8.83505	7.99734	7.91695	7.7674	8.13065	8.09379	8.08893	8.28602	8.17743	8.27315	8.48726	8.41153
PCNA_chr10_57342341	9.83603	10.314	9.89423	10.0242	9.80599	10.0788	10.1135	9.94395	10.1287	10.2381	10.1073	10.4418	10.5228	10.1706	10.2089	10.2426	10.2014	10.1314	10.0827	10.0261	10.1181	10.1004	9.90597	10.2924
FBXW2_chr15_16509971	11.3644	11.4412	11.5489	11.5485	11.4815	11.3157	12.4737	11.7639	11.7661	11.7617	12.3081	12.0159	11.5373	11.8557	11.6297	12.2586	11.7511	11.7537	11.8746	11.6201	11.7876	11.5655	11.7005	11.5219
PPP1R12B_chr1_60728058	10.2539	10.4371	10.4458	9.89749	10.7773	10.152	10.1604	9.79027	9.89977	9.91587	8.90974	9.40352	9.78157	10.2381	9.55277	8.81921	10.6957	10.3194	10.0316	10.2775	11.3758	10.6368	9.95909	9.34577
LOC102131080_chr19_12635131	6.14065	6.02301	6.14178	5.77475	6.44459	6.01059	5.58594	6.01221	6.30482	6.08737	5.97023	5.58594	5.58594	5.58594	5.58594	5.58594	5.58594	5.58594	5.9758	5.58594	5.58594	5.58594	5.58594	5.58594
RP2_chrX_45249930	9.93628	10.1747	9.98238	10.0046	10.2454	10.1551	10.1135	10.6395	10.1092	10.3815	9.98706	11.3602	9.87589	10.3367	11.1807	10.3072	10.5954	10.2494	10.8633	10.7958	10.5494	10.2991	10.0147	10.1216
UHMK1_chr1_89206761	12.3643	12.2621	12.3151	12.2275	11.9744	12.3763	12.2986	12.2443	12.1194	12.0711	12.4572	12.5574	11.8416	12.4757	12.8755	12.4812	12.669	12.3433	12.658	12.4267	12.2792	12.2851	12.369	11.7988
MED23_chr4_35765225	11.0255	10.7801	11.021	11.0414	10.8366	11.0037	10.9626	10.7771	10.8267	10.3132	11.1534	10.6093	10.632	11.2385	11.2456	10.9735	10.705	11.281	10.7913	11.0641	10.8173	10.9789	10.7487	10.7546
WWC2_chr5_182474051	7.80839	8.86342	8.51621	8.39028	8.43135	8.4414	8.63103	8.9319	8.12831	8.43593	9.00027	8.81356	8.49368	8.55095	9.50529	8.5401	9.27113	7.82544	8.9919	8.51757	8.52305	8.66211	8.63477	8.41591
PLEKHA7_chr14_50704484	5.58594	6.79152	5.58594	6.3776	6.37928	6.60834	7.04774	5.79966	7.19819	5.99604	6.77116	5.58594	6.88296	6.99638	7.24067	6.61845	6.7033	6.81099	7.88063	6.16549	7.67924	6.12216	7.71177	5.94787
LOC102117218_chr19_4523832	9.78536	10.0194	9.96159	9.82313	9.74672	9.97662	9.85994	9.85274	9.56778	9.98858	9.6324	9.64212	9.9701	9.75584	9.73955	9.83335	10.0202	9.68221	9.94109	9.73305	10.0051	9.9329	9.92808	10.2267
LOC107127228_chr14_886665	6.60858	7.34499	6.73249	7.02521	6.99974	7.24058	5.58594	7.65714	5.58594	7.97725	5.58594	7.54538	7.551	7.40921	8.13141	7.10188	8.19639	7.07679	7.22977	7.74481	7.37223	7.33617	7.3301	7.58033
RBFOX2_chr10_15233307	7.74633	6.88228	7.65192	6.63173	7.2183	7.00444	6.84613	6.3764	6.51471	6.78552	6.6727	6.63776	6.29563	6.43882	6.27005	6.41276	6.44602	6.3319	6.55192	6.5222	7.00513	6.43574	7.07597	6.27426
MYCL_chr1_187857231	8.14421	7.18336	8.15446	7.11641	7.85512	7.41415	8.14523	8.29791	7.73188	8.56274	7.55282	8.21383	7.44051	7.82196	7.52999	8.21114	8.12025	8.15442	8.75044	8.21391	8.28996	8.34603	7.63272	8.83509
ZNF860_chr2_15386120	7.22752	7.2159	6.98025	7.39245	6.99974	7.80227	6.93483	7.3093	7.06737	7.1647	6.82576	6.824	6.99283	6.92283	7.05078	7.01798	7.0109	7.4257	6.32659	6.98577	6.28331	6.92936	6.22243	6.7228
LOC107130543_chr8_6829732	6.10522	5.58594	6.10099	6.31009	6.35615	5.91534	6.49073	5.95544	6.49404	5.99604	6.37828	6.09589	6.16732	6.19334	5.58594	6.06762	5.58594	6.0198	6.29281	6.25368	6.40798	6.09181	6.56998	6.27426
SLC23A2_chr10_57462498	10.1238	9.94313	10.2395	9.94177	10.1383	9.45061	9.83504	9.85439	9.82706	9.46404	9.61562	9.65742	9.413	9.78093	9.8263	9.85462	9.72029	10.1483	9.83518	9.5647	9.54158	9.65496	9.69917	9.87877
LOC107130595_chr8_40169047	6.69222	6.82652	6.57995	6.92573	6.5962	7.06827	6.40394	6.54827	6.87855	6.97217	7.24516	7.23978	7.37667	6.81032	6.42001	7.28116	6.39812	6.73963	6.72896	7.13729	6.91152	6.8867	6.72745	6.46132
RBPMS2_chr7_42205234	7.76526	7.78872	7.93942	7.2795	8.08512	7.39082	8.11284	7.36105	7.77794	7.20813	8.09757	7.26526	6.70953	7.61957	6.90339	7.97574	6.78551	7.15938	8.10174	7.60804	8.17743	7.8404	8.01823	8.39833
EPX_chr16_43709285	7.78392	10.4639	8.43973	8.79543	11.7546	8.60833	12.5744	10.7552	11.4799	11.5839	10.9919	8.9592	12.591	9.29238	12.8363	8.67212	11.583	8.88251	9.66947	9.53091	9.4306	10.3287	9.96978	10.3829
PROX1_chr1_72560578	6.06707	6.50124	5.58594	6.26101	5.78064	6.71616	5.58594	6.28845	5.58594	6.3469	5.80825	5.58594	5.58594	6.19334	5.58594	5.58594	5.87641	5.97429	5.58594	5.86057	5.58594	6.05944	5.58594	5.88171
LOC101865922_chr1_115218053	7.94095	8.19992	8.08274	7.90496	9.26324	8.16339	8.68408	8.59557	8.56386	8.74039	8.25015	8.15825	9.18314	7.57673	8.96494	7.58605	8.77008	7.1693	7.71258	8.52455	7.8766	8.51451	7.76437	8.67415
CLIP4_chr13_81617299	9.57633	9.26976	9.16395	9.65879	9.29598	9.04334	9.23699	8.84754	9.34167	8.46873	9.30594	8.78174	8.24756	9.32206	8.75441	8.96819	8.6365	9.11856	8.67251	8.48932	8.83672	8.37942	9.07245	8.27833
RINT1_chr3_137971682	9.72517	9.59389	9.70876	9.63948	9.47625	9.35917	9.69083	9.37708	9.57135	9.35147	9.75998	9.52302	8.98752	9.63323	8.99665	9.5861	9.08509	9.60619	9.32603	9.28327	9.15281	9.48749	9.47257	9.19589
LOC107127792_chr16_28700207	8.1676	7.50662	7.54565	7.91011	7.51113	8.5925	7.355	7.35088	8.51211	8.01727	8.2221	8.27883	8.6923	7.61957	6.85485	8.07635	7.20811	7.78999	7.69539	8.29836	7.96865	8.17338	7.77171	7.62044
LOC102131351_chr10_10016551	6.26328	5.98519	5.88436	6.23498	6.13375	6.05079	6.09738	5.88791	6.03459	5.87641	6.08109	5.58594	6.42722	6.01701	6.11781	6.22097	6.16398	6.13351	5.90458	6.13275	6.02956	6.22878	5.58594	6.38704
PDS5B_chr17_12131190	10.655	10.7154	10.6187	10.7226	10.6286	10.7019	10.4895	10.5899	10.531	10.3687	10.3619	10.8379	10.3432	10.6557	10.815	10.5724	10.663	10.8388	10.3805	10.5097	10.2851	10.3902	10.4152	9.79382
STARD7_chr13_1006346	11.1955	11.2877	11.2539	11.0799	11.0966	11.2113	10.8828	10.8316	10.6402	10.7101	10.7354	10.5416	10.6728	10.6441	10.724	10.7103	10.7126	10.6645	10.612	10.3728	10.747	10.6314	10.7282	10.7722
LOC107126700_chr1_2506827	5.58594	6.45044	5.79714	6.4393	5.78064	6.54029	5.58594	6.28845	5.78723	6.04406	5.80825	5.98177	6.09027	5.58594	5.58594	5.92733	5.58594	5.86095	5.58594	6.13275	5.58594	6.22878	5.58594	6.05238
TPI1_chr11_7171677	12.5819	12.7374	12.7994	12.5597	12.6848	12.9241	12.7725	12.5848	12.6085	12.9287	12.4234	12.6872	13.5557	12.7612	13.0897	12.8007	13.3427	12.6977	13.1677	12.9494	13.1392	13.0139	12.896	13.34
ZNF678_chr1_86383775	6.64297	6.95562	6.8942	6.73527	6.72519	6.91305	6.40394	6.3764	6.68109	5.58594	6.51396	6.4016	6.09027	6.89192	6.61147	7.0523	6.3198	6.62976	5.81148	6.46359	6.28331	6.36021	6.74537	5.58594
CCDC91_chr11_28904385	8.66462	8.45471	8.36801	8.66506	8.75037	8.23525	8.51359	8.35137	8.66533	8.51653	8.61848	8.66431	8.63525	8.61695	8.41016	8.67212	8.71341	8.25552	8.20598	8.37018	8.32199	8.15796	8.53401	8.00717
ATXN7_chr2_119321056	11.1048	10.8833	11.184	10.8665	11.1438	10.8672	10.9332	10.8173	11.08	10.4657	10.3365	11.2292	10.1854	10.9837	11.3484	10.8689	10.9845	11.3215	11.2663	11.1536	10.9113	10.7624	10.9768	10.5057
CLCN3_chr5_168823225	9.92161	9.84175	9.85933	9.96699	10.0442	9.61915	9.86184	9.7159	9.97032	9.67087	9.94744	9.68114	9.70309	9.99201	9.9311	9.71505	9.61602	10.1857	9.7005	9.91411	9.78636	9.6469	9.64484	9.79051
LOC107128237_chr19_49455200	5.78312	6.20174	5.88436	5.77475	6.01999	6.08767	5.91042	5.58594	5.93402	6.1271	5.58594	6.14399	6.04672	5.9596	5.8041	6.17453	6.16398	5.58594	5.58594	5.86057	5.58594	5.76559	5.58594	5.58594
FAM227B_chr7_26297422	6.02548	5.58594	6.17964	5.96276	6.01999	5.91534	6.14562	6.14833	6.30482	5.94139	5.58594	5.81495	5.99842	5.80208	5.96309	6.00357	6.08736	6.42308	5.58594	6.06019	5.58594	5.89671	5.9554	5.58594
NR1D2_chr2_23433405	10.4861	10.2425	10.3566	10.3845	10.407	10.0379	10.4345	10.3137	10.4386	9.83309	10.4063	9.89714	9.68756	10.6086	9.90975	10.5175	9.97037	10.6535	10.0037	9.95156	9.85947	10.2854	10.3325	9.85365
GTF3C2_chr13_83501550	11.0786	11.1794	11.2769	11.0886	11.156	11.1186	11.2212	11.1514	11.0649	11.0963	10.9739	10.7193	11.0679	10.9729	11.0587	10.987	10.9197	11.1719	11.0929	11.0481	11.0977	11.0794	11.2878	11.3925
LOC102144060_chr13_18486378	10.6502	10.663	10.7069	10.806	10.963	10.288	10.7469	10.8458	10.7565	10.9059	10.8799	10.6037	11.1674	10.7628	10.8914	10.7254	10.6569	11.0633	11.0535	10.9861	11.0115	10.9039	11.0726	11.2077
PIK3CB_chr2_40799232	10.2582	10.4448	10.3735	10.3189	10.554	10.3206	10.4548	10.8383	10.6325	10.5272	10.3467	11.4802	10.3233	10.5935	11.491	10.7663	11.0107	10.4206	11.4004	11.4228	11.0572	10.6102	10.644	11.0415
PHF14_chr3_109820300	9.60168	9.32106	9.35893	9.43223	9.59261	8.96494	9.27751	9.2034	9.35625	9.40886	9.53759	9.56306	9.28327	9.50129	8.87218	9.70805	9.35361	9.42801	8.89805	8.96313	8.91484	8.95968	9.08381	8.48405
PRSS16_chr4_143577449	7.98413	8.77247	8.46569	8.66803	8.54941	8.86892	7.99654	7.83623	8.28336	8.8861	8.18767	9.02507	10.2653	8.98373	9.6171	9.12426	9.37723	8.38484	10.0087	8.79856	9.51009	8.01932	9.47472	8.58427
TRIM68_chr14_66170074	9.07253	8.82346	8.88489	8.88204	8.99531	8.86369	8.55702	8.26277	8.76625	8.13585	8.75241	8.05347	8.0003	8.73661	8.50227	8.50778	8.31002	8.61537	8.76631	8.57242	8.47663	8.52644	8.48726	8.60347
LOC102131907_chr6_43568889	6.17386	6.02301	6.33952	6.59984	6.44459	6.44654	5.81562	6.0621	6.11595	5.58594	6.40742	5.58594	6.04672	5.58594	5.89417	5.58594	5.58594	5.58594	5.58594	5.86057	5.58594	5.89671	5.58594	5.58594
CBLB_chr2_166325626	11.2224	11.2873	11.3013	11.0655	11.2787	10.8496	11.3057	11.1561	10.8872	10.8881	11.0691	10.6059	10.5611	11.0927	11.1284	10.9232	11.135	11.1609	11.067	10.7993	11.1437	11.2128	11.4104	10.9327
LOC107129805_chr5_107379516	9.40443	8.08309	8.50792	8.52461	9.04201	9.0776	7.42362	8.46572	8.26096	9.63218	7.14431	10.2144	10.365	8.85029	7.24067	9.82691	8.83083	9.29082	8.17009	9.61554	8.73844	9.85817	8.27267	8.80566
TIAM1_chr3_15208226	11.1414	10.9922	11.0145	10.756	10.9471	10.8736	10.6306	10.7285	10.6291	10.2693	10.6872	10.2523	10.2572	10.055	10.5281	10.2182	10.393	10.1638	9.96852	9.77258	10.1864	9.9428	10.3337	9.78388
FEM1A_chr19_4892752	9.75408	9.75762	9.62048	9.65879	9.45289	9.84306	9.52328	9.75179	9.57847	9.78103	9.3447	9.77229	9.55686	9.56259	9.52923	9.51832	9.70173	9.51207	9.79743	9.76534	9.71524	9.94718	9.64293	10.0667
CD300LG_chr16_55548664	5.58594	6.02301	5.88436	5.85277	6.13375	5.58594	6.2693	6.34831	6.03459	5.79151	6.17068	7.07394	5.94346	6.15463	6.94977	5.92733	6.08736	5.58594	7.58714	5.58594	7.2462	5.76559	6.14827	5.58594
KAT6A_chr8_42914206	12.1226	12.3961	13.0166	11.8381	12.0408	12.8377	12.7224	12.6297	12.2453	12.1606	12.4712	12.7596	11.2995	12.4315	13.1292	12.8822	12.6911	13.1413	13.383	12.9518	12.2848	12.7129	12.0092	11.9597
LOC107128911_chr2_92303580	5.78312	5.58594	5.58594	5.58594	5.58594	5.58594	6.18984	5.58594	6.18596	5.58594	5.97023	5.98177	5.58594	5.58594	6.11781	5.58594	5.58594	5.86095	6.35877	5.58594	6.24816	5.58594	6.10702	5.58594
GSTA4_chr4_117744043	7.65416	6.8492	7.78595	7.43038	7.7169	7.30126	7.63777	6.87819	7.80355	6.80116	7.88985	7.01277	7.34825	7.21512	6.47229	7.19497	6.75346	7.0331	7.11047	6.28044	7.00513	6.52075	7.02301	6.38704
PPP1R13L_chr19_46162773	7.66096	8.13103	8.2429	7.53767	7.93267	8.07832	8.07966	7.69653	7.32505	7.38591	7.678	7.25259	7.99451	7.49577	7.6103	7.70973	7.79066	7.53251	7.39423	7.23433	7.83943	7.97123	7.73457	7.68211
TNFRSF14_chr1_225805315	11.3984	11.4925	11.3927	11.5611	11.737	11.9044	11.5648	11.7284	11.5392	11.8139	10.8658	11.5408	11.8346	11.1906	11.7899	11.2394	12.0951	10.9586	11.7342	12.0804	11.7646	11.8265	12.0055	11.7126
MAGI2_chr3_132738562	6.94442	5.58594	6.90904	6.00694	6.2549	5.58594	5.98292	6.0621	6.03459	6.23116	6.17068	6.04253	5.79271	6.06745	6.02102	6.00357	6.12709	5.97429	6.08824	6.16549	5.58594	6.02459	5.58594	6.36052
NUBP1_chr20_11015585	9.18899	9.2819	9.1847	9.40606	9.12193	9.40652	9.14296	9.27938	8.99486	9.34276	9.00675	8.78976	9.59807	9.09423	9.10236	9.13478	9.34927	9.32884	9.37311	9.05436	9.48022	9.25588	9.55216	9.37925
LOC102127492_chr4_30516153	6.31646	5.83893	5.88436	6.00694	5.58594	6.29201	5.81562	6.2225	6.61101	6.5338	6.21046	6.61456	6.45091	6.32718	5.8041	6.61845	5.58594	6.3319	6.13564	6.22572	5.90024	6.15081	6.10702	6.30426
PRKAG1_chr11_47832448	10.3436	9.87748	9.9735	10.2394	9.74525	10.2841	10.2829	9.62201	10.5338	10.358	10.5813	10.7481	10.5478	10.4845	10.1735	10.448	10.3719	9.89404	10.2965	10.8225	10.0895	10.5272	10.6657	10.0433
LOC107129638_chr4_164311781	5.58594	5.89559	5.58594	5.58594	5.58594	5.96603	5.81562	6.3764	5.58594	6.08737	5.58594	6.48816	5.58594	5.58594	6.30279	5.58594	6.12709	5.58594	5.81148	6.5222	6.02956	5.98663	6.06205	5.58594
LOC107128329_chr20_28554615	5.58594	6.27315	5.58594	5.96276	5.86108	6.01059	5.58594	5.58594	5.93402	5.79151	5.80825	5.90947	5.58594	5.58594	5.8041	6.06762	5.58594	6.06085	5.58594	6.28044	5.58594	6.02459	5.58594	6.0035
PIK3R6_chr16_8931003	8.1252	8.81388	8.8462	8.48126	10.2191	8.49702	9.27465	9.46852	8.85747	9.4005	8.39247	8.35189	9.4947	8.34168	9.31551	8.28989	8.73702	8.12677	7.98882	8.52802	8.19491	8.84854	8.1948	9.20589
LOC101867226_chr16_73102820	7.37256	6.95562	7.11002	7.21876	7.2183	7.02613	7.48862	7.12668	7.28744	7.19742	7.41387	7.04378	7.0313	7.06524	6.9796	6.92709	7.03598	7.07679	7.41601	6.98577	7.28191	7.26081	7.3909	7.15686
SMPDL3B_chr1_200265473	6.20519	6.14879	5.58594	5.77475	6.19751	6.01059	6.43397	6.18663	6.11595	6.5338	5.58594	6.26733	5.58594	6.06745	6.15989	6.06762	6.19854	6.22661	6.17909	6.44304	6.60885	6.37984	6.28837	6.05238
TMEM255B_chr17_96191376	7.61957	8.43597	7.65192	8.22528	7.76665	7.95756	8.37455	8.00622	7.91303	8.13068	7.68649	7.90229	7.74679	8.52538	7.14333	8.18385	7.39505	8.21684	8.03646	7.3153	8.73844	8.19242	8.82028	8.29272
ZNF771_chr20_29001362	6.70807	6.62314	7.07266	6.23498	6.67892	6.38434	6.43397	6.18663	6.53487	6.39813	6.6517	5.98177	6.77618	6.43882	6.07192	6.41276	6.19854	6.37893	6.59959	5.58594	6.31666	6.61238	6.72745	6.68725
ABCA4_chr1_132826616	5.86458	7.04308	5.58594	6.77638	5.97446	7.06827	6.86449	6.28845	6.76183	6.55435	6.6302	6.22901	6.35124	6.48897	6.33398	6.5365	6.6503	6.37893	6.57608	6.46359	6.67342	6.56779	6.40335	6.38704
LOC102144770_chr11_43484302	7.39792	7.57423	7.158	7.34533	7.80275	7.20445	7.2312	7.36105	7.34342	7.53293	7.28085	7.1033	7.36727	7.48644	7.43431	7.47293	7.63477	7.14938	7.39423	7.40738	7.37223	7.44776	7.49511	7.3184
JUP_chr16_53428741	8.31686	8.10327	8.47424	7.98516	8.74143	8.71143	7.50955	7.65714	7.19819	6.94555	7.03368	6.94797	7.01862	7.15504	6.87128	7.20978	6.73703	6.9279	6.70862	6.55907	7.04906	7.21319	6.81392	7.191
SCNN1A_chr11_6585602	8.19515	8.4609	8.43535	9.05439	8.31455	8.1503	8.20165	8.4701	8.33566	8.25913	8.3672	8.51197	8.53729	8.81574	8.22713	8.29626	8.19639	8.35756	8.41378	8.51056	8.58991	8.3494	9.2914	8.39391
SMAGP_chr11_50151448	7.78392	7.77854	8.11632	7.69845	7.84366	7.70806	7.48862	7.59148	7.43135	7.71507	7.1574	7.37363	7.6222	7.47705	7.22894	7.25312	7.77047	7.36862	7.24229	7.28891	7.25822	7.43436	7.26607	7.67456
PVRL4_chr1_90562426	6.20519	6.39608	6.05653	6.3776	5.78064	5.91534	6.23088	5.58594	6.24825	5.58594	6.17068	5.58594	5.58594	6.15463	5.89417	5.58594	5.94139	6.13351	5.58594	5.58594	6.02956	5.98663	5.88787	6.24278
GSC_chr7_159835364	6.02548	5.58594	6.14178	5.58594	5.86108	5.58594	5.58594	5.58594	6.11595	5.58594	6.24771	5.58594	7.57518	5.58594	6.44659	5.58594	6.89018	5.58594	5.58594	5.58594	5.58594	5.58594	5.58594	5.58594
LOC102144535_chr11_47130732	6.81223	6.48466	6.3673	6.53231	6.42345	6.62455	6.3399	6.45474	6.90575	6.73705	6.80789	7.01277	6.79215	6.60231	6.15989	6.71715	6.29158	6.64629	6.25719	6.69264	6.43603	6.74682	6.54817	5.79527
ZNF555_chr19_2770074	7.62656	7.78872	7.5958	7.72241	7.53327	7.80794	7.2947	7.49529	7.61269	7.60431	7.60797	7.54538	7.6222	7.71691	7.35205	7.75797	7.51649	7.82544	7.69539	7.77536	7.49631	7.77497	7.53974	7.53892
DCTN3_chr15_44515170	9.46098	9.68787	9.5203	9.69378	9.49221	9.45581	9.65184	9.44675	9.50941	9.64106	9.86122	9.39571	9.76358	9.53965	9.30545	9.48865	9.27113	9.43902	9.39354	9.55464	9.63834	9.66031	9.68439	9.87097
DEAF1_chr14_471037	9.77945	9.66561	9.72296	9.88241	9.93717	9.43664	9.45942	9.1341	9.4191	9.1689	9.43844	8.92327	9.78157	8.98993	9.03073	9.09941	9.25961	9.0791	9.35498	9.03513	9.49638	9.31145	9.70833	9.37704
CCNL2_chr1_227008496	10.156	10.1362	10.3268	10.101	10.1528	10.0844	10.2267	9.97006	10.0907	9.68468	10.1944	9.84468	9.41929	10.1308	10.2236	9.91861	9.65514	10.2639	10.1957	10.2765	9.95594	10.1534	9.8754	10.2947
TRIOBP_chr10_13472676	10.5824	10.711	10.6744	10.6753	10.3995	10.8736	10.4243	10.7675	10.308	10.8062	10.3186	10.7451	10.8541	10.5263	10.861	10.5569	10.9705	10.586	11.0406	10.9128	10.9552	10.9196	10.6676	11.1426
LOC102122845_chr9_17797836	6.14065	6.27315	6.39404	6.33333	6.57869	5.58594	5.81562	6.2225	6.4286	6.61317	6.58557	6.46037	5.99842	6.60231	5.58594	6.12386	6.46888	5.58594	6.62247	6.28044	6.08143	6.34002	6.59126	5.58594
KRT18_chr11_51784129	7.158	7.18336	7.42021	7.00388	7.50366	7.12863	6.70712	7.42999	6.90575	7.64976	6.6517	7.85576	7.6222	7.07852	7.77259	7.29493	7.61197	7.31748	7.26696	8.18752	6.75304	7.71153	6.81392	7.91585
LOC102134185_chr4_167914479	6.49633	6.79152	6.6402	6.67753	6.71002	6.60834	7.28227	6.81405	6.74622	6.99815	7.13106	6.78561	6.96641	6.48897	6.44659	6.76284	6.81654	6.35581	7.03836	6.67699	7.18417	7.00011	7.22139	7.0221
LOC102136805_chr16_32493698	9.2904	9.9012	9.92524	8.83808	9.80458	8.64865	9.99402	10.749	9.62043	10.6906	9.5728	10.5357	11.3214	11.0826	11.1447	10.9918	11.7079	10.6853	10.579	10.4424	11.0802	11.3025	11.0972	11.3958
RAB12_chr18_69810427	9.04062	9.03358	8.85922	9.19178	8.9903	8.98435	8.77235	8.57948	8.84861	8.58901	8.89932	9.04525	8.66763	9.05638	8.86187	8.91619	8.48882	9.03366	8.71406	8.92178	8.77705	8.68615	8.72512	8.56086
CCSAP_chr1_20241815	8.89979	9.12126	8.734	9.3001	8.45357	8.92279	9.19831	9.10374	9.14435	8.6257	9.02283	8.80567	8.18353	9.2595	8.52438	8.9121	8.6508	9.36588	9.10809	8.74013	8.99215	9.23806	9.21351	8.96484
LOC102129217_chr13_37001313	6.9193	6.5334	6.28031	6.73527	6.98819	6.36238	6.56902	6.81405	7.16686	6.89019	6.73299	6.99693	7.37667	6.95286	6.80388	7.26722	7.3486	6.82466	6.80629	7.09605	6.87838	7.00985	6.65214	7.29809
SEMA3A_chr3_127581117	6.10522	5.58594	5.58594	5.58594	5.86108	5.96603	5.58594	5.58594	6.27716	5.58594	6.17068	5.58594	5.58594	6.26381	5.58594	6.59199	5.99603	5.78055	5.90458	5.58594	5.58594	5.58594	5.58594	5.58594
ACOX2_chr2_113886386	5.58594	6.70462	5.58594	6.92573	5.58594	6.93664	6.78895	6.69067	6.62905	6.87589	6.94277	6.46037	6.65626	6.96756	6.39245	6.59199	6.8317	6.46479	6.91208	7.29777	7.25822	7.26856	7.08882	7.30828
LOC102126756_chr20_59548902	6.8537	7.70497	7.33228	7.84146	7.45011	7.5246	7.48862	7.94979	7.35251	7.87477	8.07881	7.73171	8.3717	8.09487	8.32675	7.53075	8.30547	6.9876	8.20598	7.39115	7.94796	7.65052	8.15138	7.71188
CD53_chr1_115841104	13.2661	14.0667	13.8242	13.9531	13.5127	13.7849	13.7596	13.916	12.2813	12.3563	13.2354	14.3725	13.3844	14.1277	14.6645	13.8609	13.5735	13.7503	13.7587	13.2103	14.2432	13.973	13.6821	13.6316
RAB30_chr14_78439469	10.0656	9.78702	9.73877	9.42356	10.3026	10.055	8.93386	9.06985	8.90096	8.41081	9.31117	8.29604	8.54895	9.2074	9.26708	8.89566	8.82456	8.49955	8.04313	8.04734	8.3167	8.5412	8.29768	8.11461
PSEN2_chr1_85738799	7.1883	7.52542	7.51107	7.67404	7.6783	7.48886	7.95298	7.71961	7.28744	7.52475	7.61694	7.75747	8.04011	7.80746	7.59289	8.09119	8.13582	7.4649	7.61507	7.73239	7.96179	7.90275	7.55716	7.9284
ANKRD37_chr5_184812375	6.36574	6.63723	6.41984	6.39874	6.44459	6.44654	6.3399	6.50285	6.62905	6.19855	6.28284	5.90947	6.65626	6.4643	6.30279	6.47705	6.75346	6.09852	6.57608	5.58594	6.71407	5.98663	6.70919	6.43736
HUS1_chr3_72639882	7.63352	7.52542	7.69056	7.64916	7.93267	7.16716	7.07796	7.02316	7.48936	6.80116	7.33806	6.87896	6.77618	7.43874	7.03691	6.74027	6.87587	7.24571	6.70862	7.27999	6.79049	7.19688	7.34045	6.66895
TACC3_chr5_1733791	11.1586	11.1478	11.2817	11.0175	11.1786	11.1944	11.2205	11.1845	11.1297	11.2443	10.9349	11.2602	11.5426	10.7851	11.4456	11.0362	11.7523	10.8152	11.5381	11.1285	11.3869	11.0972	11.139	11.3263
LOC102142640_chr14_24217928	6.20519	5.83893	6.17964	6.26101	6.16655	6.18435	5.91042	6.14833	6.27716	5.58594	6.21046	5.98177	5.99842	6.01701	5.58594	6.44557	5.58594	6.25461	5.90458	6.30614	6.08143	6.15081	6.18656	5.88171
RBBP8_chr18_59246769	8.00521	8.22213	8.01299	8.17969	8.1599	7.84145	8.50376	8.22671	8.5456	8.53983	9.01963	8.58328	8.17848	8.5037	8.23255	8.72443	8.65435	7.99485	8.50705	8.58913	8.24605	8.31872	8.18408	8.32573
OAS1_chr11_116640327	9.73131	8.66726	9.10257	8.93205	9.08488	8.77152	10.8593	9.55446	12.0392	10.0788	12.2561	10.6104	8.12165	9.16156	8.3617	8.68658	7.76367	8.60223	10.5967	9.53943	9.33363	9.76327	9.59826	9.85997
PPM1A_chr7_124537681	11.4527	11.3896	11.778	11.1173	11.8719	10.9829	12.3564	11.7086	11.382	11.843	12.0978	12.7679	11.4984	12.2677	11.9066	13.0881	11.8295	11.986	12.174	11.6081	11.9085	11.3482	11.4054	11.4082
DLGAP1_chr18_64682878	6.26328	6.65111	6.53731	6.54971	6.06106	6.7015	5.58594	7.34062	5.58594	7.28044	5.80825	6.78561	5.58594	6.58083	5.58594	6.88844	5.7915	6.85146	6.21942	6.25368	6.1282	6.25263	5.88787	6.36052
APOBEC3H_chr10_12103608	9.54182	9.56445	9.80699	9.01554	9.55599	9.41009	9.5682	9.6828	9.71057	10.1124	9.48772	10.1634	9.79451	9.65085	9.58426	9.55521	9.64634	9.45718	10.0558	9.44277	9.96259	9.52757	9.83584	9.721
TSC22D3_chrX_104810155	15.5232	14.945	15.1883	15.2036	15.1914	14.9568	14.6719	14.2271	15.3863	15.0817	14.5238	15.6539	15.0284	14.7612	14.9163	14.9098	14.7608	15.3277	15.5453	16.1733	14.704	15.3938	15.0718	15.4613
LOC102138538_chr14_124824956	9.53306	9.94531	9.44511	10.0173	9.37084	10.1142	9.86563	9.65842	10.1043	9.97882	9.86831	9.92267	10.3542	9.56672	9.48541	9.85039	9.63393	9.68683	9.67989	9.94646	9.73481	9.83355	9.89799	9.9996
MED28_chr5_16772600	9.49025	9.01704	9.2253	9.204	9.27355	8.81293	8.86308	8.86416	9.17528	8.84333	9.20274	9.16065	8.64974	8.90715	9.04292	8.74758	8.92759	9.34064	8.88361	9.17342	8.6866	8.96186	8.13474	8.99406
LRRC63_chr17_25414619	6.20519	5.58594	6.28031	6.11735	6.30745	5.58594	6.2693	6.10708	6.33138	6.1271	6.34791	6.37038	7.0058	6.2296	6.75014	6.00357	6.68597	6.42308	6.78752	6.54084	6.67342	6.178	6.72745	6.24278
SMIM6_chr16_72953053	6.57278	6.56437	6.81662	6.28602	6.48522	6.15405	7.33124	6.74549	6.49404	6.84665	6.56237	7.79106	6.42722	6.92283	6.07192	7.37441	5.99603	6.37893	7.09642	5.58594	6.65241	6.59777	6.93843	7.46075
PPP3CC_chr8_22602446	9.9095	9.74018	9.91137	9.90372	9.72441	9.72905	9.8389	9.79199	9.79995	9.96475	9.83431	9.9689	9.92377	10.2225	9.59872	10.1442	9.75014	10.2221	9.84261	9.89568	9.70536	9.99974	10.0309	9.78221
C6H5orf51_chr6_42422320	10.4615	10.637	10.3174	10.7127	10.6389	10.638	10.3814	10.4399	10.3187	10.0618	10.5186	10.2306	9.96725	10.5854	10.5216	10.5175	10.5291	10.4225	10.438	10.2456	10.37	10.3025	10.4473	9.64611
PPP2R2B_chr6_145861456	6.95676	7.11539	7.21529	6.80286	7.16002	6.79964	7.07796	8.08955	6.94526	8.38522	6.75227	7.91745	8.3179	9.18062	7.9966	8.87063	8.35474	9.16583	8.55373	8.49998	8.58118	9.02156	8.56705	9.2452
KLF9_chr15_81130405	8.57428	8.58777	8.16517	8.77635	8.18245	8.42714	7.87706	7.69653	8.13328	7.61199	8.17012	7.36206	7.64508	8.05306	7.76494	7.8136	7.74996	8.22119	7.50951	8.23122	7.73757	8.04904	8.01213	7.8579
LOC102134224_chr1_1399955	5.58594	5.94326	5.9511	5.9125	6.2549	5.58594	6.46286	6.01221	5.78723	6.2621	6.12783	6.33773	6.32401	6.26381	6.11781	6.61845	5.99603	6.1663	6.70862	5.58594	6.71407	5.58594	6.34823	5.94787
DPF1_chr19_38627334	6.20519	6.09	6.21511	5.58594	6.19751	6.15405	6.09738	6.18663	6.24825	5.99604	6.02925	5.58594	5.58594	6.06745	5.58594	5.58594	5.94139	6.22661	5.58594	6.01919	6.1282	5.94455	5.9554	5.79527
SCML1_chrX_15543816	8.41713	7.38046	8.00101	7.9356	8.35853	7.90603	8.1955	7.93692	8.8247	7.36741	8.70917	8.1199	7.10443	7.81473	7.84674	7.44902	7.15357	7.5178	7.34949	7.91828	7.23405	7.36503	7.96866	6.75706
LIMS1_chr13_13025880	10.2151	10.171	10.1816	10.0769	10.4023	9.87312	9.83504	9.64702	9.93202	9.34058	9.87184	9.56306	9.29701	9.92932	9.72833	10.4311	9.51133	10.1064	9.86468	9.84989	9.49868	9.58074	9.76738	9.61838
CSNK1D_chr16_79917056	12.0183	12.2141	12.2473	12.0645	12.1199	12.2876	12.178	12.2928	12.0398	12.113	11.7502	12.2613	12.275	11.9989	12.4506	12.1448	12.5695	12.0733	12.6342	12.2721	12.607	12.2099	12.2459	12.4942
SH3KBP1_chrX_17419944	12.5448	12.7171	12.5948	12.0387	12.5246	12.364	12.437	12.3502	12.25	12.6924	12.1194	12.6323	12.2967	12.8415	12.8668	12.4808	12.4682	12.9077	12.8095	12.4546	12.9927	12.4284	12.6106	12.7133
ATAD3A_chr1_226875271	9.54531	9.72507	9.56635	9.53559	9.50624	9.64212	9.85233	9.59656	9.52053	9.52295	9.44083	9.28443	9.40245	9.1311	9.00291	9.30882	9.3751	9.31096	9.15982	9.11742	9.52142	9.4935	9.386	9.49773
EVC_chr5_7146713	5.58594	6.20174	5.58594	5.58594	5.58594	5.58594	5.98292	5.79966	5.98755	5.58594	6.37828	5.58594	5.94346	5.80208	5.58594	5.92733	5.58594	6.2814	5.58594	5.58594	5.9705	5.58594	5.58594	5.58594
LOC102123299_chr14_92715775	6.20519	6.09	6.05653	6.31009	6.13375	6.01059	6.43397	6.10708	6.27716	6.37297	6.37828	6.18809	6.42722	6.35676	6.07192	6.44557	6.29158	6.35581	6.21942	6.54084	6.37882	6.41757	6.56998	6.1369
DPM3_chr1_96660489	8.16295	8.02067	8.0884	8.36104	7.30063	8.24346	7.40117	7.91081	8.01958	8.03407	8.40245	7.01277	9.04311	7.32679	8.12556	5.82762	7.63477	8.0794	7.4374	8.05226	8.29535	8.28733	8.13474	8.54105
FYN_chr4_15565533	12.4601	11.9395	11.724	12.0675	11.9246	11.5748	12.0597	11.5479	12.075	11.5724	12.08	11.7149	11.4095	12.3097	10.9171	11.9467	11.6094	12.0914	11.6164	11.0816	12.0601	11.8999	12.089	11.3063
LOC102127745_chr11_67030811	7.64043	8.34499	7.60397	8.64412	8.03619	8.64559	6.91769	7.36105	7.30639	6.95894	7.06238	7.58488	6.69212	7.28337	6.54477	7.25312	6.44602	7.12911	6.74888	7.12712	6.80869	7.10278	7.03649	6.57144
ZNF444_chr19_56959840	7.90762	7.79378	8.06564	7.92546	7.99059	8.1503	7.71073	7.64104	7.6273	7.44857	7.7033	7.21374	7.93526	7.3374	7.58409	7.30855	7.57306	7.4649	7.7463	7.17709	7.60015	7.6276	7.53974	7.58845
DCSTAMP_chr8_105506641	6.02548	5.58594	6.05653	5.58594	5.86108	6.12193	5.58594	6.28845	5.87037	6.37297	5.80825	6.14399	5.58594	5.58594	5.96309	5.58594	5.99603	5.58594	6.76839	6.80936	6.53916	6.15081	6.25627	6.33297
GUSB_chr3_56409861	10.41	10.8048	10.6689	10.5705	10.4051	10.6681	10.9984	10.8793	10.8481	10.7492	10.7208	10.8503	10.8587	10.383	10.8159	10.594	10.4087	10.7925	10.5746	10.6975	10.6046	10.7348	10.6899	10.9733
HMGN3_chr4_94666464	8.03622	7.64975	7.40121	7.57814	7.77273	7.89018	7.5504	7.34062	7.91885	7.57308	7.93265	7.65118	7.79481	7.17945	7.00863	7.58605	7.32951	7.12911	7.05316	6.72318	7.11863	7.02907	7.10153	6.66895
CELF1_chr14_19981887	11.7482	11.5252	11.3253	12.02	11.3208	11.4358	11.6766	11.8945	11.6879	10.6864	12.1786	10.9412	10.7798	12.0189	11.7632	11.721	12.1234	11.5864	11.9959	11.2026	11.9785	11.6047	11.9341	11.217
LOC102119959_chr11_19062958	5.97938	5.89559	5.88436	6.0468	5.58594	5.58594	5.58594	5.95544	5.93402	5.87641	6.02925	5.98177	5.58594	6.11292	5.58594	5.92733	5.58594	5.97429	5.9758	5.78028	5.8084	6.05944	6.10702	5.58594
PIGT_chr10_77133695	10.7447	11.0773	10.9759	10.8369	10.8545	10.8197	11.0231	11.2328	10.8042	11.0807	10.8825	10.2291	11.3011	10.7329	11.1348	10.7918	11.3278	10.9003	10.9362	10.7887	11.1283	11.2344	11.1504	11.8139
SLC38A1_chr11_44888041	10.5104	10.3431	10.5419	10.5428	10.5995	10.2347	10.7138	9.9987	10.5043	9.76974	10.6731	9.748	9.906	10.6787	10.8133	10.5711	10.549	10.3273	10.5967	10.6914	10.4395	10.1228	10.7811	10.3361
RAB43_chr11_88074482	12.0039	12.2014	12.0862	11.8875	11.9099	11.9914	11.8864	11.9721	11.7846	11.9815	11.591	12.1533	11.9584	11.742	12.1845	11.9412	12.1272	11.6277	12.3122	11.9102	12.2233	11.8778	12.2087	12.3038
SRD5A1_chr6_6650612	7.94095	7.09774	7.3916	7.84146	7.63851	7.24944	6.82743	7.25522	7.61269	7.44857	7.46529	7.31463	6.88296	7.6446	6.30279	7.33532	6.5744	7.54705	7.26696	6.96231	7.41499	6.68204	7.4768	6.80629
LOC107129818_chr5_121677669	6.14065	6.02301	6.05653	5.9125	6.09875	5.91534	6.18984	7.08897	6.03459	7.20813	6.75227	7.13193	6.61894	7.94579	6.94977	8.06135	6.44602	7.76582	7.17826	7.68796	7.14529	7.97567	6.65214	8.12543
LOC102140749_chr10_90399263	7.07302	6.90377	6.9381	7.05645	7.2556	7.16716	7.03231	7.16317	7.37935	7.52475	7.20836	7.68759	7.52636	6.86006	6.5898	7.30855	6.55434	6.7247	6.76839	7.00873	6.79049	7.11166	6.99555	6.85319
BCL3_chr19_45482769	11.1124	11.4963	11.4666	10.9434	11.4421	11.3811	11.3961	12.0582	11.8365	11.8928	11.2067	12.4663	12.0416	11.4087	12.669	11.6476	12.5308	11.7449	12.8631	12.5257	12.5465	11.9713	11.8034	12.2899
LOC107128861_chr2_101420792	5.97938	5.58594	5.58594	5.9125	5.58594	5.58594	5.58594	6.14833	5.93402	6.04406	5.80825	6.54102	6.16732	6.01701	6.30279	5.58594	5.58594	5.97429	6.08824	6.28044	6.31666	6.09181	5.9554	6.30426
PKIG_chr10_76245672	8.90253	8.76254	9.11073	8.70314	9.29193	8.89739	10.0095	9.2086	9.14915	9.41717	9.69162	9.35331	9.28327	10.2763	8.89595	10.7173	8.75695	9.90992	9.1235	7.92369	9.11131	8.40233	8.62305	8.74144
SULT4A1_chr10_7141943	6.02548	6.74283	6.21511	6.23498	6.13375	6.57499	6.04386	6.01221	5.58594	5.94139	5.97023	5.58594	5.8781	6.29626	6.07192	6.44557	6.12709	6.57826	6.08824	5.58594	6.4631	5.58594	6.14827	5.58594
TSEN54_chr16_72812912	10.4289	10.047	10.4931	9.87355	10.2589	9.75456	10.6894	10.7596	10.3686	10.7663	10.3556	9.85609	10.5817	10.5515	10.2578	10.5108	10.4796	10.7761	10.2442	10.0525	10.4596	10.7074	10.8397	11.0113
KLRG1_chr11_9273046	9.21777	8.25837	9.10257	8.06544	8.6487	8.05031	8.65338	9.14227	8.43467	9.44385	8.35181	9.57462	9.72861	9.69679	9.42171	9.65809	9.84847	9.88336	10.2498	10.0501	10.2583	10.6415	10.6685	9.98811
NEMP2_chr12_79681814	8.60504	8.7774	8.62743	7.66166	8.41255	8.37232	8.33611	8.25767	8.30539	8.10979	8.74853	8.12636	7.80821	8.67998	8.16596	9.09941	8.31002	8.73139	8.44888	8.16965	8.53216	8.62388	8.44781	8.00127
NPW_chr20_2083777	5.92693	6.17589	6.10099	6.00694	6.16655	5.7764	5.58594	6.14833	5.58594	6.2621	5.97023	5.81495	6.20207	6.06745	6.07192	5.58594	5.94139	6.06085	5.58594	5.97374	6.21088	5.58594	6.01217	5.88171
SPIDR_chr8_48130591	9.29248	9.66164	9.2793	9.80325	9.48691	9.82846	9.82145	9.91735	9.88121	9.83464	9.57497	10.4164	9.45443	9.6352	9.88303	9.85673	9.93039	9.45176	10.0983	10.5397	9.84694	10.0165	9.55012	10.1438
TNIP1_chr6_150316268	12.3554	12.7276	12.596	12.3419	12.5117	12.6661	12.6131	12.7097	12.3845	12.8701	12.3782	12.8353	12.801	12.2515	12.9585	12.6137	13.0433	12.2807	13.2284	12.7718	13.0024	12.6437	12.6454	13.0077
APOL5_chr10_15539664	9.0701	8.83059	8.90697	8.89218	8.97264	8.69673	8.48388	8.3656	8.40652	8.01727	8.62274	8.18941	7.68965	8.39467	8.1488	8.2445	7.77724	8.23417	8.23518	7.91828	7.98902	8.34264	8.37478	8.03051
LOC102145193_chr1_2083967	8.97715	8.50349	8.79292	8.47787	8.8645	8.62086	8.44838	8.34181	8.30539	8.03962	8.68907	8.23783	8.05127	8.43656	8.65414	8.42353	8.23051	8.55866	8.41378	8.16062	8.24046	8.33925	8.12353	7.93462
ARL13B_chr2_177885942	8.59486	8.32469	8.20199	8.18809	8.45724	8.61147	7.82933	7.9042	8.03032	7.76369	7.93965	8.10687	7.59105	8.06514	8.09595	8.16302	7.881	8.15442	8.08248	7.96095	7.74569	8.08224	7.80069	7.33836
LOC102115829_chr1_103019970	7.27476	7.35216	7.09771	7.49585	7.15002	7.34279	7.50955	7.39108	7.63454	7.23966	7.34918	7.66952	7.18416	7.84342	7.45404	7.65963	7.31985	7.77796	7.77916	7.75098	7.78556	7.51272	7.68856	7.62044
SYTL3_chr4_65063022	10.8974	10.3996	10.8937	10.6775	10.6973	10.5044	11.0324	11.7467	11.4618	11.6477	10.6952	12.1475	11.24	11.0104	11.8518	10.9252	11.6768	11.5315	12.6366	12.1541	12.2588	11.3568	11.891	11.9498
PAF1_chr19_39889289	10.7424	11.1688	11.1266	10.8033	11.0134	11.1641	11.064	11.0327	10.6024	10.9051	10.4063	10.9572	11.0758	10.6911	11.0444	10.8479	11.2448	10.856	10.9379	10.4104	10.9569	10.8111	10.6535	10.7486
SPATA2_chr10_81683426	9.52247	9.91235	9.86574	9.71238	9.60896	9.68992	9.9836	10.0209	9.56061	9.67606	9.18002	9.62887	9.6613	9.49697	9.94085	9.73813	9.75669	9.82312	9.90073	9.33909	9.81421	9.67491	9.94522	10.2377
LDB3_chr9_48990826	8.45529	7.35216	7.76455	7.83058	7.62497	7.20445	8.79258	7.48617	8.2519	7.54914	8.67278	7.88696	7.55912	7.65284	7.15595	8.29626	7.04831	7.85996	7.45843	7.28891	7.48643	7.72768	7.76437	7.97139
CELF6_chr7_50115108	7.17829	7.0147	6.53731	7.20081	6.92846	7.12863	6.74891	6.7093	6.62905	6.51274	6.94277	6.80499	5.58594	6.95286	6.23554	7.06907	6.12709	6.9876	7.09642	6.61154	7.13204	6.36021	6.56998	6.2096
ARMC9_chr12_121015808	6.99296	7.05238	6.67823	6.86614	7.2371	7.02613	7.00078	6.76309	7.15622	6.75348	7.18316	6.63776	7.10443	7.19146	6.99421	6.64415	7.31012	6.7688	6.41908	6.92613	7.07741	6.99029	6.40335	6.75706
F5_chr1_27466492	9.23086	10.9377	10.2358	9.76266	11.646	9.68551	11.6323	10.8842	10.7502	10.935	10.5231	9.94952	10.7005	9.92932	11.437	9.93866	10.6224	9.54979	9.86651	10.1378	9.89293	10.2689	10.1778	10.7186
SELENBP1_chr1_100619497	7.27476	6.59425	7.73545	5.58594	8.1042	5.7764	10.6228	7.53112	8.84564	8.01727	9.86831	7.89465	8.86008	9.03856	8.06568	10.2979	8.34147	8.26817	9.43848	5.58594	9.35152	6.92936	8.61913	6.80629
CAPN8_chr1_82398656	5.58594	5.58594	5.58594	5.58594	5.58594	5.7764	5.58594	5.58594	5.78723	5.58594	5.58594	5.81495	5.58594	5.58594	5.58594	5.58594	5.7915	6.06085	7.31481	8.01748	7.29358	8.07402	6.59126	6.65028
LOC102145028_chr19_59202461	9.03813	9.02119	9.16395	8.86925	9.32402	8.92781	9.20433	9.23428	9.07789	8.88911	9.14819	8.80962	8.38917	9.06226	9.55912	8.9121	8.61841	9.35623	9.13267	9.1646	8.89045	8.8858	9.07245	8.92897
BEST1_chr14_12250605	7.05073	6.97568	6.49238	7.71646	6.87811	7.07855	7.15016	8.51319	7.67015	8.09923	6.98918	9.2061	7.52636	8.45479	8.03472	8.30259	7.84944	8.30952	7.70402	9.05436	7.33915	8.63765	7.42021	8.82208
LOC102143323_chr8_24492976	6.79801	6.54903	6.57995	6.64725	6.44459	6.64047	6.68552	6.59136	7.03215	6.91824	6.87754	6.91403	7.01862	6.72142	6.42001	6.96437	6.49111	6.81099	6.50139	6.80936	6.48926	6.68204	6.50276	6.8833
LEPR_chr1_161747718	6.23493	5.76494	5.9511	5.77475	5.78064	6.01059	6.30554	5.58594	5.58594	5.94139	6.12783	6.14399	5.99842	5.58594	6.07192	6.17453	5.7915	5.86095	5.58594	5.58594	5.9705	5.58594	5.58594	5.58594
LOC107130605_chr8_90327174	7.34666	7.29351	7.09771	7.46718	7.47334	7.15765	7.31919	7.4584	7.45654	7.29042	7.3155	7.1033	7.50965	7.11742	7.20512	7.38716	7.41314	7.44153	7.2043	7.2528	7.43583	7.08481	7.4768	6.95496
DUSP26_chr8_34264801	6.53543	5.58594	5.58594	5.85277	5.86108	5.7764	5.58594	5.58594	5.58594	5.99604	5.58594	5.58594	5.58594	6.06745	5.58594	6.06762	5.58594	6.1663	5.58594	5.58594	5.58594	5.58594	5.58594	5.88171
LOC102136402_chr1_217734773	7.471	7.07075	7.07266	6.99306	7.41843	7.09885	7.31919	7.22155	7.57543	7.13103	6.91066	7.33858	7.89216	7.37895	7.44421	7.72924	7.31985	7.63772	6.97707	6.91379	7.03461	7.16355	7.25506	7.1097
SPATA5L1_chr7_22309183	8.55689	8.57074	8.32598	8.46764	8.50054	8.5925	8.35821	8.40744	8.29662	8.32811	8.35696	8.26724	8.10038	8.39467	8.37153	8.55598	8.23532	8.44522	8.43395	8.13779	8.26818	8.30486	8.09509	8.38054
LOC102118730_chr12_108015300	6.8537	6.70462	6.99394	7.08683	6.61337	7.00444	6.9517	7.46772	7.1774	8.10452	7.00422	8.03978	6.92551	7.11742	7.20512	6.76284	7.2904	7.10847	7.66031	8.18752	7.25822	7.25301	7.42021	7.59653
LOC107126929_chr12_78954079	6.38914	6.12024	6.65941	6.26101	6.57869	6.38434	6.09738	6.47916	6.33138	6.39813	6.28284	5.98177	6.29563	6.19334	5.58594	6.12386	6.16398	6.35581	6.29281	6.25368	6.1282	6.36021	5.9554	6.30426
PLTP_chr10_77568896	8.56387	8.76005	8.9007	8.84071	8.77102	9.24953	8.96974	9.08972	8.90096	8.74705	9.13348	8.34641	10.3143	8.57607	9.6806	8.38239	9.69492	8.31359	8.53989	8.29014	8.89746	8.83669	8.64252	8.93199
SEMA4D_chr15_100037025	13.2523	12.3315	12.9576	12.5966	13.4895	13.5725	12.0576	13.2028	10.9958	13.1591	11.2178	12.1552	12.4544	13.5867	13.468	12.7916	14.6655	12.1922	13.3979	11.8855	12.9232	13.2222	12.1074	12.569
ARL8A_chr1_60518482	10.2346	10.8379	10.6092	10.6136	10.8324	10.7804	10.5728	10.9558	10.5752	10.9635	10.0998	10.9954	11.2447	10.7393	11.3294	10.7103	11.3598	10.6	11.3948	11.1336	11.1582	11.0913	10.8043	11.4964
TLN1_chr15_43378444	14.9384	15.3794	15.44	14.865	15.4685	15.2497	15.4408	15.6973	15.1316	15.5614	14.7755	15.7018	15.3514	15.4179	15.9948	15.5149	15.8177	15.402	16.1604	15.5576	15.9944	15.4509	15.4978	15.9518
WDR93_chr7_69932618	5.97938	5.58594	5.79714	6.14919	5.58594	6.08767	5.58594	5.95544	5.87037	5.58594	5.58594	6.18809	6.16732	5.58594	6.11781	5.82762	5.99603	5.58594	6.03566	6.30614	5.90024	6.02459	6.01217	5.79527
SRRT_chr3_45174118	11.7158	12.1544	12.0735	11.479	11.8169	12.0278	12.0769	12.0326	11.387	11.9555	11.2074	11.6051	11.6776	11.5036	11.7205	11.8433	12.0802	11.6112	11.6912	10.9874	11.7834	11.6847	11.6421	11.818
LOC102143207_chr17_62941980	10.2096	9.45559	9.58203	9.80192	9.68798	9.66173	9.76373	9.16917	10.5108	9.47204	10.3455	9.26167	10.2548	9.1311	8.83401	9.38408	9.73197	9.32092	9.11119	9.50677	9.23234	9.64959	9.77263	8.87654
PANK4_chr1_225850481	10.4392	10.5484	10.6717	10.3217	10.4938	10.5259	10.2311	10.3998	10.0207	10.2358	9.83068	10.0289	10.1842	9.91968	10.2223	10.1321	10.1339	10.2782	10.2609	10.0923	10.1606	10.327	10.0669	10.6754
BNC2_chr15_61872925	5.97938	6.50124	6.44478	6.4588	5.86108	6.29201	6.2693	6.87819	5.58594	6.46889	5.80825	6.33773	6.35124	6.29626	6.52131	6.61845	6.95893	6.06085	6.21942	5.58594	6.58624	5.58594	6.6323	5.88171
NPFF_chr11_52378058	7.62656	8.08715	8.02487	7.60443	7.80867	8.03608	7.82933	7.98143	7.30639	7.98304	7.47532	7.90229	8.17341	7.71691	8.04097	7.88429	7.61962	7.84281	7.90298	7.52279	8.24046	7.89334	8.18408	7.95924
LOC107129303_chr3_175549965	8.56735	7.91896	8.61593	8.01404	8.53908	8.10576	8.29656	7.31983	8.26996	7.6719	8.2557	7.2902	8.19358	8.22382	7.27519	8.37041	7.87474	8.08901	8.39333	7.35802	8.26268	7.68416	8.10083	7.95924
RANBP3_chr19_6067116	11.4438	11.4184	11.4497	11.3136	11.2969	11.558	11.369	11.3967	11.1495	11.2934	11.0988	11.0276	11.4776	11.1745	11.4877	11.2434	11.55	11.1437	11.2307	11.2359	11.4343	11.3877	11.2338	11.7902
CHURC1_chr7_129265032	10.5765	10.1821	10.1387	10.8543	10.3986	10.437	10.6679	10.8232	11.1041	10.9635	10.9399	12.01	10.7031	11.2308	10.5431	11.6573	10.6991	11.2455	11.0455	11.5959	10.8192	10.9218	10.8546	10.3029
PTP4A1_chr4_110257604	10.4643	10.1995	10.4394	10.495	10.4885	10.4698	10.3787	10.4853	10.862	10.2601	10.0256	11.1582	9.92377	10.3748	10.6811	10.4183	10.7118	10.4169	11.0583	11.1848	10.5483	10.5155	10.2831	10.5687
LOC107129575_chr4_139771652	6.95676	6.90377	6.87915	7.02521	7.27382	6.85161	6.80838	7.41069	7.05575	7.13103	7.03368	7.96918	7.81486	6.90749	8.43377	6.88844	7.89958	6.61293	7.57769	8.52455	7.62706	7.76461	7.22139	7.93462
IGF1R_chr7_79450632	10.4879	9.87634	10.5774	10.259	10.8929	10.3149	10.5162	10.572	10.5971	10.2875	10.1117	11.1359	9.89403	10.3877	11.2178	10.4893	11.0611	10.2452	11.2759	11.0799	10.6981	10.1506	10.1363	10.2243
DNAJC13_chr2_34643403	10.7709	10.941	11.0253	10.833	10.9206	10.6509	10.9395	11.0122	10.8907	10.9059	11.0056	10.8644	10.9409	11.2899	11.4648	11.1059	11.4777	11.1313	11.2426	10.9718	10.984	10.8272	11.3387	10.6133
ACBD6_chr1_38240397	8.15829	8.52725	8.40433	8.58878	8.39733	8.46252	8.71836	8.04853	8.37362	8.39807	8.47038	8.13921	9.00163	8.38041	8.02213	8.20437	8.37656	8.24275	8.24095	7.81696	8.30072	8.35613	8.55475	8.18866
FYCO1_chr2_100929034	10.3878	10.7167	10.8322	10.9221	10.862	10.4413	10.7449	10.498	10.7337	10.4607	10.6731	9.85609	10.2384	11.1459	9.918	10.764	10.3154	11.1341	10.5247	10.903	10.2637	11.0043	10.7173	10.9942
LIMS2_chr12_3943202	6.31646	6.41464	6.31057	6.54971	6.46517	6.21312	6.46286	6.90882	6.82189	6.80116	6.08109	6.72506	6.95295	6.62329	6.56758	6.17453	6.89018	6.59577	6.4475	6.61154	6.67342	6.59777	6.69056	7.009
SOAT1_chr1_37224882	9.79564	9.60081	9.89423	9.56267	9.86699	9.46443	9.81166	10.4938	9.6528	10.3612	9.49003	10.943	9.91934	10.0638	10.9822	10.1408	10.8203	9.93858	10.6011	11.2185	10.2338	10.7673	10.12	10.8794
NTNG2_chr15_6609366	8.62518	8.36168	8.70901	8.09267	8.98024	7.75012	8.86308	9.44456	8.42268	9.32961	8.32578	8.89384	8.79988	9.51205	9.29786	9.23914	9.10843	9.7863	9.36795	9.72859	9.46387	10.3902	9.7138	10.2912
TRAPPC8_chr18_50305688	10.9593	10.7946	10.9301	10.9638	11.1862	10.8103	10.844	10.7525	10.9091	10.6631	10.839	11.2437	10.6066	11.024	11.2547	10.9151	10.8389	11.0621	10.9704	11.1133	10.7933	10.7221	10.8887	10.1579
ZSCAN29_chr7_20338860	9.73589	9.90678	9.84804	9.82707	9.75114	9.84965	9.60043	9.56055	9.42108	9.56653	9.69362	9.17597	9.22452	9.5291	9.39826	9.2744	9.42128	9.31096	9.45558	9.36812	9.47789	9.50544	9.61396	9.46902
ODC1_chr13_100528455	9.76458	9.41686	9.38377	9.9124	9.79319	9.51512	9.57517	9.61812	10.4637	9.72032	10.1972	9.83895	10.1718	10.3148	9.49649	10.4947	9.49377	10.5728	9.86286	10.6876	9.86303	9.98917	10.1896	9.74853
LOC102126575_chr1_101514427	6.23493	6.25025	6.14178	6.17925	5.92266	6.21312	6.3399	6.47916	6.40548	6.68598	6.40742	6.61456	5.58594	6.01701	6.27005	6.26405	6.39812	6.2814	6.66656	6.72318	6.34843	6.45349	6.47907	6.48457
LOC102117579_chr10_90712301	7.59837	6.9657	7.13426	6.92573	7.39413	7.36704	6.88253	7.04995	7.03215	6.70331	7.00422	5.58594	6.04672	6.60231	7.078	6.22097	6.68597	6.42308	6.4475	6.84978	6.53916	6.62675	6.87806	6.91255
ARMCX4_chrX_98638974	9.18001	9.11156	9.69082	8.8089	9.24659	9.01061	9.29734	8.58755	8.72157	8.08323	8.65629	8.18941	7.70417	8.44114	8.23796	8.2379	8.07244	8.39253	8.08248	7.93978	8.58118	7.95331	8.57924	8.05913
LOC102129381_chr8_71143567	5.78312	6.20174	5.79714	6.14919	5.58594	5.58594	5.81562	6.10708	5.78723	6.16399	5.58594	6.61456	5.79271	5.80208	6.27005	6.12386	6.44602	5.58594	6.62247	6.44304	5.9705	5.76559	5.58594	5.58594
USP22_chr16_20612067	11.7755	12.3039	12.2713	12.1932	11.6052	12.4049	11.966	12.3414	12.0681	11.8688	11.9605	11.6191	11.5658	11.8477	12.3045	12.1253	12.191	12.0277	12.0341	12.2928	11.3733	12.0844	11.7776	12.5106
PPP2CA_chr6_133215405	11.7062	11.5659	11.5754	11.637	11.7499	11.641	11.7448	11.6656	11.601	11.8673	11.5979	12.2426	11.7344	11.8836	11.897	11.9238	11.8816	11.7257	12.1228	11.8432	12.0065	11.6967	11.6973	11.6539
CPNE3_chr8_87573574	9.95342	9.94422	9.93289	10.0219	9.89521	9.93015	10.0861	10.0442	10.0414	9.97321	10.077	10.0977	9.83107	10.1419	10.2116	10.0699	9.83461	10.1986	10.2159	10.0888	10.0895	9.88694	10.1404	10.0138
SPDL1_chr6_169185053	7.65416	7.55614	7.40121	7.57149	7.65856	7.5246	7.36671	7.19855	7.58297	7.14236	7.59894	7.723	7.29936	7.37895	7.15595	7.47293	6.94553	7.33477	6.74888	7.18682	6.92771	7.1379	7.06296	6.59183
NXPH3_chr16_34955246	6.94442	7.24756	7.20405	7.10663	7.09863	6.98231	7.62835	7.78648	7.33427	7.74308	7.45517	7.44085	7.38599	7.47705	7.14333	7.58605	7.13101	7.67095	7.72109	7.75098	7.77768	8.11063	8.15138	8.01889
ITGB2_chr3_1792476	14.2009	14.7945	14.6018	14.0479	14.3652	14.1661	14.6029	14.7029	14.0987	14.7545	14.2092	14.536	14.7553	14.5879	15.0537	14.813	15.1848	14.5921	15.0094	14.6144	15.1015	14.882	14.6756	15.5144
CDC23_chr6_137272950	9.99476	9.82767	9.84318	9.90496	10.0322	9.5832	9.7839	9.70312	10.0568	9.56466	9.86654	9.6155	9.53386	9.99661	9.43099	9.91457	9.4859	9.91386	9.52664	9.55296	9.51236	9.6073	9.89157	9.44394
PRRG4_chr14_34594878	6.59086	7.65538	6.69667	7.21876	6.81151	7.27563	7.16407	6.89362	7.15622	6.84665	7.83812	7.13193	7.06846	7.31608	7.82493	7.19497	7.3859	6.7247	8.04977	7.27999	7.76976	7.17197	7.54848	7.12167
LOC102136088_chr5_107318160	9.80294	9.73139	9.79192	9.53881	9.99667	9.49338	9.30576	9.41571	9.02918	9.29843	9.00675	9.02507	8.92672	9.62731	9.24619	9.45835	8.9188	9.66514	9.05762	8.61545	8.78465	9.34179	9.20574	9.11059
NDUFB3_chr12_90438599	6.70807	6.35747	6.44478	6.35581	6.85199	6.24055	6.37263	6.2225	6.79232	6.57441	6.40742	7.23978	7.04382	6.19334	6.02102	6.84829	6.39812	6.54214	6.50139	6.75276	6.48926	6.81921	6.25627	6.36052
LOC102120294_chr8_26481049	6.06707	5.94326	6.00722	5.58594	6.09875	6.01059	5.81562	6.0621	6.21792	6.2621	6.08109	5.58594	6.59967	6.06745	5.89417	6.44557	6.29158	6.0198	5.9758	6.09781	5.90024	6.12216	6.31897	5.58594
LOC102132270_chr4_40601925	7.68783	7.14135	7.97671	7.32106	7.68481	7.34279	7.74573	7.22155	7.47306	7.18662	7.57147	7.13193	7.64508	7.3992	7.55733	7.38716	7.67918	7.31748	7.33804	6.96231	7.33915	6.91886	7.36088	7.03505
PLOD3_chr3_45525060	9.16644	10.1248	9.61478	9.3812	9.28379	10.2022	9.45691	9.53809	8.8065	9.53063	9.03556	9.17292	10.3233	9.36309	10.471	9.70571	10.5205	9.69296	9.88282	9.29743	9.7957	9.87894	9.4833	9.68582
NRL_chr7_87854931	6.41182	6.02301	5.58594	5.96276	6.37928	5.91534	6.14562	6.18663	5.58594	6.31981	6.12783	6.14399	5.58594	6.2296	6.44659	6.30438	5.7915	6.06085	6.17909	5.58594	5.58594	6.05944	6.31897	5.58594
ADAM28_chr8_24662087	6.17386	6.86034	6.57995	6.92573	6.63021	6.65612	6.96831	6.28845	6.86468	6.5338	7.00422	6.26733	6.57997	6.2296	6.65327	6.00357	6.66831	5.97429	6.52704	7.1065	6.40798	6.68204	6.54817	6.89803
MORF4L1_chr7_57324669	12.0292	12.0823	11.9911	12.1601	12.1122	12.2253	12.1107	12.1622	12.1255	12.2455	12.0153	12.6602	12.302	12.3091	12.4398	12.394	12.5887	12.0721	12.4758	12.3997	12.3483	12.1389	12.0158	12.1022
MBTD1_chr16_36591256	10.7776	10.231	10.7516	10.702	8.56984	10.615	9.99402	10.3351	10.4665	8.58901	10.505	10.4877	9.11485	10.5505	10.4977	9.73584	10.2601	10.3459	9.46767	10.3814	10.2214	10.3025	10.0726	10.0516
LOC102141134_chr10_60995999	10.6986	11.4335	11.1666	11.0037	11.6968	10.9349	11.8295	12.1408	12.1687	11.8108	11.5867	12.539	11.6167	11.6373	12.6062	12.0189	12.5207	11.6647	13.4101	12.8001	12.8796	11.9923	12.304	12.2899
CXHXorf38_chrX_38847840	10.3742	10.4669	10.3486	10.3039	10.1087	10.2861	10.4635	10.4088	10.3849	10.2463	10.2753	10.7089	10.4119	10.3087	10.8212	10.6558	10.6376	10.3449	10.6757	10.7111	10.6236	10.4415	10.7309	10.6799
LOC107128891_chr2_84056444	10.9035	11.2666	10.9781	10.9938	11.2868	11.1181	11.4442	11.3938	11.2742	10.6821	11.5694	10.5798	10.5179	11.3053	11.4849	11.061	11.2849	10.4741	10.9973	11.0235	11.1797	11.1904	11.3245	11.2334
FUT5_chr19_6007682	5.97938	5.94326	5.58594	5.85277	5.97446	6.01059	5.98292	5.58594	5.93402	6.08737	5.58594	5.81495	6.20207	5.58594	5.8041	5.58594	5.94139	5.78055	5.58594	5.97374	6.24816	5.83984	6.18656	5.79527
LOC107127901_chr17_474026	7.42276	7.25534	6.46894	6.97108	7.59048	7.48886	6.2693	7.03664	7.61269	6.93198	7.00422	5.81495	7.0058	7.21512	6.71259	6.78491	6.73703	6.81099	6.74888	6.69264	7.03461	7.02907	7.10153	5.58594
TMEM40_chr2_143772275	6.23493	7.14135	6.53731	6.80286	6.82518	7.00444	6.56902	6.79735	6.61101	7.17571	6.48865	7.05896	6.93932	7.07852	6.33398	7.32201	6.8317	6.91554	6.52704	7.1065	6.4631	7.07571	6.10702	7.16835
TLN2_chr7_39737526	7.45513	7.2159	7.66752	7.45259	7.40228	7.35093	7.47802	7.25522	7.15622	6.73705	7.29251	7.01277	7.50121	7.45804	7.65282	7.48471	7.3003	7.71609	6.84279	7.42341	7.10505	7.50637	6.953	7.64392
CCDC130_chr19_14051380	10.3869	10.2283	10.491	10.3058	10.579	10.3015	10.4623	10.5251	10.5145	10.642	9.71542	10.637	10.6481	10.1638	10.2899	10.0218	10.7059	10.2452	10.5026	10.6339	10.3861	10.6136	10.349	10.8661
SECTM1_chr16_80003642	9.12495	9.50516	8.93794	8.52461	9.05405	8.38715	8.73101	8.89035	9.66788	9.14654	10.6435	10.6664	9.7048	7.90578	10.8334	8.63281	9.90557	7.68401	9.84632	10.6777	9.25698	9.1999	8.69192	9.58439
AKIRIN2_chr4_86233901	10.1514	10.4278	10.3555	10.1182	10.4912	10.4405	10.3761	10.8614	10.2448	10.7864	10.08	11.1186	10.5695	10.7673	11.3958	10.7841	11.1363	10.7373	11.4004	10.9905	11.0672	10.7948	10.4892	10.9957
POMGNT2_chr2_98003642	9.05543	8.90904	9.07504	8.67099	8.913	8.52068	8.75183	8.83072	8.28336	8.41081	8.39247	7.93986	8.71998	8.21308	8.55904	8.26414	8.73031	8.1993	7.93221	7.75098	8.4719	8.51152	8.43889	8.90145
SRCAP_chr20_29324826	12.952	13.1233	13.3023	12.7394	13.0102	13.1822	13.1812	13.1387	12.6833	12.9545	12.6276	12.5606	12.4223	12.7404	13.0534	12.8548	13.0781	12.9578	13.0773	12.6182	13.0252	12.853	12.7706	13.2536
AMN_chr7_168191003	6.49633	6.33735	6.9381	6.4588	6.72519	6.36238	6.40394	6.50285	6.21792	6.31981	6.21046	6.4016	6.92551	6.68341	6.15989	6.66913	6.53379	6.89038	6.25719	6.48361	6.6309	6.59777	6.52578	6.46132
RCN1_chr14_35346349	8.97715	8.98337	8.81981	8.84594	8.61311	8.88711	8.93386	8.76137	8.74089	8.61844	8.9028	8.4774	8.48965	8.25032	8.56331	8.33383	8.54365	8.5031	8.06295	8.32673	8.44802	8.39256	8.37478	8.39833
TMEM104_chr16_72022332	9.49206	9.78702	9.7212	9.62747	9.43281	9.64212	10.0583	10.3667	9.76143	10.0256	9.44559	10.1603	9.52612	9.50129	10.0708	9.48865	10.1098	9.6013	10.0606	10.1808	10.1963	10.1267	9.91232	10.5831
SETD2_chr2_102015885	12.0023	12.0494	12.1495	11.9396	11.9801	11.94	11.9787	11.8577	11.9587	11.6738	11.5618	11.8261	11.4178	12.0046	12.055	11.6989	11.824	12.2176	12.047	11.6467	11.8368	11.5711	11.9196	11.5951
SLC52A1_chr16_5116436	7.16819	7.2159	7.42021	7.42289	7.38592	7.32635	7.6564	7.2441	7.7584	7.53293	7.63468	6.99693	7.6222	7.28337	7.10459	6.88844	7.20811	7.05516	7.2043	7.66844	7.27012	7.56236	7.96233	7.55565
PEX13_chr13_49060052	8.12041	7.80884	7.72066	8.0188	8.05598	7.87414	7.56041	7.80803	7.9013	7.87477	7.86054	8.21987	7.99451	7.91925	8.16027	8.01533	7.67918	8.32572	7.94659	8.15608	7.72117	7.94426	7.60803	7.63614
CYS1_chr13_100888465	6.53543	6.97568	6.33952	6.67753	7.2556	6.33971	6.59358	6.40344	6.95811	6.37297	6.75227	6.61456	6.96641	6.4643	6.69323	6.30438	6.55434	6.09852	5.58594	6.64486	6.24816	6.69536	6.10702	6.85319
LOC102125820_chr10_23541999	5.97938	5.89559	6.24857	6.28602	5.97446	6.12193	6.30554	6.3764	6.45103	6.08737	6.28284	6.33773	6.26598	6.15463	5.58594	6.00357	5.94139	6.30713	5.9758	6.33087	6.1282	6.12216	6.06205	6.30426
ANO7P1_chr1_212195475	6.45522	6.48466	6.6402	6.33333	6.44459	6.15405	6.3399	6.50285	6.47283	6.29159	6.37828	6.46037	6.53915	6.62329	6.54477	6.64415	6.66831	6.48483	6.4475	6.13275	6.53916	6.15081	6.40335	6.50717
CCDC17_chr1_181949157	7.70763	8.35169	8.19157	7.53767	7.96982	8.12375	8.48887	8.40285	7.87152	8.37225	7.80762	8.26724	7.74679	7.92594	8.26467	8.25108	8.44418	8.00508	8.69759	8.44214	8.6243	8.69933	8.24205	8.80566
TGFB1_chr19_41896214	13.2037	13.6247	13.5738	13.1814	13.3263	13.3342	13.6554	13.7368	13.1077	13.6947	13.1785	13.0587	14.0318	13.4416	13.7729	13.693	14.1686	13.6467	13.5224	13.4373	13.751	13.9934	13.5198	14.4473
CCNE2_chr8_96021868	6.79801	6.90377	6.3673	6.3776	6.40169	6.31628	6.09738	6.42952	6.80721	6.42246	6.24771	6.80499	6.86838	6.48897	6.78629	6.64415	6.97216	7.04419	6.17909	6.37784	6.1282	6.5524	6.01217	6.48457
SNRPF_chr11_99565222	8.19969	8.00353	7.89456	7.96061	8.06576	8.05502	7.89259	7.74975	8.2336	8.28251	8.18767	8.45726	8.60584	8.16925	7.726	8.30259	8.28248	8.04027	7.90298	7.79335	7.96179	7.84531	7.81494	7.4427
MRVI1_chr14_57097674	7.26546	7.17508	7.5958	6.74917	7.67175	6.83887	7.33124	6.45474	6.76183	6.51274	6.71332	6.66037	6.85359	6.87612	6.91908	7.25312	6.73703	7.0331	6.59959	6.92613	6.75304	7.09383	6.67155	7.21321
POLR3B_chr11_110070674	9.24812	9.2819	9.13226	9.24006	9.19325	8.95759	9.20433	9.38855	9.36658	9.10072	9.04503	9.31791	8.90285	9.12829	8.8756	9.01076	8.91585	9.47334	9.20105	9.11285	9.2351	9.38611	9.24164	9.20339
RMND5B_chr6_177965516	9.75257	10.0028	10.0387	10.1811	9.97165	10.0933	10.0813	10.217	10.2767	10.001	10.0097	9.92988	10.4904	10.5082	10.3013	10.3601	10.2062	10.416	10.6043	10.0188	10.5035	9.92516	10.5757	10.3585
UBE2Q1_chr1_97255161	11.575	11.692	11.673	11.4656	11.7277	11.721	11.7768	11.6773	11.5469	11.8745	11.5186	11.7309	11.7423	11.8307	11.8496	11.9492	11.7263	11.8244	11.9478	11.5688	11.7531	11.6064	11.7469	11.7108
PKLR_chr1_96512924	5.58594	6.29525	6.33952	5.58594	6.2549	5.85509	6.78895	6.10708	5.87037	6.39813	6.31616	6.54102	6.67436	6.81032	6.88746	6.84829	6.81654	5.78055	6.91208	5.58594	6.1282	6.31923	6.54817	6.38704
TFF1_chr3_4402449	5.58594	5.58594	5.58594	5.58594	5.58594	5.58594	5.58594	5.58594	5.58594	5.58594	5.58594	5.58594	7.45816	5.58594	7.09137	5.58594	7.22923	5.58594	5.58594	5.58594	5.58594	5.58594	5.58594	5.58594
CD302_chr12_48485726	7.79621	8.68052	8.20199	8.71466	8.20464	8.69968	8.4637	8.97227	8.32277	8.78635	8.77544	8.95209	9.13031	7.97824	9.39115	8.23126	9.35144	7.7719	9.74086	8.20517	9.33876	7.90742	9.18218	8.02471
CMSS1_chr2_171968796	6.78359	6.63723	6.80036	6.87833	6.95275	6.7015	6.86449	6.86253	6.76183	6.89019	6.40742	7.08872	6.65626	6.77573	6.27005	6.8276	6.37296	6.7247	6.13564	6.69264	6.28331	6.73422	6.37632	6.75706
APCDD1_chr18_71591172	5.97938	6.20174	6.00722	6.35581	5.92266	6.2668	6.43397	6.96751	6.11595	6.61317	6.40742	6.56624	6.29563	5.58594	6.23554	5.58594	6.23115	5.86095	6.08824	6.46359	6.4631	6.52075	5.88787	6.68725
LOC102119459_chr11_28208166	8.45905	8.49145	8.2728	8.00449	8.47545	8.14151	7.96766	7.75718	8.04627	7.17571	7.95354	7.44085	7.20597	7.76297	7.66116	8.03085	7.33909	7.90463	7.39423	7.68796	7.941	7.53778	7.7935	7.62831
PDE1B_chr11_53476678	7.94642	8.39771	7.92038	8.50143	7.76665	8.46252	8.33611	8.41201	8.44261	8.23054	8.4222	8.06026	8.16832	8.14679	8.39098	8.05379	8.35033	7.97937	8.05638	8.63488	8.25716	8.21862	8.22648	8.7135
TFEB_chr4_128985875	10.2195	10.5319	10.5919	10.2236	10.6238	10.8103	10.5577	11.1871	10.4893	11.2576	10.2028	11.273	11.1804	10.6046	11.3964	10.6916	11.1425	10.6089	11.4486	11.0588	11.1654	10.9118	10.6825	11.3126
EIF4EBP2_chr9_65251354	10.8032	11.1231	10.9788	11.0661	10.8599	11.1354	11.0557	11.0487	10.789	10.8821	10.8291	11.1366	10.6945	11.1432	11.4904	11.0863	11.4345	11.1103	11.2342	11.431	11.0947	11.2295	10.5093	11.4595
NDUFA12_chr11_98676328	8.20872	8.25837	8.19157	8.20888	8.24369	8.36485	8.34167	8.08955	8.34418	8.69976	8.3672	8.32425	9.01559	8.56775	8.18852	8.44079	8.30547	8.33375	8.17614	8.15153	8.40396	8.31527	8.3271	8.59582
LOC102134129_chr9_65447355	5.86458	5.58594	5.79714	5.58594	5.58594	5.58594	5.98292	5.58594	6.71422	5.58594	7.28085	5.58594	6.20207	5.58594	5.8041	5.58594	6.04406	5.58594	5.81148	5.58594	5.58594	5.58594	5.58594	5.58594
POMK_chr8_44138083	8.22215	8.24399	8.13825	8.36104	8.21341	8.19344	8.03874	8.14608	7.84106	7.99455	8.02092	7.9836	7.87326	8.28145	7.82493	8.2445	7.75683	8.16804	7.93942	7.6944	7.93399	8.07402	8.16237	7.90954
MAP7D3_chrX_132990360	9.15045	9.47532	9.22029	9.50963	8.95989	9.41188	9.08536	9.33738	9.13712	9.1689	9.09451	8.99425	9.06743	9.30482	9.00914	9.03719	9.05068	9.32291	9.03822	8.93743	9.01164	9.18509	9.15553	9.26445
ALG11_chr17_31268937	10.1808	9.64701	10.2518	9.89873	10.2537	10.0698	9.39257	9.81253	9.96627	9.89673	9.86831	9.73981	7.551	9.97814	8.33179	10.0256	9.49181	9.92953	9.13267	9.92194	7.59106	10.006	9.612	6.96873
SLCO4A1_chr10_94751856	6.78359	7.91896	7.12221	6.97108	6.89093	7.39865	7.00078	6.57009	6.87855	6.72033	7.07646	6.59073	7.99451	6.58083	8.24871	6.59199	8.31002	6.67846	7.32648	7.05325	7.37223	7.22126	6.89348	7.24576
LOC102137947_chr9_47578382	6.20519	6.09	6.00722	6.28602	6.28171	6.01059	6.09738	5.58594	5.98755	5.94139	5.97023	6.14399	5.94346	6.06745	6.07192	5.58594	5.58594	5.58594	5.58594	6.09781	5.9705	5.98663	5.58594	6.09646
ERI1_chr8_11564381	8.07649	8.1192	8.07707	8.2812	8.20903	8.46252	8.28505	8.22671	8.18674	8.09392	8.28307	8.23783	8.06784	8.35146	7.91695	8.34	8.06702	8.41158	8.05638	8.25255	8.11749	8.31527	7.87722	7.78344
GLRX3_chr9_129555373	8.82664	8.44225	8.45277	8.86152	8.46455	8.73749	8.55702	8.68467	9.07031	9.17137	9.3447	9.57693	9.46866	8.8537	8.33179	9.30262	9.11101	8.66987	8.89805	9.01317	8.90792	8.79564	8.8606	8.10916
OGG1_chr2_140735096	9.14815	9.01496	9.1561	9.18973	9.32798	8.9403	9.02533	9.17184	9.18232	9.06138	9.38244	8.62887	9.44007	9.42819	9.25144	9.24238	9.31408	9.35816	9.00862	9.17561	8.93542	9.23627	8.96895	9.33671
PI4KA_chr10_30283729	12.3002	12.3459	12.6236	12.1972	12.5431	12.2065	12.4603	12.3797	12.1628	12.2836	12.0331	11.9869	12.0378	12.1801	12.3599	12.2145	12.2188	12.4462	12.5	12.2456	12.3919	12.2169	12.3097	12.7165
LAMTOR4_chr3_44523641	9.5313	9.54448	9.44726	9.68511	9.54923	9.82178	9.76373	9.59458	9.82706	10.1009	9.58793	9.61102	10.5761	9.57084	9.79079	9.60632	10.1723	9.48223	9.98036	9.87431	9.8343	9.90618	9.69733	10.3883
GNB5_chr7_29120125	7.49443	8.02492	7.7132	8.14554	7.82044	7.90077	8.05936	7.27715	7.83488	7.32953	7.88258	7.4299	7.4226	6.90749	6.99421	7.30855	6.93196	7.13929	7.50951	6.50313	7.42545	6.48783	7.43936	6.61174
PAIP2B_chr13_38685804	8.11077	7.75794	8.08274	8.07458	8.05598	7.91128	7.82933	7.449	7.88351	7.10801	7.66945	7.52516	6.91152	7.45804	6.88746	7.10188	6.89018	7.5178	6.94508	7.35802	7.19684	7.49999	7.45822	6.89803
ALG2_chr15_38545290	9.43298	9.44639	9.2599	9.50799	9.19759	9.70017	9.09836	9.09814	9.20785	9.34058	9.0132	9.53254	9.29015	8.89398	9.00291	8.9877	9.13646	8.76999	9.0317	9.40966	8.99868	9.29432	8.90942	9.31841
VPS13D_chr1_215575300	11.3619	11.2127	11.5294	11.0527	11.7746	10.7975	11.2748	11.3093	11.1737	11.0223	10.9731	11.1467	10.6893	11.1691	11.4838	11.0137	11.1709	11.4931	11.3064	11.0338	11.219	10.9362	11.0733	10.9424
PRDM10_chr14_125638037	9.70973	10.054	10.0029	9.43913	9.66316	9.79199	10.0146	9.73933	9.06777	9.69666	9.39727	9.62443	8.76714	9.23369	9.6922	9.64104	10.0591	9.56661	9.92018	9.45904	9.95761	9.60313	9.16357	9.70176
EFHC1_chr4_118143194	6.41182	6.93519	6.24857	6.73527	6.81151	7.00444	5.58594	6.52587	6.03459	6.5338	6.51396	6.30347	6.61894	6.11292	6.80388	6.30438	5.99603	6.13351	6.64479	6.70803	6.24816	6.48783	6.79723	5.88171
CCNK_chr7_164656238	10.5576	10.7831	10.8149	10.6068	10.7809	10.3854	10.4434	10.57	10.41	10.2474	10.4659	9.95307	10.4874	10.4256	10.5313	10.3225	10.3899	10.5502	10.4355	10.3037	10.5659	10.533	10.5207	10.9476
LOC102123623_chr10_32049796	10.7087	10.8096	10.889	10.6695	10.9693	10.5341	10.8101	11.0298	10.7828	10.6604	10.899	10.4556	10.7469	10.3535	10.9568	10.5321	11.0729	10.2379	10.7672	10.6998	10.7793	10.7093	10.5586	11.1368
CA6_chr1_219300974	10.4843	10.6491	10.448	11.1522	11.0365	10.9799	10.7127	10.8606	11.4323	10.6464	11.2662	10.9537	11.0666	10.1196	9.66106	9.85462	9.41921	9.91517	9.37568	9.7091	10.0742	9.65093	10.2409	9.2952
STYK1_chr11_10930476	6.65968	5.83893	6.39404	6.17925	6.63021	6.40565	6.14562	6.18663	6.30482	6.31981	6.37828	5.58594	5.79271	6.2296	5.58594	6.22097	5.58594	6.30713	5.90458	6.09781	5.58594	6.09181	5.58594	6.05238
UGT2B9_chr5_117829841	7.40626	7.34499	7.08525	7.51693	7.2183	7.14806	7.45654	7.27715	7.49744	7.23966	7.49515	7.64192	7.41355	7.42897	7.31971	7.57518	7.39505	7.52518	6.99272	7.39929	7.38306	7.08481	7.42021	6.82217
KIF21B_chr1_59326517	12.8552	12.8306	13.0805	12.5595	12.8994	12.4393	12.931	12.9089	12.5314	12.7331	12.2189	12.154	12.3806	12.8517	12.728	12.7858	12.7673	13.2658	12.7594	12.462	12.7079	12.9911	12.9426	13.3003
TMEM82_chr1_212694720	5.58594	5.58594	5.58594	5.58594	5.78064	6.2668	5.58594	6.10708	6.11595	5.58594	5.80825	5.90947	6.20207	5.89132	6.33398	5.58594	5.7915	5.78055	5.58594	6.09781	5.58594	5.58594	5.58594	6.05238
CSNK1A1_chr6_148824026	11.664	11.611	11.6657	11.6418	11.6161	11.7515	11.6679	11.6319	11.7079	11.5654	11.5415	12.2204	11.5412	11.7515	11.9932	11.7648	11.7698	11.7945	11.9729	12.0021	11.8163	11.6977	11.5713	11.514
PDCL_chr15_13225169	9.84877	9.95397	9.55249	10.0069	9.68798	10.0528	9.52807	9.74647	9.78774	9.80651	9.71346	10.2247	9.69448	10.0491	9.97604	10.0626	10.3021	9.87664	10.1045	10.1221	9.87894	9.94936	9.80885	9.29754
RNASE4_chr7_84240113	9.40058	9.20019	9.23029	10.0736	9.35928	9.80696	9.71834	7.55734	9.79843	8.08859	9.96904	8.32982	11.3468	10.0941	10.0811	10.3571	10.5367	10.0821	11.3157	9.65527	10.9865	9.44159	10.8644	9.27399
LOC102118613_chr6_151095262	6.20519	6.05774	5.88436	6.26101	5.97446	6.33971	5.58594	6.42952	6.15209	6.31981	5.90002	6.14399	5.94346	6.11292	6.02102	5.92733	6.04406	6.0198	6.03566	6.13275	5.90024	6.05944	5.88787	6.1369
LOC107129465_chr4_62435927	6.36574	5.89559	6.00722	6.14919	5.58594	6.12193	6.18984	6.14833	6.74622	6.57441	6.51396	6.94797	6.65626	6.15463	5.58594	6.3424	5.99603	6.48483	6.29281	6.54084	6.4631	6.59777	6.25627	6.24278
TEPP_chr20_46013844	6.02548	6.09	6.10099	6.14919	6.09875	6.08767	6.14562	5.79966	6.27716	5.94139	6.12783	5.58594	6.04672	6.19334	5.58594	6.17453	5.87641	6.19724	5.58594	6.16549	5.58594	6.05944	6.18656	5.88171
SLC2A5_chr1_219199147	6.75409	6.70462	6.81662	6.91408	6.86514	6.7726	6.59358	6.0621	6.68109	6.66832	6.75227	6.48816	8.38483	6.84375	7.83951	6.5647	8.15631	6.52348	7.96787	7.57322	7.47647	7.17197	7.56578	7.40578
COTL1_chr20_72870869	14.0169	14.3692	14.2126	14.2906	14.3397	14.4689	14.3578	14.4124	14.2092	14.5067	14.1955	14.4664	14.7403	13.9357	14.5444	14.1427	14.7474	13.6674	14.8007	14.5297	14.6988	14.4918	14.4238	14.7255
LOC102130213_chrX_114318591	6.47604	6.90377	6.57995	6.86614	6.61337	7.0474	6.68552	7.08897	6.76183	7.27038	6.75227	7.4077	6.99283	6.60231	6.76838	6.92709	6.80115	6.66251	7.36083	7.26194	6.89508	7.29152	6.89348	7.2878
LOC102126713_chr2_15150009	5.78312	6.43275	6.28031	6.4393	6.06106	6.40565	6.40394	6.18663	6.21792	5.58594	6.43546	6.04253	5.58594	6.2296	6.19895	6.26405	6.04406	5.86095	6.08824	6.16549	6.1282	5.98663	5.88787	6.27426
TCOF1_chr6_149706700	11.0864	11.3123	11.4109	10.9367	11.2669	11.1246	11.4755	11.4001	10.7627	11.0291	11.0334	10.5706	10.9026	10.7913	10.8421	10.9628	11.0223	10.8395	10.8217	10.0393	10.8853	10.9274	10.8839	10.8352
PPP6C_chr15_103695693	10.3174	10.3456	10.2108	10.2483	10.4556	10.1867	10.2914	10.26	10.247	10.532	10.1413	10.7358	10.3344	10.4747	10.3737	10.4226	10.2357	10.3766	10.5339	10.346	10.4678	10.3245	10.3384	10.3541
LOC102119665_chr16_21183513	7.10564	6.83792	6.90904	6.66252	6.72519	6.74479	6.43397	6.54827	6.71422	6.73705	6.82576	6.30347	7.09257	6.77573	6.27005	6.78491	6.26209	7.01059	5.58594	6.33087	5.90024	6.56779	6.06205	6.57144
SLC7A9_chr19_33177022	6.62594	5.76494	6.62057	5.58594	6.98819	6.01059	5.81562	6.59136	6.40548	5.58594	6.12783	6.30347	6.09027	6.15463	6.52131	5.58594	6.44602	5.58594	6.21942	5.78028	6.34843	6.37984	6.01217	6.09646
CCDC63_chr11_114468208	5.58594	5.58594	5.58594	5.58594	5.58594	5.58594	5.58594	6.2225	5.87037	6.1271	5.58594	6.14399	5.58594	5.58594	5.96309	5.58594	5.58594	6.30713	5.58594	6.87586	5.58594	6.36021	5.58594	6.27426
LOC102133733_chr16_40455655	8.15361	8.40416	8.04249	7.99968	8.18245	8.1503	7.98218	7.99388	7.52921	7.76369	7.84563	7.90229	6.83858	7.54139	7.51143	7.19497	6.80115	7.48785	7.26696	7.09605	7.28191	7.71153	7.43936	7.50478
ABLIM2_chr5_4706892	6.51611	6.50124	6.44478	6.33333	6.42345	6.73058	6.09738	6.14833	6.03459	6.2621	6.28284	6.09589	6.13022	6.58083	6.23554	6.50732	6.3198	6.42308	6.13564	6.19639	6.24816	6.178	6.06205	5.88171
ZNF182_chrX_46433703	9.18675	9.0024	9.1847	8.97083	9.29395	8.91015	9.13667	9.07555	9.14915	8.98209	9.30332	8.84853	8.71311	9.2697	9.24092	8.90391	9.04262	9.2745	8.89805	8.94519	8.71076	8.93769	9.0023	8.42026
EXOC7_chr16_73434583	10.8817	10.9907	11.1126	10.9252	10.9081	11.1224	11.0549	11.1871	10.8642	11.2431	10.7002	11.1218	11.3418	11.0631	11.1642	11.0334	11.2448	11.2366	11.3808	11.2566	11.3418	11.3679	11.1315	11.5809
LOC102128047_chr13_80895218	7.084	6.89308	6.65941	6.77638	6.79764	6.85161	6.84613	6.76309	7.00803	6.87589	6.92684	7.1033	6.83858	6.84375	6.61147	6.9459	6.66831	6.9279	6.55192	6.76722	6.79049	6.89753	6.56998	6.79015
MARCKS_chr4_17842466	9.21338	9.88882	9.47902	9.85179	9.52359	9.99811	10.2119	10.8631	10.0414	10.8023	10.3391	11.618	10.8355	11.34	11.7804	11.2948	11.6161	10.8229	11.7784	11.5812	11.8313	10.5977	10.8238	10.8248
ZNF527_chr19_37707308	7.3202	6.91435	6.96638	7.30461	7.24639	7.08875	6.9517	6.96751	7.39693	6.89019	7.57147	7.15985	6.95295	7.06524	6.90339	7.11793	6.42245	6.94011	6.91208	7.32396	6.8614	7.01951	7.10153	7.0221
MORC3_chr3_10405226	11.7327	11.5782	11.735	11.4605	11.9308	11.6758	11.5884	11.6967	11.8672	11.5316	11.6331	12.5463	11.6089	12.0782	12.5482	12.0796	12.1838	12.0633	12.405	12.1494	12.1464	11.596	11.5783	11.2046
ASPSCR1_chr16_79600507	9.79856	9.88995	9.93136	9.90247	9.51494	9.70309	9.70359	9.55446	9.59083	9.63752	9.70357	9.10092	9.84202	9.27982	9.1871	9.38701	9.62858	9.59312	9.46526	9.62838	9.51236	9.85817	9.78827	9.98811
SLC37A2_chr14_120875102	9.85861	10.9163	10.4931	10.565	10.2743	10.6851	11.0722	10.6509	10.6728	10.5954	11.1152	10.7843	11.1227	10.8973	11.6732	10.8658	11.6411	10.4453	11.4679	11.6705	11.5998	11.177	11.3048	11.354
WDR6_chr2_104166903	10.931	11.0569	10.8256	10.9023	10.9061	10.9871	11.1299	11.1433	10.5006	10.9564	10.714	10.4631	10.4098	10.7356	10.94	10.9302	10.6829	11.0383	10.8468	10.6983	11.084	11.0101	11.0476	11.1941
PCGF2_chr16_50228080	6.34154	6.91435	6.6402	6.56674	6.22689	6.91305	6.68552	6.67166	6.24825	6.76963	6.40742	6.66037	6.72664	6.55879	7.06447	6.3424	6.95893	6.46479	6.29281	6.80936	6.82657	6.61238	6.65214	6.63122
BLNK_chr9_94891447	9.35752	9.47382	9.4664	9.08118	9.70631	10.0181	9.19529	9.12038	8.93203	8.77988	8.97735	8.52653	8.86627	8.62899	8.90601	8.63281	8.58153	8.53462	7.92496	8.16965	8.33774	8.45331	8.04235	8.23423
LZTFL1_chr2_100831940	8.1252	8.23674	8.13825	8.08365	8.25221	8.45552	8.02482	7.65714	7.97016	7.6719	8.11607	7.61372	7.82148	7.82915	7.86108	8.03854	7.95381	8.01523	7.57769	8.1239	7.57267	8.05324	7.22139	7.74098
GPAT3_chr5_50772835	9.1979	10.1084	9.39935	9.44428	9.12877	9.41188	9.83504	10.1285	9.83449	9.33839	9.49692	10.3655	9.61642	9.50776	10.762	9.99335	10.5157	9.45176	10.3792	9.43182	10.0147	9.48598	9.89318	10.0335
KCNIP3_chr13_673056	6.78359	6.94545	6.57995	6.67753	6.64674	7.35901	6.96831	8.33217	6.93225	8.5321	6.95846	7.50461	7.94131	7.3992	7.71009	7.64937	8.14611	7.50291	7.05316	7.2528	7.03461	7.51903	6.65214	7.56393
NUP133_chr1_20075001	10.5113	10.4639	10.4156	10.5492	10.4237	10.2155	10.423	10.3457	10.414	10.3144	10.4554	10.1921	10.1163	10.54	9.94731	10.3895	10.0801	10.3671	10.1351	10.0321	10.1649	10.3085	10.5965	10.1567
ADD3_chr9_109174018	13.3796	12.9733	13.1497	13.1432	13.2867	13.0099	13.0225	12.7934	13.2347	12.532	13.3536	12.9887	12.371	12.9628	13.0399	12.992	12.8433	12.8304	13.051	12.9042	12.9612	12.3951	12.9451	12.157
ZNF683_chr1_201959820	7.77151	7.08882	8.15446	7.45259	7.30063	7.39082	7.44567	7.80088	7.09025	7.73613	6.69323	7.48372	7.54284	7.69325	6.71259	7.74846	7.49985	7.5897	8.49273	7.44706	8.56798	8.07402	9.13111	8.31168
NDUFA11_chr19_6044380	9.9973	9.93331	9.94353	10.1385	9.85746	10.0379	9.98882	9.80572	10.1299	10.1942	10.3378	9.748	10.8778	9.98432	9.9262	10.0589	10.0378	10.1087	10.2609	10.0958	10.1504	10.3228	10.3779	10.426
LOC102134276_chr9_37575722	6.10522	6.35747	5.9511	6.17925	6.16655	6.31628	5.81562	5.95544	6.21792	5.99604	6.48865	5.58594	6.23487	6.11292	5.8041	6.41276	5.58594	6.3319	5.58594	6.09781	5.8084	5.94455	5.58594	5.58594
LIMD2_chr16_60989021	13.3238	13.0912	13.2012	13.3556	13.3455	13.4419	13.292	13.118	13.5114	13.4375	12.8431	13.4734	13.5353	12.8881	13.0455	12.9633	12.9767	13.0332	13.7523	13.6751	13.5423	13.3744	13.5604	13.8758
PACRGL_chr5_19866633	8.6185	8.44537	8.4614	8.70891	8.54941	8.40183	8.18931	8.41201	8.53452	8.21602	8.50313	8.27883	7.93526	8.45479	8.12556	8.17	7.51649	8.5031	8.03646	8.55891	7.80892	8.52644	8.4072	8.33963
NEIL2_chr8_8920296	8.52504	9.0024	8.83307	9.52914	8.84519	9.0776	9.26029	8.85753	8.56023	9.01544	9.49921	8.65553	9.70994	9.29986	9.052	9.14522	9.05603	9.10244	8.58101	9.14009	9.11431	9.01319	9.23402	8.90761
ZNF671_chr19_58360357	9.55918	9.18549	9.30791	9.50141	9.43281	9.28117	9.10159	9.21635	9.37887	9.45196	9.45506	9.59066	8.98184	9.24666	8.42908	9.53425	8.69629	9.3678	9.27734	9.45544	9.20725	9.17575	9.27418	8.87967
TCAIM_chr2_99252149	8.2266	8.11524	8.12733	8.4295	8.37418	8.23113	8.14523	8.29791	8.18674	8.21602	8.48919	8.50708	8.04011	8.23448	8.1138	8.31517	8.14097	7.82544	8.46854	8.24406	8.21787	8.11864	8.40262	7.81781
BICD1_chr11_32658989	7.60548	7.25534	7.21529	7.20081	7.27382	6.99344	7.28227	7.25522	7.15622	7.36741	7.24516	7.51493	6.69212	7.55032	6.71259	7.41228	6.84664	7.7287	7.40517	7.44706	7.28191	8.01932	7.17493	7.53892
LOC102119972_chr20_57723730	9.44238	9.53294	9.31967	9.5129	9.26738	9.70599	9.40306	9.64893	9.45823	9.56839	9.60503	9.31791	9.77015	9.53754	9.70562	9.53161	9.72864	9.32489	9.52433	9.44459	9.61105	9.55512	9.64101	9.63508
LOC102145232_chr16_23943446	6.89356	6.33735	6.73249	6.49639	6.89093	6.33971	6.84613	6.86253	6.98336	6.73705	6.98918	6.824	6.26598	6.55879	6.78629	6.30438	6.44602	6.3319	6.96119	6.79551	6.6309	6.66853	7.07597	6.52915
FGF2_chr5_121825305	6.49633	6.45044	6.33952	6.47782	6.52388	6.2668	6.37263	6.34831	6.18596	6.44603	6.40742	6.33773	6.4739	6.82718	6.47229	6.9459	6.53379	6.50439	6.21942	6.46359	6.31666	6.48783	6.59126	6.30426
LOC102145439_chr14_69872848	9.02564	8.46399	8.79292	8.46422	8.65508	8.71726	8.49385	8.66958	8.79732	8.92469	8.47038	9.19413	9.03216	8.88068	7.93731	9.24561	8.44005	9.03123	8.26943	8.53149	8.5412	8.59874	8.4254	8.32106
PXYLP1_chr2_43396972	9.61003	9.0066	9.07504	9.10095	9.14685	8.94773	9.18924	8.60752	9.38294	8.5703	9.0823	8.76147	8.26667	8.8571	8.25405	8.73837	8.37656	8.8906	8.60334	8.30653	8.78843	8.44074	8.77527	8.3534
LOC102132779_chrX_98989382	5.58594	6.05774	5.58594	6.20777	5.58594	6.2668	5.58594	5.95544	5.58594	5.99604	5.58594	5.58594	5.58594	6.06745	5.58594	6.06762	5.58594	6.13351	5.58594	6.01919	5.58594	5.89671	5.58594	5.58594
DHX34_chr19_48162667	8.96149	8.9982	9.16134	9.17117	9.06123	9.11325	9.08862	9.16116	9.08793	9.1289	8.96408	9.20013	9.40245	8.84001	9.17055	8.78832	9.28937	8.66987	9.36795	9.3947	9.37171	9.25411	9.05234	9.77387
FAM120C_chrX_53149860	8.66785	8.78232	8.63124	8.50809	8.74441	8.5925	8.49385	8.57948	8.77564	8.24013	8.4985	7.88696	8.14259	8.53396	8.59702	8.46348	8.58153	8.64769	8.34082	8.19196	8.34294	8.11464	8.44336	8.22924
GRAMD2_chr7_49989432	5.86458	5.94326	5.58594	6.17925	5.78064	6.18435	6.40394	6.3764	6.33138	6.2621	5.58594	6.48816	5.79271	6.68341	6.33398	5.58594	6.12709	6.22661	6.29281	5.97374	6.48926	6.31923	6.14827	6.57144
LOC102134301_chr19_16140554	7.53254	7.5802	7.55414	7.51693	7.13992	7.43704	7.44567	8.10676	7.73856	8.20625	7.43469	8.65993	7.01862	7.34792	8.13723	7.23885	7.87474	7.65777	8.86533	9.09903	8.38392	8.06989	8.216	8.64853
DNAJA2_chr20_34649015	10.3693	10.1654	10.2033	10.3612	10.3721	10.2675	10.5174	10.4054	10.5329	10.6726	10.5152	11.0575	10.6311	10.6126	10.2302	10.7907	10.6534	10.5991	10.7176	10.5839	10.6931	10.4546	10.336	10.111
CXCL16_chr16_4780125	8.51786	9.60357	9.04979	9.204	9.26531	9.45061	9.9836	10.3873	9.84042	10.2796	9.83068	10.2892	10.2769	8.82966	10.3459	8.78832	10.2795	8.22119	10.2802	10.1004	10.289	10.1353	10.1817	10.3574
TMEM176B_chr3_183491655	5.97938	6.35747	5.9511	6.51455	6.46517	6.29201	6.3399	6.63241	6.11595	6.37297	6.58557	6.51501	6.86838	6.19334	6.5898	6.64415	6.5744	6.46479	6.50139	6.13275	6.31666	6.43574	6.42943	5.58594
C5H4orf50_chr5_6952630	6.14065	6.45044	6.65941	6.20777	6.19751	6.24055	6.64072	6.54827	6.55455	6.37297	6.56237	6.18809	6.70953	6.84375	6.75014	6.50732	7.108	6.69413	6.78752	6.06019	6.28331	6.59777	6.25627	6.77375
LOC107128232_chr19_47388770	5.58594	6.05774	6.17964	5.58594	5.58594	5.58594	5.58594	6.0621	5.58594	5.94139	6.08109	5.81495	5.94346	5.58594	5.58594	5.58594	5.87641	5.58594	5.58594	5.58594	5.58594	5.58594	6.50276	5.79527
GDPD1_chr16_44765738	6.81223	6.65111	6.51515	6.66252	6.48522	6.38434	6.30554	6.40344	6.21792	6.08737	6.46251	6.30347	5.58594	6.64378	6.19895	6.5647	6.16398	6.70954	6.64479	6.46359	6.21088	6.80751	6.70919	6.09646
PRKCG_chr19_54724738	5.58594	6.09	6.14178	6.11735	6.01999	6.2668	5.58594	5.95544	5.58594	6.1271	5.80825	5.58594	6.51798	6.01701	6.11781	6.00357	5.99603	6.09852	5.58594	6.25368	5.58594	6.05944	5.58594	6.38704
RAB11A_chr7_43419794	11.106	10.9426	11.0029	11.0935	11.3761	11.0867	11.3071	11.367	11.6105	11.5871	11.4275	12.1475	11.8536	11.7493	11.9283	11.7848	11.7371	11.6585	12.2456	12.0581	12.077	11.5601	11.695	11.46
LOC102120913_chr7_9308604	6.38914	5.94326	6.17964	6.20777	6.33223	6.2668	6.37263	6.14833	6.61101	6.04406	6.34791	5.81495	6.49624	6.06745	5.89417	6.17453	6.04406	6.2814	6.29281	6.01919	6.24816	6.22878	6.34823	6.0035
SIGLEC11_chr19_50825095	12.2992	12.5365	12.5042	12.3414	12.556	12.2029	12.6663	13.2549	12.6074	13.2535	12.5084	13.7316	13.0344	12.6972	13.7606	12.8874	13.5108	12.5914	13.5879	13.9838	13.311	13.3779	13.0708	13.8713
ABCB9_chr11_127182397	6.70807	6.66479	6.49238	6.41929	6.56081	6.40565	6.3399	6.40344	6.53487	6.5338	6.56237	6.18809	6.61894	6.11292	6.19895	6.59199	6.12709	6.3319	5.58594	6.37784	5.58594	6.43574	6.65214	5.88171
LOC102115622_chr12_86798542	6.47604	6.22649	6.17964	6.31009	6.28171	6.40565	5.98292	6.47916	6.11595	6.2621	5.80825	6.14399	6.37746	6.35676	6.56758	6.30438	6.6503	6.56039	6.21942	6.35475	6.08143	6.59777	5.58594	6.52915
FBXO10_chr15_41413467	8.99265	9.34107	9.02409	9.46133	8.68653	9.18197	8.64448	9.44456	8.7118	9.53826	8.47982	9.50862	9.50262	9.3073	9.73208	9.25527	9.42746	9.30092	8.66828	9.55464	8.35845	9.17575	8.60728	10.0195
SYNJ1_chr3_14050732	10.7879	10.6656	10.9	10.3782	11.1582	9.72905	10.846	10.909	10.5893	10.5387	10.7002	11.2913	10.5003	10.3037	11.3654	10.5439	10.9635	10.7868	10.95	11.51	11.2573	11.0231	10.9432	10.9372
SGMS2_chr5_107208273	8.83814	9.69435	8.70179	9.79254	8.96245	9.86923	9.20733	9.44236	9.12985	9.21738	8.60135	10.2537	8.63525	9.92129	10.583	9.55521	10.0256	9.58158	9.82584	10.3215	9.51009	9.54648	9.26922	9.32759
CACYBP_chr1_32925498	10.3071	9.95936	9.88637	9.71947	9.88318	10.2477	10.2928	9.42242	9.78774	10.3899	10.0304	10.2835	10.5324	9.70243	9.4356	10.4508	10.1414	10.1133	9.55637	9.55128	9.72114	9.77686	9.58438	9.01701
LOC102142342_chr20_67946450	5.92693	6.12024	6.21511	6.28602	6.54255	5.58594	5.58594	6.31904	5.58594	6.2621	5.90002	6.30347	6.26598	6.29626	6.27005	6.44557	6.08736	6.09852	6.03566	5.58594	5.58594	5.94455	5.88787	6.0035
LOC102143773_chr11_63304757	8.57082	8.02492	7.86824	8.49474	7.94339	8.42356	8.07966	7.67304	8.75045	8.31005	8.97735	8.01198	8.46109	7.80746	7.37314	8.02311	7.74996	7.4257	7.82696	8.46411	8.0739	8.33585	8.48293	8.21416
LOC107128938_chr2_105864066	6.17386	6.31663	6.10099	6.14919	6.50478	6.52239	6.18984	6.10708	6.55455	6.1271	6.43546	6.18809	7.04382	6.01701	6.36382	6.8276	6.37296	6.50439	6.78752	6.50313	6.1282	6.79566	6.70919	5.58594
SLC25A28_chr9_98477590	10.3071	10.2739	10.4628	10.3774	10.5548	10.1604	10.401	10.5074	10.1856	10.3836	10.1369	10.3428	10.3993	10.2394	10.3797	10.3118	10.0391	10.6377	10.2568	10.3527	10.1864	10.4212	10.4074	10.373
RAB3GAP2_chr1_78885859	9.79271	9.70723	9.78518	10.176	9.73933	9.67367	9.5471	9.67908	10.0401	9.33839	10.0016	9.44699	9.4318	9.99354	9.71513	9.67014	9.39207	10.043	9.67156	10.2632	9.41368	9.75954	10.1725	9.4098
METTL9_chr20_21307520	10.915	10.5962	10.612	10.8735	10.8849	10.6807	10.7221	10.7347	10.6877	11.0624	10.8904	11.2638	10.6455	10.8566	10.3471	10.9928	10.205	10.666	10.8104	10.574	10.7518	10.4827	10.6468	10.6105
LOC102123570_chr1_64621150	9.37136	7.28598	9.05826	8.15416	9.02008	8.05971	8.74769	7.27715	8.9542	7.51651	8.5927	7.53531	6.89734	7.03821	6.33398	7.06907	6.5744	6.9876	6.84279	6.55907	7.19684	6.29777	7.27699	6.30426
LOC107127417_chr14_90915400	9.36545	10.0214	9.60138	9.92471	9.5339	9.98262	9.88629	8.98142	9.79843	9.23161	9.9838	9.43942	9.3725	9.56052	9.54212	9.54739	9.60334	9.22439	9.37568	9.58459	9.31289	9.247	9.38142	9.03959
SRPK1_chr4_134833594	10.8609	10.8344	10.8224	10.7899	10.5757	10.7547	10.8277	10.4746	10.8222	10.6906	10.8264	11.0884	10.33	10.8303	10.8343	10.7254	10.5687	10.8284	10.9645	10.9109	10.6475	10.6563	10.7593	10.5697
IL17RD_chr2_112412798	5.92693	6.12024	5.58594	6.00694	5.92266	5.58594	5.58594	6.0621	5.98755	5.87641	5.58594	6.18809	5.58594	6.41247	6.19895	6.41276	6.29158	6.30713	5.58594	6.40022	5.58594	6.47085	5.79963	6.61174
SACM1L_chr2_100695968	10.9257	10.6728	10.7202	10.7683	10.8497	10.7199	10.75	10.6086	10.7265	10.6234	10.934	10.7912	10.6746	10.9463	10.9838	10.9202	10.7943	11.0826	10.7798	10.8616	10.6639	10.7698	10.7425	10.2083
LOC102131997_chr19_55113681	11.9851	12.4362	12.1107	12.3704	12.5166	12.2852	11.4951	12.8949	11.926	12.8528	11.3807	13.5069	12.7476	12.5712	13.6777	12.4856	12.9603	12.6876	13.5507	13.2234	13.2139	12.2257	12.7802	12.8626
TMEM81_chr1_63582848	7.64043	8.25479	8.00701	7.49585	7.72952	8.11028	8.34167	8.05446	7.67015	8.12028	7.47532	7.75747	7.78805	7.8363	8.08995	8.04619	8.19144	8.06486	7.81912	7.271	7.75376	7.83548	7.77171	7.77646
NOL11_chr16_64923084	10.0424	9.46625	9.68357	9.75854	9.82847	9.72476	9.64303	9.41122	9.86678	9.55341	9.9187	9.542	9.72015	9.65279	9.06401	9.83976	9.47201	9.50685	9.36795	9.43182	9.44733	9.45397	9.65814	9.07826
PROB1_chr6_138514436	6.29041	6.05774	6.14178	5.85277	6.09875	6.18435	5.98292	6.0621	5.87037	6.16399	6.21046	6.09589	6.16732	5.9596	5.89417	5.82762	5.99603	5.97429	5.90458	6.01919	6.28331	6.22878	5.58594	6.1369
MOB1B_chr5_63575607	9.56778	9.61592	8.40433	9.51942	8.79426	9.86923	9.75559	9.24443	9.50941	9.3558	10.0193	9.29287	8.46931	9.57495	9.37922	9.90644	9.16887	9.09082	8.91236	9.50155	9.30504	9.40058	8.97812	9.23791
YIF1A_chr14_8209327	8.7403	8.8887	8.81314	9.12474	8.81428	8.98193	8.74769	8.96305	9.1347	9.06669	8.91665	8.76961	9.6036	8.95866	8.82695	8.77937	8.96224	8.78165	9.24394	9.27307	9.14402	9.35175	9.12288	10.0349
LOC102138090_chr10_8464880	8.65812	8.05847	8.80979	7.97049	8.83682	7.81921	7.67477	7.93044	7.7452	7.82366	7.69492	7.2902	8.20356	7.90578	8.19966	7.69986	8.31908	7.95844	7.84252	7.83439	7.8766	7.87911	8.20544	7.8775
AGPAT2_chr15_1644181	9.1132	9.67613	9.20514	9.47145	9.27971	9.46443	9.13667	9.28677	9.02657	9.57768	9.20274	9.6918	9.93257	9.1142	9.92293	9.39285	10.0215	8.83298	10.0998	10.0513	10.065	9.72424	9.80715	10.068
ZNF707_chr8_145310941	8.96673	9.33609	9.17954	9.07453	9.01516	9.17356	9.21033	9.05837	8.97603	9.20541	8.72505	9.03183	9.02941	9.19407	9.1871	9.05946	9.6106	8.99174	9.28284	9.19737	9.2705	9.22002	9.23656	9.41411
CCDC24_chr1_183576017	6.10522	6.14879	6.10099	6.26101	5.86108	6.18435	6.09738	6.57009	6.30482	6.44603	6.51396	6.74567	6.93932	6.55879	6.54477	6.5647	6.3198	6.66251	6.4475	6.33087	6.24816	6.73422	6.47907	6.57144
LOC102123019_chrX_100341611	6.70807	6.46774	6.57995	6.51455	6.5962	6.64047	6.43397	6.47916	6.53487	6.84665	6.56237	6.59073	6.67436	6.58083	6.27005	6.59199	6.29158	6.46479	6.52704	6.48361	6.67342	6.34002	6.6323	6.52915
ELF2_chr5_138325177	10.3051	10.1523	10.3735	10.3512	10.2485	10.1488	10.0942	10.199	10.391	9.5133	10.207	10.9519	10.0219	10.521	10.3532	10.6485	10.1034	10.5761	10.3352	10.5447	10.2677	10.311	10.1605	9.7
ZNF597_chr20_3686428	8.36991	8.27614	8.29722	8.56027	8.54253	8.05502	8.10627	8.26784	8.09303	7.97144	7.83056	8.85999	8.0457	8.34168	8.67398	8.27062	8.3852	8.14067	8.12072	8.44583	8.0223	8.05742	8.08355	8.02471
ABCB8_chr3_183715373	8.33751	8.01213	8.19679	8.213	7.86648	8.34977	8.30228	8.41201	8.22899	8.31459	8.25015	8.10687	8.81277	8.32686	8.52438	8.14186	8.30547	8.39636	8.15179	8.23551	8.46716	8.58742	8.48726	8.83832
CXCR6_chr2_100952864	8.36991	8.0376	8.46997	7.20982	8.04117	7.8248	7.25701	8.48317	7.31576	8.5321	7.38195	8.58791	7.58314	9.69113	7.37314	9.94263	7.31012	9.73371	8.50705	7.9766	8.69873	8.75084	8.57924	8.58813
CD38_chr5_14881747	10.6702	10.1857	10.4145	9.67055	10.237	9.82044	10.1293	9.86589	9.71219	9.59058	9.88938	9.12005	8.82554	9.20474	9.42636	9.26168	9.36009	9.25384	8.30284	8.261	8.59426	8.73303	8.83047	8.69932
CEP164_chr14_113274265	10.2528	10.5348	10.1995	10.3105	10.1814	10.1908	10.0433	10.341	9.91808	10.3099	10.1457	9.80404	9.95434	10.3451	9.96015	10.21	9.90557	10.5553	9.98204	9.91411	9.97415	10.4392	10.0655	10.4303
CHSY1_chr7_82146091	10.793	10.7388	10.9163	10.6555	11.0171	10.712	11.0599	11.1023	11.2055	10.7475	10.7238	11.4354	10.5648	11.2565	11.7782	11.2862	11.6862	11.3176	11.7594	11.4218	11.4384	10.8355	11.2823	10.5366
DCAF4_chr7_137579664	9.10611	9.15562	9.23029	9.10748	9.0127	9.30828	9.03551	9.1504	9.11519	8.88309	8.93377	8.62438	9.10966	8.84345	8.76553	8.69614	8.89507	8.88251	8.62096	8.58913	8.844	8.91986	8.88685	8.99695
ARPC5L_chr15_11206818	9.80294	10.0581	9.8753	9.83362	9.54923	9.85359	10.0078	9.98671	9.97032	10.0684	10.0601	9.9136	10.3982	10.5168	9.89311	10.3255	10.2555	10.3025	9.83704	9.76098	10.0758	10.2706	10.1909	10.2437
NDUFAF6_chr8_96168334	7.83242	7.72642	7.63614	7.83603	7.93267	7.55936	7.66562	7.70427	7.70481	7.49987	7.50495	7.62319	7.68965	7.6446	7.52075	7.71952	7.51649	7.91011	7.33804	7.53012	7.51584	7.58647	7.59969	7.36771
ZNF672_chr1_115877	10.3285	10.457	10.4533	10.2773	10.4929	10.4893	10.311	10.2412	10.1491	10.4098	10.0755	10.1846	10.5601	10.2471	10.4139	10.1817	10.5733	10.119	10.4045	10.574	10.5295	10.5886	10.1296	10.9394
PLA2G12A_chr5_109107769	7.40626	7.19974	7.00745	7.37695	6.92846	7.42945	7.15016	7.22155	7.03215	6.98524	7.30406	7.13193	7.15067	7.05181	7.19302	7.38716	7.03598	7.23643	6.76839	7.17709	6.91152	7.21319	7.04981	6.94101
LOC102144043_chr12_62677608	10.4052	10.3106	10.5146	10.2945	10.7259	10.2246	10.4023	10.6481	10.325	10.9125	10.08	11.1131	11.2245	10.6787	11.1752	10.7103	10.9564	10.4996	10.9318	10.9323	10.84	10.6853	10.7074	11.0953
ALOX5_chr9_44247084	8.9875	8.87726	9.21777	9.05889	9.93199	9.1022	9.66496	9.25451	9.70895	9.44385	9.5728	9.42925	9.97862	8.69911	10.1555	9.28701	10.2346	8.74636	11.4042	10.1479	10.58	9.49049	9.92022	9.71228
CENPI_chrX_98233207	6.38914	6.76748	6.17964	6.41929	6.06106	6.60834	5.58594	6.2225	6.55455	5.94139	6.12783	6.43155	6.09027	6.55879	6.23554	6.26405	6.19854	6.44422	6.38955	6.16549	6.51459	6.29777	6.25627	6.27426
ACYP2_chr13_55763231	6.31646	6.17589	6.10099	6.08337	6.2549	6.31628	6.40394	6.42952	6.24825	6.76963	6.40742	6.84265	6.53915	6.15463	6.07192	6.12386	6.39812	6.09852	5.58594	6.37784	5.9705	6.56779	6.18656	5.58594
RELL1_chr5_37229820	10.2823	10.046	10.1842	10.2196	10.5905	10.3281	9.90297	9.9563	10.3355	9.79382	9.38987	10.5191	10.0639	9.63323	10.341	9.78985	10.2193	10.1076	10.3715	10.8412	10.5527	9.95154	10.1817	9.71752
RPL10A_chr4_135313811	13.7501	12.9204	13.227	13.3875	13.2995	13.5082	13.0089	12.6266	13.6048	13.2928	13.706	13.3357	13.7923	12.9093	11.8037	13.4339	12.1307	12.948	12.3488	12.7505	12.7681	12.7005	12.9864	12.3285
FIGNL2_chr11_50705650	6.51611	6.39608	6.53731	6.47782	6.42345	6.36238	6.49073	6.2225	6.55455	6.19855	6.31616	5.98177	5.58594	6.35676	6.11781	5.82762	6.12709	6.30713	6.41908	6.30614	6.21088	6.37984	6.47907	6.27426
CAPN11_chr4_126332169	6.14065	6.22649	6.28031	6.51455	6.09875	6.21312	6.23088	6.45474	6.03459	6.42246	6.31616	6.43155	6.91152	6.06745	6.67347	5.58594	6.6503	6.0198	5.90458	6.25368	6.24816	6.178	6.47907	5.79527
PPP3CB_chr9_62038417	10.6774	10.7456	10.7033	10.712	10.7628	10.6917	10.6494	10.5158	10.568	10.3396	10.8145	10.3224	10.378	10.8474	10.7775	10.6797	10.4933	10.7868	10.6516	10.7043	10.5972	10.7234	10.7416	10.4303
ATXN7L3_chr16_55970917	11.895	11.8454	11.0902	11.8689	11.9049	11.8696	11.7997	11.767	10.7874	11.7926	11.6043	11.6406	11.7898	10.2185	11.8949	11.7262	10.3276	11.6729	11.8113	11.8463	11.994	11.8182	11.9121	12.0229
NRBP1_chr13_83395680	11.7197	11.8143	11.8272	11.7393	11.902	11.8841	11.8027	11.9184	11.7219	12.0088	11.3551	12.1191	12.0776	11.8109	11.9823	11.8396	11.986	11.8334	12.0716	12.0006	11.9834	12.0036	11.8144	12.1974
LOC102135848_chr7_52997492	9.11791	9.10376	8.90384	9.06785	8.89165	9.11764	9.01507	8.95067	8.8895	8.95941	9.04188	8.74092	9.47672	8.72919	8.96815	8.8832	8.99883	8.98169	8.88361	8.59576	9.09619	9.06272	9.17158	8.87967
TFPI_chr12_76548831	7.01643	7.76828	7.28052	7.75755	7.42643	7.59319	7.25701	8.1843	7.36152	8.26853	7.46529	8.52169	8.78688	8.04088	9.21695	8.07635	9.11357	7.45716	8.26378	8.03249	7.90561	7.48066	7.84298	7.98342
ZBTB39_chr11_55950349	9.44612	9.27844	9.329	9.3686	9.32996	9.10442	8.75596	9.05549	8.88661	8.66145	8.98722	8.59252	8.92672	9.15332	8.99978	8.82791	8.83708	9.34846	8.97158	8.70081	9.01164	9.132	9.02312	8.97953
P4HA2_chr6_131178968	5.58594	6.27315	6.10099	5.9125	5.78064	6.31628	5.58594	5.58594	5.58594	6.04406	5.80825	5.81495	5.58594	5.58594	6.07192	5.58594	5.7915	5.78055	5.90458	5.58594	5.58594	5.58594	5.58594	5.58594
MRPL28_chr20_379769	9.5313	9.70209	9.64307	9.54681	9.70023	9.65573	9.7859	9.67347	9.67619	10.027	9.79577	9.70658	10.3585	9.64304	9.79438	9.53161	10.0538	9.32884	10.0542	9.84303	10.2529	10.0464	9.87215	10.4356
SENP5_chr2_1159379	11.008	10.9545	10.7333	10.6998	10.7393	10.5414	10.5294	10.1951	10.5338	10.3505	10.0209	10.7673	10.0464	10.6451	10.2513	10.4226	10.1857	10.2029	10.4083	9.97684	10.3087	10.4353	10.6714	10.5444
NDRG3_chr10_68210962	10.0571	10.3488	10.3383	9.98356	10.2127	10.039	10.5878	10.4099	10.0233	10.1699	10.325	9.8504	9.71505	10.1041	10.0899	10.1511	10.1857	10.269	9.96001	9.95029	10.0322	10.3643	9.79859	10.3807
LOC102121674_chr1_82709955	6.02548	5.58594	5.58594	6.0468	5.86108	6.08767	6.23088	6.0621	6.51471	6.04406	6.08109	6.74567	6.61894	6.06745	5.96309	6.17453	6.12709	6.1663	6.25719	6.30614	6.43603	6.25263	6.01217	6.05238
ARID4B_chr1_14153600	11.2975	11.0876	11.1731	11.3202	11.4183	10.7852	10.9723	11.0701	11.3445	10.8481	11.012	11.94	10.787	11.4421	11.7308	11.2191	11.2483	11.6944	11.267	11.4626	10.9717	10.9179	10.8887	10.4282
LOC102121693_chr1_202235768	7.21783	7.50029	7.35238	7.25385	7.20879	7.29278	7.34318	7.48617	7.42283	7.32953	7.32683	7.86363	7.39525	7.34792	7.51143	7.17997	7.22923	7.43364	7.16502	7.34111	7.25822	7.4208	7.03649	7.37734
BTNL8_chr6_180877773	6.29041	6.02301	6.21511	6.64725	6.37928	6.08767	5.81562	6.3764	6.62905	6.49112	6.51396	6.26733	6.04672	6.01701	5.58594	5.92733	5.58594	5.97429	6.03566	6.30614	6.02956	5.58594	6.61202	5.58594
GPR87_chr2_53552628	6.02548	6.39608	5.79714	6.20777	6.16655	6.08767	6.14562	6.31904	6.11595	6.2621	5.97023	6.66037	5.94346	6.19334	6.23554	6.47705	6.44602	6.2814	6.08824	5.86057	6.02956	5.83984	5.58594	5.58594
SPESP1_chr7_46659648	5.58594	7.0337	5.58594	7.16406	5.58594	7.30126	5.98292	6.67166	5.58594	7.13103	5.80825	7.13193	6.86838	7.31608	7.37314	7.63903	7.45725	7.29994	5.58594	6.13275	6.1282	5.58594	5.58594	5.79527
APEH_chr2_104899367	10.8341	10.9311	10.8533	11.0459	10.8171	11.0019	11.1101	11.2008	11.1952	11.3007	11.2927	10.8914	11.6684	11.2359	11.2488	11.1104	11.1142	11.4073	11.4589	11.5882	11.5211	11.5915	11.4846	11.8894
TMPPE_chr2_14269964	6.47604	6.17589	6.39404	6.4393	6.22689	6.7015	6.49073	6.14833	6.27716	6.16399	5.97023	6.43155	5.58594	6.43882	6.65327	6.22097	6.46888	6.06085	6.38955	6.28044	5.58594	6.29777	5.9554	6.24278
CHN1_chr12_63743329	6.67609	6.5334	6.31057	6.23498	6.37928	6.52239	6.54373	5.88791	6.95811	6.39813	6.92684	6.30347	6.49624	6.96756	6.33398	6.66913	6.39812	6.82466	6.84279	6.55907	7.25822	6.36021	6.76297	6.48457
TOMM70A_chr2_171744935	10.5192	10.4271	10.3045	10.4726	10.3995	10.2053	10.2413	10.2612	10.4483	10.0892	10.5716	10.2393	10.2109	10.383	10.0484	10.3452	9.99411	10.3214	10.0004	10.0381	10.175	10.1572	10.3313	9.97361
SPG7_chr20_77943601	11.717	11.6601	11.7784	11.6084	11.741	11.6292	11.436	11.5335	11.2829	11.4944	11.056	11.1296	11.4741	11.407	11.3612	11.333	11.3431	11.7387	11.5318	11.2776	11.5295	11.5704	11.6601	11.6125
DACT1_chr7_122902842	8.6743	9.23985	8.75508	8.61364	9.4547	8.97225	9.68869	8.43464	9.57847	8.26384	9.28748	8.28459	8.07877	8.4181	8.13723	8.156	7.95971	8.08901	8.54452	7.15736	8.81464	7.71153	8.57112	7.58845
ABCA9_chr16_66132746	5.58594	5.58594	6.00722	5.58594	5.97446	5.58594	5.58594	5.58594	5.87037	5.58594	5.97023	5.58594	5.58594	5.58594	6.02102	5.58594	5.94139	5.86095	5.90458	6.95039	5.58594	5.76559	5.79963	5.58594
LOC102119942_chr19_8080065	6.69222	6.43275	6.28031	6.49639	6.30745	6.85161	6.30554	6.2225	6.97081	6.65031	6.80789	6.66037	7.12778	6.32718	6.02102	6.5365	6.3198	6.42308	6.32659	6.67699	6.43603	6.74682	6.6323	5.79527
LOC107127630_chr15_43371967	6.60858	6.20174	6.21511	6.0468	6.22689	6.18435	5.98292	6.01221	6.38162	6.42246	6.24771	6.14399	6.04672	5.58594	5.96309	6.30438	5.58594	6.25461	6.41908	6.54084	5.90024	6.29777	6.31897	6.55056
MAPKAP1_chr15_103123882	10.4251	10.5962	10.5054	10.5089	10.4117	10.5956	10.5612	10.628	10.4608	10.5687	10.5942	10.3522	10.5705	10.438	10.3963	10.4947	10.4855	10.4535	10.4574	10.1479	10.4239	10.3966	10.4006	10.4451
MAP3K5_chr4_40881542	10.442	10.7344	10.6699	10.4975	10.8586	10.7547	10.7106	10.9981	10.5173	10.8649	10.5209	11.5177	10.7486	11.0998	11.5678	11.0343	11.0263	11.049	11.5081	11.0308	11.164	10.9498	10.6497	10.8151
WDR7_chr18_23534245	10.753	10.6722	10.7662	10.5563	10.7489	10.288	10.3357	10.4088	10.2984	10.0684	10.2925	10.067	9.91343	10.447	10.5768	10.1216	10.3099	10.5144	10.2733	9.97934	10.3022	10.0826	10.5687	9.90346
CNOT4_chr3_168309315	10.0752	10.4177	10.3521	10.1944	10.0454	9.69432	9.88255	9.71408	9.94444	9.50942	10.1558	9.91542	9.83421	10.0432	9.90312	10.1057	10.1625	9.46618	10.1351	9.47157	10.0274	9.4935	10.1007	9.94715
CCDC149_chr5_23996754	7.09487	6.37703	7.64405	6.66252	7.30063	6.36238	8.50376	6.63241	7.9419	6.76963	8.49385	6.98086	8.90285	7.98464	8.66608	7.6181	8.77334	7.6105	9.35759	8.91916	9.19313	8.35613	9.09227	8.88593
LOC107130179_chr7_13382366	6.17386	6.05774	6.10099	6.11735	6.37928	5.91534	6.04386	5.88791	5.58594	6.16399	5.58594	5.58594	5.8781	6.19334	5.96309	6.12386	5.94139	5.92251	5.58594	5.86057	5.90024	5.89671	5.9554	6.09646
ARHGEF18_chr19_7627447	12.9661	12.9616	13.1465	12.7656	13.0676	12.9322	12.6398	12.6749	12.5462	12.4759	12.1246	12.5357	12.0426	12.1696	12.5166	12.2051	12.4426	12.3101	12.9572	12.7472	12.9311	12.5661	12.5149	13.1881
RPL22_chr1_222186366	11.8564	11.8661	11.7822	12.0359	11.8078	12.102	11.909	11.8143	12.1705	12.191	12.2446	12.0518	12.461	11.7824	10.8956	12.1418	11.2827	11.5744	10.8805	11.2374	11.3894	11.1941	11.6904	11.0621
MNAT1_chr7_125026368	7.471	7.30845	7.24835	7.11641	7.2556	7.08875	7.20481	6.90882	7.64891	7.47448	7.32683	7.56529	7.68965	7.47705	7.05078	7.41228	7.11956	7.45716	7.05316	7.3153	7.10505	7.35069	7.48599	7.23501
FBXL4_chr4_74860466	9.72364	9.12319	9.33365	9.3812	9.50624	9.2575	8.64893	8.46132	9.07789	8.60748	9.43366	9.32889	8.67826	9.38434	9.41472	9.00694	9.01541	9.91255	9.24112	9.22305	8.90095	9.05459	8.10654	8.18866
REEP6_chr19_1281838	7.22752	7.2159	6.98025	7.30461	6.78357	7.1766	7.24418	7.22155	7.26818	7.61964	7.26907	7.25259	7.4226	6.79318	6.85485	6.71715	6.76962	6.99916	7.11047	8.06689	7.33915	8.36283	7.46755	8.89216
BRPF3_chr4_134509065	10.7257	10.9796	11.1273	10.4223	10.569	10.9685	10.6284	10.5879	9.86823	10.4855	10.1028	10.1936	9.92082	10.397	10.751	10.5041	10.7943	10.4865	10.9371	10.1004	10.8026	10.4759	10.3325	10.8864
INPP5F_chr9_118967550	10.2085	10.7758	10.4827	10.4726	10.1007	10.7519	10.4036	10.6791	10.1104	10.509	10.3531	10.2026	10.4993	10.6175	10.8542	10.6115	10.7532	10.6449	10.4416	10.7171	10.4009	10.9362	10.3158	11.1191
LOC102138589_chr19_30215361	5.86458	5.94326	5.9511	5.77475	5.58594	5.96603	5.98292	5.95544	5.93402	6.19855	5.58594	5.81495	6.32401	5.9596	6.07192	5.82762	6.08736	6.1663	6.03566	5.58594	5.8084	5.89671	6.06205	5.58594
LOC107126791_chr11_121862743	6.34154	6.25025	6.10099	6.54971	6.06106	6.33971	6.18984	6.54827	6.38162	6.51274	6.34791	6.61456	6.51798	6.43882	6.30279	6.41276	6.53379	6.19724	6.50139	6.09781	6.34843	6.15081	6.47907	6.36052
LOC102133690_chr6_131953445	5.58594	5.58594	6.00722	5.85277	5.92266	6.05079	6.18984	6.45474	5.87037	5.99604	6.17068	5.58594	5.99842	5.89132	6.36382	6.00357	5.58594	5.58594	5.90458	6.09781	6.08143	5.76559	5.9554	6.24278
PRMT2_chr3_123681	10.5403	10.8196	10.878	10.5618	11.0401	10.9799	10.9582	11.1243	10.6342	11.1053	10.6311	11.1689	11.1239	11.0898	11.2125	11.1826	11.2119	11.1137	11.2834	11.2275	11.1582	11.3877	10.5727	11.3371
MAGEE2_chrX_72907059	5.92693	5.94326	5.58594	6.08337	6.30745	5.58594	6.43397	5.88791	6.03459	5.87641	6.17068	6.04253	5.8781	5.58594	6.15989	5.58594	5.58594	5.92251	5.58594	6.01919	5.90024	5.98663	5.58594	6.1369
YWHAH_chr10_19416060	11.882	12.343	12.1093	12.1743	12.1258	12.4347	12.2646	12.2151	12.0113	12.1386	12.1621	11.9212	12.4249	12.228	12.3004	12.304	12.4892	12.2168	12.2099	11.9944	12.2652	12.1923	12.0753	12.0369
TFB2M_chr1_2772896	8.59486	8.16973	8.0884	8.50477	8.32668	8.33069	8.3472	8.30285	8.65517	8.50078	8.50313	8.56462	8.55667	8.65668	8.03472	8.82791	8.47679	8.76705	8.02302	8.33872	8.1891	8.1345	8.36065	7.67456
BOLA1_chr1_102214470	7.93545	7.73172	7.82086	7.87887	7.65191	8.15904	7.63777	7.87065	7.7972	7.79068	7.678	7.83187	7.92309	7.70907	7.22894	7.90986	7.58877	7.72241	7.53918	7.67498	7.6359	7.89805	7.65695	7.66697
MAP3K15_chrX_17247212	6.79801	7.60381	7.19271	7.15469	7.05577	7.79658	7.34318	8.04256	7.91885	7.92398	7.14431	8.07374	7.32893	7.6446	8.67792	7.44902	8.48482	7.5897	9.33663	8.35454	8.58118	7.45441	7.80783	8.31168
GPHN_chr7_130947031	9.22214	9.20202	9.29844	9.2636	9.50275	9.11544	9.31134	8.93818	9.33116	8.76684	9.36998	8.76961	8.62796	9.10567	8.57181	8.56647	8.64009	8.76705	8.45874	8.51407	8.90792	8.58458	8.69936	8.525
RTN1_chr7_123874491	7.17829	7.71574	7.33228	7.76905	7.35252	7.78512	8.12589	7.82923	7.4398	7.95973	7.94661	7.83988	8.34057	8.10074	8.15454	7.94321	8.46058	7.69049	8.73035	7.29777	8.85846	7.77497	8.50444	7.7045
GTPBP10_chr3_121598324	8.07649	7.90045	7.86824	8.02826	7.80867	7.97263	7.5802	7.77921	7.67716	7.74998	8.27219	7.58488	7.51803	7.8363	7.2638	7.73889	7.54104	7.85996	7.26696	7.62849	7.27012	7.79545	7.34045	7.06049
TNFAIP8L2_chr1_100847862	10.4023	10.3643	10.4101	10.643	10.3216	10.6034	10.5624	10.4021	10.5716	10.8117	10.5803	10.7873	11.2824	10.567	10.5747	10.6666	10.8218	10.3371	11.0757	10.7628	10.9816	10.6735	11.0534	10.8677
CHRAC1_chr8_141943917	9.54531	9.7149	9.49981	9.72512	9.42544	9.67812	9.51605	9.44456	9.3951	9.52871	9.57062	9.37731	9.47873	9.53544	9.43099	9.58099	9.6481	9.57162	9.56988	9.72561	9.60468	9.6469	9.75506	9.3704
BATF_chr7_140235750	8.47027	8.3683	8.23785	8.50143	8.26911	8.31912	8.72259	8.32733	8.8126	8.76027	8.27219	8.9269	9.25067	8.76227	8.41491	9.05208	8.75365	8.93036	8.58551	8.84638	8.70676	8.69144	8.93165	8.89216
LOC102147135_chr11_104639373	9.5207	9.21655	9.24764	9.61383	9.36892	8.81836	9.47689	9.45985	9.79386	9.52871	9.73884	9.70237	9.58881	9.2595	8.80916	9.29951	8.97642	9.24967	8.93354	9.13558	9.12329	9.11451	9.67694	9.02834
LOC102127853_chr19_22613466	6.36574	6.31663	6.10099	5.58594	6.46517	5.58594	5.91042	6.34831	6.11595	6.2621	6.34791	6.4016	6.13022	6.15463	6.39245	6.61845	6.23115	6.40134	6.13564	6.35475	6.48926	6.36021	5.58594	6.30426
ZBTB7A_chr19_4067264	9.56949	10.0898	9.9283	9.68945	9.60896	10.0321	9.79983	9.87731	9.30991	9.85462	9.5553	9.6596	9.42764	9.79331	9.96175	9.70571	10.2263	9.52762	10.132	9.87566	10.0227	10.0994	9.74263	10.1399
SRD5A3_chr5_79095331	6.88044	7.09774	7.19271	7.60443	7.08807	7.15765	7.20481	7.4584	7.15622	7.02353	7.39268	7.04378	7.72565	7.96535	7.19302	7.46103	7.32951	7.5398	7.32648	7.04229	7.62706	7.35788	7.74956	7.4427
CNNM3_chr13_1567163	10.1261	10.0101	10.1267	9.88368	10.0213	9.87053	10.1496	10.0399	9.84632	10.0525	9.76569	9.6487	9.25772	9.72846	9.93273	9.6312	9.75178	10.1583	9.98036	9.92064	9.82155	9.91067	9.67132	10.2389
PRPF40B_chr11_48483563	8.87768	8.80425	9.09437	9.35041	9.11046	9.00824	8.96974	9.00853	9.28616	8.65438	9.09755	8.53615	8.32246	8.88401	7.92377	8.20437	7.97142	8.45626	8.20598	8.40473	8.40892	8.55871	8.8639	8.49646
MYOZ3_chr6_150006876	6.23493	5.94326	6.10099	6.3776	5.92266	5.58594	6.30554	6.52587	6.38162	6.3469	6.60817	6.18809	6.29563	6.01701	6.02102	6.06762	6.39812	5.92251	5.90458	6.28044	5.58594	6.36021	6.14827	6.66895
LOC107130829_chr9_55068211	6.02548	6.05774	6.28031	6.11735	6.13375	6.12193	5.58594	5.58594	5.58594	6.04406	6.02925	5.58594	5.94346	6.26381	6.07192	5.82762	5.58594	6.13351	6.08824	5.58594	5.58594	5.58594	5.58594	5.58594
LOC102140314_chr8_6033190	5.86458	6.33735	5.88436	6.0468	5.58594	6.42637	5.81562	6.57009	5.87037	6.23116	5.58594	6.824	5.8781	6.15463	6.52131	5.92733	5.58594	6.35581	5.9758	6.46359	5.8084	6.53673	5.58594	6.80629
TSPAN31_chr11_56741727	10.2162	10.055	10.188	10.2166	10.3156	10.0028	10.1324	9.98068	10.1668	10.0983	10.2806	10.1041	10.6066	10.2419	10.2022	10.21	10.0511	10.1258	10.2924	10.0935	10.4863	10.005	10.5186	10.1796
LOC107130340_chr7_81980273	6.29041	6.76748	6.28031	6.53231	6.30745	6.40565	6.86449	6.50285	6.57379	6.29159	7.36021	7.15985	6.86838	6.77573	6.87128	7.14937	6.19854	6.50439	6.74888	6.40022	6.80869	6.62675	6.67155	6.41262
LOC102119888_chr1_31969325	6.36574	6.05774	6.33952	5.96276	6.37928	6.24055	6.04386	6.25634	6.38162	6.2621	6.37828	6.33773	6.51798	6.06745	5.96309	6.30438	5.58594	6.30713	5.9758	6.19639	5.9705	6.31923	6.28837	5.58594
SYNE3_chr7_160506028	9.62987	9.47532	9.744	9.19791	9.71086	9.20691	9.79983	9.43574	9.54979	9.11103	9.64898	8.89755	9.00443	9.51633	9.58426	9.34544	9.6481	9.30092	9.42862	9.55128	9.6954	9.66696	9.49818	9.85839
RAB1A_chr13_44861118	10.8664	10.9306	10.8436	10.8671	10.9598	10.8672	10.9224	11.0573	11.0414	11.163	10.9332	11.6263	11.1593	11.1712	11.521	11.3338	11.5705	11.0715	11.7923	11.378	11.5019	11.0142	11.1041	11.1039
PAPLN_chr7_137923688	7.26546	6.57944	7.4845	6.53231	7.30063	6.40565	7.63777	6.81405	7.39693	6.51274	7.42432	6.66037	6.79215	7.91253	7.078	7.57518	6.95893	7.69694	6.97707	6.37784	7.20938	6.47085	7.07597	6.70519
CRY1_chr11_110678128	9.42353	9.56019	8.85272	9.27908	9.30203	9.40113	9.1862	8.85753	8.92362	8.70319	9.04188	8.74917	8.27613	9.15882	8.68576	9.14522	8.55512	9.16362	8.96474	8.5858	9.06235	9.25942	9.01423	8.74834
EXOC8_chr1_18219647	10.4834	10.1523	10.3104	10.3411	10.4973	10.3468	9.91032	9.94859	10.406	9.75017	9.69162	10.7803	9.68756	10.1881	10.5216	10.0086	9.92604	10.4002	10.4306	10.9155	10.2297	10.2706	9.83082	10.2594
RMDN1_chr8_87531782	8.68712	8.60459	8.49118	8.83282	8.4425	8.92279	8.7268	8.76846	9.10534	8.90404	8.92352	9.17901	9.16325	8.71798	8.51999	8.89152	8.85257	8.71626	8.7859	8.97075	8.76941	8.82953	8.79968	8.53706
DFFA_chr1_217701425	8.73415	8.96407	8.79969	8.88965	8.82841	8.66082	8.75596	9.00255	8.5711	8.87097	8.63961	8.1199	8.55667	8.58021	8.67398	8.52403	9.21735	8.43782	8.72223	8.74609	8.80347	8.95749	8.88359	9.24762
DOLPP1_chr15_10055056	8.3334	8.65118	8.52856	8.33493	8.35459	8.21032	8.55226	8.35613	8.26096	8.38952	8.33102	7.86363	8.6853	8.21308	8.33682	8.19072	8.52041	8.24702	8.18815	7.98694	8.49539	8.44074	8.56705	8.82534
ZNF605_chr11_137433704	9.36347	8.83533	8.96223	9.35406	9.18234	8.49019	8.90819	8.9692	9.17528	8.74705	9.33704	8.80962	8.78033	9.34874	9.07295	9.14522	8.88607	9.70819	8.88361	9.21454	8.60721	9.07283	8.77527	8.93199
RYBP_chr2_128003796	10.935	11.2127	11.0772	10.8185	11.1041	11.2864	11.0155	10.9862	10.7281	10.8769	10.5164	11.336	10.562	11.0805	11.5746	11.024	11.1154	11.1341	11.3967	11.271	11.3181	11.0497	10.926	10.987
SYCP3_chr11_105475745	6.02548	6.25025	5.9511	5.9125	6.16655	6.01059	5.58594	5.58594	5.87037	5.58594	5.97023	5.90947	6.13022	6.01701	6.39245	5.92733	5.87641	6.13351	5.58594	6.16549	5.90024	6.05944	6.01217	5.58594
CD5L_chr1_93882750	6.02548	5.98519	5.9511	5.9125	5.58594	6.15405	5.58594	7.06311	6.07702	7.29042	6.34791	7.37363	9.29701	6.82718	9.32798	6.12386	8.81193	6.44422	7.12436	7.93978	7.00513	7.68416	7.02301	7.62044
LOC102115008_chr14_152444	7.80839	7.51291	7.78595	7.40776	8.28165	7.77355	6.72825	7.50434	6.91908	7.40414	6.34791	7.30248	7.47556	6.77573	7.47347	6.5365	7.1757	6.61293	6.96119	6.88866	7.25822	6.95006	6.87806	7.35801
SNCG_chr9_48761653	5.58594	6.20174	6.17964	6.26101	6.16655	5.58594	6.3399	5.58594	6.18596	5.58594	5.58594	6.4016	6.55981	5.9596	6.52131	5.58594	6.59399	5.58594	6.59959	6.22572	6.31666	6.15081	6.37632	6.46132
LOC101865759_chr14_11406209	10.1074	9.88089	9.5203	10.1353	9.5644	9.81102	9.15855	9.47284	9.08793	9.40678	9.08536	9.77028	9.30156	8.65668	8.34184	9.52896	8.62568	9.72326	8.84682	9.66464	9.19596	9.69979	9.1393	9.10258
DYNLT1_chr4_65050788	8.82952	8.46707	8.23785	8.53116	8.62616	8.57005	8.79258	8.95378	9.38701	9.1289	8.86042	9.71287	9.1226	8.54672	8.46158	9.25848	8.70659	8.96649	9.39861	9.34495	9.19028	9.24343	9.13111	8.87654
FRMPD3_chrX_104615611	7.77773	7.84333	7.9644	7.50994	7.53327	7.51754	7.78819	8.25256	7.77146	8.24966	7.58069	7.8157	8.41072	8.79459	8.31149	8.74758	8.48882	9.17466	8.65553	8.74311	8.52761	9.23087	8.76112	9.53777
JAKMIP3_chr9_131496822	6.20519	5.83893	5.58594	6.63173	6.06106	5.85509	5.58594	5.58594	5.93402	5.58594	5.97023	5.58594	5.58594	5.89132	5.58594	5.58594	5.58594	5.58594	5.81148	5.78028	5.58594	5.58594	6.06205	5.58594
LOC102137744_chr4_144303992	6.31646	5.89559	5.58594	6.28602	6.01999	6.05079	6.37263	6.01221	6.03459	5.99604	6.02925	5.98177	5.94346	5.80208	5.96309	6.06762	6.12709	5.58594	5.81148	5.78028	6.08143	5.98663	5.88787	6.2096
IFFO2_chr1_209489611	10.6307	10.8226	10.7325	10.8	10.6477	10.564	10.5901	10.6414	10.402	10.4273	10.1207	10.08	10.1805	10.7457	10.2022	10.4183	10.3655	11.0024	10.6589	10.1288	10.5001	10.8284	10.711	10.6941
LOC102141369_chr8_101328250	6.02548	6.14879	6.00722	6.28602	6.01999	5.91534	5.58594	5.95544	5.58594	5.99604	5.58594	5.98177	5.58594	5.58594	6.15989	5.82762	5.7915	6.19724	5.58594	6.01919	5.58594	5.58594	5.9554	5.58594
BLM_chr7_71107280	9.8628	9.83003	9.87052	10.1353	9.46372	10.2032	9.6951	9.7159	9.73464	9.69666	9.77515	10.2055	10.115	10.2093	10.2329	10.0662	10.1225	10.2432	9.63561	10.4233	9.5438	10.1591	9.31324	9.99817
CRIP1_chr7_170872817	12.1647	12.6684	12.1547	12.6751	12.6021	12.7491	12.3883	12.7461	12.2959	12.9341	11.8393	12.6875	13.4593	12.4608	12.6274	12.4866	12.2866	12.9111	12.8496	12.9816	13.0495	13.4456	12.8669	13.704
PLAC8_chr5_51319066	10.8906	9.86835	10.4362	10.8139	10.5242	10.543	10.7943	10.0486	11.8834	10.7647	11.8665	11.8739	10.7935	10.4062	9.89812	11.2594	9.46602	10.818	11.2538	12.1217	11.3583	10.6522	11.0951	10.6772
LOC102125455_chr2_187023210	5.78312	5.58594	5.58594	5.58594	5.58594	5.58594	5.58594	5.79966	5.58594	5.58594	5.58594	5.58594	5.58594	6.06745	6.63261	5.58594	5.7915	6.42308	5.58594	5.58594	5.58594	5.58594	5.58594	5.58594
CRTC2_chr1_97907454	11.6288	12.0522	11.9552	11.7055	11.7958	12.0315	11.8516	12.0614	11.5923	11.9569	11.3354	11.9117	11.9367	11.6451	12.1909	11.7245	12.1114	11.5573	11.9972	11.8701	12.039	11.8818	11.8304	12.3837
ADRA2A_chr9_110271139	6.59086	7.47464	7.08525	7.11641	6.75482	7.30968	7.60931	7.26624	7.03215	7.30032	7.01905	7.35037	6.95295	6.58083	7.05078	6.47705	6.89018	6.73963	7.11047	6.84978	7.10505	7.22126	6.81392	7.37734
NFAM1_chr10_8627275	13.7165	14.3608	13.9925	14.0668	13.9436	14.4186	13.8894	14.7289	14.1796	14.5799	13.7934	15.1212	14.8021	14.3665	15.5876	14.5533	15.1875	14.5508	15.627	15.1574	15.2532	14.468	14.6904	14.9997
TMEM206_chr1_70955955	7.99471	8.69104	8.23785	8.43651	8.58997	8.08753	8.82041	7.75718	8.24735	8.15633	8.48919	7.53531	7.78805	8.20225	8.38614	7.86697	8.57404	8.12211	8.20006	7.9714	8.02886	8.14237	8.01213	7.94082
DCAF17_chr12_60388568	9.20677	9.0741	9.04979	9.09877	9.10121	9.02239	9.20733	8.76492	9.01608	8.67201	9.24437	8.77771	8.41498	8.94596	8.69744	8.84515	8.89507	8.93557	8.75044	8.69774	8.75013	8.82953	8.68067	8.29272
GDPD3_chr20_28613003	7.69446	8.19243	7.88147	7.67404	7.87774	8.17635	8.44324	8.20567	8.06204	8.29175	8.04696	8.31304	8.29485	7.96535	8.61358	8.3089	8.34147	8.09379	8.33546	8.11924	8.3167	8.09448	8.18945	8.14684
C1H1orf50_chr1_184909463	8.20421	8.29018	8.08274	8.29677	8.18245	8.13709	8.1831	8.17349	8.38192	8.23054	8.40742	7.9836	8.48155	8.3169	8.34683	8.43506	8.13582	8.31765	8.36206	8.46048	8.39898	8.25882	8.64639	8.61108
ORMDL1_chr12_78940811	9.59159	9.57714	9.43435	9.67639	9.59917	9.80967	9.57517	9.70312	9.86096	9.51524	9.64071	9.8504	9.12518	9.79859	8.91268	10.0162	9.00161	10.0017	9.47248	9.94646	9.39408	9.81809	9.28895	9.39679
DDR1_chr4_140069456	8.40548	8.82346	8.74809	8.35734	8.43508	8.72307	8.32492	8.59557	8.01418	8.53983	7.88258	8.37362	8.38046	8.11819	8.24871	7.93495	8.5165	8.06486	8.43894	8.21826	8.81092	8.70457	8.47423	8.86391
NDFIP1_chr6_141273485	11.3346	10.9599	11.0472	11.2075	11.1943	10.9447	11.2072	10.924	11.3023	11.0094	11.3689	11.3313	10.8793	11.2138	10.5053	11.2369	10.6411	11.12	10.9864	11.0529	11.0954	11.0883	11.1698	10.7486
MLF2_chr11_7048168	11.3466	11.6514	11.5374	11.5111	11.4122	11.7313	11.6456	11.5175	11.3789	11.6699	11.4185	11.4474	12.1109	11.2679	11.7614	11.4096	12.0098	11.0803	11.5891	11.4626	11.6541	11.6016	11.6478	11.7432
GTF2H2_chr6_69412186	7.59837	7.51918	7.4296	7.76905	7.83789	7.65191	7.34318	7.10168	7.4482	7.29042	7.28085	7.45171	7.59891	7.69325	7.53917	7.57518	7.2904	7.5897	7.37207	7.68796	7.55401	7.26856	7.15098	7.62831
CUL4B_chrX_117196237	11.1614	10.9157	10.9316	11.1678	11.1415	10.9218	10.8032	10.84	11.0356	10.6385	10.9085	11.4189	10.5733	11.1657	11.2172	11.1809	10.9277	11.234	11.7662	11.147	11.5132	10.6715	11.1796	10.5907
LNPEP_chr6_95346406	13.0075	11.7909	12.9437	12.0843	12.9699	12.6412	12.7322	12.8451	12.8099	11.1795	12.7889	12.8404	12.008	13.0353	13.1855	12.8603	12.5964	12.8694	13.0229	11.9496	12.7782	12.5645	12.6888	10.8778
MLEC_chr11_124634921	11.4797	12.0739	11.802	11.7452	11.6409	12.0846	11.8208	11.6879	11.5474	11.5775	11.4856	11.292	11.8177	11.4737	11.841	11.556	11.9633	11.4408	11.5278	11.55	11.6659	11.7009	11.5577	11.8852
DDA1_chr19_17635844	9.69724	9.86375	9.77158	9.78445	9.72441	9.55603	9.79785	9.82269	9.65616	9.81908	9.5553	9.48918	10.2061	9.97814	9.92947	9.9545	10.0604	10.1605	9.96512	9.85944	10.1091	10.0965	10.0265	10.6216
LOC107126824_chr1_117996477	6.41182	6.79152	6.49238	6.33333	6.56081	6.7726	6.30554	6.57009	6.51471	6.39813	6.28284	6.84265	6.70953	6.35676	7.22894	6.61845	6.39812	6.67846	6.66656	6.22572	6.43603	6.09181	6.25627	6.33297
ATG4B_chr12_131623907	10.1191	10.5844	10.4014	10.3236	10.3006	10.5711	10.5005	10.4486	10.1809	10.507	10.0922	10.3086	10.6365	10.27	10.3952	10.448	10.4344	10.4785	10.397	10.2611	10.3824	10.5235	10.2597	10.6843
PHOSPHO2_chr12_58571653	7.58403	7.15834	7.18125	7.36912	7.12974	7.40642	7.26971	7.15114	7.67015	7.35805	7.57147	7.57512	7.19512	7.1301	6.96479	7.01798	7.22923	7.1693	7.27911	7.3747	7.28191	7.26081	7.20995	6.89803
LOC102115969_chr2_154614140	9.93893	9.92011	9.70519	10.3402	10.031	9.98142	10.0231	10.3125	10.4627	10.1539	10.1674	10.3481	10.4087	10.2751	9.93599	10.1251	9.51327	10.572	9.7859	10.4132	9.91367	10.3093	10.2472	10.053
LOC102129679_chr19_15812957	6.31646	5.58594	6.80036	5.58594	6.35615	5.85509	6.04386	6.42952	5.58594	6.39813	6.31616	5.81495	5.58594	5.58594	5.58594	5.58594	5.58594	5.58594	6.41908	5.58594	6.17108	6.02459	5.79963	6.09646
GNA11_chr19_3061060	8.79746	9.37381	9.03842	8.91475	9.15581	9.36287	9.77385	9.62395	9.08793	9.45398	9.58578	9.32889	9.52223	8.64882	9.72457	8.98382	9.6481	8.49243	9.63775	8.70999	9.67325	9.15879	9.26175	9.22568
CSF1R_chr6_149401061	11.8494	13.4562	12.6191	12.7434	12.2885	12.9191	13.3404	13.6668	12.5007	13.581	13.4768	13.457	13.6685	12.7819	14.0682	12.8695	13.9182	11.9488	13.4454	12.8319	13.4503	13.218	13.4376	13.5581
CLK1_chr12_90219068	12.1968	11.9373	12.159	12.0766	12.2255	12.0129	11.9349	11.8989	11.9343	11.5963	11.9018	12.4734	11.8727	12.1106	12.3371	12.0778	11.7894	12.3212	11.9152	12.1654	11.8331	11.9702	11.7867	11.4152
FNIP2_chr5_158029844	9.10611	8.75255	9.06667	9.05889	9.06599	8.90761	9.73294	9.01151	9.39711	8.55133	9.44559	8.55519	8.2379	9.23369	9.43791	8.97993	9.49573	8.77583	9.52895	9.43365	9.49638	9.15309	9.65435	9.06457
USP24_chr1_172212714	11.8658	11.8137	11.9556	11.6467	12.2812	11.4506	11.7838	11.6566	11.635	11.5148	11.7987	11.4636	11.4272	11.9098	12.0702	11.7942	11.7922	11.9707	11.7525	11.5605	11.5784	11.5386	11.5713	11.3517
CAPN7_chr2_32344608	9.10611	8.78722	8.9318	9.2558	9.25494	8.64252	8.87828	8.78603	9.34376	8.70661	9.27415	8.89384	8.73022	9.17248	8.89595	8.97993	8.66143	9.27655	9.03822	9.41523	8.82572	8.90633	9.14743	8.72404
CD58_chr1_110192936	9.22214	9.46928	9.15872	9.68366	9.3918	9.57526	9.5913	9.95783	9.72025	10.292	9.88064	10.8417	10.5199	10.2199	10.2552	10.3968	10.3352	10.1326	10.5096	10.6387	10.3775	10.268	9.68253	10.2267
IGSF3_chr1_110089456	6.14065	5.76494	5.58594	5.96276	6.30745	5.58594	5.91042	6.54827	5.93402	6.08737	5.58594	6.09589	5.79271	6.26381	5.89417	6.06762	5.99603	6.09852	5.58594	5.58594	5.58594	6.22878	6.10702	5.58594
TMEM170A_chr20_63612446	6.06707	5.58594	5.58594	5.58594	6.33223	5.58594	5.58594	5.95544	5.58594	5.58594	5.58594	5.58594	5.58594	5.80208	5.58594	6.30438	6.19854	5.58594	5.58594	6.09781	5.58594	6.47085	5.58594	6.09646
LOC107130719_chr8_146070990	6.51611	5.58594	6.8942	5.77475	7.08807	5.58594	5.58594	6.10708	5.58594	5.94139	5.58594	5.58594	6.04672	6.29626	6.07192	5.82762	5.58594	6.1663	5.58594	6.25368	5.8084	6.2756	6.54817	6.05238
TMEM25_chr14_114525198	10.1775	9.82176	10.0668	10.0988	10.2723	9.89493	9.90665	9.68094	9.80753	9.46604	9.82523	9.29007	9.65598	9.13947	9.37442	9.1172	9.32074	9.33279	8.93354	9.09903	9.2597	9.14546	9.47257	8.93199
LOC102119724_chr11_136913590	6.41182	7.05238	6.78383	6.98213	6.37928	7.01534	6.66339	7.54866	6.77719	7.56515	6.34791	7.2902	8.38483	6.72142	8.1941	7.14937	8.15631	6.59577	6.13564	6.57692	5.58594	6.73422	6.31897	7.08537
NINJ1_chr15_107186843	10.7974	11.0331	10.9722	10.9098	10.8143	10.8833	10.8781	10.9779	10.89	11.225	10.783	11.2681	11.3451	10.6644	11.4301	10.9609	11.5742	10.5975	11.624	11.4626	11.3258	10.9789	11.262	11.5165
ZHX3_chr10_72814782	8.943	9.33609	9.26234	8.79272	9.09656	8.9403	9.08536	8.92242	8.21037	8.8526	8.97405	8.32425	8.48561	8.83312	9.0246	8.88737	8.64009	8.64449	8.95787	8.16965	9.07475	8.72274	9.06387	9.02552
PDE9A_chr3_3987044	8.85239	7.95968	8.5408	8.65013	8.65825	8.21032	7.77137	7.65714	8.0568	7.49987	7.93965	7.49421	7.32893	6.60231	6.88746	6.86856	6.75346	6.67846	7.00815	6.37784	7.20938	6.25263	7.36088	6.43736
STAM_chr9_18203691	8.88324	9.10961	9.02696	8.97083	8.62616	8.99156	9.05566	8.87075	9.03957	8.75036	9.0292	8.67737	8.56435	9.02656	9.19258	8.8832	9.11869	9.11627	9.07992	9.07805	8.97239	8.78087	8.98116	9.03398
RDM1_chr16_32302089	6.45522	6.45044	6.05653	6.31009	5.58594	6.18435	5.81562	5.58594	5.58594	5.58594	6.02925	6.14399	5.58594	5.58594	6.27005	5.92733	5.99603	5.92251	5.90458	6.09781	6.1282	5.89671	5.58594	5.94787
LOC102143237_chr3_133652530	7.16819	7.81382	7.37215	6.99306	7.16002	7.02613	6.9517	7.34062	6.93225	7.14236	6.84331	7.11771	8.22818	7.21512	8.72431	7.41228	8.75695	7.10847	6.76839	7.17709	6.94365	7.48714	7.00937	7.82458
MCMBP_chr9_119127374	11.0502	11.2774	11.191	11.006	11.0425	11.1445	11.1641	11.1608	10.965	10.9712	11.2137	10.8446	11.0103	11.0595	11.3618	11.2223	11.3068	11.1347	11.2384	10.9259	11.174	11.0022	11.1041	11.0303
EGLN2_chr19_41314666	12.1482	12.1365	12.1978	12.0714	12.1286	12.1731	11.9787	11.698	11.7255	11.8861	11.7285	11.5955	12.1538	11.624	11.7044	11.7388	11.7242	11.8469	11.7121	11.5609	11.8359	11.7614	11.7456	11.9859
ETAA1_chr13_42536084	9.40827	9.11156	8.88489	9.64247	8.86724	9.38486	8.63553	9.03514	9.25089	9.04802	9.17141	9.36403	8.59838	9.23369	8.65013	8.99927	8.37656	9.46439	8.46854	9.24202	8.17743	9.05254	8.78927	8.2091
LOC102137293_chr1_188254234	6.20519	6.31663	6.17964	6.59984	6.40169	6.48536	5.91042	6.47916	5.93402	5.58594	6.24771	5.58594	6.29563	5.80208	6.76838	6.06762	6.19854	5.58594	5.58594	5.58594	5.58594	5.58594	5.9554	5.58594
LOC102145520_chrX_47576394	5.78312	6.12024	5.58594	6.00694	5.58594	6.01059	5.91042	6.10708	5.78723	6.39813	5.58594	6.22901	5.8781	5.89132	5.58594	6.00357	5.58594	6.30713	5.58594	6.42194	5.90024	6.52075	5.58594	6.27426
SCD_chr9_99262662	6.47604	5.98519	5.9511	6.9023	5.58594	6.62455	5.58594	5.95544	5.58594	5.58594	5.90002	6.14399	5.58594	6.11292	5.58594	6.17453	5.87641	5.58594	5.58594	5.58594	5.58594	5.58594	5.58594	5.58594
LY6E_chr8_144640727	11.3844	11.8196	11.5374	11.3637	11.3034	11.5496	11.4624	11.8054	11.3996	12.1184	11.7295	11.1968	12.9858	12.2686	12.1694	12.0783	12.4268	12.1759	11.7451	11.8138	12.0816	12.6077	11.985	13.0269
SPRN_chr9_132900892	6.55432	6.05774	6.10099	6.08337	6.13375	6.36238	6.09738	5.88791	6.64673	5.87641	6.53852	6.26733	6.16732	5.58594	5.89417	5.58594	5.94139	5.58594	6.32659	5.92204	6.53916	6.02459	6.52578	5.58594
LOC107129337_chr3_176587129	6.10522	6.31663	6.00722	5.77475	6.2549	5.7764	5.58594	6.14833	6.03459	5.94139	6.40742	5.81495	5.58594	6.15463	5.89417	6.17453	5.87641	5.92251	5.58594	6.13275	5.9705	6.09181	6.06205	6.1369
KATNAL1_chr17_9799389	7.89064	8.00783	7.90107	7.85226	7.87774	7.80794	7.63777	7.78648	7.4482	7.64976	7.60797	7.87923	8.02319	8.16925	8.53312	8.06887	8.5165	7.82544	7.82696	7.96618	8.02886	7.90742	7.59969	8.1835
LOC102138820_chr17_2225668	5.58594	5.58594	5.58594	5.9125	5.86108	5.58594	5.58594	5.58594	6.03459	5.58594	6.02925	5.58594	5.58594	5.58594	5.58594	5.58594	5.58594	5.86095	5.81148	6.62835	5.9705	5.83984	5.58594	5.58594
CFI_chr5_109102046	6.38914	6.22649	6.28031	6.53231	6.37928	6.7726	6.3399	6.50285	6.85061	6.46889	6.84331	6.56624	6.59967	6.73987	6.02102	6.5365	6.29158	6.46479	6.17909	6.62835	6.43603	6.53673	5.79963	6.33297
TNFRSF13C_chr10_9146356	9.61833	9.68136	9.75095	9.05664	10.1439	10.3092	8.52336	8.60355	8.36528	8.21114	8.02748	7.71424	8.10038	8.12396	8.43844	8.43506	8.13582	8.09379	7.63336	7.63524	7.75376	7.83548	7.77902	7.78344
CXCR4_chr12_22530595	13.6948	12.7766	13.4034	13.2048	13.0363	13.1327	13.3953	12.8903	13.1656	12.7681	12.6856	13.1497	12.8696	12.3684	13.0928	12.6932	12.8665	13.521	13.2766	13.2042	13.037	13.1409	12.8134	13.1106
TMED1_chr19_11128729	8.12041	8.31786	8.17049	8.38302	7.93804	8.19768	8.30228	8.24228	8.00331	8.51653	8.37229	8.31304	8.84135	7.98464	8.3958	8.07635	8.6329	7.64444	8.34616	8.47136	8.5457	8.53236	8.71046	8.80235
SND1_chr3_160507044	11.871	12.1689	12.0379	11.9177	11.996	12.1105	12.239	12.3376	12.0653	12.4274	12.0133	12.3525	12.2129	11.8008	12.1858	11.8954	12.5336	11.7379	12.5479	12.2428	12.5945	12.2046	12.3639	12.1977
CARD9_chr15_1980249	9.34955	10.3837	9.7613	10.318	9.77015	10.4621	10.2886	11.3105	9.83301	11.5003	9.92891	11.417	11.237	10.4714	11.094	10.669	11.2679	10.0844	10.9964	10.9336	10.9832	10.7655	10.7549	11.1072
FAM63B_chr7_35938014	9.80002	9.88203	9.6033	10.2888	10.5682	9.76436	9.86184	9.72856	9.92088	10.1047	9.85052	9.76019	9.4172	10.3654	9.3255	9.67971	9.8803	10.3124	9.98036	9.877	9.78072	9.85468	9.69364	8.94702
LOC102119531_chr15_108511808	5.58594	6.09	5.9511	5.9125	6.01999	6.08767	6.23088	6.81405	6.49404	6.08737	6.91066	6.04253	5.94346	5.58594	5.89417	6.00357	5.58594	5.58594	5.9758	5.92204	6.21088	5.58594	6.14827	5.58594
LOC102142412_chr8_74389842	7.97881	7.95074	8.00101	8.15845	7.88891	7.90077	7.96766	7.78648	8.2519	8.141	8.31523	7.83187	8.6888	7.89217	7.50205	7.95957	7.80395	7.97937	7.82696	7.78738	7.76178	7.97567	8.22125	7.92214
LOC102115861_chr19_36170944	11.9459	12.2315	12.2752	11.8306	12.1107	12.2479	12.1496	12.2958	11.7922	12.0909	11.2594	11.8739	11.7986	11.7574	12.2075	11.9268	12.1789	12.0089	12.0609	11.8865	12.0639	12.0483	11.9733	12.4549
C2H3orf58_chr2_46188511	10.0473	10.0967	10.1557	9.8862	10.2423	10.0607	10.0163	9.9987	10.0491	9.84389	10.0129	10.6271	9.63993	10.397	10.9212	10.321	10.4004	10.4741	10.8329	10.3566	10.5227	9.83473	10.1498	9.43123
TMEM205_chr19_11674263	8.83528	9.22914	8.77928	9.4664	8.74143	9.54469	9.21332	9.08689	9.29267	9.51524	8.88881	9.57232	10.4654	8.86049	9.70943	8.92025	9.89225	8.84414	9.50569	9.55296	9.49868	9.43848	9.3536	9.87253
NAMPT_chr3_138700006	10.1931	9.48733	9.97942	9.96699	10.155	9.98022	10.1293	10.5639	10.9964	10.3868	10.5409	11.1644	10.0491	10.1126	10.6518	10.3764	10.7524	10.2295	12.1879	11.4536	11.5379	10.3076	11.0944	10.0598
PTX4_chr20_1531551	7.43905	7.74227	7.66752	7.35331	7.89446	7.42182	8.08636	6.81405	7.45654	6.76963	7.55282	6.72506	7.24839	6.96756	7.20512	6.80648	6.99814	6.96412	6.99272	6.61154	7.41499	7.12048	7.35071	7.03505
LOC102129776_chr17_10024695	6.02548	5.58594	6.14178	5.9125	5.58594	6.05079	6.3399	6.0621	6.03459	5.79151	5.58594	5.81495	6.13022	5.89132	6.07192	6.17453	6.16398	6.40134	6.08824	5.97374	6.17108	5.76559	5.58594	6.0035
SERINC3_chr10_76207433	11.6053	11.7894	11.7459	11.7455	11.6084	11.7834	11.9122	11.9305	11.7247	11.7263	11.6649	12.2234	11.8122	12.052	12.2702	12.0828	12.0552	12.1302	12.0752	11.9128	11.9496	11.8188	11.7447	11.7947
LOC107128344_chr20_3926524	8.06654	8.78722	8.15983	8.49474	8.2394	8.51732	8.20778	7.88417	8.19624	7.84946	8.2557	7.60418	7.82806	8.63298	7.63598	8.6526	7.73611	8.44522	7.42675	7.73239	7.57267	7.99767	7.68073	8.03051
LOC107127269_chr14_19338367	10.7141	10.839	10.9377	10.2945	10.7311	10.6018	11.0665	11.3484	11.176	11.1771	10.7812	12.0485	11.2168	11.9223	12.4324	11.6249	11.8368	11.6636	12.1984	11.8697	11.9421	11.5465	11.6964	11.7521
TMEM199_chr16_24579695	9.36742	9.48284	9.51419	9.51126	9.4691	9.49338	9.5612	9.51945	9.32057	9.40678	9.63656	9.21798	9.48474	9.37964	9.54852	9.40446	9.46401	9.55486	9.38846	9.51371	9.4709	9.48749	9.5337	9.24762
TCEB2_chr20_3066470	10.0991	9.93878	10.2676	9.95143	10.1247	9.85359	10.7064	9.9205	10.5099	10.6376	10.489	10.8663	11.1593	10.2368	9.63925	10.9121	10.4806	10.0478	10.7307	10.5937	10.9684	10.5675	10.3431	11.2389
GPR25_chr1_59228327	7.22752	7.26307	7.3623	6.76287	7.27382	7.22265	7.15016	7.08897	7.09025	7.28044	7.23302	7.04378	7.28934	6.86006	7.02286	7.14937	7.09631	6.7688	7.17826	6.78147	7.1584	7.00011	7.22139	6.95496
LOC102115257_chr13_16766924	6.73899	6.31663	6.41984	6.59984	6.22689	6.48536	6.49073	6.34831	6.95811	6.73705	6.84331	6.68244	6.95295	6.53617	6.19895	6.90794	6.59399	6.22661	6.64479	6.93833	6.60885	6.59777	7.19839	6.66895
CCDC15_chr14_120743277	6.38914	6.46774	5.79714	6.3776	6.72519	6.08767	5.98292	6.10708	6.61101	6.46889	6.24771	6.68244	6.35124	6.55879	6.47229	6.47705	6.42245	6.2814	6.4475	7.13729	6.40798	6.77155	6.22243	6.63122
TEKT5_chr20_10903500	6.20519	5.58594	5.58594	5.9125	5.86108	5.96603	5.58594	5.58594	5.58594	5.87641	5.58594	5.58594	6.37746	5.58594	6.23554	5.58594	6.66831	5.78055	5.58594	6.09781	5.9705	5.94455	5.58594	5.58594
RASA4B_chr3_46825093	8.30012	9.36895	8.9318	9.19178	8.82278	9.31785	9.69723	9.68466	8.70197	9.90412	9.60078	9.47937	10.1693	9.02656	9.6922	8.86642	10.0775	8.35756	9.86651	8.6698	9.9375	9.47387	9.75506	9.46902
SMYD5_chr13_36625219	10.2379	9.99651	10.2209	10.3987	10.3295	10.0448	10.0383	9.96854	10.1774	9.98022	10.15	9.48429	10.1731	9.95787	9.35991	9.60632	9.56836	9.89803	9.48443	9.76244	9.75028	9.99868	10.0555	10.0557
LOC102131846_chr3_330102	6.41182	6.29525	6.17964	6.3776	6.13375	6.12193	6.2693	6.01221	6.33138	5.99604	6.40742	6.18809	5.99842	6.35676	6.15989	6.26405	6.16398	6.13351	6.17909	6.28044	6.37882	6.2756	6.50276	6.17443
PRRG2_chr19_50415851	6.23493	5.58594	6.17964	5.9125	6.16655	6.05079	5.58594	5.58594	5.98755	5.99604	6.02925	6.04253	5.94346	6.11292	6.02102	5.58594	5.58594	5.58594	5.58594	5.58594	5.58594	5.94455	6.18656	5.58594
LOC107130043_chr6_110869450	6.60858	6.60881	6.39404	6.61593	6.28171	6.7726	6.37263	6.50285	6.74622	6.61317	6.40742	6.59073	6.74344	6.19334	6.02102	6.3424	6.66831	6.30713	6.32659	6.5222	6.34843	6.66853	6.37632	6.48457
LOC102122634_chr11_7072730	6.23493	5.98519	6.17964	6.11735	6.19751	6.08767	6.09738	6.40344	5.98755	6.37297	6.17068	6.18809	6.49624	6.53617	6.15989	6.71715	6.26209	6.70954	6.38955	6.40022	6.53916	6.48783	6.45465	6.27426
RPS7_chr13_108054946	11.5266	10.222	10.4178	11.1811	10.2804	11.6208	10.9932	10.6017	12.1501	11.8155	12.0612	12.1249	12.071	10.6175	9.38639	11.6106	10.2228	11.244	10.7055	11.7202	11.1134	11.4088	11.1953	10.2474
CPSF6_chr11_68283277	11.7467	11.7663	11.7999	11.5721	11.9876	11.5716	11.5578	11.142	11.1847	10.9472	11.5596	10.966	10.8456	11.4053	11.433	11.2578	11.1487	11.4776	10.9371	11.0944	11.0075	11.2552	11.0105	10.6825
NADSYN1_chr14_3363192	9.66235	9.76379	9.59946	9.72652	9.6616	9.86273	9.63417	9.88379	9.73145	9.71696	9.59651	9.68542	9.96867	9.59532	9.67086	9.59371	9.51327	9.84118	9.27183	9.18871	9.34132	9.48598	9.51082	9.18582
LOC102138041_chr1_99308431	6.47604	6.41464	6.24857	6.51455	6.61337	6.2668	6.23088	6.34831	6.45103	6.46889	6.51396	6.09589	6.63779	6.35676	6.07192	6.59199	6.63192	6.62976	6.32659	6.62835	6.51459	6.41757	6.34823	6.05238
LPIN1_chr13_99159996	11.2546	11.0136	11.1556	10.9892	11.4597	10.9751	10.8488	11.007	10.8027	10.5128	11.1025	10.7823	10.2372	10.8035	10.8378	10.4452	11.0398	9.99921	10.2897	10.6899	10.3898	10.9731	10.9134	9.93523
LOC102136306_chr10_68034821	6.31646	6.02301	5.58594	5.9125	6.01999	6.08767	5.58594	5.58594	5.98755	6.08737	5.58594	5.98177	5.58594	5.58594	5.89417	5.58594	5.99603	6.13351	6.03566	5.97374	5.8084	5.98663	5.58594	5.58594
LOC102129056_chr11_34741784	9.18226	8.55351	8.78952	9.03167	9.06361	8.72886	8.59451	8.5004	8.86041	8.3679	9.04817	8.44707	8.40643	8.8537	8.65013	8.66726	8.15631	8.90131	8.24669	8.82969	8.04188	8.68615	8.6769	8.07041
PRDM4_chr11_111416974	9.79271	9.72886	9.65793	9.81918	9.70023	9.60363	9.94116	9.99122	9.82855	9.8698	9.87537	9.6487	9.40457	9.78271	9.51622	9.63367	9.62142	9.88737	9.63989	9.45183	9.58755	9.70238	9.84584	9.40331
ZNF667_chr19_57241380	8.06153	6.54903	7.21529	7.99486	8.00597	7.69579	7.31919	7.25522	8.01418	6.89019	7.66945	7.58488	7.21672	7.28337	6.94977	6.88844	7.0845	7.26407	6.92871	6.67699	6.84414	6.53673	6.93843	5.58594
DGKZ_chr14_21209023	13.5962	13.4319	13.7055	13.4411	13.5797	13.5297	13.8286	13.7603	13.3855	13.6452	13.1953	13.1758	13.6701	13.5379	13.6082	13.5767	13.658	13.7619	13.5616	13.3858	13.7642	13.7079	13.6913	14.187
LOC102130412_chr8_110545429	5.86458	6.09	5.9511	6.00694	5.58594	5.7764	5.91042	6.0621	6.03459	5.94139	5.58594	5.58594	5.94346	6.11292	5.8041	5.82762	6.12709	6.22661	5.58594	5.92204	5.8084	6.178	5.58594	6.05238
CLN3_chr20_27610778	11.4856	11.8234	11.8487	11.5131	11.6189	11.8426	11.9594	12.0227	11.7606	12.1263	11.5152	11.9852	11.9199	11.81	11.9764	11.7123	11.8737	11.8571	12.151	12.1175	12.1416	12.1223	11.9977	12.4771
HEXA_chr7_50178035	10.1808	10.6597	10.5278	10.5907	10.452	10.5767	10.6395	10.5869	10.5519	10.5509	10.9128	10.4643	11.5896	10.707	11.3331	10.8245	11.2587	10.4289	11.147	10.6575	11.0787	10.6983	11.1691	10.8118
LOC102123757_chr3_58320385	7.73356	7.43515	7.034	7.43038	7.22774	7.57976	7.19139	7.03664	7.21861	7.38591	7.3155	7.54538	7.13928	7.3374	7.16844	8.08379	7.11956	7.60361	6.92871	7.44706	7.07741	7.00985	7.03649	6.8378
LOC107129965_chr6_73227827	5.97938	6.02301	5.9511	6.20777	6.09875	5.58594	6.14562	6.0621	6.21792	6.1271	6.28284	6.18809	6.26598	6.19334	6.07192	6.17453	5.7915	6.19724	5.81148	6.13275	5.9705	5.94455	5.58594	5.58594
SYTL4_chrX_97780884	6.53543	7.16674	6.83261	6.56674	6.46517	6.71616	6.37263	5.95544	5.93402	6.29159	6.58557	6.18809	6.49624	6.89192	6.47229	6.90794	6.3198	6.3319	6.17909	6.19639	6.21088	6.68204	6.22243	6.77375
LOC107130682_chr8_124132019	6.02548	5.98519	6.17964	6.14919	6.22689	5.96603	6.18984	6.25634	6.45103	6.3469	6.21046	6.33773	6.29563	6.06745	5.89417	6.22097	6.04406	6.3319	6.25719	6.40022	5.9705	6.178	6.14827	6.2096
PCYOX1L_chr6_148682451	8.97975	8.81628	9.06387	9.09658	9.29395	8.35733	8.83608	9.00853	9.28616	8.81513	9.32674	8.93053	9.0887	8.97438	8.96173	8.79721	8.99047	8.73139	8.82429	9.32534	8.65372	9.04845	8.54649	9.44183
METTL18_chr1_27744283	7.83836	7.31584	7.34237	7.64287	7.36096	7.77935	7.20481	7.3093	7.86548	8.00027	7.88258	7.96918	8.07877	7.40921	6.9796	7.99172	7.51649	7.71609	7.40517	7.70081	7.11863	7.33617	7.50416	6.82217
CHPF_chr12_109224694	9.68465	9.71363	9.52842	9.47145	9.25286	9.34615	9.39783	9.03514	9.29051	8.97079	8.85683	8.61987	9.11744	8.81923	8.84102	8.98382	8.96793	9.31893	8.86165	8.78995	9.03405	9.22726	9.21609	9.48959
CNTRL_chr15_16120301	11.4924	11.6209	11.5857	11.6148	11.7059	11.3806	11.3435	11.4191	11.3383	11.2048	11.5175	11.1482	11.0579	11.5552	11.4022	11.2618	11.2167	11.8048	11.2621	11.1761	11.084	11.2948	11.0712	10.9215
PAIP1_chr6_44123579	9.65914	9.3947	9.53448	9.40958	9.39746	9.61606	9.56354	9.23937	9.57313	9.56279	9.62613	9.5861	9.53386	9.5872	9.05501	9.77876	9.36869	9.5413	9.24394	9.34495	9.24608	9.32501	9.17423	9.19589
MCM7_chr3_44448753	10.3204	10.7721	10.5116	10.3639	10.1179	10.5519	10.2659	10.1009	10.1092	9.99966	9.85588	9.76625	10.4286	9.82467	10.1722	9.95253	10.1893	10.0657	9.64628	9.52748	9.90161	9.92405	10.0294	10.3029
FOXC1_chr4_169456591	5.78312	5.98519	5.58594	6.26101	5.58594	6.40565	5.81562	6.10708	5.58594	6.23116	5.97023	5.98177	6.53915	5.80208	6.49717	6.5365	6.3198	6.35581	5.81148	5.97374	5.58594	6.09181	5.9554	5.58594
PUS3_chr14_121705353	8.43635	8.18113	8.04249	8.213	8.04117	8.48676	8.03874	8.3127	8.1032	8.44832	8.19924	8.29604	8.44867	8.4683	8.56331	8.63281	8.21599	8.56545	8.25811	8.41982	8.06756	8.42487	8.34637	8.24908
NELFB_chr15_1000633	10.9921	11.2014	11.1286	11.1553	11.0353	11.1099	11.0949	11.0644	10.8829	11.0209	10.9466	10.3169	11.4021	10.9352	10.9592	11.1006	11.191	11.0867	10.9144	10.9368	11.0274	11.2393	11.2657	11.5135
POLR2H_chr2_89059467	8.53928	8.14276	8.17579	8.33117	8.15534	8.39451	8.36368	7.87743	8.38192	8.62932	8.53514	8.61987	9.05397	8.41344	7.96399	8.63778	8.27318	8.76412	8.24669	8.39713	8.27911	8.49946	8.16783	8.12003
LOC102114950_chr10_9070517	9.24383	9.20202	9.51419	9.50799	9.51321	9.44364	9.48432	9.2215	9.84337	9.09294	9.69162	9.07172	9.39183	9.44626	8.7319	9.26487	8.93924	9.32884	9.26074	9.76098	9.49408	9.47691	9.6918	9.41627
EXPH5_chr14_104538472	7.97346	7.00508	7.4296	7.87887	7.81457	7.42945	7.38979	6.52587	7.73188	6.65031	7.52431	6.70399	6.35124	6.93795	6.56758	6.5647	6.23115	6.78307	7.03836	6.69264	6.94365	6.31923	7.12652	6.63122
TAF2_chr8_120979992	10.3505	10.3106	10.3792	10.2541	10.1879	9.99811	10.3747	9.99122	10.1043	9.86678	10.4902	9.97414	9.76687	10.327	10.3423	10.068	10.1845	10.0442	10.0381	10.0819	10.0865	10.0896	10.423	9.84252
ARHGEF9_chrX_60407553	8.34568	7.93721	8.04249	8.80083	8.26911	8.14592	8.09303	8.15711	8.67877	7.70798	8.81302	7.62319	8.07331	8.34168	7.74171	7.74846	7.67188	7.99485	7.32648	8.13779	7.8766	7.75417	8.20013	7.67456
FAM200B_chr5_14772635	8.86369	8.39447	8.58872	8.83545	9.02254	8.14592	8.13236	8.24228	8.58547	8.41923	8.67278	8.6017	8.57198	8.38041	8.57181	8.33383	8.64367	8.38097	8.46854	8.76086	8.15972	8.37942	8.54649	7.80417
LOC107130323_chr1_217527017	6.38914	6.35747	6.76702	6.47782	6.6946	6.33971	6.54373	6.67166	6.38162	6.19855	6.56237	6.68244	6.4739	6.55879	6.69323	6.61845	6.46888	6.40134	6.72896	6.9013	6.60885	6.78368	6.54817	7.009
LOC107130812_chr9_41071342	6.36574	6.37703	6.14178	6.11735	5.78064	6.36238	6.23088	5.95544	5.93402	6.42246	6.17068	6.18809	6.65626	6.06745	6.02102	6.3424	6.29158	6.1663	5.9758	5.97374	6.17108	6.25263	6.28837	5.58594
DCTN2_chr11_56511809	11.0918	11.4645	11.2871	11.2796	11.3024	11.661	11.3934	11.6184	11.2237	11.6999	11.4028	11.424	11.8621	11.537	11.7087	11.5521	11.4638	11.5864	11.6632	11.5289	11.6319	11.7135	11.3257	11.8867
MRPS28_chr8_81060052	7.09487	7.05238	7.034	7.20982	7.08807	7.1766	7.21808	7.22155	7.52134	7.65718	7.51467	7.76595	7.93526	7.23831	6.76838	7.33532	7.0845	7.27314	7.13807	7.33257	7.23405	7.51272	7.50416	6.92688
STYX_chr7_116896449	9.47019	9.51839	9.42568	9.53076	9.27561	9.64969	9.16783	9.12314	9.08793	9.14403	9.13644	9.53728	8.737	9.1887	9.24356	9.04465	9.23629	8.89328	9.36018	9.19953	9.16444	9.09283	8.88033	9.07553
GTF2I_chr3_49323061	12.0239	12.2188	12.2365	11.8335	12.1538	12.0959	12.0622	11.7934	11.4931	11.7657	11.9203	11.529	11.4385	11.8379	11.6834	11.6907	11.6098	11.6039	11.5209	10.9083	11.5456	11.5418	11.4862	11.3805
STAMBP_chr13_36077032	9.06766	9.19469	8.96223	9.18768	9.22337	9.09998	9.12084	9.38627	9.17998	9.68982	9.0823	9.82354	9.42556	9.51419	9.64523	9.66533	9.38573	9.53448	10.0316	9.70759	9.81972	9.24522	9.70101	9.56127
C7H15orf52_chr7_17135832	8.10593	8.57074	8.11078	8.39389	8.17797	8.66687	8.58523	8.47447	8.46617	8.82459	8.6438	8.42128	8.996	8.42274	9.07592	9.02215	8.62568	8.18153	8.80906	8.91653	8.78843	7.98892	8.8606	9.0837
C15H9orf153_chr15_96904378	6.20519	5.58594	6.49238	5.58594	5.78064	6.15405	8.9662	6.59136	7.20845	6.29159	9.19992	5.98177	6.69212	7.48644	6.23554	7.94321	6.7033	6.46479	7.12436	5.58594	6.91152	5.98663	6.70919	6.0035
LOC102134426_chr2_108342976	6.20519	6.37703	6.41984	6.49639	6.42345	6.2668	6.14562	6.01221	6.33138	5.58594	5.58594	6.37038	5.58594	6.32718	6.23554	5.58594	5.58594	6.25461	5.90458	6.16549	6.21088	5.94455	6.25627	5.94787
MVB12B_chr15_102311128	10.4798	9.49181	10.0416	10.2065	9.0919	9.77547	9.60724	9.6432	9.27742	9.06138	9.87361	9.34792	8.72681	8.75499	9.29532	8.61273	9.41921	8.49955	8.95096	9.35465	9.06235	9.42123	9.64293	9.24762
METTL17_chr7_84542375	9.14123	9.0024	9.0096	9.0109	8.86724	8.96494	9.12402	8.99655	9.03438	8.95368	9.00998	8.63335	8.94436	8.7403	8.76553	8.86219	8.95365	9.08145	8.68928	8.80996	8.81464	8.93325	8.87706	8.94403
RAN_chr11_135282510	11.1883	11.3181	11.1099	11.129	11.071	11.1898	11.3921	11.0232	11.0862	11.2883	11.2405	11.098	11.6828	11.1671	11.0764	11.3622	11.3371	11.2398	10.7337	10.6347	11.0345	10.9536	11.0498	10.8638
SEC63_chr4_65384333	11.0502	11.1529	11.008	11.0957	11.1813	10.9484	10.8678	10.8524	10.811	10.7426	11.0459	10.8942	10.5677	10.7939	10.9056	10.7685	10.8195	10.8374	10.8085	10.8022	10.8045	10.7106	10.8693	10.1934
LNX2_chr17_7332757	9.01304	8.87497	8.9471	8.81157	8.93403	8.51059	9.05899	8.77903	8.90382	8.44007	9.08842	8.77771	8.5097	9.14225	8.77657	9.05578	8.5398	9.06253	8.58101	8.6252	8.65372	8.9662	8.95042	8.64853
FAM107B_chr9_15035750	12.4229	12.3003	12.3743	12.0503	12.4991	12.2205	12.3052	11.756	12.4456	11.4603	12.2575	11.9302	11.4831	12.5835	11.9169	12.6802	11.7902	12.6527	12.263	11.8724	11.9695	11.9486	11.8998	11.5998
FUT8_chr7_129848001	9.18675	9.47382	9.04696	9.39013	8.98528	9.32165	8.99084	9.12863	8.94038	8.93345	9.14233	8.72843	8.73022	9.22585	8.87218	9.23914	8.97925	9.3426	8.87267	8.86561	8.844	9.16447	8.82369	9.04796
LOC101925351_chr2_99924900	10.1775	10.4417	10.2939	10.3058	10.2916	10.4749	10.656	10.6967	10.2425	10.8133	10.316	10.7972	10.5817	10.3642	10.6685	10.7483	10.8327	10.2306	10.6715	10.7801	10.5993	10.6834	10.4018	10.9312
DPEP1_chr20_78059868	5.58594	6.25025	6.05653	5.58594	5.86108	6.15405	6.49073	6.25634	6.03459	6.46889	5.58594	6.26733	6.16732	5.58594	6.23554	5.58594	6.23115	5.86095	5.58594	5.58594	5.58594	5.98663	5.88787	5.88171
LOC107128246_chr19_48607248	7.62656	7.86265	7.93311	7.18258	7.76665	7.80794	7.88485	7.42999	7.6273	7.41316	7.84563	7.74894	7.17311	7.91253	7.36264	7.29493	7.65716	6.70954	7.88812	7.07486	7.80118	8.2297	7.93672	7.76238
OXER1_chr13_67668602	10.7356	10.1728	11.0195	9.93449	11.2147	10.3781	10.1543	10.8712	10.4327	10.8821	9.81608	11.3169	11.2755	9.86377	11.8578	10.4424	11.6716	10.2264	12.365	12.1018	11.8999	11.1479	11.4957	11.4558
TEKT2_chr1_191775827	9.23086	8.50648	9.29844	8.09716	9.12422	8.56681	8.33053	8.84754	8.70853	9.4357	8.32578	10.0913	9.02114	8.86725	9.68254	9.45835	9.55338	9.05776	10.9873	9.34689	10.1106	8.55581	9.1393	9.28109
C3H21orf33_chr3_2616457	9.95079	10.1295	9.8753	10.1801	9.80458	10.0146	10.2644	10.3017	10.3829	10.3825	10.1058	10.0571	9.93986	10.1881	9.46524	10.1834	9.8788	10.4169	10.0021	10.2013	10.0925	10.2236	10.1552	10.3608
LOC102141598_chr5_152292919	9.21777	9.45712	9.48111	9.11181	9.76869	9.02707	9.2917	9.58067	9.25535	9.69324	8.87469	9.59521	9.68409	9.51205	10.0469	9.62378	9.86372	9.6013	10.24	9.98309	9.99051	9.67623	9.84749	10.2677
LOC102116832_chr1_227353957	6.17386	6.09	6.00722	6.17925	6.2549	5.91534	6.09738	5.58594	6.03459	5.94139	6.12783	5.90947	6.32401	5.89132	6.27005	5.58594	6.08736	5.78055	5.81148	5.92204	5.8084	5.98663	5.9554	5.94787
LOC102146866_chr9_28421842	6.17386	6.05774	5.9511	6.0468	6.35615	6.15405	5.91042	6.0621	6.24825	6.19855	6.17068	5.81495	6.45091	6.06745	5.89417	6.37844	6.29158	5.58594	6.21942	6.28044	6.37882	6.15081	5.58594	6.1369
LOC107127905_chr17_1786071	8.02596	7.86743	8.05989	8.04698	8.20903	8.1503	8.12589	7.91081	8.1133	7.56515	8.0725	7.2778	7.76069	8.29675	8.44774	8.25108	8.1815	8.45259	8.0026	8.40852	7.8766	8.14237	7.91718	8.11461
POU2AF1_chr14_107320230	9.83603	10.4879	10.0668	9.95023	10.3235	10.9398	9.39783	9.99272	9.30347	9.81281	9.26069	8.69031	9.56444	9.09996	9.52491	9.25848	9.31408	9.35816	8.84309	8.42356	8.56798	9.07283	8.55062	9.05352
GATA5_chr10_94454310	5.58594	5.58594	6.05653	5.58594	5.86108	5.58594	5.58594	5.58594	5.58594	5.58594	5.90002	5.58594	7.71137	5.89132	6.83814	5.58594	6.9043	5.58594	6.94508	5.58594	6.6309	5.94455	6.56998	5.58594
LOC102122149_chr5_51006486	6.41182	6.8492	6.49238	6.94865	6.54255	6.7726	6.72825	6.57009	6.64673	6.66832	6.80789	6.4016	7.06846	6.79318	6.67347	6.37844	6.66831	6.7247	6.35877	6.70803	6.84414	6.74682	6.52578	7.0221
LOC102139541_chr15_90523711	7.69446	7.73172	7.88147	7.69845	7.70416	7.49609	7.77981	7.67304	7.87152	7.83662	7.80762	7.79932	7.72565	7.7554	7.56631	7.87566	7.8366	7.9318	7.67797	7.73862	7.40444	7.56236	7.36088	7.78344
LSM5_chr3_88177110	6.99296	6.56437	6.39404	7.10663	6.63021	7.13839	6.70712	6.59136	7.16686	6.76963	6.94277	6.72506	7.37667	6.77573	6.61147	6.84829	6.8317	7.15938	6.4475	7.04229	6.71407	6.72144	6.72745	6.27426
KLHL36_chr20_72958890	9.48662	9.49628	9.38153	9.21613	8.75334	8.81564	8.89331	9.09534	8.77252	8.63652	8.68501	8.65993	8.29485	8.52967	8.95206	8.6526	9.32958	8.5172	8.62968	8.5623	8.73844	8.84381	8.81687	9.34125
NSFL1C_chr10_61124089	10.7605	11.1307	10.9482	11.0193	11.0232	10.9823	11.0374	11.1325	10.7996	11.0351	10.6228	10.9097	11.2233	10.8575	11.094	11.008	11.206	11.0425	10.9881	10.9496	11.0155	11.1369	10.6723	11.551
LOC102124508_chr1_140605833	6.43383	6.63723	6.53731	6.51455	6.50478	6.55782	6.37263	6.67166	6.4286	6.44603	6.24771	6.78561	6.16732	6.01701	6.76838	6.06762	5.99603	6.54214	6.4749	6.98577	6.43603	6.5524	6.61202	6.63122
STRN4_chr19_47486979	11.73	12.0199	12.0247	11.7634	11.7804	11.9979	11.9638	12.1522	11.5108	12.1777	11.3862	11.9757	11.7849	11.769	12.0673	11.9193	12.2931	11.7701	12.3172	12.1444	12.2789	12.1489	12.0987	12.4982
LOC107129347_chr3_183068491	5.58594	7.15834	5.58594	6.9023	5.58594	6.83887	5.58594	6.65225	5.58594	6.37297	5.58594	6.4016	6.13022	5.58594	6.44659	5.58594	6.3198	5.58594	5.58594	6.13275	5.58594	6.34002	5.58594	6.33297
OLR1_chr11_10500717	6.31646	6.95562	7.19271	7.02521	7.12974	6.97108	7.63777	7.03664	7.63454	7.6719	7.83056	8.03978	8.0003	7.71691	7.64443	6.71715	7.76367	6.97593	8.4831	7.3747	7.91276	7.37215	7.822	6.89803
LOC107129600_chr4_144037964	7.56953	7.58614	7.08525	8.13687	7.74821	7.55248	7.15016	7.34062	7.56784	7.11958	7.37113	7.36206	6.37746	7.97181	6.49717	7.57518	6.34689	7.56856	8.34082	7.58726	8.67026	7.25301	8.76112	7.41511
TCTE1_chr4_126224830	6.20519	5.76494	6.14178	5.58594	6.13375	5.58594	5.58594	5.58594	5.87037	5.94139	6.08109	5.58594	5.8781	5.9596	5.58594	6.3424	5.58594	6.06085	5.58594	6.01919	5.58594	5.83984	5.58594	5.58594
LRWD1_chr3_46804647	9.5313	9.70979	9.53044	9.27716	9.43648	9.49169	9.48679	9.51737	9.44855	9.51717	9.46212	8.93414	9.7487	9.08847	9.4987	9.13827	9.71019	9.10244	9.29104	8.98837	9.52142	9.40856	9.53576	9.65886
ATXN2L_chr20_27508340	12.4565	12.6501	12.8679	12.3111	12.5739	12.6697	12.863	12.7181	12.1563	12.3845	12.1553	11.8608	12.1196	12.4007	12.6399	12.5624	12.7009	12.5758	12.3533	11.9496	12.4919	12.365	12.4366	12.6887
NDUFB6_chr15_46300654	7.8792	7.32319	7.44817	7.50292	7.48099	7.85244	7.6564	7.51333	7.88351	8.11505	7.69492	8.22588	8.43193	7.84342	7.38355	8.45218	7.63477	7.78399	7.68671	7.8516	7.69617	7.76461	7.93024	7.57216
LOC102125539_chr7_112216602	12.2558	11.6455	11.5967	12.078	11.5083	12.0613	11.619	11.6434	12.258	12.2274	12.427	12.5556	12.3745	12.0072	11.1327	12.5403	11.5457	11.9798	11.5063	12.0986	11.7275	11.7199	11.9714	11.1758
MRPL24_chr1_94965969	9.15733	9.06408	8.97123	9.08118	9.02008	9.12421	9.09512	9.09253	9.20785	9.42131	9.16853	9.58838	9.82162	9.1752	9.04898	9.16928	9.05603	9.19216	9.20973	9.02541	9.2892	9.41807	9.02901	9.50179
FOXO1_chr17_19828520	11.5336	11.3471	11.5914	11.5397	11.8973	11.3888	11.2235	11.2467	11.2671	10.8234	11.1742	11.2372	10.6302	11.1041	11.2894	10.9899	10.6795	11.2387	11.303	11.1816	11.1668	10.8623	11.1356	10.752
LOC102142282_chr16_20101962	7.26546	6.80333	6.5589	7.20081	6.35615	7.23165	6.84613	6.99569	7.73856	7.39506	7.64346	7.85576	8.12692	6.93795	6.39245	7.63903	6.73703	7.62419	6.86055	7.79929	7.48643	7.63911	7.27699	7.21321
LOC107126713_chr11_54740690	8.84671	8.53019	8.79631	8.98036	9.1401	8.8372	8.54748	8.85421	8.94038	8.62932	8.81672	8.23783	8.75048	8.60887	8.45237	8.38835	8.08856	8.49599	8.47826	8.54527	8.35845	8.58742	8.89334	8.61487
ACTL6A_chr2_84068136	9.25668	9.12319	9.07225	9.16701	9.04925	9.44887	9.06894	9.11208	9.40715	9.20301	9.23339	9.16373	9.21489	9.16156	8.84102	9.20962	9.11869	9.05057	8.92652	8.96568	8.85486	8.96186	8.84729	8.83509
FBXL8_chr20_55313762	7.74633	7.81382	7.72066	7.61737	7.44226	7.50328	7.69287	7.42999	7.16686	7.81713	7.36021	7.62319	8.41498	7.7247	8.00303	7.75797	8.12025	7.9637	7.49946	8.01748	8.00909	8.32216	7.66492	8.76544
CRNKL1_chr10_42216128	10.6758	10.4608	10.6422	10.7127	10.8276	10.5251	10.6538	10.6735	10.8102	10.842	10.6902	11.1382	10.8245	10.9224	10.7964	10.7127	10.7662	10.7513	11.0567	10.6945	10.8419	10.5468	10.8347	10.396
LOC102139072_chr2_104348261	6.26328	6.35747	6.05653	6.33333	6.19751	6.44654	6.23088	6.25634	6.27716	6.39813	5.80825	6.30347	6.53915	6.15463	6.07192	6.30438	6.46888	6.13351	6.13564	6.19639	6.51459	6.22878	6.25627	6.17443
SUSD4_chr1_82079255	7.56222	7.66657	7.60397	8.05162	7.6783	7.71415	8.30798	8.00006	8.26547	7.74308	8.09757	7.59457	6.37746	6.93795	6.71259	6.50732	6.73703	7.07679	6.80629	6.97411	6.8614	6.79566	6.90868	6.52915
RAB40C_chr20_607806	9.60335	9.50221	9.67081	9.53398	9.52704	9.39753	9.55652	9.57466	9.39308	9.61063	9.38493	9.36135	9.74036	9.34393	9.62519	9.60129	9.92168	9.69143	10.0542	9.67086	9.77695	9.74074	9.51082	10.1579
NR1H3_chr14_20288148	7.75267	9.0701	8.3634	8.44001	7.72952	8.66082	8.83997	8.73627	8.18674	9.04264	9.0132	8.4774	9.21248	8.48611	9.16221	8.42353	9.35577	8.51016	8.29179	8.32673	8.30072	8.6967	8.26254	8.6559
ANKS3_chr20_4971518	8.7124	8.26906	8.7054	8.58564	8.41633	8.54393	8.45351	8.42563	8.45444	8.5703	8.17599	8.01898	8.58713	8.18585	7.93056	8.22458	8.23051	8.53115	8.24669	8.4273	8.05478	8.56739	8.27267	8.93501
UROS_chr9_125100668	9.08461	8.9291	9.22279	9.39191	9.12422	8.77711	9.74945	9.34917	9.43095	9.62144	9.59223	9.99663	9.91639	9.2595	8.96494	9.31806	9.59056	8.96138	9.48918	8.98085	9.55266	9.23447	9.46393	9.29286
GRPEL1_chr5_5878193	8.92426	8.99397	8.97422	9.07231	8.94184	8.9502	9.03889	8.99052	8.9376	8.95941	9.12458	8.78174	9.24358	8.80521	8.74694	9.05946	9.05336	8.97664	9.00196	8.82127	8.99215	8.97486	9.06387	8.84476
NCKAP5_chr12_19054368	7.21783	7.64975	7.24835	6.74917	7.50366	7.61962	7.25701	7.64104	6.93225	7.23966	7.55282	6.98086	6.82334	6.90749	7.34136	7.13376	7.1757	6.69413	7.13807	6.66106	7.19684	7.47415	6.98155	6.85319
CHRNA10_chr14_66977286	6.14065	6.46774	6.24857	6.08337	5.58594	6.08767	6.37263	6.0621	6.15209	6.16399	6.08109	6.18809	6.37746	6.11292	6.42001	6.30438	6.63192	6.3319	6.25719	6.16549	6.17108	6.50446	6.25627	6.50717
VDAC3_chr8_43400548	9.79564	9.52714	9.56241	9.52267	9.52532	9.77132	9.70993	9.5463	9.88265	10.2601	9.90325	10.5729	10.5468	10.0027	9.49428	10.54	9.88629	9.91779	9.6964	9.98184	9.73676	9.857	9.83584	9.43548
NABP1_chr12_80958042	10.7409	10.4699	10.7015	10.898	11.0024	11.1466	10.7561	11.3525	11.6916	10.9386	10.7727	12.4548	11.1098	11.4544	12.312	11.3548	11.7457	11.471	12.4882	13.0415	12.2295	11.7167	11.3649	11.51
TMEM60_chr3_134460877	8.07152	8.09926	8.09403	8.14554	8.11365	8.04084	8.17059	8.14053	8.14316	8.14613	8.46088	8.01898	8.6853	8.19681	8.3617	8.45784	8.46058	8.32572	8.31924	8.29426	8.20068	8.34264	8.05425	8.36704
HIP1R_chr11_127090814	12.3863	12.1029	12.5329	11.9669	12.5366	12.1616	11.8502	11.9849	11.7765	11.8883	11.5872	11.0082	11.2645	11.4258	10.9073	11.2321	11.197	11.4961	10.9508	10.7126	10.9791	11.344	11.2063	11.3068
EME1_chr16_35778846	6.73899	7.15834	7.05992	7.20081	6.74012	7.10887	7.28227	6.95314	7.19819	7.06052	7.29251	6.91403	7.28934	7.21512	6.69323	7.03527	7.0845	7.13929	6.87802	7.21556	7.00513	7.35788	7.25506	7.22416
PTPMT1_chr14_19961917	8.17223	7.9051	7.91398	8.06085	7.88891	8.23113	7.82933	8.01844	8.14316	7.97144	8.0725	7.68759	8.24274	7.84342	7.49259	8.09119	7.61962	7.78999	7.77916	7.82861	7.8766	8.08633	8.11789	8.18866
CCR1_chr2_101212437	10.2422	10.5181	10.6808	11.1103	10.1405	10.6888	11.1315	11.2728	10.9452	11.5807	11.0768	12.2267	11.2281	10.7664	10.9616	10.4183	11.1046	10.2158	11.8198	12.6815	12.5577	11.3453	12.2443	12.0469
BRAF_chr3_173737611	10.7694	10.6451	10.8484	10.4876	11.0165	10.6866	10.7284	10.7294	10.5528	10.5453	10.3237	11.3238	10.1731	10.793	11.3478	10.7562	10.8918	10.7847	11.3023	10.8301	10.9905	10.5199	10.5627	10.397
PCP2_chr19_7964017	9.40827	9.31263	9.65237	9.15656	9.50973	9.37939	9.54237	9.39766	9.25979	9.54775	8.97735	9.15139	8.7234	8.98993	8.70902	9.12074	8.74036	9.18344	9.00196	9.03513	8.80347	9.06677	9.18218	9.12649
CAND1_chr11_66313673	11.4851	11.3335	11.3148	11.4277	11.2184	11.3843	11.1618	11.1099	11.1477	11.0578	11.2828	11.1682	10.9802	11.2552	11.1848	11.2076	11.1331	11.3638	10.9898	11.0793	10.9147	11.0694	11.0937	10.6401
LOC107130018_chr6_76473248	6.29041	6.27315	6.39404	6.41929	6.82518	6.64047	6.40394	6.65225	6.18596	6.80116	5.58594	5.58594	6.53915	6.43882	6.87128	6.44557	6.7033	5.58594	6.84279	6.54084	6.56303	6.41757	6.37632	6.65028
OCA2_chr7_5740519	7.30223	6.46774	7.22641	7.55807	7.37765	7.15765	5.98292	7.23288	6.5926	6.91824	6.43546	7.13193	6.35124	6.79318	5.58594	6.92709	6.12709	6.7688	6.08824	5.97374	6.24816	5.89671	6.25627	5.58594
TMBIM6_chr11_48598892	13.2429	13.3138	13.4458	13.1832	13.3601	13.4664	13.568	13.5073	13.2612	13.4449	13.2503	13.6332	13.7334	13.347	13.773	13.6253	13.7882	13.319	13.8087	13.4331	13.7769	13.4283	13.5219	13.5412
MEF2D_chr1_95211889	11.4462	11.7691	11.8341	11.3758	11.9033	11.8333	11.754	11.9211	11.3703	11.4841	10.8435	11.5443	11.4084	11.3279	12.0661	11.6842	12.0499	11.944	11.9763	11.5078	11.872	11.6263	11.2786	11.7538
RFX7_chr7_33165816	10.4532	10.4169	10.6101	10.424	10.4538	10.196	10.3179	9.99122	10.1503	9.69154	10.2964	9.82547	9.40033	10.1501	9.97762	9.87557	9.72029	10.0597	9.94972	9.83199	9.77317	9.96023	10.1672	9.67868
CHMP7_chr8_23599451	12.9395	11.8821	12.934	11.6459	12.9053	11.7557	12.8022	11.9325	12.6707	11.8979	12.7659	11.9076	11.6983	11.0631	11.8756	11.4457	11.2911	11.5161	12.3601	11.0404	11.9777	11.3114	12.0486	11.4683
METTL7A_chr11_49823299	10.9283	11.0559	10.9759	10.9886	11.1121	10.8646	10.8856	10.9333	10.7305	10.5481	10.8773	10.3575	10.4844	10.7957	10.9704	10.8362	10.7951	11.0298	10.7055	10.526	10.674	10.6204	10.711	10.5057
MAP3K2_chr12_4253155	11.5682	11.4652	11.657	11.3122	11.5251	11.499	11.171	11.3629	11.2567	10.9364	10.784	12.0331	10.6221	11.283	11.9987	11.2174	11.4737	11.1795	11.6601	11.6866	11.4156	11.1369	11.2198	11.1066
MINPP1_chr9_86049822	8.48509	8.74248	8.37718	8.41891	8.00597	8.45903	8.15161	8.44804	8.17237	8.29175	8.40742	8.31865	8.25236	8.5037	8.62179	8.36438	8.80238	8.19044	8.06295	7.88536	8.06118	8.2516	8.06016	8.24908
CAPZA2_chr3_149367797	10.8919	10.4487	10.3186	10.9325	10.6586	10.9099	10.7356	11.0335	11.1261	11.6565	11.2398	12.2549	11.2715	11.3072	10.9262	11.8198	11.3832	11.1166	11.5996	11.8246	11.3857	11.1292	11.0361	10.5247
LOC107127455_chr14_118114607	6.20519	6.60881	6.41984	6.4393	6.83868	6.24055	5.58594	6.47916	5.58594	6.3469	5.58594	6.18809	6.49624	6.26381	6.87128	6.12386	6.39812	6.13351	5.58594	6.06019	5.58594	6.15081	5.58594	6.41262
LOC107128017_chr17_78776397	6.17386	6.02301	5.88436	6.0468	5.78064	5.7764	5.91042	6.10708	5.98755	6.08737	6.17068	6.04253	6.04672	6.01701	6.02102	5.92733	6.16398	5.97429	5.90458	5.97374	6.24816	5.94455	6.14827	5.58594
LOC107127122_chr13_54687368	6.02548	6.25025	5.58594	6.14919	6.09875	5.96603	5.98292	5.79966	5.58594	5.58594	6.24771	6.09589	6.37746	6.2296	6.11781	6.26405	6.04406	6.25461	5.58594	5.78028	6.02956	6.02459	5.58594	5.58594
FAM109B_chr10_8976194	7.12687	7.05238	7.30149	7.10663	7.47334	7.12863	7.00078	7.25522	8.2382	7.6423	8.08509	7.11771	7.44051	7.52334	6.19895	7.22441	7.0109	7.07679	6.97707	7.95041	7.71289	7.35788	6.93843	7.96533
LOC102126999_chrX_17650530	10.3525	10.4122	10.2542	10.4335	9.97039	10.2267	10.0599	9.94395	10.1704	10.0175	10.1457	9.9724	10.2217	9.88705	9.79259	9.89418	10.0578	10.2243	9.74483	9.87296	9.91539	9.86512	9.77088	9.9996
CARD19_chr15_107159330	9.75408	9.81583	9.85611	9.63499	9.74377	9.55603	9.91032	9.85933	9.86823	9.93331	10.2686	9.71078	10.0025	9.76306	9.75622	9.92666	9.89522	9.5464	9.84632	9.92454	9.79942	10.0636	9.81903	10.2689
SLC4A5_chr13_35553888	7.82645	8.15823	7.93311	7.95565	7.88334	7.79086	7.92313	7.54866	7.95328	7.39506	7.7921	7.26526	7.34825	7.991	7.80275	7.72924	7.67188	8.04523	7.77102	7.70719	7.70456	7.74364	7.92372	7.77646
CSPG5_chr2_102603192	7.06193	7.49392	7.4296	7.37695	7.1992	7.42182	7.12183	7.04995	6.82189	7.23966	6.94277	6.96454	6.53915	6.26381	6.47229	6.3424	6.6503	6.44422	6.89519	6.78147	6.91152	6.52075	6.87806	6.61174
MAPRE1_chr10_64194253	11.1095	11.1235	11.0799	11.1806	11.107	11.1877	11.241	11.2529	11.4101	11.489	11.1025	11.7443	11.668	11.3698	11.3393	11.4316	11.5659	11.2906	11.5381	11.4917	11.3677	11.3776	11.4551	11.2377
LCLAT1_chr13_80094261	8.33751	8.25479	8.09403	8.49474	8.2351	8.21868	8.27344	7.56597	8.20568	7.61964	8.17599	7.45171	7.51803	8.15244	7.81758	7.86697	7.75683	7.85996	7.59652	7.82861	7.67069	7.7061	8.11223	7.64392
NFKB1_chr5_101809493	11.4596	11.852	11.7597	11.6622	11.9726	11.9208	11.7561	11.8303	11.5711	11.5401	11.4965	11.6258	11.3418	11.2533	11.6442	11.3555	11.5761	11.2319	11.8655	11.1799	11.743	11.2658	11.6224	11.0106
NINL_chr10_36728295	5.58594	5.83893	5.58594	6.00694	5.58594	6.05079	6.43397	5.79966	6.35695	6.04406	6.34791	6.18809	6.23487	5.58594	5.58594	6.00357	5.58594	6.19724	5.90458	6.01919	5.58594	6.29777	6.14827	5.58594
MSI2_chr16_42753702	9.02815	8.93352	9.0212	8.71466	9.23186	8.77152	8.42769	8.53424	8.69868	8.46873	8.94733	8.38435	8.42771	8.84345	8.69744	8.60258	8.39378	8.68861	8.62096	8.49998	8.38392	8.65401	8.29768	8.51691
GCSAM_chr2_160059684	6.76895	6.48466	6.51515	6.4588	6.95275	6.7588	6.43397	6.47916	6.55455	6.08737	6.43546	6.04253	6.42722	6.35676	6.71259	6.3424	6.84664	6.22661	6.21942	6.72318	6.75304	6.56779	6.45465	6.27426
EIF3D_chr10_14737808	12.6273	12.6098	12.5612	12.6667	12.5478	12.6497	12.7925	12.6661	12.7864	12.9074	12.7355	12.6185	12.9401	12.5341	12.2773	12.6432	12.453	12.717	12.5099	12.4892	12.5667	12.5948	12.7023	12.6444
LOC102138137_chr4_144291815	8.3538	7.73172	7.9582	7.68019	8.08991	8.04558	7.64712	7.89088	7.59047	8.10452	7.63468	8.35736	8.67472	8.51675	8.11969	9.30572	8.0939	8.38484	7.90298	7.79929	7.91988	7.93514	7.68856	8.16791
HDC_chr7_27218256	6.26328	6.09	6.05653	6.17925	6.46517	6.18435	6.80838	6.87819	6.6978	6.39813	6.6517	6.48816	5.58594	6.29626	6.23554	6.30438	6.04406	6.46479	6.03566	5.92204	6.28331	5.58594	5.9554	5.58594
MFI2_chr2_1308202	6.51611	6.14879	6.31057	6.35581	6.16655	6.29201	5.98292	5.58594	6.15209	5.94139	5.97023	5.58594	6.09027	5.58594	5.58594	5.58594	6.16398	6.0198	6.08824	6.30614	5.58594	6.25263	5.79963	6.30426
ACVRL1_chr11_50797037	5.58594	6.09	5.58594	6.11735	5.86108	5.85509	5.58594	6.10708	5.98755	5.94139	6.37828	5.90947	6.80787	6.11292	6.27005	5.58594	6.37296	5.58594	5.58594	5.58594	6.02956	6.02459	5.58594	6.05238
DZIP1L_chr2_40192402	5.58594	6.17589	6.21511	6.08337	6.06106	6.21312	6.72825	6.14833	6.35695	6.51274	6.73299	6.04253	6.42722	8.51675	6.30279	8.57169	5.87641	8.01016	7.16502	6.13275	7.13204	5.58594	6.69056	6.38704
LOC102123228_chr10_39043791	6.76895	6.50124	6.53731	6.82865	6.40169	6.60834	6.68552	6.93857	7.03215	7.32953	7.04812	7.97641	7.22737	6.77573	6.30279	6.96437	6.61316	6.7247	6.66656	6.96231	6.80869	6.93976	6.83034	6.59183
ARL8B_chr2_136006782	11.1855	11.289	11.1898	11.3253	11.0984	11.4018	11.3092	11.3825	11.3544	11.3366	11.362	11.8828	11.304	11.4966	11.7327	11.5962	11.7104	11.2946	11.8306	11.6843	11.5762	11.3768	11.2774	11.3974
ZNF181_chr19_35119479	9.06034	8.2655	8.59654	9.12689	9.1265	8.34598	8.41196	8.45691	9.03178	8.21114	9.10662	8.49232	7.91696	8.43197	7.97713	8.21788	7.81055	8.55866	8.26378	8.53495	8.01571	8.17338	8.10654	7.83131
ACTR1B_chr13_1784049	10.6453	10.5348	10.6844	10.7233	10.6109	10.4025	10.5969	10.4948	10.6376	10.5917	10.5197	9.94597	10.8253	10.3958	10.2302	10.3631	10.2567	10.7006	10.3805	10.7592	10.3775	10.8367	10.7837	11.2712
CORO2B_chr7_46348780	5.58594	6.41464	5.9511	6.26101	5.97446	6.38434	6.30554	6.31904	6.18596	6.1271	6.12783	5.98177	6.35124	6.11292	6.07192	6.22097	6.39812	5.97429	5.58594	5.58594	6.17108	5.58594	6.10702	5.58594
TNIK_chr2_75256755	11.9655	11.9129	11.9134	11.748	11.6361	11.4072	11.6857	11.2996	11.5149	11.1734	11.5298	10.9475	10.7552	11.8422	11.0399	11.3945	11.2804	12.0377	11.3342	10.7126	10.9519	11.6112	11.2902	11.2065
SF3B5_chr4_48623674	9.31926	9.25752	9.12154	9.6514	9.08018	9.45234	9.53285	9.32071	9.88981	9.67606	9.81057	9.21206	10.1842	9.03557	8.85842	9.20298	9.67949	9.03852	9.56988	9.63316	9.48254	9.70626	9.94831	9.52787
LOC102143297_chr14_58176377	6.23493	5.94326	6.05653	6.11735	5.86108	6.31628	6.2693	5.88791	6.45103	6.04406	6.08109	5.81495	6.23487	5.58594	5.58594	6.12386	5.87641	5.97429	6.08824	5.97374	5.9705	5.58594	6.18656	6.05238
HOXA7_chr3_93570020	6.10522	5.58594	5.58594	5.9125	5.58594	6.01059	5.98292	5.88791	6.40548	6.08737	6.37828	5.58594	6.53915	6.06745	6.19895	6.26405	6.46888	6.09852	5.90458	6.46359	5.58594	6.50446	5.58594	6.68725
LOC102131065_chr9_19712	6.81223	6.35747	6.62057	6.49639	6.9161	6.29201	6.23088	6.10708	6.4286	5.99604	6.46251	5.98177	6.32401	6.32718	6.33398	5.58594	6.3198	6.35581	5.58594	6.30614	6.34843	6.15081	6.18656	5.58594
TLCD2_chr16_1594706	7.79008	7.69956	7.62817	7.68631	6.99974	7.34279	7.61887	7.91081	7.67015	7.54914	7.86793	8.01898	7.88589	7.81473	8.25405	7.93495	8.12546	7.77796	8.28065	7.68796	8.06118	7.94879	8.39802	8.16791
RPS27L_chr7_40515021	7.69446	7.77342	7.53709	8.09267	7.48099	8.24346	7.63777	7.73477	8.14807	7.86849	8.0405	8.1708	8.33155	7.82915	7.49259	7.86697	7.71505	7.82544	7.53918	8.13317	7.68773	7.98452	7.77171	7.48735
CILP_chr7_42696128	5.58594	6.12024	5.58594	6.14919	5.58594	6.08767	5.81562	5.79966	6.07702	5.58594	6.02925	5.58594	5.94346	5.58594	5.96309	5.58594	5.58594	5.58594	6.08824	5.58594	5.58594	5.58594	6.25627	5.58594
ZNF776_chr19_58404192	9.35951	9.18364	9.02984	9.55159	9.0731	9.42077	9.1801	9.10374	9.58201	8.84022	9.47382	9.08477	8.43613	9.29487	9.06401	9.25527	8.68592	9.50685	8.96131	9.31345	8.64956	8.88119	8.83722	8.67052
LOC107130823_chr1_270295	6.64297	5.58594	7.3916	5.58594	6.86514	5.7764	5.58594	5.58594	6.15209	5.58594	6.02925	5.58594	5.94346	6.11292	5.58594	5.58594	5.58594	5.86095	5.9758	5.58594	5.58594	5.58594	5.88787	5.58594
LDHB_chr11_22336792	10.4504	10.1391	10.2308	10.1553	10.103	10.3506	10.1387	9.59853	10.2713	10.5816	10.5298	10.691	10.9866	10.3559	9.55489	10.6928	9.781	10.0262	9.40617	9.58459	9.77506	9.56514	9.85246	9.44815
HDAC2_chr4_17930436	10.6582	10.4916	10.4921	10.5984	10.6672	10.3394	10.6483	10.5283	10.5163	10.7177	10.5953	11.0243	10.5237	10.5242	10.3773	10.7584	10.7863	10.3918	10.4404	10.3623	10.3612	10.2879	10.3745	9.91564
SMOX_chr10_58284871	9.76458	11.0483	10.3221	10.0367	10.5413	10.3854	10.6798	10.1662	9.81206	10.3655	10.3069	10.0653	9.48474	10.8973	9.45392	11.5855	9.50745	10.3214	10.1856	10.0066	10.1166	10.6198	9.65625	11.3805
LOC102120647_chr15_25920597	7.93545	7.6441	7.65192	7.89978	7.67175	7.72022	7.64712	7.51333	7.81617	7.54106	7.54339	7.76595	7.73273	7.79279	7.67768	8.00751	7.80395	7.90463	7.80328	8.01244	7.72939	7.70065	8.00601	7.53047
TOP2A_chr16_52033536	8.21321	8.9982	8.07707	8.05162	8.06088	8.43785	8.09966	7.94337	8.6687	7.97144	8.61848	8.10031	7.83461	8.38518	8.33179	8.08379	8.46871	7.93717	7.89557	7.70719	7.86925	7.91673	7.90399	7.54731
POLDIP2_chr16_24569058	10.3762	10.4271	10.4189	10.5284	10.3509	10.638	10.6172	10.3387	10.5555	10.2909	10.5005	10.248	11.1556	10.4165	10.6743	10.6128	10.9073	10.2649	10.5956	10.5582	10.7556	10.5984	10.7514	10.7478
DCUN1D1_chr2_87577900	10.3466	10.2565	10.8256	9.88115	10.685	9.9548	11.7858	10.4735	10.5645	10.7991	11.7824	11.6907	10.7048	11.1624	10.791	11.4153	11.1154	9.94502	11.3244	10.3382	11.602	10.3	10.5627	10.3259
SPAG1_chr8_101305197	7.94642	7.91896	8.05412	7.64916	7.95931	7.84145	7.56041	7.97516	7.15622	8.21114	7.678	8.82921	7.54284	8.20225	8.15454	8.61273	8.27784	7.65777	8.95787	8.73116	8.91138	8.15019	8.26762	8.16267
C9H10orf2_chr9_99935181	9.75558	9.61592	9.64866	9.68656	9.74672	9.63603	9.48432	9.33264	9.57313	9.17137	9.41679	8.9269	8.83505	9.31961	8.92263	8.96426	8.85872	9.13223	8.81669	8.73416	8.92517	8.93103	9.10348	8.96779
ARHGAP6_chrX_8840836	7.79008	8.50049	7.98283	8.42245	7.99059	8.57972	8.40668	8.62721	8.11832	8.46873	8.51235	8.55991	8.6243	8.49493	8.61769	8.55071	8.54748	8.09379	8.65553	8.28188	8.57239	8.52644	8.32224	8.64112
ARFGEF3_chr4_42473369	5.58594	6.54903	5.58594	5.96276	5.58594	6.15405	5.58594	5.95544	5.58594	5.94139	5.58594	5.58594	5.58594	5.58594	5.58594	5.58594	5.58594	5.86095	5.58594	6.30614	5.8084	6.41757	5.58594	6.43736
LOC102146286_chr4_14344311	8.1156	7.92355	7.84814	8.12815	7.76053	7.70194	8.20778	8.10104	8.39837	8.15633	8.30459	8.28459	8.22329	7.91925	7.70206	7.89287	7.87474	7.98455	7.68671	7.86859	7.94796	7.89805	8.31736	7.76238
LRRC16B_chr7_87826375	7.64043	7.9051	7.46647	7.30461	7.73578	6.99344	7.95298	8.22148	7.9476	8.66145	7.93965	8.17703	8.6923	8.57607	8.25937	8.07635	8.69285	8.7374	8.02302	8.84361	8.66614	9.57509	8.3271	9.66791
NEMF_chr7_113985344	10.4383	10.3781	10.2736	10.4917	10.4833	10.6289	10.4333	10.4443	10.416	10.4046	10.2819	10.8427	10.1418	10.4581	10.2987	10.5095	10.4014	10.5324	10.2843	10.4379	10.1373	10.3862	10.0965	9.62769
EARS2_chr20_22476258	8.48509	8.52135	8.33071	8.48802	8.61965	8.37232	8.1955	8.23192	8.38192	7.97144	8.21642	7.50461	8.14259	8.1297	8.14303	8.17	8.3852	8.45626	7.66917	7.96618	7.84695	7.93056	7.82903	7.84467
LOC102140686_chr7_80775087	5.86458	6.20174	5.58594	6.20777	6.01999	5.7764	6.93483	5.79966	6.80721	5.79151	6.34791	5.90947	5.8781	5.80208	5.58594	6.12386	6.12709	5.58594	5.58594	5.58594	5.58594	5.58594	5.58594	5.88171
HMOX1_chr10_15904640	9.05297	10.711	9.53448	9.94177	9.51321	10.5495	10.1356	10.0982	9.55882	10.4211	9.94744	9.93347	10.7048	9.59734	11.0086	9.7427	11.0657	9.39445	10.461	10.3498	10.3984	10.3998	10.0768	10.4721
ARSK_chr6_93975157	7.42276	6.76748	6.92367	7.02521	7.08807	6.65612	6.64072	6.42952	7.27785	6.2621	7.29251	6.33773	6.55981	6.92283	6.56758	6.69345	6.73703	6.73963	6.52704	7.02003	6.92771	6.74682	6.953	6.68725
AGA_chr5_176748212	9.57974	9.25576	9.45367	9.5611	9.47447	9.12421	9.40828	9.44675	9.45049	9.59608	9.59651	9.45703	9.59623	9.78625	9.22499	9.46944	9.44179	9.83149	9.67989	9.34495	9.56146	9.6563	9.66003	9.39679
TEN1_chr16_73311166	8.04132	7.91896	8.12733	7.92037	7.80867	8.12375	8.17059	7.52226	7.91885	7.51651	7.80762	7.52516	8.05127	7.50503	7.56631	7.95957	7.79066	7.59668	7.66031	7.68796	7.69617	7.82062	7.98122	7.84467
LOC107127862_chr16_75245910	8.62185	8.02916	8.39082	7.99002	8.47545	7.58649	7.84543	7.72721	7.97574	8.09392	7.64346	8.10687	8.75717	8.38518	8.2052	8.14895	8.68592	8.40399	8.05638	8.04241	8.09275	8.45018	8.30756	8.24415
LOC102125203_chr3_168063811	5.86458	5.94326	5.79714	5.85277	5.58594	5.58594	5.91042	5.95544	6.03459	5.58594	5.97023	5.58594	5.58594	6.01701	5.96309	6.00357	5.7915	5.78055	5.90458	5.86057	5.58594	5.94455	6.10702	6.09646
SIN3B_chr19_17135342	10.9774	10.5297	11.0058	10.7511	10.9881	10.5201	10.9617	10.7013	10.5866	10.4139	10.7451	10.1526	10.5062	10.6509	10.4186	10.404	10.4159	10.4188	10.1605	10.0273	10.4251	10.4984	10.5372	10.6474
BCL7A_chr11_126075886	9.18675	9.0701	9.31498	8.65612	9.37467	9.50178	8.29656	8.59557	8.14807	8.5703	8.15234	7.90989	8.36729	8.37563	8.38129	8.55598	8.14611	8.5172	7.64241	7.54465	7.51584	7.79545	7.64892	7.59653
LOC102114854_chr12_59030451	9.67673	9.42937	9.26477	9.73354	9.4031	9.77409	8.76418	9.18244	9.26201	9.23161	9.25256	9.33436	9.30383	9.20208	8.33682	9.29328	8.49679	9.0288	9.05762	9.1288	9.399	9.22002	9.4087	9.11591
CHP1_chr7_18112658	10.7188	11.19	11.0303	10.9756	11.1326	11.105	11.1283	11.3111	10.9971	11.0885	10.5749	11.3272	11.1411	11.1265	11.6688	11.1885	11.5981	10.827	11.5924	11.4639	11.4916	11.2389	11.3387	11.6951
LOC107128961_chr2_128113325	6.53543	5.58594	6.05653	5.9125	6.16655	5.58594	5.58594	5.58594	6.11595	5.58594	5.90002	5.58594	5.58594	5.58594	5.58594	5.58594	5.58594	5.58594	5.58594	5.58594	5.58594	5.58594	5.58594	5.88171
LOC102145030_chr20_2229359	6.02548	6.37703	6.51515	5.58594	6.01999	6.57499	6.37263	6.18663	6.45103	6.16399	6.28284	6.33773	6.55981	5.9596	6.19895	6.3424	5.94139	6.09852	6.13564	5.92204	6.1282	6.29777	6.31897	6.17443
LOC102116418_chr1_66289287	5.86458	6.20174	6.00722	6.11735	5.58594	6.08767	6.23088	6.10708	5.98755	6.59401	6.53852	5.81495	6.35124	5.89132	6.07192	6.17453	6.3198	5.78055	6.17909	6.09781	6.02956	6.12216	5.58594	6.1369
LOC107128633_chr1_22681538	5.58594	5.89559	6.05653	5.58594	6.01999	5.58594	6.2693	5.58594	6.03459	5.58594	5.58594	5.58594	5.94346	6.01701	6.02102	6.06762	5.94139	5.78055	5.58594	5.58594	5.58594	6.02459	5.88787	6.09646
IDNK_chr15_94414924	6.95676	6.86034	6.83261	7.32921	6.85199	6.99344	6.68552	7.08897	7.1774	6.89019	7.06238	7.31463	7.11616	7.16731	6.71259	7.03527	6.61316	7.0331	7.00815	7.06411	7.13204	6.84221	7.15098	6.8378
BNIP3_chr9_131428306	7.83836	7.48753	7.57097	7.53079	7.79083	7.47427	7.53014	7.68092	7.84106	7.68645	7.69492	7.85576	7.37667	7.40921	6.83814	7.56422	7.15357	7.5178	7.39423	6.79551	7.49631	6.89753	7.19839	6.82217
TBRG4_chr3_75391798	10.8263	10.542	10.7916	10.6526	10.7452	10.516	10.6116	10.5629	10.4723	10.5339	10.4844	9.90448	10.8891	10.3783	10.4232	10.477	10.5099	10.6799	10.3767	10.2078	10.3984	10.5963	10.6723	10.7914
LOC102125177_chr2_97580596	7.12687	6.98557	7.12221	6.78971	7.11946	6.99344	7.04774	7.19855	7.38817	7.15359	7.07646	7.35037	7.09257	7.23831	7.6103	7.11793	7.07257	7.30874	7.40517	7.70081	7.41499	7.16355	7.64085	7.073
LOC102144252_chr10_12879459	9.72364	9.88203	9.92063	9.47649	9.50449	9.70163	9.85994	9.80401	9.40114	9.68468	9.54426	9.32889	9.77342	9.33182	9.56755	9.43591	9.73031	9.33672	9.36018	9.16681	9.77506	9.70238	9.92651	9.78886
TUBB1_chr10_90908007	12.2478	13.1895	12.5376	12.2528	12.799	12.4695	12.5927	12.2411	11.9998	12.2513	12.4581	12.078	11.6627	12.7759	11.8064	13.5288	11.9433	12.2301	11.901	12.0629	11.856	12.4353	11.5057	13.119
DOK1_chr13_35352547	10.6339	10.5655	10.6035	10.6585	10.5897	10.7156	10.7315	10.9177	10.7798	11.0223	10.3793	11.2394	11.0699	10.7402	11.0125	10.7208	11.01	10.8291	11.1656	11.1696	11.0741	11.0184	10.9639	11.1432
GPR75_chr13_56227670	6.02548	6.14879	6.28031	5.9125	6.09875	5.91534	6.09738	6.0621	6.03459	5.58594	5.58594	5.58594	5.58594	6.32718	6.67347	6.12386	6.37296	5.97429	5.58594	6.01919	5.9705	5.89671	6.54817	5.88171
LOC102138755_chr5_17540	9.24383	8.66459	8.98907	9.21008	9.31007	8.75177	8.87828	8.58755	9.15633	8.78312	9.11563	8.76147	8.36288	8.88734	7.87527	8.89152	8.07244	8.7374	7.80328	8.13779	7.73757	7.90742	8.14031	7.67456
ACTG1_chr16_79129432	15.0372	15.126	15.1695	15.0849	15.0009	15.2833	15.0464	15.1021	14.9609	15.0588	14.8923	14.8273	15.3496	14.9061	14.9871	14.8838	15.2286	14.5864	15.1342	15.076	15.2482	15.3674	15.2533	15.6921
EMSY_chr14_71755934	10.0944	10.1391	10.2456	10.015	10.1394	9.95967	9.97311	9.93305	9.74573	9.66216	9.4095	10.0816	9.26939	9.91159	10.2342	9.69159	9.76809	10.204	10.1516	9.87968	9.99862	9.77686	9.73189	9.9996
SLC39A13_chr14_20135996	10.1156	10.1305	9.9809	10.4642	10.3654	10.2357	9.98708	10.0399	10.3604	10.2346	10.3455	10.112	10.7361	10.0163	9.99019	9.80959	10.4118	9.42616	10.0669	10.5045	10.2393	10.46	9.89157	10.9055
SLC26A4_chr3_140134766	6.23493	6.41464	5.58594	6.28602	5.78064	5.7764	6.2693	5.58594	6.18596	5.58594	6.08109	6.09589	5.58594	5.58594	6.15989	6.06762	5.7915	6.1663	5.9758	5.58594	5.9705	6.09181	6.34823	5.79527
ARIH1_chr7_50296767	11.1374	11.1548	11.1795	11.1369	11.1643	11.1154	11.2235	11.0919	11.1261	10.8664	11.0389	11.3648	10.6455	11.1786	11.3654	11.14	10.858	11.3431	11.3603	11.1514	11.1371	10.9906	10.9416	11.0352
CNDP1_chr18_5532813	5.58594	5.58594	5.58594	5.58594	5.58594	5.58594	5.58594	6.0621	5.58594	5.58594	5.58594	5.98177	5.58594	5.58594	5.58594	5.58594	5.94139	6.0198	5.58594	6.37784	6.89508	5.58594	5.58594	6.0035
LOC102115506_chrX_131755495	6.02548	6.02301	5.79714	5.9125	6.2549	5.7764	6.18984	5.95544	6.27716	5.94139	6.17068	5.58594	5.58594	6.11292	5.58594	6.06762	5.94139	5.97429	5.58594	6.28044	6.40798	5.89671	6.01217	6.05238
LRRC8C_chr1_137586605	9.35354	11.1293	10.5177	10.7048	10.176	10.5094	11.0499	11.0898	10.6162	10.7606	10.3619	10.3695	10.3498	10.058	10.8636	10.5108	10.4344	11.8465	11.3349	11.2987	10.3911	11.5623	10.9299	11.2225
QDPR_chr5_16652748	8.91072	8.89551	9.0212	9.11614	9.04925	8.7799	8.96974	9.09814	8.9706	9.1689	9.27147	8.89755	9.1782	9.04452	8.48884	8.67212	8.78632	8.91194	9.02514	8.84915	9.21287	9.25234	9.306	8.99406
ARFGAP1_chr10_95456901	10.4752	11.0125	10.7576	10.6533	10.6445	10.9299	10.6295	10.6939	10.4723	10.6932	10.2361	10.2407	10.6772	10.5639	10.4777	10.466	10.4456	10.7897	10.4306	10.3304	10.4771	10.7468	10.5434	10.8175
ARMC2_chr4_12772657	8.30432	8.1192	8.42656	7.83058	8.27749	7.95756	7.81303	7.91081	7.71163	7.92398	8.27219	7.76595	7.8605	8.26077	7.85393	7.91828	7.77047	8.12211	7.81912	7.78138	7.89841	8.2297	7.74956	7.9284
LOC102128545_chr3_149477040	6.51611	6.56437	6.46894	6.4393	6.28171	6.2668	6.40394	6.67166	6.57379	6.63193	6.82576	6.86097	6.72664	6.77573	7.02286	6.66913	6.44602	6.59577	6.89519	6.78147	6.89508	6.70849	6.90868	7.04784
ORC3_chr4_86269506	8.06153	7.91436	7.89456	8.23746	7.69774	7.84145	8.05252	7.93044	8.21505	8.11505	8.60565	8.25555	7.89841	7.95234	7.71009	7.87566	7.92998	7.83126	7.92496	8.31465	7.91276	8.04062	8.22125	7.66697
LOC107127325_chr1_7775593	7.90199	8.0418	7.86824	7.61737	7.87774	7.45951	8.13236	7.53112	8.17237	7.52475	8.51694	7.64192	7.20597	7.93259	7.77259	7.85822	7.96557	7.79597	8.20598	7.4855	7.65341	7.95781	7.69634	7.41511
SMCHD1_chr18_63870564	13.3127	12.8316	13.4515	12.7331	13.5013	12.764	13.0138	12.9811	13.2892	12.6496	13.3263	13.9247	12.632	13.3404	13.8097	13.2882	12.7453	13.5192	13.6062	13.5296	13.2406	12.9233	12.7207	12.8025
GPR146_chr3_35921084	7.43905	7.19974	7.41075	7.22763	7.63851	7.01534	7.34318	7.16317	6.83635	7.08452	7.13106	7.18711	7.22737	6.4643	6.80388	7.20978	6.53379	6.96412	7.03836	6.75276	6.73375	7.22928	7.15098	6.82217
TAZ_chrX_151308955	9.03065	9.04993	9.18727	8.90226	9.31007	8.87154	9.12719	8.95067	9.05502	9.07462	8.82777	8.96275	9.32187	9.03557	8.92922	9.10299	9.0877	9.20514	9.15082	9.02053	9.13812	9.15879	9.26922	9.05352
LOC102146584_chr7_20654433	6.76895	6.17589	6.76702	6.4588	6.57869	6.36238	6.70712	6.7093	6.79232	6.16399	6.69323	6.22901	6.16732	6.29626	6.27005	6.12386	6.19854	6.2814	6.4475	5.78028	6.1282	6.29777	6.6323	6.09646
LOC102121335_chr19_12352933	7.14771	6.79152	7.00745	6.81584	7.09863	6.97108	6.80838	6.86253	7.10151	6.51274	6.80789	7.41885	6.61894	6.90749	6.75014	7.17997	6.95893	7.27314	7.11047	7.23433	7.20938	6.99029	6.40335	6.48457
RAP1GDS1_chr5_97492858	9.9149	10.1857	9.90671	9.94782	10.0334	10.2861	9.90297	9.89506	9.70571	10.0405	9.71346	10.171	10.115	10.2277	10.0899	10.2198	10.0283	10.1571	9.89359	9.92454	9.94087	10.0935	9.73189	9.81838
FAM213A_chr9_55498796	8.46654	8.70407	8.54486	8.89471	8.73543	8.65779	8.64001	8.76137	8.95145	8.52044	8.98722	8.45217	7.84762	8.34658	7.6103	8.06887	7.881	8.13605	8.22358	8.01244	8.28454	8.08224	8.25745	7.90319
IFIT1_chr9_87928292	9.84736	7.25534	9.5203	7.35331	9.86427	7.03682	10.4698	9.3135	12.4935	9.76487	12.1275	11.8571	9.9885	8.38993	9.89979	9.71039	9.62142	8.96649	10.1411	9.20384	9.15281	8.41846	9.06673	7.95924
LOC102124488_chr7_28884649	6.45522	6.48466	6.73249	6.14919	6.48522	6.81289	6.18984	6.45474	6.38162	5.58594	6.17068	5.58594	5.8781	6.38515	5.58594	6.12386	5.99603	6.44422	6.25719	5.58594	6.37882	6.43574	6.31897	5.58594
PRICKLE2_chr2_119457653	5.58594	5.58594	6.00722	6.0468	5.86108	6.12193	6.04386	6.01221	6.21792	6.08737	5.58594	5.58594	6.20207	6.51291	5.58594	6.26405	6.19854	6.59577	5.58594	6.06019	5.58594	5.58594	5.9554	5.58594
DTD1_chr10_43493531	7.92993	7.8864	7.95197	8.07002	7.89446	8.29961	7.8374	7.8501	8.09813	8.35035	8.26671	8.21987	8.79664	8.47723	7.8682	8.51864	7.91182	8.10802	7.96081	8.20955	7.96865	8.14237	8.10654	8.16791
LOC102128998_chr16_7617746	9.62987	10.3315	9.98238	10.1811	9.57276	10.3736	10.2758	10.6698	10.0542	10.8203	10.2726	10.6846	11.1587	10.5379	10.8746	10.5902	10.9117	10.2115	10.8477	10.6315	10.6851	10.8664	10.8975	11.0436
IPO13_chr1_183604268	9.98838	10.4371	10.3532	9.96222	10.1099	10.2928	10.333	10.2761	9.72826	10.0775	9.67755	9.58381	10.249	9.96257	10.246	10.0789	10.3548	10.0189	10.0827	9.37195	10.2242	10.1344	10.0353	10.5336
LOC102146281_chr20_3367678	6.14065	6.22649	5.79714	5.96276	6.30745	5.85509	6.46286	5.58594	6.27716	6.04406	6.31616	5.58594	5.58594	6.06745	5.89417	5.92733	6.04406	6.09852	5.58594	6.16549	6.37882	5.58594	5.88787	5.58594
LOC107129897_chr6_49971	6.38914	6.62314	6.33952	6.3776	6.35615	6.54029	6.51766	6.18663	6.57379	6.2621	6.40742	6.18809	6.20207	6.29626	6.54477	6.47705	6.49111	6.59577	6.50139	6.57692	6.48926	6.31923	6.37632	6.33297
LATS1_chr4_55621996	9.98966	9.74643	10.0101	9.7912	9.75261	9.74611	9.65623	9.67347	9.73145	9.26195	9.85944	9.14517	8.73362	9.77381	9.94409	9.67733	9.45395	9.91779	9.45801	9.53432	8.8072	9.52317	9.70833	8.87654
ZMYM3_chrX_68227848	10.4504	10.6256	10.8717	10.3765	10.6484	10.3736	10.5401	10.4617	10.3666	10.3221	10.3353	9.88976	10.0219	10.18	10.0181	10.2618	10.1149	10.2348	10.2386	10.0429	10.065	10.2127	10.3859	10.4079
LSM12_chr16_55791566	9.71592	10.0671	9.93746	9.9357	9.76724	10.0493	10.0417	10.0558	9.85512	10.0618	10.0288	9.89161	10.1124	10.0073	9.98077	10.0029	10.1149	9.73817	10.0921	9.82783	10.0742	10.0289	10.0712	10.1859
MUT_chr4_121145552	8.98492	8.81868	8.8817	9.10965	8.98779	8.79651	8.7352	8.70702	8.9895	8.69632	9.14526	8.88265	9.00723	9.0971	8.97453	9.13827	8.95365	9.14352	8.93354	9.16902	8.78465	8.86496	9.06099	8.45889
CCDC97_chr19_41875680	10.8581	10.6676	10.9513	11.006	10.9522	10.6636	10.7874	10.7587	10.8929	10.807	11.031	10.4606	11.0417	10.6615	10.724	10.4838	10.8496	10.6738	11.1267	11.3333	11.0564	11.1099	10.8422	11.6083
FBXL14_chr11_1664421	7.96271	9.3867	7.74279	8.07002	9.2715	9.35546	9.10482	9.34682	8.08791	9.63752	8.30992	9.15448	9.11744	8.38518	9.73955	8.68178	7.61197	8.47446	7.98187	8.82969	9.21006	8.48425	9.4132	7.95313
TET1_chr9_67253908	7.66096	7.22389	7.50228	7.43038	7.40228	6.81289	7.43469	7.06311	7.37935	6.75348	7.39268	7.11771	6.65626	7.05181	7.03691	6.84829	6.75346	7.4954	6.52704	6.97411	6.60885	6.95006	6.78025	6.68725
MAP3K1_chr6_56294290	12.9127	12.8923	12.9367	12.7734	12.9592	12.8821	12.2437	12.3037	12.4456	11.8322	12.6297	12.2397	12.1323	12.8232	13.191	12.6991	12.6114	12.8283	12.604	12.5943	12.4902	12.1756	12.5602	11.7252
ZNF396_chr18_46619378	6.29041	5.89559	5.88436	6.14919	6.40169	6.15405	6.23088	5.58594	6.51471	5.87641	6.48865	6.09589	5.58594	5.58594	6.11781	6.06762	5.58594	5.58594	6.68783	6.75276	6.02956	5.83984	6.6323	5.58594
LOC102124837_chr4_164282296	6.10522	6.22649	6.21511	6.08337	6.22689	6.12193	6.30554	6.7093	6.30482	6.89019	6.37828	6.98086	6.55981	6.60231	7.00863	7.01798	6.86136	6.54214	6.91208	6.82302	6.40798	6.41757	6.50276	6.80629
FRMD3_chr15_94019521	5.97938	6.12024	6.10099	5.58594	6.06106	6.08767	6.37263	6.01221	6.11595	5.58594	6.51396	5.58594	5.58594	6.26381	5.96309	6.30438	5.58594	6.09852	5.58594	5.97374	6.1282	6.36021	6.34823	5.58594
BCKDHB_chr4_93506905	7.96271	7.70497	7.67524	7.83058	7.77273	7.61962	7.45654	7.46772	7.95893	7.43099	7.64346	7.68759	7.32893	7.80746	7.078	7.33532	7.16469	7.61736	7.22977	7.14737	7.3938	7.32147	7.48599	7.15686
MAP2K4_chr16_12209182	9.42732	9.42	9.48529	9.70668	9.44197	9.53654	9.49171	9.43353	9.42306	9.30741	9.48079	9.36936	9.26706	9.58517	9.27226	9.6213	9.32958	9.63994	9.40868	9.45724	9.25154	9.33677	9.45087	9.13174
ARL10_chr6_176115476	8.10107	8.25479	8.13825	7.90496	7.8321	7.9626	7.63777	7.75718	7.28744	7.56515	7.65218	7.4299	7.4226	7.8715	8.07179	8.02311	8.14097	7.39341	7.75459	7.30657	7.46644	7.78012	7.85678	7.8775
ANKRD50_chr5_123628316	7.77773	7.51291	7.56259	7.05645	7.6783	7.45207	7.60931	7.74975	7.2486	7.34862	7.51467	7.47314	7.15067	6.90749	7.52999	7.26722	7.28042	6.91554	7.08218	6.78147	7.23405	7.20506	7.38098	6.89803
OTUB1_chr14_10564834	11.1916	11.4339	11.3715	11.3478	11.1807	11.499	11.5187	11.3349	11.2567	11.4295	11.222	11.2379	11.8408	11.2392	11.5047	11.3518	11.6875	11.1631	11.5352	11.3752	11.6684	11.4863	11.6049	11.7963
EHF_chr14_32764817	5.58594	6.62314	6.05653	6.87833	5.92266	6.83887	6.23088	6.2225	6.30482	6.04406	6.02925	6.54102	6.55981	6.89192	6.39245	6.71715	6.3198	6.37893	6.57608	7.00873	6.28331	7.00011	6.54817	6.96873
SEC61G_chr3_65667846	7.64731	7.86743	7.65974	7.88936	7.81457	7.77355	7.78819	7.58303	7.84106	7.83662	7.80762	7.54538	8.12165	7.84342	7.52999	7.82264	7.56513	7.77796	7.61507	7.8516	7.76976	7.87434	7.76437	8.22423
MRFAP1L1_chr5_6247037	9.87115	9.14426	9.44511	9.32268	9.65532	9.27136	9.55886	8.97837	9.85073	9.30741	9.87537	9.41644	9.60544	9.59935	9.03379	9.61633	9.278	9.57162	9.28009	9.2792	9.27854	9.39095	9.32523	8.90454
LOC102146205_chr6_157164599	7.46309	7.50662	7.7057	7.56479	7.6783	7.16716	7.37831	7.26624	7.6273	7.18662	7.57147	7.17356	7.38599	7.07852	7.02286	7.06907	7.15357	7.30874	7.30303	7.53012	7.30513	7.37922	7.37097	7.50478
MERTK_chr13_16074708	5.58594	6.14879	5.58594	6.20777	5.78064	5.58594	6.23088	5.58594	5.58594	5.99604	5.80825	6.09589	5.94346	5.58594	5.58594	5.58594	5.58594	5.86095	6.03566	5.58594	6.1282	5.58594	5.79963	6.17443
GPSM1_chr15_1997014	9.04062	8.53313	9.329	8.45734	9.46012	9.01297	8.42769	8.83072	8.17237	8.75036	8.52607	7.90989	8.94436	8.86388	8.30636	9.12426	8.44829	8.86619	7.81122	7.78138	7.94796	8.13844	8.16237	7.7973
MTAP_chr15_56895971	8.57773	8.53019	8.58478	8.70025	8.45357	8.56031	8.47886	8.30285	8.32277	8.26853	8.72505	8.43166	8.66407	8.69149	8.22168	8.72443	8.52041	8.61863	8.076	8.28602	8.28454	8.39256	8.25234	7.97742
CPEB1_chr7_63372029	5.58594	5.89559	6.6402	5.58594	5.97446	5.7764	6.23088	5.58594	5.58594	5.58594	6.08109	5.58594	5.58594	6.48897	6.15989	5.58594	5.58594	6.0198	5.58594	5.58594	5.58594	5.58594	5.88787	5.58594
AASDHPPT_chr14_102110899	10.3061	9.98599	10.1387	10.1698	10.2651	9.88085	10.2044	9.93149	10.2669	9.71696	10.2898	10.0637	9.72185	10.1827	9.83155	9.87973	9.66736	10.204	9.74086	9.93361	9.87012	9.99446	9.97738	9.51789
SOD2_chr4_11102575	14.4027	14.1809	14.3904	14.0088	14.4747	14.2676	14.3541	15.5749	15.9584	15.6689	14.9545	17.0208	15.25	15.394	16.4676	15.7341	15.9402	15.2792	16.8347	17.1238	16.6152	14.5316	15.7479	15.5831
POLR3GL_chr1_104351359	9.64132	9.0701	9.64866	9.28101	9.50449	9.07534	9.69935	9.66784	9.65111	9.74194	9.84153	9.37731	9.76029	9.43725	9.20075	9.59624	9.36224	9.29891	8.97839	9.33909	8.86563	9.59478	8.97812	10.0447
PSAP_chr9_63790367	15.1899	16.0992	15.5838	15.8413	15.4023	16.1149	15.8831	16.3943	15.5728	16.369	15.7801	16.4539	16.3682	15.819	16.5643	15.8664	16.3979	15.3858	16.5401	16.4127	16.5032	16.3715	16.2661	16.7816
PPM1K_chr5_87377932	10.0074	9.91346	9.90982	9.87228	9.91109	9.67516	9.53524	9.33975	9.61005	8.75698	9.72327	8.80962	8.37609	9.6134	9.07888	9.27123	8.83708	9.60293	9.01194	9.02297	8.77324	9.45089	9.26922	8.84154
LOC107129260_chr3_119346293	5.86458	5.89559	5.9511	5.9125	5.92266	5.58594	6.14562	5.58594	5.98755	5.58594	5.97023	5.58594	5.58594	5.89132	6.07192	5.58594	6.04406	5.58594	6.03566	5.86057	6.02956	5.58594	5.9554	5.79527
PMP22_chr16_15433875	6.62594	7.67213	6.65941	6.6923	6.64674	6.93664	6.72825	6.2225	6.62905	6.46889	6.53852	6.04253	6.16732	6.19334	6.56758	5.58594	6.5744	6.0198	6.32659	6.67699	6.84414	6.66853	6.69056	7.08537
SDPR_chr12_81112769	9.96517	10.1532	9.93441	9.2558	10.1836	9.84965	9.37403	9.74647	9.21702	9.78103	9.52865	9.97937	9.89102	9.48391	10.0181	10.3377	10.2601	9.08848	9.17763	9.38337	9.00193	9.55799	8.83047	9.46695
LCAT_chr20_56146894	10.1133	9.91568	10.2083	9.43741	10.1836	9.77824	9.50636	10.2067	10.0129	10.165	8.9574	10.1921	10.3876	9.76306	10.9767	9.84615	9.94336	10.1258	10.4873	9.2792	9.52367	9.247	10.4924	9.73138
ICE1_chr6_5445983	11.1018	11.0058	11.1011	11.1438	10.9585	10.7512	10.9932	10.8688	11.0674	10.4527	11.1439	10.4138	10.3747	11.0021	10.9319	10.7918	10.7	11.2033	10.773	10.9768	10.7119	10.826	10.9723	10.8167
MED17_chr14_89658068	9.81742	9.76133	9.91446	9.62897	9.8992	9.74611	9.959	9.89506	9.93063	9.68982	9.80873	10.0356	9.64172	9.90834	10.133	9.90848	9.66214	10.0937	10.0606	9.99179	9.97415	9.84884	9.88027	9.8135
LOC102139532_chr1_96233268	6.95676	6.66479	6.98025	6.61593	6.71002	7.13839	6.74891	6.7093	7.04401	6.42246	6.6517	6.4016	6.63779	6.75797	6.63261	6.74027	6.75346	6.61293	6.35877	6.92613	6.43603	6.73422	6.37632	6.95496
TRIM45_chr1_109630574	8.2959	8.46399	8.16517	8.43651	8.74739	8.57972	8.31365	9.05549	8.18197	8.77011	7.90427	8.23783	8.61694	8.4181	8.49333	8.4465	8.22085	9.17246	8.36206	8.45317	8.46716	9.02365	8.30756	8.73451
LOC107129995_chr6_60749106	6.31646	7.13276	6.28031	7.14524	6.56081	7.32635	6.46286	6.0621	6.35695	5.94139	6.37828	5.58594	6.63779	7.19146	7.16844	6.80648	7.02351	7.0219	6.08824	6.9013	6.4631	6.92936	6.28837	6.89803
SLC35E1_chr19_16837339	11.3693	11.478	11.5081	11.1459	11.6213	11.1514	11.5625	12.0575	11.6838	11.6499	11.3077	12.2057	11.163	10.8009	12.1503	11.2466	12.02	11.0134	12.1846	12.315	11.9395	11.7071	11.4798	12.1659
GFRA2_chr8_21807630	6.8537	7.07075	6.9381	6.74917	8.15077	6.71616	8.51359	7.66512	7.9813	7.56515	7.60797	7.2005	8.49771	6.92283	8.63401	7.33532	7.72913	7.30874	7.39423	6.95039	7.1584	7.30659	7.42982	6.95496
LOC102126622_chr3_42110530	8.78264	8.68052	8.77928	8.79272	8.90503	8.71143	8.11284	8.63501	8.26996	8.50078	7.74442	8.80962	8.10038	8.38041	8.26467	8.20437	8.4524	8.21684	8.00944	8.19637	7.67069	8.31872	7.67285	8.27833
WDR54_chr13_35486461	8.14892	8.10327	8.12733	8.34244	8.13234	8.21032	8.20778	8.37969	8.47779	8.53597	8.15829	8.19555	9.01559	8.34168	8.18292	8.26414	8.05063	8.79034	8.53524	8.76673	8.41387	8.91536	8.81002	9.06182
SIPA1L2_chr1_16943726	10.6837	9.98388	10.7756	9.85822	10.7199	10.0052	10.5306	10.5929	10.5831	10.3088	9.83431	11.3468	9.97862	10.7228	11.5085	10.8773	11.2466	10.9252	11.8537	10.5149	11.3406	9.89828	10.6151	10.311
LOC102137695_chr17_78445457	6.59086	6.5334	6.41984	6.53231	6.40169	6.7726	6.54373	6.67166	6.6978	7.07259	6.82576	6.80499	6.92551	6.53617	6.30279	6.8276	6.72032	6.54214	6.52704	6.75276	6.65241	6.62675	6.37632	6.43736
FOXRED1_chr14_122094042	10.0213	10.053	10.0916	10.0736	9.94619	10.1835	9.85233	9.7659	9.66788	9.92897	9.61351	9.67041	9.96725	9.67209	9.6806	9.62874	9.78901	9.936	9.81643	10.0054	9.89988	10.0361	9.6881	10.1959
LOC102147163_chr5_97672186	6.02548	5.76494	6.05653	6.11735	6.06106	5.96603	6.04386	5.58594	5.58594	5.87641	6.12783	5.58594	5.58594	6.15463	6.02102	5.58594	6.08736	5.58594	5.9758	6.06019	5.9705	6.02459	5.79963	6.05238
PRPF4B_chr4_166981998	12.0902	12.1887	12.1654	12.2293	11.4882	12.2042	11.8473	11.6856	11.2677	11.1199	12.0515	11.8786	11.2938	12.0178	12.1341	11.8576	12.0012	11.4741	11.5369	11.6939	11.573	11.8914	11.7032	11.4631
NUDT16_chr2_33623138	7.79008	8.35503	7.89456	8.30833	8.00597	8.30353	8.14523	8.68842	7.80988	8.4276	7.82296	8.49232	8.12165	7.991	8.46158	8.18385	8.94213	7.78999	7.98187	8.28188	8.00909	8.35277	7.9106	8.08715
LOC102146758_chr10_29326492	8.05651	8.08309	7.87487	7.94064	8.10893	7.79658	7.72835	7.36105	7.6273	7.13103	7.48527	6.78561	6.88296	7.84342	7.05078	7.6799	7.16469	7.87689	7.06776	7.30657	7.13204	7.75417	7.42982	7.57216
ZNF221_chr19_44689485	6.94442	6.77958	6.81662	7.03572	6.85199	6.97108	6.88253	7.10168	7.34342	7.01092	7.41387	7.67859	6.88296	6.66381	7.24067	7.0004	7.11956	6.81099	7.41601	7.68796	7.13204	7.12922	6.74537	7.04784
SRBD1_chr13_64785085	8.65159	8.19618	8.44409	8.70603	8.13234	8.32685	8.4637	8.46132	8.63116	8.27786	8.75627	8.1328	8.61694	8.37563	8.21072	8.09119	8.64724	8.74039	8.06295	8.37018	8.16565	8.29437	8.32224	7.95313
LIG1_chr19_48912254	9.90273	9.95289	9.90982	9.62596	9.78171	9.67367	9.53524	9.61618	9.43292	9.41094	9.68962	9.13581	9.8389	9.48172	9.76723	9.4722	9.52868	9.66045	9.19523	9.16902	9.57674	9.54648	9.47041	9.72966
CMTM5_chr7_87097223	6.29041	7.12411	6.53731	6.78971	6.6946	6.74479	6.68552	6.0621	6.61101	6.46889	6.80789	6.22901	6.45091	6.35676	5.58594	6.64415	5.94139	6.37893	6.38955	6.50313	6.67342	6.68204	6.45465	6.80629
RXRB_chr4_137587915	10.9671	11.1845	11.1942	10.9141	11.078	10.9417	11.2995	11.195	10.9252	11.0558	10.716	10.896	10.9285	10.9143	11.0186	11.0463	10.9371	11.1011	11.1107	10.6536	11.1157	10.9933	11.1186	11.3534
LOC102119629_chr14_15292132	6.31646	6.12024	6.28031	5.58594	6.50478	6.05079	6.43397	6.61212	6.30482	6.23116	6.60817	6.26733	5.58594	6.51291	6.39245	6.64415	5.99603	6.1663	6.13564	6.06019	6.17108	6.20394	5.58594	6.33297
RPL13A_chr19_50319426	14.9638	14.5228	14.485	14.9569	14.4803	14.9366	14.4765	14.1794	14.8998	14.6156	14.9915	14.4843	15.048	14.2238	13.4846	14.5245	13.9401	14.4569	14.026	14.5231	14.3304	14.5424	14.5466	14.1462
SIGLEC1_chr10_58777500	8.51425	7.27076	8.57689	7.72241	8.26911	7.63909	10.0616	8.78952	9.81808	8.3938	10.6518	8.64227	9.25067	8.32686	8.7432	8.19072	8.01725	8.21248	8.36206	8.06203	8.44319	8.60437	8.59932	8.54105
CASP9_chr1_212927695	9.8628	9.92452	9.75786	9.84921	9.80599	9.80831	9.79785	9.75533	9.88265	9.76487	9.84513	9.58838	9.67361	9.91968	9.70943	9.81176	9.67257	9.66981	10.012	9.57302	9.9659	9.714	10.1458	9.89732
ADCY4_chr7_88103620	8.06153	7.12411	7.90754	7.26246	8.00597	7.06827	7.97494	7.48617	8.26547	7.52475	7.44498	7.83988	7.12778	7.09164	7.46379	7.30855	7.73611	7.56143	8.96816	8.44951	8.56355	7.79545	8.46108	7.89041
RPTOR_chr16_78117630	10.3214	10.5662	10.6459	10.4472	10.569	10.3005	10.4383	10.4508	10.2735	10.2567	10.2872	9.77028	10.4317	10.2586	10.2408	10.1917	10.2169	10.2762	10.2073	10.0127	10.3087	10.3178	10.4956	10.67
FGD4_chr11_32949964	9.12026	8.67258	9.20514	9.24795	9.50973	9.06627	9.19529	9.91577	8.92643	9.46805	9.60928	10.0865	9.3419	8.80521	10.5621	9.32419	10.6314	8.87437	10.7396	10.9381	10.0819	9.80247	9.1609	9.22076
AKT3_chr1_5621219	11.3869	11.4101	11.2081	11.2939	11.3429	11.1726	11.0018	10.6847	11.1578	10.3602	11.1182	10.5683	10.1556	11.161	10.3287	10.9667	10.393	10.9781	10.4441	10.2826	10.4944	10.615	10.701	10.1871
LOC102144764_chr19_55621480	6.60858	7.67213	6.92367	6.97108	6.67892	7.08875	7.5504	7.58303	7.20845	7.70084	7.20836	6.70399	7.26904	6.58083	7.2638	6.37844	7.81711	6.67846	6.76839	6.70803	7.07741	7.10278	7.18672	6.96873
ZNF532_chr18_21529720	7.64731	7.93267	7.62817	8.30063	7.56933	8.26781	7.5802	8.52165	8.17718	7.58096	8.02748	8.17703	8.50171	8.21308	8.35181	8.18385	7.43979	8.1993	7.54892	7.55185	7.52549	7.71694	7.87044	7.84467
ZNF382_chr19_37096083	7.59837	7.69956	7.3916	7.96061	8.04612	7.73824	7.34318	7.43954	7.64891	7.59657	7.48527	7.31463	7.33863	7.82196	7.54828	7.41228	7.3003	8.14067	7.60583	8.09094	7.50611	7.73834	7.44883	7.37734
GNPNAT1_chr7_116948160	8.34975	8.41378	8.34013	8.43301	8.13697	8.25974	8.25584	8.05446	8.25644	7.82366	8.52151	8.03288	7.98287	8.27631	7.92377	8.04619	7.96557	7.89913	7.75459	7.96618	8.11134	8.09854	8.24205	7.96533
INTS6_chr17_30605398	11.2709	11.2113	11.225	10.8	10.8728	11.3614	11.1149	11.0884	10.8341	10.8844	11.0638	11.3642	10.6048	11.2026	11.7795	11.2353	11.5253	11.2517	11.7096	11.0132	11.4408	11.0563	11.0134	10.7461
ZNF547_chr19_58011278	7.47886	7.24756	7.31184	7.40776	7.39413	7.35901	7.2312	7.27715	7.13465	7.35805	7.23302	8.00494	7.24839	7.3374	7.21709	7.71952	7.31012	7.37694	7.16502	7.47026	7.01997	7.32147	6.92366	6.86836
DBF4_chr3_124132428	8.45529	8.53898	8.32123	8.47787	8.26069	8.48676	8.39071	8.32733	8.46227	8.0229	8.43197	8.379	7.97701	8.35146	8.3617	8.34613	8.05612	8.34967	8.21187	8.26939	8.42371	8.05324	8.08355	8.37605
SCAF8_chr4_61058427	11.4415	11.4211	11.5598	11.3202	11.7532	11.1583	11.4512	11.3859	11.2867	11.2256	11.0829	11.5033	11.0758	11.5474	11.6382	11.3762	11.3737	11.8037	11.5797	11.327	11.3937	11.3816	11.2401	11.2188
LOC102134966_chr14_69152949	7.90762	7.72109	7.4845	7.94064	7.93804	8.07369	7.43469	7.56597	7.64891	7.61964	7.62584	7.71424	8.0457	7.7854	7.6103	7.55316	7.49985	7.64444	7.36083	7.6944	7.76976	7.81562	7.86363	7.21321
UTP18_chr16_36675793	9.76906	10.1976	9.8448	10.1852	9.71539	10.1434	9.86184	9.72315	9.82556	9.83927	9.85409	9.56538	10.0771	9.71922	9.5801	9.92465	9.79856	9.86446	9.73087	9.90097	9.7957	9.87435	9.95602	9.9707
TEX10_chr15_37393530	9.06034	9.0024	8.97123	9.06338	8.92092	8.78823	8.93022	8.65815	8.69538	8.51653	8.70917	8.49726	8.40643	8.84345	8.39098	8.70089	8.27784	8.45626	8.12699	8.06203	8.35845	8.42487	8.85396	8.46311
EEPD1_chr3_84246573	9.30902	9.50811	9.88005	8.67689	9.93199	9.29673	9.18315	10.0471	8.88083	10.2193	8.93377	10.4418	9.72015	10.4625	10.6646	10.5978	10.1047	10.5152	10.5073	10.0477	10.0665	9.73442	9.63526	10.0096
DLGAP3_chr1_192994888	6.17386	6.29525	6.05653	6.08337	6.09875	5.91534	5.58594	5.58594	5.58594	6.2621	6.28284	5.98177	6.77618	7.17945	6.42001	6.71715	6.3198	6.19724	5.9758	5.92204	6.28331	6.43574	6.22243	6.79015
NCOA2_chr8_71340991	11.5336	11.3561	11.6694	11.227	11.7818	11.184	11.4455	11.4174	11.3662	11.0344	11.0638	11.9257	10.8564	11.6289	12.0241	11.4174	11.4125	11.6019	11.8546	11.5467	11.5401	11.3581	11.5378	11.038
GFRA3_chr6_137338888	6.23493	6.46774	5.58594	6.08337	6.2549	6.08767	6.09738	5.58594	6.07702	6.08737	6.31616	5.58594	6.04672	5.58594	6.15989	6.61845	6.04406	6.0198	6.62247	6.84978	6.28331	6.34002	6.54817	6.75706
CLIC2_chrX_152163450	6.95676	7.33777	7.41075	7.49585	7.33547	7.59319	8.52336	7.28796	7.69106	7.88102	8.57962	7.94725	8.354	7.79279	7.28648	8.61273	8.19639	7.59668	8.17009	8.13317	8.17155	7.87911	7.7935	7.26697
CMA1_chr7_88280938	7.74633	8.67258	7.91398	7.67404	7.77273	8.08753	9.31413	9.30626	8.80345	9.48395	8.88529	8.8331	8.956	9.43725	8.69355	9.24238	8.84019	9.5413	8.79753	8.77257	9.3207	10.21	9.32523	10.111
E2F2_chr1_204879014	7.5768	7.63272	7.89456	7.08683	7.72322	7.13839	9.02192	7.67304	8.09303	7.88724	8.62697	8.21987	7.89841	8.33676	7.87527	9.03344	7.63477	8.37321	8.12072	7.27999	8.1891	7.44776	7.68856	7.90319
MFSD14A_chr1_126761567	10.8391	10.8137	10.7368	10.8166	10.8728	10.7954	10.7263	10.6557	10.667	10.5881	10.7267	10.7723	10.4613	10.8882	10.9608	10.7841	10.5128	11.108	10.876	10.8977	10.7547	10.793	10.5866	10.6691
RING1_chr4_137575891	10.4195	10.5605	10.6281	10.4162	10.4529	10.56	10.5809	10.567	10.3449	10.5575	10.513	10.207	10.4171	10.1515	10.2342	10.2264	10.2381	10.3035	10.2733	10.1721	10.3074	10.3716	10.2807	10.5037
ZNF573_chr19_38137586	6.34154	6.22649	6.28031	6.28602	5.58594	6.31628	5.98292	6.25634	5.98755	5.58594	6.17068	5.58594	5.58594	6.2296	6.19895	6.17453	6.16398	6.19724	5.58594	5.97374	5.58594	6.178	6.28837	5.58594
DCTN6_chr8_30712709	7.69446	7.47464	7.58758	7.78045	7.51113	7.8579	7.71957	7.63291	8.16754	8.23534	7.86793	8.58328	8.33155	8.14679	7.30873	8.21788	7.67188	7.85996	7.70402	8.21391	7.80892	7.93971	7.81494	7.93462
RSPRY1_chr20_45215184	9.84029	9.75638	9.69442	9.94782	9.63791	9.66473	9.8195	9.75179	9.84485	9.65517	9.92722	10.0222	9.40457	9.90834	9.87288	9.84402	9.51521	10.0574	9.87015	9.96678	9.64456	9.77686	9.86725	9.50583
PPP6R2_chr10_391093	10.9116	11.0807	11.1326	10.9129	11.0473	11.0421	11.1877	11.2672	10.9349	11.2662	10.6599	11.2885	11.1902	11.0499	11.3158	11.0971	11.3283	11.1849	11.2447	11.133	11.2383	11.1196	10.9829	11.4391
CENPA_chr13_84084037	7.09487	7.301	6.71475	6.94865	6.75482	7.07855	6.82743	6.50285	6.97081	6.84665	6.71332	6.72506	6.86838	6.70261	6.73155	6.90794	6.80115	6.70954	6.4749	6.76722	6.6309	6.75926	6.72745	7.06049
NAIP_chr6_69454581	11.3169	11.7562	11.6116	11.6415	11.7605	11.8716	12.1453	12.5354	12.6402	12.237	11.8248	13.2681	12.0011	12.7545	13.5463	12.6544	12.9531	12.7795	13.8004	13.7723	13.3484	12.5862	12.7223	13.0915
LOC102117721_chr4_142990955	6.49633	6.71753	6.44478	6.74917	6.74012	7.12863	6.64072	6.52587	6.79232	6.59401	6.48865	6.76584	6.51798	6.48897	6.33398	6.88844	6.3198	6.67846	7.02336	6.13275	6.6309	6.178	6.28837	6.09646
DBNDD2_chr10_77123423	8.22215	8.19992	8.06564	7.96061	8.06576	8.04558	8.45862	7.94979	8.1133	8.1865	8.37736	7.85576	8.56435	7.99734	8.12556	7.6799	8.4524	7.95315	8.33007	7.40738	8.53668	8.40881	8.35115	8.07601
CLEC4A_chr11_8637094	8.24426	8.0418	8.08274	8.26941	8.19581	8.44848	9.19227	8.81027	9.87257	9.02638	9.51514	9.87863	9.85443	8.54248	9.56123	9.21623	9.68293	8.49599	10.2498	10.2467	10.0274	9.18136	9.74084	9.20339
DMXL2_chr7_28439123	10.6606	10.529	10.7412	10.6152	10.7823	10.3736	10.533	10.9058	10.8764	10.6983	11.1606	11.936	10.3918	11.0202	11.9393	10.988	11.5396	10.4508	11.6648	11.7303	11.179	10.5424	10.9844	10.2854
RPL24_chr2_170467664	11.4811	10.8179	11.0799	11.4164	10.9055	11.7779	11.1679	10.2761	11.959	11.209	12.14	11.2645	12.1749	10.9968	9.98862	11.4843	10.634	10.9668	10.7961	11.386	11.0718	11.1927	11.0105	10.7384
PDXP_chr10_13590104	8.29167	7.90045	8.21234	8.0188	8.28995	7.91128	8.65338	7.86384	8.24278	8.08323	7.92561	7.59457	7.87326	7.88532	7.37314	8.19756	7.66454	7.93717	7.88812	7.29777	7.88391	7.59243	8.0719	8.00717
TCF4_chr18_24975383	9.80148	10.2022	10.1842	9.81786	10.3136	10.3073	9.64744	9.84113	9.6943	9.19577	9.91529	9.17292	9.27865	9.6134	9.97129	9.55521	9.54203	9.32092	9.00862	8.88189	9.03722	8.79319	9.02016	8.66688
LOC102125220_chr11_115725346	7.74633	7.48753	8.00101	7.79176	7.71055	7.40642	8.37996	7.66512	7.82244	7.83016	8.27219	8.33537	8.08421	8.77673	7.73388	9.15558	7.91182	8.6121	8.73842	7.58026	8.43349	7.58647	8.41633	7.68211
MXD1_chr13_40002674	13.4333	13.4293	13.4754	12.9814	13.6156	13.4245	13.1878	13.9276	13.837	13.433	12.8957	14.6152	12.9235	13.7569	14.8545	13.8553	14.185	14.002	15.134	14.6748	14.707	13.5246	13.8801	14.0395
LOC102120999_chr5_82512082	8.23987	7.90045	7.91398	8.06544	7.79083	8.20612	8.00367	7.68875	8.27444	7.94792	8.34664	7.97641	8.26192	7.82915	7.36264	7.90139	7.44855	8.16352	7.31481	8.07656	7.49631	8.22233	7.4768	7.82458
LOC102134837_chr5_106598011	7.43093	7.38743	7.52848	7.39245	7.79083	7.41415	6.23088	6.2225	6.30482	6.2621	6.34791	6.61456	6.63779	6.38515	6.56758	6.44557	6.44602	6.25461	8.04977	6.40022	7.88391	6.34002	7.37097	6.27426
ATP6V0B_chr1_183593958	10.8899	10.8143	10.8709	10.8639	11.0122	10.9156	11.0349	11.236	11.2101	11.4078	10.5287	11.7736	11.8647	10.8717	11.7632	10.9861	11.6389	11.0925	11.8352	11.756	11.701	11.3965	11.491	11.7308
ACP1_chr13_110931510	9.51003	9.20566	9.6033	9.24992	9.6849	8.93532	10.4956	9.55039	9.98777	10.1389	10.5387	10.6048	10.2443	10.2876	9.472	10.8277	9.98438	9.77911	10.5857	9.26279	10.2996	9.58918	10.1896	9.36149
SLK_chr9_103043489	11.6676	11.6501	11.3472	11.6945	11.9395	11.5999	11.5301	11.856	11.8201	12.0681	11.5786	12.9975	11.6089	12.2034	12.6478	12.3394	12.106	12.2099	12.3446	12.614	11.6965	12.1429	11.5673	11.6022
ANAPC4_chr5_24571408	9.81742	9.89108	9.78687	9.86973	9.79176	9.74186	9.77587	9.63745	9.77387	9.66042	9.94744	9.81187	9.68756	10.0042	9.93436	9.93866	9.92749	9.89935	9.7936	9.82922	9.6934	9.73061	9.92022	9.32071
LOC107130679_chr8_119503929	7.02799	7.33777	7.25917	7.27101	7.09863	7.29278	6.96831	7.07611	6.80721	7.17571	7.06238	6.89664	6.59967	7.34792	6.56758	7.50794	7.04831	7.15938	7.51948	7.23433	7.58189	6.8647	7.65695	6.79015
CDK17_chr11_99992452	10.3376	10.0986	10.2975	10.0813	10.4237	9.87182	10.2149	10.1474	10.2291	9.98022	10.3199	10.1831	9.86213	10.2172	10.4382	10.1665	10.508	10.239	10.3728	10.2704	10.2159	10.1334	10.3277	9.60526
LOC107128033_chr17_95239927	6.49633	6.43275	6.44478	6.20777	6.56081	6.48536	6.76914	6.57009	6.74622	6.51274	6.75227	6.61456	6.49624	6.32718	6.78629	6.78491	6.42245	6.40134	7.26696	6.50313	6.91152	6.36021	6.69056	6.75706
TNFRSF12A_chr20_3298059	6.02548	6.31663	5.58594	6.26101	5.92266	6.33971	6.64072	5.79966	5.58594	6.65031	6.86057	5.90947	6.79215	6.32718	5.8041	6.76284	6.16398	6.1663	6.4749	5.86057	6.65241	6.66853	6.47907	6.61174
CBR3_chr3_10638428	5.58594	6.37703	5.88436	6.3776	6.13375	5.7764	5.58594	6.10708	6.03459	6.31981	5.58594	5.81495	6.77618	6.32718	5.8041	6.00357	6.3198	6.52348	6.32659	5.58594	6.08143	5.83984	6.06205	5.88171
NFE2_chr11_53205860	12.264	12.5403	12.59	11.9213	12.5871	12.377	12.3988	12.7403	12.3541	13.0113	12.6087	13.621	12.977	12.8167	13.7235	13.4722	13.4333	12.745	14.6662	13.6707	13.9591	12.936	13.1178	13.3637
CDHR2_chr6_176310706	7.67447	7.40811	7.55414	7.22763	7.61815	7.53163	8.04565	7.71196	8.45836	7.88724	7.82296	8.32982	7.53463	8.30686	8.04097	8.36438	7.76367	8.31765	8.50705	7.93978	8.32726	7.32884	7.65695	8.05345
GPRASP1_chrX_99476194	10.8134	10.357	10.878	10.4876	10.8835	10.4123	10.9377	10.0572	10.5265	9.57768	10.6238	9.94952	9.11744	9.92129	9.71702	9.66774	9.38361	9.70668	9.60312	9.11514	9.81053	9.1999	9.73368	9.21334
APOBEC3A_chr10_12262904	7.55487	7.56823	7.45736	7.4816	7.63851	7.64551	8.85542	7.57453	9.70895	8.141	10.3867	8.26724	10.4286	6.75797	10.3471	7.03527	9.73529	6.69413	8.56744	8.72212	8.21787	8.09448	7.9106	8.00717
LOC102141626_chr1_87309530	6.73899	6.56437	6.62057	6.3776	6.61337	6.7588	6.86449	6.76309	6.76183	7.27038	7.39268	6.94797	8.09501	7.20335	7.50205	7.14937	7.59655	7.0331	7.37207	7.40738	7.67069	7.67861	7.10153	7.4961
LOC102137791_chr1_104147451	7.34666	8.31786	7.49342	7.48874	7.2183	8.33453	7.71073	8.90968	6.79232	9.02366	7.00422	8.30173	6.86838	8.52538	7.54828	8.56647	7.61962	8.66041	8.15792	7.44706	7.86925	8.40233	8.41633	7.42438
SDE2_chr1_84794439	9.90273	9.85105	10.0259	9.68221	10.1716	9.68845	10.091	10.199	10.3345	9.95055	9.87537	10.661	9.87436	10.1543	10.3869	10.1163	10.3199	10.342	10.4956	10.196	10.3824	9.85584	9.84915	9.76547
FNDC5_chr1_195089971	6.60858	6.17589	5.58594	5.58594	5.97446	6.12193	5.58594	5.88791	5.58594	5.58594	5.58594	5.58594	6.16732	5.58594	5.58594	5.58594	5.58594	5.86095	5.58594	5.58594	5.58594	5.58594	5.58594	5.88171
CYTH2_chr19_49295951	9.57974	9.71999	9.67994	9.63349	9.44926	9.84438	9.68655	9.84611	9.5961	9.96617	9.56626	9.44699	10.3897	9.58313	9.9311	9.56041	10.252	9.44085	9.9149	9.46621	9.87365	9.86281	9.94676	10.1528
RBM42_chr19_36084499	10.6986	10.9859	11.0423	10.8479	10.9825	10.9447	11.0155	11.0465	10.8583	11.0879	10.4902	10.9946	11.5301	10.7502	11.2051	10.7774	11.4304	10.693	11.1515	11.0445	11.1539	11.1991	10.9126	11.6773
CCDC88C_chr7_156236094	12.5086	12.6342	12.7722	12.4599	12.2045	12.5347	12.3578	12.5843	12.0819	12.4843	12.0433	12.2303	12.2027	12.455	12.3349	12.3707	12.7135	12.5045	12.216	12.3071	12.1125	12.5986	12.0352	12.9209
STK25_chr12_131476288	10.9864	10.7586	11.4037	10.6563	11.1229	10.7686	11.0052	10.9627	10.8786	10.927	10.7422	10.7713	11.2053	11.0855	10.8923	11.0463	10.9719	11.2548	11.1664	11.0107	11.0962	11.1658	10.9926	11.4621
LOC102131712_chr16_54448098	5.58594	5.98519	6.00722	6.00694	5.97446	5.85509	6.09738	5.58594	5.87037	5.79151	6.24771	5.81495	5.58594	5.58594	6.11781	5.58594	5.87641	5.58594	6.08824	6.22572	5.58594	5.94455	5.9554	5.88171
STK3_chr8_99624023	7.25609	7.53162	7.35238	7.27101	7.16002	7.40642	7.45654	7.4584	6.82189	7.50821	7.39268	8.06701	7.36727	7.92594	7.81758	8.23126	7.95971	7.59668	7.73795	7.66187	7.73757	7.70065	7.40075	7.33836
LOC102118065_chr11_18297663	6.79801	6.29525	6.33952	6.39874	6.44459	6.65612	6.37263	6.14833	6.62905	6.5338	6.95846	6.74567	6.49624	6.53617	6.02102	6.66913	6.04406	6.30713	6.50139	6.70803	6.75304	6.64089	6.47907	6.2096
LOC107129301_chr3_174689771	6.72366	6.86034	7.14619	6.93725	6.78357	7.21358	6.96831	6.93857	6.83635	6.61317	6.6727	6.56624	5.8781	6.4643	7.31971	6.59199	7.03598	7.24571	7.96787	7.53012	7.3938	6.91886	7.00937	6.74008
LOC102136333_chr11_77991692	5.86458	6.14879	5.79714	5.85277	5.58594	6.08767	5.81562	6.01221	5.93402	6.1271	6.21046	5.58594	6.20207	5.80208	5.8041	6.22097	5.58594	6.09852	5.81148	5.92204	5.90024	6.02459	5.58594	6.1369
LOC101866396_chr1_84530667	8.37391	8.15052	8.40881	8.46422	8.3935	8.29173	8.13236	7.94979	7.95893	7.76369	8.31523	7.79106	7.44051	7.60261	7.71807	7.46103	7.53291	7.44153	7.27911	7.53741	7.37223	7.32884	7.57434	7.22416
PTPN1_chr10_82325643	11.607	11.7205	11.8443	11.5229	11.8064	11.5949	11.7938	11.8845	11.7315	11.6103	11.248	11.8693	11.7427	11.919	12.2686	11.9619	11.9891	12.104	12.2288	11.9291	12.0774	11.8203	11.883	12.296
LOC107131069_chr10_39247471	6.23493	5.58594	6.24857	5.85277	6.06106	5.58594	6.49073	6.18663	6.38162	5.79151	6.46251	6.66037	5.58594	6.15463	6.07192	6.12386	5.58594	6.22661	6.50139	6.64486	6.71407	5.98663	6.10702	6.52915
BARD1_chr12_104330030	7.158	7.14135	7.11002	6.72116	7.08807	7.09885	6.98467	6.9238	7.09025	6.83172	7.03368	6.80499	6.86838	6.70261	7.28648	6.98254	7.03598	6.7688	6.59959	6.97411	6.67342	6.73422	6.54817	7.08537
POFUT2_chr3_1464039	8.76465	9.46321	8.72335	9.57681	8.44989	9.46443	8.88205	9.12314	8.86041	9.07725	8.72899	8.9592	8.59464	9.15882	8.46616	9.04465	8.75034	9.30695	9.08937	9.89302	9.13221	9.94609	9.16625	9.95897
LOC102142800_chr1_224594563	6.72366	6.89308	6.92367	7.02521	6.94067	6.86419	7.09278	6.65225	6.5926	6.76963	6.82576	6.59073	6.65626	6.58083	6.67347	6.61845	6.87587	6.69413	6.68783	6.87586	6.73375	6.81921	6.47907	6.89803
TARBP1_chr1_15081489	9.86001	10.2121	10.0571	10.0435	10.0358	10.2527	10.0333	9.68466	10.3048	9.74029	10.5985	10.0816	9.72354	9.98894	10.2049	9.9818	10.0957	9.76753	10.6673	10.9291	10.6639	10.1544	10.2929	9.85997
C3AR1_chr11_8577402	8.13474	9.68005	8.38629	9.57368	9.1889	9.70745	9.60724	9.90625	9.85073	9.89376	10.2292	10.2306	10.0837	9.42364	10.5923	9.4722	10.2451	8.23846	10.9508	11.5173	10.9401	10.5539	10.2013	11.0317
CREB3L3_chr19_4151765	5.58594	5.58594	5.58594	5.58594	5.58594	5.58594	5.58594	5.58594	5.58594	5.58594	5.58594	5.58594	5.58594	6.73987	5.58594	6.9459	5.7915	6.46479	5.58594	5.58594	5.58594	5.58594	5.58594	5.58594
STAG2_chrX_120727415	12.5256	12.2134	12.247	12.1227	12.3715	12.3002	12.0498	12.2205	11.9795	12.2437	12.0746	12.9973	11.8574	12.5381	13.1687	12.446	12.5859	12.5289	12.7582	12.4288	12.5163	11.9036	12.2151	11.5412
LOC102133872_chr8_95495464	5.92693	5.58594	5.79714	6.00694	5.92266	6.01059	5.81562	5.95544	5.98755	5.94139	5.97023	5.81495	5.94346	5.80208	5.58594	6.06762	5.58594	5.97429	6.03566	5.92204	6.02956	5.76559	5.58594	6.0035
ITFG1_chr20_34844934	9.91355	9.88656	9.78348	9.99528	9.85061	9.68256	9.93397	9.84113	9.99043	9.92607	10.1558	10.2306	10.0274	10.256	10.1202	10.1631	9.73197	10.177	9.93763	10.0737	9.91367	9.94936	10.1804	9.78886
MYL3_chr2_101861659	8.37789	5.58594	5.79714	5.58594	5.58594	5.58594	5.58594	5.58594	5.58594	5.58594	5.58594	5.58594	5.58594	5.58594	5.58594	5.58594	5.58594	5.58594	5.58594	5.58594	5.58594	5.58594	5.58594	5.58594
LOC102134098_chr15_71591857	6.76895	6.88228	6.81662	7.03572	6.78357	6.95972	6.76914	7.06311	6.97081	6.55435	7.01905	6.66037	6.72664	6.82718	6.76838	6.96437	6.68597	6.62976	6.92871	6.96231	7.01997	6.83077	6.8465	7.25641
SKA2_chr16_44659769	7.9681	7.72642	7.47552	7.57814	7.7968	7.76773	7.78819	7.4584	7.57543	7.88724	8.02748	7.723	7.66756	7.56799	7.58409	8.02311	7.3486	7.61736	7.33804	7.57322	7.42545	7.51903	7.49511	7.34823
MORC2_chr10_20449194	10.1097	10.4525	10.3268	10.372	10.2763	10.5019	10.2457	10.2247	10.0555	9.98719	9.82887	9.47196	10.0837	9.69113	9.99019	9.86932	10.2636	9.89803	9.9583	9.76244	10.0665	9.87205	10.0526	10.1996
PRSS53_chr20_29738811	8.83528	9.31432	9.2501	8.49809	9.14685	9.36102	9.24577	8.86416	8.45051	9.05872	8.58835	8.27883	8.48155	8.70291	8.71286	8.71506	8.54365	8.74934	8.72629	7.8516	8.74625	8.5294	8.52982	8.62242
MMP17_chr11_136315996	5.58594	6.25025	6.41984	5.58594	6.35615	6.05079	6.51766	6.0621	6.24825	6.51274	6.02925	5.98177	6.26598	6.35676	6.07192	5.58594	5.94139	6.06085	5.58594	6.06019	6.1282	6.45349	6.8465	5.88171
GGCT_chr3_90155927	6.26328	6.73026	6.53731	7.00388	6.89093	6.71616	6.86449	6.90882	6.90575	6.90431	7.07646	6.94797	6.95295	6.84375	6.47229	6.74027	6.29158	6.46479	6.87802	6.42194	6.69397	6.70849	6.83034	6.59183
LOC107129112_chr3_44261035	5.92693	5.94326	5.79714	6.20777	5.58594	5.7764	5.58594	6.0621	6.03459	5.87641	6.17068	5.58594	6.16732	5.58594	6.07192	5.58594	6.04406	5.58594	5.81148	6.13275	5.58594	5.94455	5.58594	6.43736
OPA3_chr19_46338707	7.61957	7.6441	7.62817	7.56479	7.6913	7.36704	7.44567	7.50434	7.45654	7.52475	7.25718	7.38509	7.41355	7.43874	7.33058	7.53075	7.76367	7.48025	7.50951	7.68149	7.41499	7.71694	7.2878	7.93462
CRYAB_chr14_107889429	6.31646	5.58594	5.58594	6.26101	5.58594	5.58594	5.58594	5.58594	5.58594	5.58594	5.58594	5.58594	5.58594	6.01701	6.19895	5.58594	5.7915	6.1663	5.9758	5.58594	5.58594	5.58594	6.14827	5.58594
LOC102122816_chr7_85372722	5.58594	6.31663	5.58594	6.31009	6.22689	5.91534	5.58594	6.31904	6.03459	5.99604	6.08109	6.09589	5.99842	5.58594	6.02102	5.58594	5.58594	6.19724	6.03566	6.13275	6.02956	6.05944	5.58594	5.58594
LOC102129634_chr7_71310913	6.41182	6.09	5.88436	6.53231	6.56081	6.59182	5.81562	6.31904	6.49404	5.58594	5.58594	6.43155	5.94346	6.11292	6.27005	6.26405	5.58594	6.50439	5.81148	6.76722	6.1282	6.39895	5.58594	6.59183
CNP_chr16_53674323	11.4591	11.1991	11.425	11.1719	11.3463	11.2306	10.9767	10.9357	11.0427	10.8466	11.1934	10.5821	11.2168	10.88	11.1404	10.9222	11.093	10.7861	11.0138	10.9181	11.0749	10.9367	10.9881	11.2993
LOC102129147_chr9_86067495	6.20519	6.14879	6.28031	6.23498	6.19751	6.01059	5.98292	6.14833	6.21792	5.58594	5.97023	6.09589	6.13022	5.58594	6.23554	6.12386	6.12709	6.25461	6.08824	6.28044	5.9705	5.98663	5.58594	6.24278
CCDC77_chr11_398325	8.52504	8.22213	8.55695	8.33869	8.63908	8.14592	8.29082	7.92393	8.53822	8.15124	8.38745	8.1708	7.8605	8.18034	7.81758	8.08379	7.92396	8.03031	8.0026	8.05715	7.67924	7.84531	8.11223	7.66697
SMIM8_chr4_86573583	7.33791	6.87137	7.034	7.47441	7.41843	7.12863	7.09278	7.28796	7.31576	7.36741	7.71991	7.25259	6.93932	7.3374	6.49717	7.34849	6.61316	7.36862	7.09642	7.50801	7.1584	7.30659	6.93843	7.04784
ARAF_chrX_46020566	11.7338	11.8809	12.0208	11.6254	11.9043	11.8892	11.8729	11.9999	11.4718	11.9362	11.5022	11.6483	12.2153	11.6299	12.1586	11.856	12.2965	11.5582	12.0708	11.6988	12.1206	11.9713	11.8132	12.4797
NAGPA_chr20_5323066	9.64945	9.73516	9.85289	9.60772	9.62832	9.79745	9.70993	9.92208	9.35418	9.86526	9.5174	9.27877	10.3672	9.59734	10.1583	9.72201	10.3878	9.38119	9.67573	9.31544	9.80128	9.70885	10.0411	9.93223
TDG_chr11_107651561	10.03	9.96472	9.87847	10.0603	9.70479	10.1908	9.92673	10.0209	10.0389	9.81751	10.0616	10.1649	9.81529	10.0506	10.0257	9.976	9.87128	9.99301	9.66947	9.94901	9.63417	9.91067	9.86725	9.40548
TNFRSF21_chr4_123249326	9.35951	10.8466	9.97053	10.7846	9.74229	10.7142	10.6798	10.714	10.1633	10.6508	11.1806	10.8369	11.2221	10.3173	11.4738	10.5241	11.4222	9.81752	11.1582	11.4241	10.9767	11.1417	10.915	11.0436
LOC107128047_chr18_599259	6.34154	6.35747	6.14178	6.08337	6.37928	6.33971	6.3399	5.88791	6.18596	6.1271	5.58594	6.18809	5.58594	5.58594	6.39245	6.26405	6.08736	5.58594	6.4475	5.97374	5.90024	5.83984	6.25627	6.05238
MTMR1_chrX_147630569	10.7424	10.6323	10.8174	10.5681	10.7049	10.6166	10.6015	10.6679	10.455	10.2276	10.5039	10.0555	10.0287	10.3427	10.6077	10.2681	10.3054	10.629	10.4294	10.2258	10.4921	10.2758	10.4219	10.3652
ZNF410_chr7_138526612	9.76757	9.59666	9.54051	9.69378	9.48514	9.68403	9.85804	9.72676	9.78313	9.98858	9.75998	10.1891	9.73701	9.73765	9.53998	9.86723	9.6428	9.8287	9.74086	9.89568	9.72506	9.84062	9.74084	9.64061
CD14_chr6_139758186	12.1474	13.0861	12.7896	12.8028	12.5414	13.3115	12.927	13.6987	12.9619	13.826	13.063	14.0905	14.5094	13.4607	14.8632	13.547	14.6704	13.1777	14.4971	14.4257	14.3341	13.6238	13.8041	14.0864
CSNK2B_chr4_139201596	11.1212	11.5848	11.455	11.1647	11.2908	11.3784	11.3637	11.1937	10.9056	11.5258	10.9042	11.219	11.4574	11.1562	11.3387	11.2264	11.5148	10.9912	11.205	11.3181	11.3595	11.3581	11.1349	11.8649
SYT14_chr1_68513078	6.41182	6.29525	6.17964	6.20777	6.63021	5.7764	5.91042	5.58594	6.30482	5.58594	6.34791	6.04253	5.58594	5.58594	5.96309	5.92733	5.58594	5.58594	5.58594	6.06019	5.58594	5.58594	5.58594	5.58594
LOC102133239_chr18_71609923	7.31125	7.95968	7.42021	7.4816	7.44226	7.3346	7.70183	7.38115	7.31576	7.28044	7.55282	7.07394	6.82334	6.90749	6.80388	6.8276	6.97216	6.9279	7.06776	6.67699	7.11863	7.44108	7.00937	7.4427
TMEM171_chr6_71293148	6.23493	6.51748	6.5589	6.49639	6.54255	6.54029	6.80838	6.79735	7.09025	6.80116	7.01905	6.78561	6.88296	6.79318	6.33398	6.69345	6.6503	6.7247	6.41908	6.55907	6.40798	6.56779	6.6323	6.27426
LOC102145623_chr19_36162667	6.02548	6.22649	6.05653	6.33333	6.09875	6.36238	6.30554	6.14833	6.07702	6.23116	6.02925	6.04253	6.13022	6.01701	6.11781	6.12386	6.16398	5.86095	5.58594	6.09781	5.58594	5.94455	6.01217	6.09646
PRKAB1_chr11_123526390	11.2224	10.9469	11.3037	10.8917	11.5802	10.9727	11.0876	11.2942	11.2333	11.3245	10.7952	11.695	11.2881	11.2973	11.8082	11.2721	11.5148	11.3136	11.7837	11.6835	11.4922	11.2574	11.1193	11.5544
BCL11A_chr13_49582443	8.97456	9.02533	9.42133	8.51803	9.6122	9.66771	8.79258	9.0526	8.00876	8.61479	8.67687	8.15193	8.53338	8.66449	8.64612	8.82357	8.23532	8.14985	7.92496	7.30657	8.11134	8.00203	8.0243	7.65933
HTRA2_chr13_35378186	10.1583	9.53872	9.91292	9.88871	9.8697	9.72619	9.65404	9.93773	9.96084	9.79859	9.39727	10.6425	10.6157	9.89692	10.7648	10.2264	9.89373	10.1303	10.2911	10.3097	9.63417	10.0269	10.1458	10.4282
LOC107127393_chr14_69782617	7.77151	7.38743	7.38191	7.56479	7.5622	7.57976	7.74573	7.38115	7.78439	7.39506	7.81531	7.67859	7.74679	7.65284	7.80275	7.97574	7.72913	7.52518	7.4374	7.6149	7.47647	7.37922	7.68856	7.15686
G0S2_chr1_68250783	6.98103	6.63723	6.90904	7.46718	7.27382	7.26696	6.86449	7.25522	7.31576	7.34862	6.82576	7.85576	7.37667	7.23831	7.43431	7.01798	7.47446	7.05516	7.82696	8.20517	7.43583	7.39324	7.45822	7.191
LOC102136862_chr4_137729031	13.0013	13.5461	13.2193	13.6552	13.382	13.9108	13.1937	13.5485	12.7543	13.5029	13.3239	13.2551	13.5641	13.6942	13.176	13.7423	12.947	13.2882	12.7459	12.6749	12.9946	12.9707	13.1189	12.7295
CADM4_chr19_44355642	7.10564	7.42845	7.24835	7.86829	6.46517	7.77935	6.18984	6.9238	5.58594	6.81656	5.97023	6.87896	5.58594	6.32718	5.58594	6.26405	5.87641	6.37893	6.4475	7.06411	6.94365	7.18033	6.67155	6.48457
CYYR1_chr3_20404807	5.58594	5.94326	5.58594	5.58594	5.97446	5.58594	6.09738	6.01221	6.07702	5.87641	6.08109	5.58594	6.09027	5.58594	6.07192	5.58594	5.99603	5.58594	5.58594	6.01919	6.28331	5.76559	6.18656	5.58594
GRWD1_chr19_49270143	9.55226	9.41686	9.35437	9.27137	9.42174	9.18197	8.96974	8.95688	9.01608	8.81513	8.96408	8.41083	9.26239	8.78747	8.78388	8.73374	9.02089	8.95882	8.61218	8.63488	9.00518	9.14163	8.8639	9.35702
LOC102118274_chr1_189111932	6.78359	7.30845	7.24835	6.98213	6.98819	7.01534	7.49913	7.16317	7.19819	7.09633	6.75227	7.39645	7.13928	7.09164	7.52075	7.01798	7.46589	7.11884	7.50951	7.78738	7.53507	7.58049	7.88397	7.48735
RDH14_chr13_92434421	8.30432	8.02067	8.01894	8.06085	8.40115	8.20612	8.10627	8.07212	8.30539	8.32811	8.20499	8.19555	8.12165	8.09487	7.6103	7.94321	8.08856	8.14527	7.81122	7.86295	7.8766	8.06159	7.77171	7.2878
STX17_chr15_37775454	10.7575	10.7475	10.7882	10.671	10.8108	10.6546	10.6549	10.4573	10.4903	10.0216	10.7286	10.0588	9.89102	10.5082	10.48	10.3301	10.176	10.5324	10.1531	10.197	10.2186	10.327	10.2155	10.1124
LOC102140229_chr20_1244570	6.67609	6.41464	6.65941	6.08337	6.6946	6.38434	8.00367	5.88791	7.63454	6.31981	7.79989	6.33773	6.23487	6.81032	5.58594	6.3424	5.58594	6.50439	6.03566	5.86057	6.4631	6.64089	6.65214	6.2096
CD300A_chr16_71706940	11.171	10.319	11.0402	10.7197	11.2431	10.6546	10.6128	10.4948	11.2649	10.4497	10.5253	11.184	11.7625	12.0409	12.1377	12.1889	11.7474	12.2723	12.6781	12.0617	12.1065	11.1302	11.897	11.5866
TLR7_chrX_10609862	7.50982	7.4811	7.90754	7.32106	7.88334	7.46691	8.62199	7.59988	7.76494	7.27038	8.28307	7.68759	7.08058	7.62797	7.6103	7.20978	7.36739	7.04419	7.85023	6.93833	8.1891	7.26856	7.98122	7.1097
LOC107128215_chr19_52260127	6.29041	6.43275	6.46894	6.35581	6.19751	6.21312	6.9517	5.88791	6.6978	5.58594	7.20836	6.04253	5.58594	5.58594	6.02102	5.58594	5.58594	6.0198	7.41601	6.40022	7.04906	6.37984	6.47907	6.17443
PI4KB_chr1_100658582	11.2688	11.475	11.6144	11.291	11.4859	11.3743	11.4493	11.7117	11.2254	11.4563	11.031	11.5153	11.4855	11.2698	11.7563	11.3209	11.779	11.326	11.6948	11.4094	11.6735	11.4704	11.2089	11.992
ZFYVE21_chr7_169059546	8.8943	9.03152	8.75508	9.18151	8.60983	9.12857	9.06894	9.26451	9.08793	9.38152	8.96741	9.30961	9.31738	9.31224	9.11684	9.24238	9.22448	9.46618	9.29919	9.58788	9.35913	9.50544	9.3606	9.56902
PRRC2B_chr15_7392645	13.3624	13.3752	13.7633	13.1238	13.5545	13.1478	13.3884	13.3168	13.3051	13.1633	12.9129	12.8701	12.7833	13.2297	12.9787	12.9299	12.9953	13.4746	13.4802	13.0779	13.2892	13.3533	13.3538	13.5221
RAMP2_chr16_54516990	7.50982	8.69104	7.37215	8.03765	7.13992	7.86875	7.69287	7.94337	7.47306	7.91184	7.64346	7.90229	7.89216	7.31608	8.07179	7.69986	8.00025	7.27314	7.7463	7.86295	8.00909	8.52347	8.11789	9.05075
DHDH_chr19_49764769	7.79008	7.79882	7.69815	8.12376	7.5622	7.77935	7.96766	7.98767	8.17718	7.98881	8.30992	7.92496	8.21346	7.49577	7.64443	7.57518	7.77724	7.35181	7.72955	8.06203	7.73757	8.04062	7.75698	8.46311
THOC5_chr10_21942993	11.1506	11.1679	11.0167	10.9656	10.9419	11.2346	11.1013	11.063	10.9925	11.3387	10.9033	11.2488	11.411	11.0149	11.2024	11.2442	11.3683	10.9108	11.0031	11.015	10.993	11.0749	10.9213	11.2894
RAB5C_chr16_53834905	12.0425	11.5997	11.4755	11.4461	12.1588	12.0921	11.8667	11.723	12.3416	12.7731	11.6553	12.376	12.6345	12.2765	12.1334	12.0796	12.6025	12.0407	12.8255	12.7047	12.6775	12.6086	12.1912	12.4947
SNRPE_chr1_62343691	6.75409	6.37703	6.51515	7.0146	6.67892	6.57499	6.72825	6.54827	7.16686	6.93198	6.77116	7.53531	7.54284	6.66381	6.15989	6.86856	6.76962	6.96412	6.50139	6.99731	6.67342	6.79566	6.8465	6.1369
FGFR1OP2_chr11_27628136	10.542	10.3123	10.3577	10.3818	10.442	10.5471	10.3971	10.2106	10.5858	10.1098	10.7412	10.6707	10.3596	10.7384	10.7455	10.7863	10.6207	10.6598	10.3586	10.7141	10.2005	10.4932	10.3767	9.51589
ITIH2_chr9_8004912	5.58594	6.31663	6.14178	6.14919	6.06106	5.91534	6.14562	5.58594	6.24825	5.58594	5.97023	5.58594	5.58594	5.58594	5.58594	5.58594	5.58594	5.58594	6.03566	5.97374	5.9705	5.76559	6.45465	5.58594
LOC102118332_chrX_72858921	6.53543	6.5334	6.39404	6.4588	7.04479	6.29201	6.61746	6.65225	6.74622	6.44603	6.31616	6.18809	6.45091	6.4643	6.76838	6.44557	6.51273	6.57826	6.25719	6.78147	6.34843	6.61238	6.56998	6.63122
LCA5_chr4_94361394	7.36399	7.5622	7.53709	7.50292	7.06664	7.58649	7.21808	7.23288	7.4482	6.91824	7.10409	7.02838	6.93932	7.19146	6.85485	7.03527	7.5082	7.13929	6.74888	7.15736	6.82657	7.12922	6.69056	7.073
KIAA1614_chr1_38788440	5.58594	6.17589	5.58594	6.56674	6.19751	6.05079	6.59358	5.58594	6.38162	6.23116	6.48865	5.58594	6.63779	6.01701	5.89417	6.3424	6.08736	6.19724	6.50139	6.5222	6.17108	6.178	6.61202	6.36052
NFKBIE_chr4_126256845	9.46651	10.0388	9.7613	9.53881	9.73636	10.0413	9.52087	9.53397	9.12498	9.63396	9.39234	9.54436	10.2734	9.47734	10.0073	9.4968	10.1389	9.20514	9.63561	9.06862	9.78448	9.59058	9.57439	9.29987
GPR20_chr8_142807271	6.02548	6.45044	6.14178	5.58594	6.01999	6.12193	6.04386	6.01221	5.98755	5.99604	6.12783	5.58594	6.16732	5.58594	6.27005	5.58594	5.7915	5.86095	5.9758	5.58594	6.21088	6.31923	6.14827	6.46132
LOC107130047_chr6_111611762	6.78359	6.93519	6.65941	6.95992	6.61337	7.07855	6.66339	6.78037	7.10151	6.81656	6.87754	6.63776	6.51798	6.87612	6.56758	6.44557	6.80115	6.59577	6.57608	6.93833	6.56303	6.81921	6.47907	6.79015
MMP21_chr9_125087806	7.28399	7.1066	7.16969	6.94865	7.29176	6.94824	6.78895	7.26624	6.33138	7.13103	6.92684	6.74567	6.65626	6.99638	7.10459	7.20978	6.97216	7.20813	6.80629	6.5222	6.92771	6.69536	7.00937	6.38704
ECHDC3_chr9_12167426	6.34154	6.35747	6.24857	6.4588	6.54255	6.29201	6.90026	6.63241	7.03215	6.44603	6.73299	6.37038	7.34825	6.32718	6.63261	6.69345	6.80115	6.35581	6.68783	6.37784	7.19684	6.37984	7.30914	6.52915
BICD2_chr15_106899034	11.2551	11.7126	11.6347	11.3646	11.5396	11.6327	11.5827	11.5989	11.0712	11.2518	11.0191	11.2659	10.9093	11.1196	11.6561	11.3428	11.8279	11.0697	11.3922	11.0787	11.292	11.2281	10.9408	11.4306
RHEBL1_chr11_47896197	6.65968	7.02424	6.76702	6.35581	6.56081	7.02613	6.78895	6.86253	6.24825	6.97217	6.6517	7.07394	6.82334	6.38515	6.80388	6.80648	6.76962	6.66251	6.55192	6.99731	6.95935	7.10278	6.34823	6.86836
KMT2A_chr14_114426959	12.4176	12.3317	12.5121	12.2146	12.4313	12.2718	12.239	12.0763	12.0602	11.4678	11.946	11.3662	11.1773	12.0287	11.9827	11.8502	11.6098	12.2991	11.7569	11.7097	11.699	12.0144	11.8417	11.8929
TEX30_chr17_85334220	7.21783	7.0337	7.04704	7.20982	6.92846	7.05788	7.13609	6.98169	7.26818	6.95894	7.20836	7.30248	7.18416	6.95286	6.78629	6.98254	6.84664	7.14938	6.92871	7.13729	7.13204	7.06654	6.953	7.0976
ANKRD46_chr8_101654024	9.1755	8.87036	8.97422	9.11181	9.15134	8.73462	8.64893	8.68842	8.85157	8.54751	8.6438	8.71162	8.20356	8.67613	7.86108	8.48026	8.14611	8.84968	8.44888	8.60235	8.49072	8.82474	8.59932	8.28314
GLUL_chr1_40303496	13.7379	13.8864	13.9974	13.7852	14.1458	13.9795	14.0815	14.7487	14.9214	14.3777	13.87	15.5014	14.338	14.3639	15.496	14.4449	15.0663	14.5814	15.6817	16.088	15.3503	14.7018	14.7967	15.0915
LOC102128419_chr11_54555970	6.17386	6.35747	5.79714	6.0468	6.09875	5.58594	6.09738	6.10708	6.11595	6.19855	6.37828	6.26733	6.09027	5.9596	6.07192	6.37844	6.12709	6.22661	5.81148	6.06019	6.21088	6.12216	6.06205	5.58594
MYBL2_chr10_75360374	8.75253	9.47231	8.75508	8.48802	8.6423	9.22939	8.61744	8.11244	8.79424	8.07246	8.62274	7.93986	8.64613	7.65284	8.31149	7.91828	8.30091	7.89913	7.7463	7.79929	7.99574	8.21119	7.80783	8.26865
ERI3_chr1_183206426	9.09421	8.94669	9.13226	9.14392	9.0731	9.01297	9.07553	8.89682	9.08292	8.8951	9.03872	8.6017	9.25537	8.81574	8.60533	8.71506	8.61841	9.02636	8.63402	8.90861	8.82572	9.13007	9.16357	9.03398
SETSIP_chr1_134890787	6.10522	5.98519	6.00722	6.66252	6.52388	6.24055	7.00078	6.7093	6.71422	6.29159	6.31616	6.48816	6.04672	7.14264	6.07192	6.64415	5.99603	7.15938	6.08824	6.67699	7.09132	6.178	6.28837	6.48457
CDRT15L2_chr16_18872536	6.17386	5.58594	6.39404	5.58594	5.97446	5.58594	6.3399	5.58594	5.98755	5.58594	5.97023	5.90947	5.58594	5.58594	5.58594	5.58594	5.58594	5.58594	5.58594	5.58594	5.9705	5.58594	6.01217	5.58594
SLC7A7_chr7_86455393	11.5397	11.3026	11.9571	11.0358	11.6679	11.1354	11.144	12.1015	10.9487	11.9728	11.0357	12.6444	11.8509	11.0127	12.2511	11.3063	11.8639	10.893	12.5656	12.2378	12.3665	11.853	12.0998	12.3293
HEBP2_chr4_42731728	8.97715	8.62671	8.80643	7.87359	9.02498	8.79926	8.83218	8.5632	8.8126	9.10331	8.76013	8.69031	8.89682	8.49053	8.48884	8.87484	8.69285	8.49599	8.96474	7.75712	9.01487	7.95331	8.66934	7.7973
LOC101865568_chrX_44858474	8.78562	6.39608	5.58594	9.54361	9.09656	5.58594	7.30701	5.58594	6.24825	7.77726	7.91142	7.36206	9.06475	8.29167	6.11781	8.79277	8.07784	5.58594	7.80328	5.58594	5.8084	6.74682	8.28773	5.58594
PITX1_chr6_134097043	5.58594	5.58594	5.58594	5.58594	5.58594	5.58594	5.91042	6.25634	5.58594	6.70331	6.12783	5.81495	5.99842	5.80208	5.58594	7.03527	5.7915	6.85146	5.58594	6.35475	5.58594	6.25263	6.01217	5.58594
TARDBP_chr1_217107422	12.1849	12.3311	12.3064	11.7771	12.1674	12.0821	12.0494	11.7661	11.8809	11.6242	12.0312	11.77	11.3396	11.9162	11.9685	11.9668	11.7918	11.9779	11.832	11.4913	11.6309	11.7477	11.7169	11.3034
IDH3A_chr7_56482676	9.06034	9.42	9.10257	9.2558	9.03717	9.43313	9.52087	8.84083	9.29267	9.27116	9.28216	9.27594	9.36164	9.37729	9.14536	9.3723	9.49181	9.06253	9.01525	9.17999	9.07166	9.16258	9.04073	9.07006
ANKRD42_chr14_78664244	6.69222	6.50124	6.74991	6.41929	6.85199	6.55782	6.43397	6.50285	6.80721	6.70331	6.24771	6.80499	6.63779	6.53617	6.11781	5.82762	6.39812	6.2814	6.29281	6.54084	6.69397	6.84221	6.61202	6.75706
CHRNB2_chr1_97232515	5.58594	6.20174	6.00722	6.33333	6.22689	6.05079	6.2693	6.34831	6.30482	6.04406	6.51396	6.09589	6.26598	6.35676	6.07192	6.17453	6.12709	6.25461	6.38955	6.25368	6.43603	6.37984	6.14827	6.46132
CLIP1_chr11_126479751	11.044	10.6161	11.1392	10.6152	11.0908	11.016	10.8526	11.3466	11.3564	11.1648	10.5141	11.9252	10.7991	11.3591	11.8192	10.9725	11.2827	11.347	11.7769	11.7236	11.1509	11.3597	11.2432	11.0387
LOC102134495_chr1_38476053	5.58594	6.05774	5.58594	6.0468	5.58594	5.58594	5.58594	5.58594	5.98755	5.79151	5.58594	5.58594	5.79271	6.2296	5.58594	5.58594	5.99603	5.97429	5.58594	6.09781	5.9705	5.76559	6.14827	5.58594
SPRED1_chr7_15016927	7.5768	7.69956	7.38191	7.5513	7.64523	7.35901	7.47802	7.80803	7.41426	7.70084	7.72813	7.9546	7.50965	7.79279	8.07179	7.78608	8.0939	7.22707	7.73795	7.70081	7.65341	7.78012	7.84298	7.4961
ULK3_chr7_52898426	9.4121	10.1821	9.85611	10.2764	10.4529	10.2744	10.5924	10.5569	10.3134	10.5443	10.316	9.57462	10.33	10.3451	10.1569	9.82906	9.88927	10.4308	9.9971	10.2415	10.3397	10.3279	10.1539	10.5395
PTS_chr14_108213861	6.55432	6.12024	6.53731	6.23498	6.19751	6.36238	6.59358	6.52587	6.40548	6.66832	7.01905	6.98086	6.32401	6.26381	6.23554	6.8276	6.37296	6.70954	6.55192	6.72318	6.34843	6.56779	6.18656	6.05238
LOC102144243_chr17_95009737	6.72366	6.50124	6.41984	6.6923	6.63021	6.46619	5.58594	5.58594	6.38162	6.29159	6.51396	6.37038	6.32401	6.64378	5.58594	6.44557	6.37296	6.69413	6.52704	7.05325	6.48926	6.50446	5.58594	6.17443
RLF_chr1_187488939	10.0595	9.79789	10.064	10.0945	9.42913	10.0146	9.62748	9.93929	9.93479	8.45652	9.3396	10.4643	8.88468	10.0696	10.3126	10.3675	9.82685	10.4643	10.1168	10.2947	10.1387	9.82406	9.41095	9.83932
SYNCRIP_chr4_88189667	11.0648	11.173	11.1246	11.2344	10.9856	11.4402	11.5163	10.9771	11.1836	10.981	11.0591	10.8738	10.7005	10.9952	11.0889	10.9222	11.3837	10.7688	10.8142	11.2551	10.8589	11.0568	11.1491	10.7046
YIPF1_chr1_173533244	9.54182	9.48434	9.58008	9.55476	9.49924	9.59737	10.04	9.99272	10.0732	10.2898	10.0709	10.7266	10.5353	10.1266	10.2276	10.1901	10.3483	9.96795	10.3792	10.3917	10.2338	10.2991	10.1712	10.0433
SLC30A2_chr1_202297526	5.58594	6.09	6.10099	6.20777	5.86108	5.85509	5.58594	6.74549	5.58594	6.51274	5.80825	5.90947	5.58594	5.58594	5.58594	5.58594	5.58594	6.0198	5.58594	5.58594	5.58594	5.58594	6.01217	5.79527
CBARP_chr19_1005014	6.49633	5.58594	6.44478	5.77475	7.09863	5.96603	5.98292	6.34831	5.58594	6.49112	5.58594	5.58594	6.4739	5.58594	6.33398	5.58594	6.5744	5.58594	5.58594	5.58594	5.58594	5.58594	5.58594	5.58594
RNF111_chr7_36169740	10.6315	10.7306	10.8149	10.7091	10.8922	10.5102	10.6549	10.724	10.6032	10.4567	10.2538	11.1536	10.3322	10.8792	11.2612	10.7494	10.803	11.0466	11.1448	10.9432	10.9044	10.6108	10.6478	10.6879
HMCES_chr11_87865382	9.88222	9.55164	10.0779	9.44085	10.0868	9.70163	9.94832	9.64893	9.44855	9.71191	9.6531	9.57462	9.6237	9.59127	9.67477	9.73354	9.64986	9.42801	9.72485	9.10595	9.77506	9.17763	9.63141	9.25726
RIPK2_chr8_90914560	8.36188	9.29735	8.61593	8.84333	8.70507	9.07308	9.1862	8.76846	8.99486	8.76684	9.08536	8.92327	8.83189	8.67998	9.39352	9.05208	9.33398	8.68551	9.22978	8.7191	8.8692	8.57887	8.78229	8.43756
TECPR1_chr3_42418574	9.76906	9.59389	9.67812	9.56897	9.49221	9.51678	9.45942	9.5565	9.29916	9.4316	9.27415	9.05523	9.22212	9.18601	9.31801	9.22937	9.278	9.4001	9.53815	9.2934	9.56584	9.56799	9.73727	9.93523
TMEM86B_chr19_56058037	10.2379	10.8518	10.9316	8.96364	11.0675	10.6143	10.3721	11.3675	10.6205	10.855	9.08536	10.7883	10.9689	10.5093	11.112	11.1288	11.1512	10.6194	10.7247	10.23	11.1171	10.8225	10.5124	11.3057
EAF2_chr2_150302339	7.00476	6.63723	6.81662	6.76287	7.12974	7.21358	7.07796	6.98169	7.09025	7.18662	7.06238	7.41885	7.31916	7.05181	7.27519	7.26722	7.16469	6.70954	6.62247	6.83649	6.37882	6.77155	6.59126	6.24278
CLEC1B_chr11_10329586	6.78359	7.28598	6.73249	7.09678	6.9161	7.22265	6.80838	6.61212	7.15622	6.97217	7.29251	6.98086	7.50965	6.90749	7.06447	7.54201	7.27036	6.89038	7.05316	7.271	6.73375	7.00011	6.59126	7.15686
GRHPR_chr15_41555823	9.53657	9.99756	9.62238	9.60925	9.6395	10.1783	9.34983	9.88379	8.97603	9.86223	8.82042	9.32616	9.76687	9.77381	9.56755	9.80741	9.6428	9.93729	9.55637	9.39281	9.75795	10.0746	9.62755	10.0474
NUDT6_chr5_121891852	6.51611	6.66479	6.33952	6.77638	6.33223	6.64047	6.40394	6.78037	6.64673	6.83172	6.53852	6.61456	7.04382	6.68341	6.65327	6.61845	6.87587	6.7247	6.78752	6.82302	6.82657	6.8647	7.22139	6.68725
MTPN_chr3_168901463	11.6276	11.7906	11.6925	11.3949	11.6668	11.7878	11.6162	11.5438	11.284	11.3157	11.2554	11.695	11.136	11.8302	12.3386	11.8444	11.8942	11.902	12.1136	11.6751	11.7787	11.7536	11.1558	11.9649
TEX2_chr16_61474013	9.87946	10.5498	10.1713	10.6948	10.119	10.6281	10.8189	10.859	10.1668	10.8836	10.4075	11.3066	10.2917	10.5179	10.9704	10.6797	11.069	10.3889	11.3415	11.8515	11.3045	11.2775	10.7531	11.3996
CD19_chr20_27395874	11.0828	11.0649	11.1666	10.6826	11.2878	12.0962	10.1277	10.9748	9.99972	10.911	10.0081	9.6918	10.7765	10.5007	10.4162	10.5864	10.4647	10.5178	9.25795	9.5479	9.3155	10.1704	9.1927	10.1268
MEA1_chr4_127558488	9.52954	9.32943	9.35437	9.48485	9.23608	9.47983	9.64524	9.27197	9.60832	9.82688	9.3396	9.71496	10.33	9.64695	9.27484	9.93667	9.71861	9.69296	9.66947	9.68474	9.69939	9.75205	10.0965	9.75702
PSMF1_chr10_61426311	10.8637	10.9985	11.0785	10.9762	11.2618	10.6792	11.2279	11.1865	11.0343	11.0853	11.0791	10.8167	11.0485	11.1041	10.9838	11.0746	10.9557	11.0662	11.3693	10.9718	11.2959	11.1991	11.3239	11.5505
TRNP1_chr1_201272863	5.58594	5.83893	5.58594	5.58594	5.97446	5.58594	6.23088	5.58594	6.11595	5.94139	5.58594	5.58594	5.94346	6.01701	6.02102	5.58594	6.04406	5.58594	5.58594	5.58594	6.31666	5.89671	6.01217	6.24278
MAN1C1_chr1_202580348	9.37921	9.01078	9.49568	9.0856	9.77594	9.27136	9.98186	9.73933	9.52791	9.50748	9.65515	9.09125	9.72692	8.80521	9.63725	8.96032	9.47201	8.72536	9.50803	8.69774	9.49408	9.18509	9.612	9.10258
PLXNB2_chr10_553361	12.1053	12.9421	12.6231	12.2364	12.5028	12.859	12.5902	13.1851	12.0034	13.0808	12.547	12.7472	13.13	12.5148	13.4764	12.7529	13.4237	11.8365	12.3452	12.599	12.4714	12.7857	12.2906	13.0973
LOC102132587_chr16_40433880	8.74643	8.20365	8.61207	8.10608	8.53215	8.33453	8.4637	8.19502	8.14316	8.2732	8.42709	8.07374	8.26192	8.14112	7.89628	7.82264	8.08321	8.30952	8.04313	7.58026	8.21787	8.31872	7.94958	7.86447
LOC107126472_chr10_29573479	7.68117	7.91896	7.80002	7.08683	8.43508	7.6834	7.67477	7.80088	7.7584	8.11505	7.3155	7.2005	6.49624	6.64378	6.88746	6.71715	6.5744	6.79713	6.8247	6.28044	6.28331	6.45349	6.25627	6.59183
LOC102122418_chrX_35967571	12.2616	13.227	12.6297	13.0849	12.9371	13.0445	12.8375	13.0697	12.8975	12.8232	13.6652	13.0063	13.3386	12.6878	13.8305	12.8061	13.55	11.8568	12.9748	13.4842	12.9433	12.8936	13.0491	12.7545
MDH1_chr13_46418288	9.93229	9.69047	9.89266	9.91611	9.70934	9.92642	9.98882	9.76239	10.1902	10.2852	10.2306	10.3141	10.6066	10.1934	9.48318	10.2522	10.0498	10.049	9.84632	10.0152	9.89119	10.0279	10.1377	9.63508
N4BP2L2_chr17_11972702	9.84171	9.69694	9.58786	9.79254	9.88318	9.53163	9.53285	9.32788	9.77696	9.74359	9.36747	10.3319	9.59992	9.82639	9.57384	10.1648	9.67949	10.0821	9.49864	10.0772	9.18458	9.68018	9.12563	9.43972
CR2_chr1_66033671	9.50107	10.1045	9.50393	10.0104	9.87376	10.3653	9.50636	9.84943	9.04989	9.18362	9.23063	9.05854	8.95019	10.0148	9.00914	10.4325	8.99883	10.068	9.39608	8.91916	9.40391	9.67359	9.46825	9.20589
ABCC10_chr4_127107023	11.4071	11.3348	11.5666	11.1311	11.4713	11.4031	11.6089	11.5279	11.0937	11.197	11.1204	10.6326	10.8899	10.9312	11.2753	11.1409	11.1205	11.1548	11.0447	10.9811	11.2232	11.2123	11.2799	11.4621
DNM3_chr1_29808495	9.42353	9.25224	9.4558	9.10095	9.47089	9.14802	9.01507	8.45248	9.20555	8.20134	9.24983	8.44195	8.27141	9.14502	8.12556	8.66726	8.36351	8.65724	8.4087	7.62171	8.62854	8.10661	8.4254	7.94699
STX12_chr1_200390650	9.9068	10.1276	10.0971	10.0988	9.95898	10.138	10.0942	10.4649	10.1395	10.2193	9.91186	10.8738	10.1619	10.1988	10.7639	10.0951	10.6233	9.92302	10.56	10.6884	10.4967	10.2922	10.3396	10.3361
TUBB3_chr20_78364819	5.97938	6.65111	6.28031	6.14919	5.58594	6.40565	6.04386	5.95544	6.07702	6.86137	6.37828	6.51501	6.29563	6.41247	5.89417	5.92733	6.26209	6.09852	6.35877	5.86057	6.02956	6.34002	5.58594	6.48457
KIF3A_chr6_131663956	7.86766	7.51918	7.53709	7.88936	7.81457	7.44457	7.49913	7.64911	7.37047	7.44857	7.42432	7.60418	7.48417	7.86453	7.85393	7.84055	7.58877	8.34967	7.46882	7.67498	7.3613	7.72232	7.46755	7.27743
ANP32C_chr5_163514642	5.58594	5.58594	6.44478	5.58594	5.58594	5.58594	5.58594	5.58594	5.58594	5.58594	5.58594	5.58594	5.58594	5.58594	6.94977	5.58594	5.94139	5.58594	5.58594	5.58594	6.58624	5.58594	5.58594	5.58594
LOC102139481_chr20_18443133	6.17386	5.83893	5.58594	6.23498	6.06106	6.12193	6.04386	6.25634	6.07702	5.58594	6.08109	6.22901	5.94346	5.58594	6.15989	5.58594	6.3198	5.58594	5.58594	6.33087	6.24816	6.20394	5.88787	5.58594
THEMIS2_chr1_200325383	11.0174	11.3768	11.1576	11.0892	11.4548	11.1835	11.1354	11.584	11.2682	11.4396	10.8227	11.7294	11.6293	10.7237	11.8501	10.9618	11.9633	10.7659	11.978	11.5783	11.7631	11.5001	11.27	11.7329
SH3PXD2B_chr6_171956172	7.94642	8.44225	8.2277	8.23746	7.90549	8.21032	8.68408	8.8137	8.10826	8.63293	8.65214	8.18323	8.15809	8.60074	8.90267	8.45784	8.5665	8.74636	8.71815	8.49644	8.77324	8.60997	8.95042	8.64112
UTP20_chr11_105023469	10.2411	9.92232	10.0231	10.1395	9.95643	9.86273	10.0095	9.9205	10.0103	9.59608	9.80688	9.30684	9.31738	9.89199	9.50967	9.55261	9.56463	9.92172	9.54956	9.28733	9.5897	9.66297	9.91549	9.66068
LOC102124852_chr13_56563337	7.42276	7.3305	7.14619	7.47441	7.27382	7.43704	7.42362	7.59148	7.56021	7.76369	7.69492	8.10687	7.85408	7.68527	7.95737	7.94321	7.67918	7.5897	8.15179	8.2652	8.15972	7.70065	8.17327	7.72651
LOC102130273_chr7_161812086	7.47886	7.94625	7.65974	7.62379	7.66517	7.69579	8.25584	7.64104	7.80988	7.936	7.90427	7.70542	7.76069	7.70907	7.48307	8.14186	7.76367	7.92641	7.90298	7.64195	7.88391	7.82062	7.69634	7.92214
ZDHHC12_chr15_10446184	8.54635	8.65924	8.5408	8.94429	8.60324	8.38715	8.64448	8.53006	8.89237	8.57781	8.74853	8.34641	9.08076	8.53822	8.31149	8.35224	8.07244	8.63485	8.66404	8.97328	9.00518	8.93769	9.3974	9.59011
LOC102119208_chr11_37781842	6.43383	6.17589	6.39404	6.3776	6.37928	6.33971	6.3399	6.25634	6.64673	6.63193	6.28284	6.70399	6.91152	6.58083	6.36382	6.26405	6.42245	6.75433	6.35877	6.66106	6.24816	6.65482	6.59126	6.27426
GPCPD1_chr10_56890329	11.4066	11.1706	11.1885	12.1069	11.7025	11.5548	11.8892	12.0227	12.6438	11.7874	11.6976	13.1518	11.5277	11.6811	11.7691	12	11.5533	11.977	12.3488	13.2986	12.2292	12.0089	12.1788	11.7542
LOC102130874_chr4_120954354	6.67609	6.41464	6.78383	6.49639	6.61337	6.40565	6.23088	6.61212	6.6978	6.46889	5.58594	6.87896	6.63779	6.58083	7.10459	6.5647	6.89018	6.61293	6.64479	7.1065	6.21088	6.56779	6.90868	6.65028
LOC107129910_chr6_10162805	5.58594	5.58594	5.58594	5.58594	5.58594	5.58594	5.58594	6.01221	6.27716	5.58594	5.58594	5.58594	6.09027	5.58594	5.58594	5.58594	5.58594	5.58594	5.58594	6.42194	6.60885	5.58594	7.35071	5.58594
BRE_chr13_82476062	9.44425	9.76749	9.80533	9.82313	9.80599	9.63908	10.0926	10.2895	9.9026	10.2205	9.95079	10.4913	10.8425	10.2185	10.5923	10.1834	10.6323	9.95398	10.6694	10.1917	10.5897	10.3454	10.7794	10.1884
LOC102137396_chr14_78662201	6.45522	6.59425	6.33952	6.54971	6.82518	6.08767	6.30554	6.31904	6.82189	6.29159	6.69323	6.56624	6.40276	6.75797	6.67347	6.74027	6.80115	6.54214	6.4475	6.86291	6.60885	6.31923	6.37632	6.36052
FGF4_chr14_4977554	5.58594	5.58594	5.58594	6.17925	6.40169	5.7764	5.58594	5.95544	5.58594	6.23116	5.80825	5.90947	5.58594	5.58594	6.11781	5.58594	5.7915	5.78055	5.58594	6.22572	5.58594	6.02459	5.58594	5.79527
SCAPER_chr7_54620627	9.39091	9.48584	9.33597	9.47649	9.49397	9.25352	9.49416	9.53603	9.58378	9.29166	9.46447	9.25015	8.88162	9.39135	9.11972	9.21623	9.1738	9.70668	9.23829	9.40033	9.13517	9.49649	9.42215	8.86074
OGFRL1_chr4_102625837	10.6646	10.1122	12.5881	12.0494	11.6757	11.8751	13.3181	11.2163	12.1655	10.5234	10.9179	13.1221	13.5053	11.352	11.6136	11.5005	12.8454	11.1855	12.2099	12.0827	13.1423	10.697	11.5177	11.8825
LOC102136174_chr19_20937207	7.48667	7.44845	7.30149	7.75755	8.13697	7.34279	7.03231	7.35088	7.46483	7.22924	7.71991	6.93114	7.44936	7.68527	7.45404	7.64937	7.3486	7.29994	7.31481	7.75098	7.13204	7.56236	7.41052	7.21321
CLDND2_chr19_52119131	6.51611	7.54394	6.76702	6.91408	6.48522	6.97108	7.07796	7.10168	6.55455	7.41316	6.51396	6.86097	8.64251	7.80015	8.30122	7.70973	9.16641	7.75356	7.25469	7.09605	7.81661	7.95331	7.92372	8.08159
TBCE_chr1_14032077	9.64783	9.64031	9.48529	9.62747	9.72441	9.54144	9.40306	9.51945	9.59785	9.36871	9.72327	9.21798	9.38969	9.6074	9.48095	9.60883	9.32738	9.55822	9.3207	9.2853	9.23785	9.34179	9.45959	9.16032
LOC107127173_chr13_100825930	5.58594	6.09	5.58594	5.58594	5.58594	6.18435	5.58594	6.28845	6.15209	6.37297	5.58594	5.81495	6.09027	6.19334	6.27005	5.58594	6.08736	6.1663	6.03566	6.16549	5.58594	6.34002	6.06205	6.38704
LOC107130478_chr7_156211227	6.20519	6.31663	6.17964	6.33333	6.13375	6.18435	6.04386	5.95544	6.24825	6.16399	5.90002	6.26733	6.09027	6.86006	6.19895	6.50732	6.08736	6.57826	6.25719	6.35475	5.58594	6.43574	6.61202	6.24278
LOC102142513_chr5_158257814	6.02548	5.83893	6.21511	5.9125	6.06106	5.58594	6.04386	5.88791	6.15209	6.29159	6.24771	6.04253	6.35124	6.11292	6.02102	5.82762	6.16398	6.06085	6.08824	6.13275	6.08143	5.98663	6.01217	6.0035
LOC107129821_chr5_128100442	7.03942	6.46774	6.62057	6.64725	6.67892	6.98231	6.14562	6.52587	6.51471	6.98524	5.80825	7.32666	7.54284	6.73987	6.27005	7.14937	6.73703	6.85146	6.52704	7.06411	6.48926	7.30659	6.59126	6.43736
PTGER3_chr1_156293562	6.17386	6.33735	6.14178	6.20777	6.16655	6.21312	6.54373	6.69067	6.30482	6.68598	6.02925	6.72506	6.53915	5.58594	5.89417	6.41276	6.12709	6.40134	6.32659	6.16549	6.79049	6.15081	6.25627	6.50717
CCNT2_chr12_21263912	11.0846	10.9674	10.893	11.0633	11.0538	10.6762	10.6139	10.6688	10.8993	10.4727	11.0836	11.1559	10.3886	10.9176	11.0772	11.0491	10.7101	11.2372	10.8496	11.1297	10.4466	10.8009	10.7672	9.93523
SAMD3_chr4_34302129	7.25609	7.6441	7.35238	6.97108	6.89093	7.00444	7.75433	8.01234	7.77794	8.50078	8.15829	8.21987	7.84113	9.32451	7.52999	9.30882	7.60429	9.10476	7.81122	7.7693	8.10517	8.39583	8.28773	8.59965
POC1B_chr11_92991429	10.0583	10.0059	10.4869	9.45113	10.5798	9.30636	11.9848	10.6698	10.5411	10.8428	11.8993	11.5159	10.2073	11.2275	10.3138	12.1161	10.165	10.5778	11.2093	9.74488	10.9905	9.92183	10.8611	9.88653
LOC102128868_chr15_47923127	6.41182	6.02301	6.96638	5.9125	6.35615	5.58594	6.61746	6.28845	6.61101	6.1271	6.71332	6.66037	6.85359	6.11292	6.52131	6.78491	6.95893	6.82466	7.17826	6.06019	6.34843	6.25263	6.69056	5.58594
MTF2_chr1_133820594	9.68939	9.30925	9.13759	9.59544	9.44926	9.37939	9.4468	8.74348	9.0804	9.30068	9.58146	9.2588	8.97328	9.50345	9.03073	9.40446	9.34055	9.15472	8.85055	9.20384	8.844	9.155	9.17423	8.24415
DRD1_chr6_175151599	6.64297	6.56437	6.71475	7.07679	6.89093	6.6715	7.06295	7.49529	6.87855	7.43099	6.53852	7.47314	8.06784	6.90749	7.75724	6.98254	7.90571	7.06603	6.92871	6.9013	6.87838	6.66853	7.16302	6.8378
LOC107129358_chr3_189849349	5.97938	6.17589	5.58594	6.17925	5.97446	5.58594	5.81562	5.58594	5.98755	5.58594	5.58594	5.98177	6.09027	5.58594	5.89417	5.58594	6.08736	5.97429	5.58594	6.09781	6.08143	6.05944	5.58594	6.17443
LOC102132314_chr14_115126778	9.57292	9.79307	9.65237	9.51942	9.52187	9.93264	9.67579	9.38627	9.44075	9.73034	9.34979	9.42158	10.178	9.25438	9.70562	9.26487	10.1047	9.44449	9.93242	9.27511	9.93581	9.60591	9.46609	9.6661
CLEC1A_chr11_10408889	6.89356	7.74752	7.33228	6.78971	7.08807	7.03682	6.86449	7.28796	6.35695	7.31987	7.04812	7.33858	8.98752	7.74014	9.41004	9.00694	9.63037	7.94252	7.12436	7.06411	7.11863	7.29152	6.56998	7.38689
H3F3A_chr1_84877108	13.4408	13.3667	13.3187	13.4333	13.661	13.4727	13.7411	13.8411	14.0224	14.1275	13.6625	14.6008	13.8845	13.9077	14.3299	14.0099	14.1584	13.831	14.5828	14.5974	14.3476	13.8113	13.8819	14.1389
TBP_chr4_78092	9.12026	9.26627	9.1561	9.32454	9.06599	9.20485	9.3169	9.26451	9.37887	9.21499	8.95069	9.09448	9.03765	9.26461	9.19803	9.25527	9.00438	9.33476	9.18058	9.18217	9.01164	8.94653	9.36989	9.46279
LOC102122805_chr1_20372385	8.05146	8.17734	8.01299	8.12815	8.02117	7.96763	8.21995	8.16805	8.1032	8.29175	8.36209	8.00494	8.55667	8.13542	8.17164	8.21114	8.4524	8.24702	8.15179	8.08616	8.29535	8.22602	8.36065	8.03051
LOC102137280_chr15_57072957	6.73899	6.62314	6.6402	7.03572	6.35615	6.65612	5.58594	6.28845	5.87037	5.87641	5.58594	6.43155	6.61894	6.55879	6.61147	6.41276	6.53379	6.69413	5.58594	6.13275	5.58594	6.15081	6.01217	5.58594
TLDC1_chr20_72764613	7.47886	7.78364	7.62817	7.87887	7.77273	7.73824	7.70183	7.86384	7.87753	7.82366	8.09757	7.33858	7.88589	8.21846	7.79528	8.09854	7.90571	8.06973	7.91767	8.25678	7.69617	8.24434	7.822	8.31168
OCIAD1_chr5_48916111	10.6034	10.5326	10.5013	10.5976	10.4502	10.5901	10.7053	10.6251	10.521	10.5826	10.839	10.6567	10.5372	10.7246	10.708	10.7685	10.6189	10.625	10.6983	10.5132	10.6901	10.5177	10.6229	10.4345
LOC102128534_chr3_59763176	6.29041	6.02301	6.14178	6.17925	6.13375	6.2668	5.58594	5.58594	5.93402	5.58594	5.58594	5.58594	5.58594	5.58594	5.58594	5.58594	5.58594	5.58594	5.58594	5.92204	5.58594	5.58594	5.58594	5.58594
LOC102144847_chr1_209150789	6.62594	5.94326	6.51515	6.00694	6.40169	6.01059	6.04386	5.58594	5.58594	5.87641	5.97023	5.58594	5.58594	5.58594	5.96309	5.58594	5.87641	5.58594	5.58594	5.58594	5.9705	5.58594	6.01217	5.58594
L3MBTL4_chr18_67038951	5.58594	5.94326	6.24857	5.9125	5.58594	5.96603	5.98292	5.58594	5.98755	5.58594	5.97023	5.58594	5.99842	5.58594	5.89417	5.58594	6.12709	5.58594	5.9758	5.86057	5.58594	5.58594	5.9554	5.58594
LOC102129023_chr9_31281990	7.13734	7.39436	7.30149	6.94865	7.06664	6.68662	7.89259	8.11244	8.11832	8.19641	8.11607	8.55519	7.93526	7.7854	8.44774	7.96768	8.5964	7.5897	8.71406	7.68796	8.33251	7.47415	8.11789	8.11461
LOC107127742_chr16_17339477	5.58594	5.98519	5.58594	6.00694	5.92266	6.08767	5.98292	5.58594	5.93402	5.58594	5.80825	5.58594	5.58594	5.58594	6.23554	5.58594	6.23115	5.58594	5.90458	6.61154	5.58594	6.2756	5.58594	5.88171
PAPD4_chr6_77908044	10.6142	10.635	10.5217	10.8033	10.4374	10.674	10.5924	10.7935	10.7549	10.5566	10.5431	11.0368	10.3769	10.7154	10.8097	10.5889	10.4476	10.8416	10.8805	10.899	10.7556	10.6788	10.8347	10.5812
LOC102134501_chr15_17871260	6.02548	6.02301	6.24857	5.77475	5.92266	6.05079	5.81562	5.88791	6.18596	6.08737	5.58594	5.81495	6.49624	5.9596	5.58594	5.58594	6.08736	5.92251	6.03566	6.01919	6.02956	5.58594	5.9554	6.41262
LOC102120197_chr10_9290524	6.93193	6.97568	7.23743	7.49585	7.44226	7.03682	7.12183	7.47698	7.79081	6.86137	7.88258	6.87896	7.66011	7.40921	7.02286	7.29493	7.39505	7.40966	7.09642	7.86295	7.29358	7.48714	7.54848	7.03505
LOC102136329_chr4_111173895	6.45522	6.48466	6.57995	6.41929	6.63021	6.48536	6.30554	6.45474	6.4286	6.16399	6.34791	5.58594	6.49624	6.55879	6.36382	6.5365	6.46888	6.30713	6.41908	6.42194	6.53916	6.53673	6.50276	6.48457
PLS1_chr2_44707039	6.41182	6.45044	6.05653	5.9125	6.33223	6.60834	6.30554	5.58594	6.30482	6.1271	6.02925	5.90947	5.58594	6.2296	5.89417	5.58594	6.12709	6.3319	6.32659	6.13275	6.02956	6.50446	5.9554	5.58594
PUS10_chr13_49093448	8.92156	8.67258	8.7827	8.68277	8.80574	8.61147	8.49881	8.65048	8.67877	8.55133	8.79436	8.68601	8.71655	8.87733	8.53312	8.84943	8.86179	9.01409	8.62096	8.36238	8.39898	8.67017	8.48293	7.94699
SESN2_chr1_199919985	10.0752	10.5049	10.4405	10.0196	10.4484	10.3836	10.1788	10.4144	10.2778	10.1175	9.5793	10.1936	9.78319	9.47514	10.5923	10.0607	10.6552	10.4335	11.0694	10.5337	10.5549	10.0676	9.68439	10.4451
TMEM186_chr20_9100049	8.81504	8.57928	8.82314	8.75423	8.60654	8.77152	8.75183	8.55086	8.65856	8.82144	8.60565	8.67303	8.67118	8.47723	7.9966	8.49133	8.24488	8.34571	8.31924	8.46048	8.4188	8.61276	8.45667	8.90454
C1H1orf21_chr1_42345011	7.17829	7.95968	7.57097	7.0146	6.94067	7.35901	8.14523	8.23711	7.46483	8.3679	8.35696	8.01898	7.54284	8.14112	7.9032	7.88429	7.74996	8.289	7.72109	7.33257	7.93399	8.29787	8.06016	7.71188
LOC102146024_chr19_54185974	8.18144	7.47464	7.74279	8.16272	7.95931	7.39082	7.58997	7.7937	8.03566	7.83016	7.88985	7.96191	7.551	7.97181	7.34136	7.94321	7.39505	8.28486	7.53918	7.99208	7.13204	7.7698	7.84298	7.25641
HBP1_chr3_139641765	11.6775	11.5084	11.4603	11.7123	11.6949	11.5604	11.5613	11.7569	11.8773	11.8037	11.6016	12.5375	11.6543	11.9106	12.3353	12.0661	12.0486	12.0876	12.5484	12.4306	12.2729	11.6171	11.8745	11.6791
PCYT1A_chr2_509702	10.9825	11.4622	11.3988	10.9745	11.2147	11.4045	11.267	11.5565	10.9155	11.3491	10.8081	11.6307	11.2726	11.4286	12.0661	11.5079	11.943	11.3805	11.983	11.5074	11.8304	11.4825	11.3672	11.6715
TUFM_chr20_27497499	11.5262	11.77	11.6565	11.6522	11.4357	11.7902	11.5508	11.5366	11.4006	11.6099	11.4999	11.0276	11.9054	11.2052	11.3714	11.2174	11.6586	11.3348	11.3929	11.2406	11.5183	11.6064	11.6497	11.6643
MAP7_chr4_40664727	6.99296	7.88169	7.22641	7.7401	7.13992	8.04558	7.49913	6.59136	7.67716	6.89019	7.54339	7.21374	6.99283	6.92283	6.5898	6.92709	6.72032	6.8646	7.29113	6.73808	6.87838	7.00985	6.8624	6.63122
HPS3_chr2_51343179	9.32334	9.32609	9.23527	9.54999	9.64268	9.34988	9.36332	9.5463	9.4466	9.49576	9.26609	9.5861	9.37466	9.56466	9.28511	9.43591	9.18115	9.49635	9.46767	9.2792	9.37671	9.30633	9.51918	9.08098
RABGGTB_chr1_151480677	8.28743	7.91436	7.88803	8.30833	8.3307	7.89549	8.11938	8.13496	8.22899	8.20625	8.42709	7.96918	7.98287	8.15807	8.07179	8.12758	7.95971	8.55525	7.90298	8.23551	7.80892	8.0236	7.71942	7.79039
LOC102124766_chr1_131680127	5.58594	5.98519	6.00722	5.96276	5.58594	5.91534	6.18984	6.28845	5.93402	6.08737	6.24771	6.61456	6.13022	6.01701	6.19895	6.26405	6.08736	6.0198	6.03566	6.28044	6.37882	5.83984	6.18656	5.58594
ABHD4_chr7_86266200	10.01	10.4441	10.448	10.0791	10.2106	10.2577	11.2109	10.9326	10.5052	10.7727	10.7199	10.8531	11.0137	10.7736	11.2488	11.1826	11.2973	10.7104	10.9517	10.5481	10.9569	10.6899	10.8069	10.9498
HNRNPK_chr15_94779031	13.8586	14.0009	13.9904	13.7881	13.9569	14.0288	14.0057	13.8876	13.7086	13.9129	13.7831	14.2492	13.8606	14.0011	14.2027	14.1135	14.1021	13.9082	14.23	13.94	14.1393	13.8968	13.8407	13.838
DHRS9_chr12_57956827	8.4628	7.92812	8.53265	8.14122	8.71425	8.1503	9.2574	9.45985	9.84926	9.56466	10.0907	10.3589	10.0274	9.58924	10.4988	9.65566	10.3121	9.08614	10.5578	10.7268	10.2824	9.70885	9.33	10.0209
AGPAT4_chr4_9652537	7.09487	8.14664	7.38191	7.63018	7.01118	7.65191	8.13881	8.00622	7.38817	7.94792	7.24516	7.96918	8.63889	7.24974	8.98721	7.74846	9.20298	7.65777	7.44796	7.43922	7.41499	7.98452	7.69634	7.83801
LOC102145365_chr9_48093018	5.58594	5.98519	5.88436	5.85277	5.97446	5.58594	5.58594	5.58594	5.58594	5.94139	5.58594	5.90947	5.58594	7.8363	5.58594	7.0004	5.58594	6.7247	5.58594	6.06019	5.58594	6.02459	5.58594	6.57144
PPP3R1_chr13_41697331	11.7512	11.797	11.9841	11.576	12.0554	11.9421	11.8994	12.118	11.8439	11.7846	11.4191	12.6179	11.338	12.0589	12.7197	12.0185	12.3281	12.0771	13.0795	12.541	12.839	11.9494	12.1344	12.013
TNIP3_chr5_120110283	6.06707	5.76494	6.3673	6.23498	6.2549	6.01059	5.81562	6.18663	6.21792	5.58594	6.40742	6.04253	6.16732	5.58594	5.89417	6.22097	6.12709	5.58594	6.35877	6.22572	6.17108	5.58594	5.58594	6.52915
GATC_chr11_124351194	8.73723	8.72979	8.78611	8.74584	8.78559	8.69968	8.71836	8.53006	8.67877	8.48083	8.80185	8.27883	8.46521	8.79104	8.48433	8.58722	8.39805	8.65724	8.48792	8.65403	8.51389	8.76844	8.72147	8.67778
ALAD_chr15_24175166	8.65812	8.99397	8.69816	8.87693	8.83682	8.59886	9.13667	8.53424	8.54192	8.61844	9.10662	8.41083	9.25772	8.55938	9.22765	8.93239	9.05336	8.51368	8.82049	8.94519	9.02129	8.98132	8.98723	9.35926
JPH3_chr20_75971957	5.92693	5.58594	5.9511	5.58594	5.92266	5.91534	5.58594	6.3764	5.58594	6.44603	5.58594	6.14399	5.58594	6.01701	5.58594	6.00357	5.58594	5.58594	5.58594	5.58594	5.58594	5.58594	5.58594	5.88171
LOC102139071_chr17_96776324	6.20519	5.58594	6.28031	6.26101	6.57869	5.58594	5.58594	6.14833	6.97081	5.58594	6.75227	5.98177	5.94346	6.19334	5.58594	5.58594	6.08736	5.92251	5.90458	6.33087	6.08143	6.05944	5.58594	5.94787
KHDRBS2_chr4_111574164	6.47604	5.58594	6.33952	6.26101	6.56081	6.42637	6.30554	5.95544	6.35695	6.1271	6.02925	6.09589	6.13022	6.60231	5.58594	6.44557	5.94139	6.2814	6.25719	6.06019	6.17108	6.12216	6.42943	5.58594
LOC102119195_chr3_57923113	8.57428	8.15823	8.13825	8.39749	8.2982	8.05502	8.12589	7.85699	8.26547	7.91792	8.47038	8.06026	7.80821	8.1748	7.94403	8.13474	7.99453	8.30135	7.96787	8.0957	7.89841	7.97567	7.94958	7.54731
SLC25A35_chr16_8407935	7.084	7.14135	7.25917	7.27101	7.08807	6.93664	7.26971	7.19855	6.95811	6.97217	6.7897	7.13193	6.92551	7.05181	6.9796	7.03527	7.108	6.83815	7.24229	6.9013	7.27012	6.97036	7.38098	7.38689
SLC25A38_chr2_94288226	10.6388	10.6065	10.8701	10.593	10.6508	10.369	11.6894	10.6744	11.0674	10.721	11.4311	10.907	11.0192	11.0485	10.4932	11.6006	10.894	10.8532	11.3157	10.0643	11.1797	10.4538	11.2089	10.6474
XPNPEP2_chrX_126619807	6.20519	6.31663	6.14178	6.56674	6.2549	6.01059	6.43397	6.14833	6.57379	6.19855	6.46251	6.48816	6.65626	6.01701	6.49717	6.17453	5.99603	6.61293	6.41908	6.95039	6.37882	6.48783	6.34823	6.70519
NFYB_chr11_107807961	8.8943	8.10327	8.29237	8.63504	8.61638	8.69673	8.43807	8.16259	8.83372	8.79921	8.53061	9.03855	8.67472	8.66449	8.09595	8.97603	8.24964	8.75231	8.46365	8.79569	8.18328	8.45644	8.46986	7.92214
LOC102141382_chr9_48584615	6.10522	5.89559	6.05653	6.0468	5.58594	5.96603	6.30554	5.95544	6.11595	5.58594	6.12783	6.14399	5.58594	6.11292	5.58594	6.22097	5.58594	6.25461	5.81148	5.86057	5.9705	5.94455	5.88787	5.94787
LOC102126648_chr12_11526228	6.96896	6.14879	6.62057	6.64725	6.72519	6.18435	6.43397	6.61212	6.82189	6.90431	6.24771	7.31463	6.37746	6.66381	7.14333	6.17453	7.03598	6.91554	7.85023	7.11686	7.07741	6.61238	6.83034	6.8833
LOC102128468_chr6_169680420	10.2443	10.441	10.5013	10.0714	10.4592	10.5901	10.5542	10.6623	10.396	10.8851	10.1703	10.5286	10.7243	10.7191	10.8343	10.6436	10.8511	10.6876	10.9889	10.6715	11.0478	10.4774	10.9791	10.6364
ABHD17B_chr15_82624112	8.72176	8.35169	8.3726	8.28511	8.35459	8.36859	8.24993	8.3127	8.08278	7.83662	8.17012	8.00494	8.12692	8.32686	8.41491	8.25763	8.5165	8.76412	8.17009	7.83439	8.37379	8.36616	8.08933	7.76238
LOC102123917_chr12_10463036	6.96896	6.77958	6.81662	7.02521	6.71002	6.98231	6.49073	6.67166	6.38162	6.86137	6.58557	6.37038	7.19512	6.72142	6.52131	6.71715	6.63192	6.8646	6.41908	6.42194	6.73375	6.5524	6.76297	6.63122
SDHAF1_chr19_36483478	8.58804	8.62396	8.49957	8.60747	8.79426	8.42714	8.54269	8.38435	8.55293	8.51261	8.62274	8.33537	8.65692	8.1124	7.9966	8.28989	8.28711	8.47807	8.32467	8.31465	8.41387	8.52049	8.42087	8.09269
B4GALT1_chr15_45710392	11.6309	11.9228	11.7999	11.5768	11.7055	12.0062	11.7551	11.9652	11.5813	11.8764	11.3645	11.9293	11.7431	11.8574	12.1562	11.8252	11.8162	11.757	11.8764	11.825	11.8034	11.9103	11.6797	12.2088
MAK16_chr8_34158180	8.1252	8.2258	8.2629	8.17123	8.15534	7.95756	8.20165	8.04256	8.14807	7.83016	8.36209	7.78274	7.73978	8.18034	7.76494	8.17694	7.92998	8.00508	7.77916	7.77536	7.74569	7.92135	7.97495	7.83131
LMNTD2_chr14_371489	6.98103	7.19158	6.90904	7.18258	6.66297	7.45951	7.06295	7.15114	7.05575	7.24999	6.77116	6.70399	7.3093	6.70261	6.99421	6.64415	7.36739	6.99916	6.8247	7.32396	6.91152	7.37922	7.19839	7.23501
GNAT2_chr1_117130725	6.47604	6.62314	6.17964	6.31009	6.50478	6.36238	6.23088	6.2225	6.82189	6.37297	6.53852	6.26733	6.26598	6.51291	6.07192	6.26405	5.99603	6.25461	6.08824	6.16549	6.48926	6.09181	6.59126	6.2096
TTBK2_chr7_19745321	9.42921	9.0701	8.83636	9.05664	9.31407	9.08883	8.69703	8.60752	9.01608	8.28251	8.86757	7.96918	7.87326	8.96182	9.25144	8.58206	8.49679	9.39634	8.79753	9.01071	8.57239	8.80298	8.63477	8.54901
U2AF1_chr3_3638494	10.6766	10.7363	10.6496	10.7628	10.5749	10.9336	10.6003	10.7167	10.6645	10.792	10.5985	10.8148	11.0639	10.567	10.9023	10.6916	11.0202	10.3536	10.9939	10.8343	10.9044	10.7323	10.8305	10.9342
TRIM4_chr3_44233270	10.4495	10.2903	10.4796	10.3621	10.6532	10.1109	10.3357	10.2883	10.4846	10.2134	10.2938	10.6271	10.2205	10.3701	10.3557	10.1867	9.98716	10.5152	10.4083	10.5363	10.3397	10.3773	10.2333	10.3507
HSPA14_chr9_15358299	8.65486	8.41378	8.28262	8.63807	8.4201	8.49019	8.34167	8.45691	8.66533	8.84333	8.6312	9.2588	8.57579	8.56775	8.23255	8.82791	8.25438	8.59562	8.39333	8.74013	8.22921	8.48119	8.50444	8.07041
SRPK2_chr3_137533958	11.0434	11.0649	10.9986	10.5372	11.2863	10.9143	10.9431	11.0573	11.1865	10.9754	10.5684	11.4093	10.6702	11.0891	11.3857	10.9362	11.1642	11.284	11.5819	11.3328	11.4754	11.2214	10.8363	11.2096
RAG1_chr14_30836857	6.10522	5.58594	6.05653	5.77475	5.58594	5.58594	6.09738	5.58594	5.78723	5.79151	6.6302	5.58594	5.58594	5.58594	5.58594	5.58594	5.58594	5.58594	5.58594	6.13275	6.24816	5.76559	5.58594	5.58594
AMMECR1_chrX_107324626	9.27574	9.20748	9.17177	9.30389	9.0731	9.19449	9.01163	8.9692	8.9376	8.73034	9.06379	8.85999	8.76714	8.97438	8.94882	8.90801	8.72695	9.02391	8.73439	8.91653	8.8692	8.95968	9.08946	8.7449
NEU3_chr14_70280181	9.95604	9.87862	9.87212	9.89749	9.79889	9.70163	9.70993	9.65652	9.87978	9.43978	9.63656	9.36669	9.37897	9.87213	9.57593	9.67971	9.44382	10.0091	9.57659	9.64426	9.51009	9.71271	9.89478	9.68404
LOC107127460_chr1_175427586	6.20519	5.58594	5.88436	6.17925	5.97446	6.21312	5.98292	6.10708	6.07702	5.94139	5.90002	6.04253	5.58594	5.80208	6.07192	6.00357	5.94139	5.97429	5.9758	6.13275	5.58594	5.94455	6.06205	5.58594
PPEF1_chrX_16558498	7.59122	7.6441	7.158	7.72833	7.75439	7.32635	7.13609	7.80803	7.18784	7.6423	7.43469	7.2902	7.6375	7.87843	7.49259	7.99964	7.37668	8.30544	7.87309	7.58726	7.86925	7.94426	7.82903	7.74098
MRPL10_chr16_33144288	10.5272	10.661	10.4383	10.586	10.3334	10.5487	10.6777	10.9026	10.704	11.0538	10.6721	10.4418	11.0805	10.6126	10.4598	10.6387	10.5954	11.0977	10.6537	10.7156	10.708	11.0467	10.8701	11.1606
CUL3_chr12_114248338	11.2186	11.1991	11.0813	11.1698	11.1505	11.1219	11.1432	11.2131	11.075	11.3355	11.2398	11.8188	11.1398	11.3774	11.5403	11.4352	11.414	11.2235	11.4982	11.1641	11.262	11.0236	11.1558	10.7655
PERP_chr4_42398595	7.73356	7.43515	7.44817	7.1261	7.06664	7.36704	6.93483	7.449	6.98336	7.58879	6.86057	7.18711	7.47556	7.28337	7.28648	7.41228	7.31012	7.85427	7.47911	7.35802	7.41499	7.93514	7.64892	7.89682
LOC102138476_chr11_9858138	5.86458	5.83893	6.17964	6.14919	6.28171	6.40565	6.14562	6.69067	6.24825	5.58594	6.08109	5.98177	5.99842	6.06745	5.58594	5.58594	5.58594	6.13351	5.58594	5.58594	5.58594	5.94455	5.58594	5.58594
EGR3_chr8_22857562	7.33791	7.23972	7.29105	7.40776	7.24639	7.81359	6.88253	7.2441	6.90575	6.90431	6.46251	7.02838	6.96641	7.07852	7.25229	7.0004	7.43097	7.1693	6.78752	7.16726	6.75304	7.24515	6.70919	6.8833
PDP2_chr20_55021498	7.65416	7.83846	7.67524	7.79737	7.41038	7.8579	7.51989	7.60822	7.2486	7.22924	7.49515	6.98086	7.0058	7.67724	7.52075	7.48471	7.64228	7.54705	7.39423	7.22498	7.25822	7.7698	7.35071	7.61252
CAPZA1_chr1_114121251	12.3838	11.2787	10.378	10.5968	12.1351	12.3669	11.8217	12.4966	12.8182	13.0116	11.4197	12.8442	12.845	13.0342	12.7594	13.4677	11.9533	12.5507	11.9024	11.8029	12.9699	10.9028	12.1263	11.6575
CLEC10A_chr16_7105988	6.73899	7.32319	7.34237	7.1261	7.11946	7.3346	8.50868	9.51528	7.48936	9.3252	8.08509	9.16065	8.956	8.47723	8.31149	8.40017	9.21973	7.74119	7.29113	7.56613	8.0223	8.0107	7.94958	7.53047
LOC102145963_chr7_131943148	5.92693	6.02301	6.31057	6.20777	5.58594	6.31628	6.40394	6.14833	6.07702	5.79151	6.24771	5.58594	5.94346	6.41247	6.61147	6.06762	6.42245	6.1663	6.03566	6.37784	6.1282	6.09181	6.34823	6.24278
SH3BP5_chr2_32246731	7.33791	7.75794	7.63614	7.51693	7.7169	7.77355	7.21808	7.53992	7.37047	6.97217	7.3155	7.66952	7.40443	7.06524	7.63598	7.25312	7.43097	6.96412	7.68671	7.43134	7.56337	7.44776	6.99555	7.59653
RALY_chr10_65368933	12.0428	12.469	12.3224	12.2541	12.0766	12.4931	12.4983	12.5196	12.2268	12.6064	12.2351	12.4079	12.8681	12.3235	12.5659	12.3754	12.6733	12.438	12.6329	12.4575	12.6815	12.7091	12.4448	12.9479
SP3_chr12_62835007	11.8051	11.6294	11.7398	11.8052	11.789	11.7571	11.709	11.5509	11.9546	11.4115	11.7973	12.2617	11.3696	11.9359	12.0654	11.9962	11.6651	12.0461	12.2944	12.1847	11.9458	11.6307	11.768	11.3952
ZNF324B_chr19_59070079	7.73356	7.46814	7.51981	7.69239	7.52593	7.51043	7.61887	7.63291	7.65603	7.29042	7.64346	7.26526	7.40443	7.66103	7.49259	7.48471	7.43097	7.6775	7.41601	7.4779	7.67069	7.59836	7.49511	7.82458
PSD4_chr13_17305826	13.2963	13.4477	13.4513	13.1205	13.2288	13.3688	13.4244	13.4328	13.0883	13.356	12.9889	13.2047	13.1358	13.2085	13.509	13.3839	13.5984	13.1805	13.6626	13.0584	13.4893	13.2972	13.332	13.7303
LOC107130913_chr9_132105473	5.92693	6.27315	6.39404	5.85277	6.28171	6.12193	6.51766	5.95544	6.33138	6.2621	6.24771	6.22901	6.09027	6.11292	6.23554	6.17453	5.87641	6.30713	6.35877	6.22572	6.1282	6.12216	6.14827	6.30426
LOC102132199_chr7_59805682	6.23493	5.58594	5.88436	6.17925	5.97446	5.7764	5.58594	6.3764	5.58594	6.23116	5.80825	5.81495	5.58594	6.15463	6.15989	5.58594	5.7915	5.78055	5.58594	6.50313	5.58594	6.09181	5.79963	5.94787
ZNF674_chrX_44911382	7.28399	7.74227	7.42021	7.68631	7.53327	7.26696	7.70183	7.83623	7.67015	8.0229	7.72813	8.23783	7.85408	7.87843	7.61892	7.86697	7.74306	8.06973	7.50951	7.55185	7.3938	7.55626	7.53094	7.191
LOC102125526_chr14_81642942	6.02548	6.31663	6.00722	6.23498	6.22689	6.08767	6.04386	5.58594	6.24825	5.94139	6.21046	5.81495	6.49624	6.11292	5.58594	6.00357	6.16398	6.35581	6.25719	6.30614	6.43603	6.2756	6.22243	6.0035
MPST_chr10_14243214	8.60504	9.12126	8.87211	8.60437	8.51468	8.95759	10.3774	8.93505	9.48689	9.3362	10.1902	9.33436	9.52028	10.1055	8.8892	10.8082	9.06931	9.7863	9.73487	8.43474	9.7113	9.05866	9.41544	9.41627
SAP18_chr17_527872	10.8574	10.9135	10.8653	10.8684	10.754	10.9287	10.9714	10.8729	10.7958	11.025	10.8623	10.8933	11.2458	10.9914	10.8746	11.1296	11.104	10.9219	10.9091	10.8246	10.9775	10.9612	11.1598	10.8755
FLCN_chr16_17524746	10.5636	10.4012	10.7773	10.5171	10.5922	10.3524	11.2359	10.2785	10.2063	10.205	10.7335	10.1152	10.2826	10.5432	10.8738	10.466	10.7983	10.5392	11.3674	10.3294	11.1882	10.7291	11.039	10.7375
LOC102124742_chr13_45325985	8.66785	8.0376	8.20199	8.3236	8.25221	8.20612	7.96766	8.21623	8.32708	8.56274	8.32051	8.51684	8.31332	7.991	7.21709	8.42931	7.3486	7.98455	8.00944	8.29426	8.36869	8.26242	8.79968	8.13618
USP32_chr16_47478661	10.921	10.9625	11.1359	10.7731	11.4302	10.9907	11.353	11.3899	11.5287	10.9859	10.9674	12.2527	10.6859	11.587	12.2321	11.4958	11.4502	11.5057	12.0357	11.931	11.6392	11.2227	11.2657	11.0724
LOC102133794_chr12_90099652	5.58594	5.58594	5.58594	5.58594	5.58594	5.58594	6.37263	5.58594	5.58594	6.29159	6.28284	5.81495	5.58594	5.58594	5.58594	5.58594	5.94139	5.58594	5.58594	5.78028	5.58594	6.22878	6.01217	5.79527
PTGR1_chr15_26009959	6.20519	6.51748	6.33952	6.53231	6.35615	6.50408	7.17781	6.78037	7.11267	7.30032	7.09036	7.87923	7.81486	7.37895	6.96479	7.90986	7.3486	7.07679	7.47911	6.64486	7.14529	6.72144	6.96737	6.68725
LOC102118178_chr19_6222031	6.10522	6.54903	6.3673	6.20777	6.16655	6.36238	6.14562	6.72757	6.15209	7.02353	6.12783	7.4077	6.37746	6.84375	7.13056	6.88844	6.89018	6.9279	7.09642	7.13729	7.10505	6.25263	6.56998	6.7228
LOC102120338_chr19_37307147	5.92693	6.25025	6.24857	6.61593	7.16002	6.54029	6.40394	6.67166	6.21792	6.19855	5.97023	5.90947	6.4739	6.01701	5.58594	6.59199	6.55434	6.06085	6.03566	6.25368	6.31666	6.43574	5.79963	6.36052
RPP25L_chr15_44523517	9.15733	9.17063	8.99202	9.17738	9.16693	9.51678	9.1862	8.99052	9.36658	9.31633	9.02283	9.12322	9.8295	9.02656	9.23297	9.25527	9.5795	9.13675	9.57882	9.40033	9.37671	9.40058	9.11736	9.54761
LOC107130643_chr8_86668110	5.92693	5.76494	6.31057	5.58594	6.2549	5.58594	6.66339	6.0621	6.07702	6.29159	6.17068	6.04253	5.79271	6.62329	5.58594	6.74027	5.7915	6.1663	5.90458	5.58594	5.58594	5.98663	6.01217	6.05238
LOC107130287_chr7_156392751	5.92693	5.98519	5.58594	5.58594	5.58594	5.96603	5.58594	5.58594	5.93402	5.79151	5.90002	5.98177	5.58594	5.58594	5.58594	5.58594	5.87641	5.58594	5.58594	6.16549	5.8084	6.22878	5.58594	6.05238
NARS_chr18_22948759	10.8206	10.5463	10.7272	10.8047	10.4762	10.6524	10.8819	10.7683	11.024	10.9095	11.1476	10.9034	10.9978	10.8558	10.3952	11.1042	10.945	10.9744	10.8208	10.8603	10.7315	10.7208	10.8196	10.5177
EML6_chr13_55090820	6.51611	7.0337	6.67823	6.08337	6.67892	6.65612	6.49073	5.58594	6.51471	6.37297	6.73299	5.98177	6.69212	6.87612	7.21709	6.44557	6.49111	6.67846	6.4475	6.62835	6.48926	6.45349	6.45465	6.74008
RTN4_chr13_55009653	11.0526	11.9154	11.4624	11.4233	11.438	11.7062	12.1297	11.8568	11.8766	11.6678	11.9476	12.1448	12.3085	11.2059	12.8233	11.8923	12.7801	11.3629	12.8	11.8984	12.3378	11.7489	12.0254	11.7525
RGS3_chr15_23981118	10.1492	10.9545	10.6054	10.259	9.97291	10.5422	11.0893	11.2586	10.6308	11.388	10.747	11.3319	11.3214	11.3133	11.6372	11.2854	11.7041	11.4017	11.6464	11.088	11.5544	11.4742	11.5617	11.5009
CHEK1_chr14_121423508	7.56953	7.90045	7.53709	7.64287	7.36933	7.6834	7.48862	6.83047	7.37935	6.84665	7.29251	6.93114	7.0058	6.95286	7.03691	7.06907	7.02351	7.05516	6.64479	6.93833	6.97483	6.96026	7.13882	6.86836
CAMK4_chr6_109936760	12.5267	11.8474	12.1554	11.8142	12.1875	11.7536	11.5964	10.9877	11.7481	10.6691	11.6274	11.1202	10.1291	11.2942	10.1708	11.3413	10.3143	11.2434	10.7961	10.3392	10.7755	10.7279	10.9134	10.3121
LOC102118459_chr4_142955060	6.10522	5.83893	5.88436	6.17925	5.78064	5.58594	5.98292	6.01221	5.78723	5.99604	5.58594	5.58594	5.8781	6.11292	5.96309	5.92733	6.23115	5.58594	6.21942	5.92204	6.17108	5.94455	6.10702	6.2096
CRTAP_chr2_14220934	9.62823	9.64165	9.73177	9.91734	9.76578	9.46787	9.48679	9.95937	9.54798	9.96758	9.39727	10.1418	10.3812	9.83326	10.1513	9.73813	10.3825	9.4001	10.0349	10.3917	9.83067	10.2871	9.79172	10.7554
LOC107129495_chr1_64141975	6.34154	5.98519	6.39404	6.41929	6.67892	6.08767	6.40394	6.45474	6.68109	6.3469	6.58557	6.37038	6.23487	6.41247	6.15989	6.06762	6.26209	6.19724	6.4475	6.25368	6.08143	6.37984	6.25627	6.17443
EXOSC4_chr8_145715015	8.53218	8.53606	8.53265	8.63807	8.68653	8.49019	8.34167	8.27794	8.31411	8.55133	8.10993	8.56931	8.96178	8.42274	8.39098	8.4119	8.82141	8.14985	8.70996	8.56906	8.73452	8.65942	8.65408	8.79238
LOC102143897_chr11_75933195	8.3659	8.68579	8.49957	8.50477	8.37418	8.54064	8.50868	8.81027	8.51587	8.7236	8.6438	8.48737	8.77375	8.71423	9.01534	8.58722	9.00161	8.61537	9.07041	8.83806	9.06546	8.81269	8.60331	9.30917
DHX8_chr16_55163967	11.7166	11.912	11.8951	11.6026	11.7157	11.7434	11.9492	12.1502	11.7442	11.7209	11.2695	11.9194	11.49	11.3145	12.0805	11.8534	11.9675	11.7676	12.2063	11.5348	11.7502	11.7725	11.7073	12.2128
LOC102145519_chr11_107526392	6.17386	6.09	6.41984	6.41929	6.48522	6.08767	5.58594	6.3764	6.03459	6.31981	5.90002	6.63776	5.8781	6.35676	6.47229	5.58594	6.26209	5.58594	6.29281	6.50313	5.58594	6.36021	6.31897	6.05238
CISH_chr2_105858805	10.4898	10.7462	9.37479	10.2954	10.7895	10.605	9.69723	10.2575	10.1925	9.84236	10.8938	9.57232	10.9452	9.56672	10.6319	10.18	8.5964	10.0856	9.88282	10.9699	10.293	11.4791	10.9608	10.8802
KAT7_chr16_35181280	11.6107	11.7011	11.9107	11.7407	11.7325	11.4999	11.732	11.6047	11.6417	11.4603	11.4845	11.5093	11.4267	11.7842	11.6862	11.5829	11.4722	11.8727	11.8791	11.6809	11.6775	11.6078	11.6954	12.0317
LAMTOR5_chr1_116325210	7.33791	7.07075	7.09771	7.16406	6.99974	7.45951	7.62835	7.40092	7.60533	7.99455	7.91853	7.75747	7.94131	7.21512	7.14333	7.64937	7.55715	6.9876	7.51948	7.80521	7.42545	7.87434	7.50416	7.7973
CABP5_chr19_48829206	6.02548	6.14879	6.41984	6.17925	5.97446	6.05079	5.81562	5.95544	6.24825	5.58594	5.58594	6.30347	5.94346	6.06745	6.23554	5.58594	5.87641	5.92251	5.81148	6.06019	5.58594	5.58594	5.88787	6.24278
LOC102119566_chr3_57812671	6.49633	6.09	6.44478	5.9125	6.52388	5.96603	6.40394	6.0621	6.24825	6.31981	6.58557	6.37038	5.99842	6.66381	6.63261	6.00357	6.37296	6.44422	6.17909	6.44304	6.4631	6.178	6.31897	5.58594
CAT_chr14_32959487	12.5951	12.802	12.7194	12.6575	12.998	12.5339	12.9874	12.8367	12.8292	12.8567	12.5492	13.0345	12.8042	12.7179	13.0657	13.0143	13.1817	12.7233	13.3822	13.2784	13.23	12.9963	12.902	13.4106
CLPP_chr19_6528875	8.46654	8.31786	8.34482	8.43651	8.29408	8.57972	8.44324	8.19502	8.36946	8.45652	8.19924	8.04664	8.59838	7.98464	8.00303	7.89287	8.01725	8.05998	7.98187	7.9972	8.18328	8.23338	8.22125	8.54105
NMNAT1_chr1_218218050	7.87344	7.81879	7.93942	7.93054	7.55503	7.79086	7.50955	7.51333	7.62002	7.20813	7.7921	7.61372	7.58314	7.74779	7.52075	7.84055	7.58877	7.85427	7.61507	7.81696	7.67069	7.76461	7.65695	7.54731
MED6_chr7_135223921	8.63515	8.17354	8.2728	8.30833	8.48626	8.34598	8.50376	8.29791	8.53452	8.59643	8.23339	8.49726	8.78361	8.80521	8.34683	8.68658	8.92174	8.72234	8.4087	8.08137	8.32726	8.38272	8.38877	7.90319
MFSD3_chr8_146202263	8.1156	8.14664	8.09403	8.25751	8.26911	8.32299	8.57119	8.29791	8.38192	8.41502	8.43197	7.78274	9.05397	8.13542	8.43377	8.16302	8.4524	8.15898	8.43395	8.16514	8.62854	8.54998	8.84394	8.67778
LOC102144635_chr11_6826165	6.10522	6.05774	6.17964	6.28602	6.33223	6.21312	6.2693	6.61212	6.55455	6.04406	6.37828	6.4016	6.65626	6.2296	6.36382	6.47705	6.55434	5.92251	6.4749	6.55907	6.58624	6.5524	6.54817	6.59183
GSTM2_chr1_117073601	8.50702	9.45253	8.734	9.29059	8.67403	8.87675	9.04562	7.73477	8.74089	7.55717	8.86042	7.47314	8.65692	7.98464	8.15454	7.98376	8.48882	7.97937	7.77102	6.72318	7.96179	7.18033	7.89067	7.33836
IZUMO4_chr19_1955691	6.82624	7.36639	7.25917	6.80286	6.9765	7.30968	6.82743	6.40344	6.49404	6.65031	6.48865	6.56624	6.74344	6.70261	6.91908	6.50732	6.78551	6.46479	6.50139	6.42194	6.69397	6.53673	6.47907	6.79015
RAD18_chr2_139851236	7.71416	7.45505	7.41075	7.62379	7.43437	7.40642	7.13609	7.41069	7.28744	7.50821	7.3155	7.2902	7.34825	7.55032	7.13056	7.64937	7.39505	7.74739	7.34949	7.52279	7.19684	7.55626	7.68856	7.073
NBR1_chr16_54928212	12.517	12.6539	12.6855	12.5752	12.6791	12.6282	12.7234	12.8486	12.7064	12.6761	12.3982	13.1935	12.5752	12.8126	13.0988	12.7554	12.9648	12.8768	13.3408	12.9463	13.1805	12.7145	12.8059	12.7912
PIP4K2C_chr11_56576011	10.923	11.0453	11.0402	10.7792	11.115	10.8463	10.9041	10.8565	10.8259	10.6665	10.628	10.5071	10.8174	11.2501	11.1263	11.0854	10.9435	11.3205	10.9906	10.8064	10.9198	11.1035	10.7828	11.3365
LOC107129105_chr1_43235936	6.34154	6.25025	6.21511	5.77475	6.71002	6.01059	6.09738	6.34831	5.87037	6.19855	5.90002	6.51501	5.58594	6.19334	6.23554	6.47705	6.04406	6.0198	5.58594	6.22572	6.02956	6.22878	5.88787	5.94787
LOC102117221_chr3_1786790	6.23493	6.14879	6.28031	6.11735	6.28171	6.05079	6.09738	6.42952	6.24825	6.68598	6.02925	6.14399	6.29563	6.32718	6.07192	5.58594	6.3198	6.35581	6.13564	6.35475	6.24816	6.34002	6.10702	6.66895
SPATA1_chr1_142692805	6.55432	6.20174	6.31057	6.54971	6.37928	6.15405	5.58594	5.58594	6.35695	6.16399	6.28284	5.58594	5.8781	6.19334	5.8041	5.82762	6.12709	6.13351	6.13564	6.42194	5.8084	6.20394	5.79963	6.30426
DDX58_chr15_46348160	11.283	9.9754	10.7333	10.1129	10.9503	9.53163	10.5306	10.3017	11.6735	10.3783	11.8581	11.1351	9.67361	10.1543	10.6289	10.2198	10.1072	10.5144	10.9864	10.7156	10.2637	10.1033	9.70101	10.0474
LOC102133757_chr2_163343823	11.4359	10.7456	10.7254	10.8245	10.757	10.6866	10.9975	10.0413	11.1303	10.1111	11.0897	10.607	10.0191	11.0172	9.89979	10.9441	10.0485	10.9407	10.3443	10.2937	10.5918	10.6191	10.7228	10.0639
GP9_chr11_88131583	7.48667	8.11524	7.51107	7.53079	8.07547	7.1766	7.58997	6.99569	7.77794	7.46591	7.71991	6.93114	7.8605	6.68341	7.47347	6.59199	7.42209	6.67846	7.58714	7.18682	7.58189	7.47415	7.63272	7.95924
MAOA_chrX_42013319	6.57278	7.04308	6.67823	7.22763	6.83868	7.05788	6.96831	7.2101	6.86468	7.3767	7.00422	7.46247	7.81486	6.87612	7.43431	7.13376	7.60429	6.70954	7.64241	6.96231	7.46644	6.77155	7.52208	6.85319
P2RY14_chr2_53476822	6.72366	6.43275	7.16969	6.64725	7.79083	6.50408	6.84613	7.449	7.18784	7.08452	6.97393	7.39645	7.04382	6.48897	7.45404	6.5647	6.72032	6.73963	7.66917	7.42341	6.89508	6.84221	6.59126	6.8378
LOC102134932_chrX_45583505	5.97938	6.09	5.58594	5.58594	5.97446	5.91534	6.04386	5.58594	6.18596	5.58594	6.24771	5.58594	5.58594	5.9596	5.8041	6.41276	5.99603	5.58594	6.03566	5.97374	5.58594	5.58594	6.25627	5.58594
GLIS3_chr15_74798182	7.471	8.33149	7.7057	7.33729	7.59745	8.05971	8.18931	8.72537	8.15784	8.4442	7.86793	8.86759	7.66756	7.5324	9.21964	7.95142	8.69629	7.73496	8.24095	8.68539	8.04188	8.14628	7.87044	8.54504
C6H5orf34_chr6_44090846	8.82085	8.74752	8.6236	8.58249	8.71119	8.62397	8.49385	8.44359	8.59615	8.35476	8.57524	8.31304	7.82148	8.00365	7.80275	8.14895	8.00025	7.98971	7.90298	8.03746	7.94796	8.15796	8.26254	7.74815
FSCN1_chr3_40459181	6.23493	6.83792	6.65941	6.86614	6.46517	6.85161	7.5504	8.28796	7.11267	8.10979	7.14431	8.00494	7.52636	7.62797	7.38355	7.46103	7.51649	7.25493	7.56818	8.98085	7.48643	9.45397	7.53094	9.86155
LOC102144869_chr18_24245275	6.53543	5.58594	6.33952	6.0468	5.97446	5.7764	5.58594	5.58594	6.15209	5.58594	5.58594	5.58594	6.04672	5.58594	5.58594	5.58594	5.58594	5.92251	5.58594	5.58594	5.58594	5.58594	5.58594	6.05238
MCOLN1_chr19_7842594	8.8324	9.05601	8.76204	8.87949	8.99531	9.13725	9.19831	9.51319	9.0804	9.53445	8.66043	9.7357	9.67886	9.50991	10.103	9.65324	9.96896	9.65731	10.642	9.34884	10.3562	9.38125	9.77263	9.71752
MKNK1_chr1_180898338	10.0534	10.3447	10.4002	10.2045	10.3402	10.2517	10.4919	10.771	10.8554	10.711	10.5509	11.1863	10.8425	10.3037	11.0414	10.3808	11.0696	9.97928	11.2868	11.273	11.0314	10.7145	10.7983	11.1322
CTNNBL1_chr10_69274573	10.1097	10.3708	10.1294	10.1129	9.9294	10.287	10.0829	10.1515	10.044	10.3941	10.2028	10.1009	10.4234	10.0042	9.85924	9.92867	10.3878	9.86718	9.91314	9.7091	10.0432	10.1247	9.91707	10.0039
ZBED8_chr6_159829421	8.32929	8.05016	8.00701	8.30449	8.20023	8.29567	8.13236	7.9042	8.36108	8.07246	8.27219	8.19555	8.0457	8.77673	8.04097	8.53477	7.94195	8.48527	8.43894	8.29014	8.1891	8.37281	8.43441	8.10916
GABRG3_chr7_4959694	6.89356	6.35747	6.71475	6.58345	7.0774	6.21312	6.04386	6.25634	5.58594	6.19855	6.43546	5.98177	5.58594	6.72142	6.02102	6.96437	5.58594	6.57826	6.4749	6.46359	6.69397	6.09181	6.70919	6.05238
ZDHHC7_chr20_73294368	11.5894	10.8443	11.6135	11.6504	11.3124	11.7476	11.829	11.986	11.5992	10.6099	10.9102	12.2072	10.8253	11.8786	12.503	11.7536	12.3649	11.4087	12.6227	12.241	12.3737	11.9125	11.8639	12.0898
METTL16_chr16_2325923	9.67195	9.62274	9.71943	9.51779	9.39558	9.33113	9.50636	9.09253	9.32482	9.17137	9.46915	9.05854	8.78361	9.28737	9.09945	9.07412	9.21973	9.44267	9.18939	9.17561	9.06546	9.26823	9.2865	9.01985
LOC107127725_chr16_8390864	6.47604	6.59425	6.28031	6.63173	6.82518	6.73058	6.68552	6.25634	6.35695	6.42246	6.58557	6.22901	6.4739	6.29626	6.11781	6.47705	6.23115	5.78055	6.4475	5.97374	6.48926	6.36021	6.37632	6.27426
LOC102123502_chr3_41208112	7.06193	7.17508	7.24835	7.2963	7.32685	7.15765	7.20481	7.29868	7.29695	6.91824	6.91066	7.52516	7.3093	7.02444	7.00863	6.78491	6.99814	6.83815	6.74888	7.09605	7.11863	7.26081	6.78025	7.33836
LOC102139771_chr5_80479607	12.5152	11.6334	12.3354	11.9405	12.4069	11.7235	12.4004	12.1502	12.7702	12.3232	12.6063	12.0369	12.2153	11.9182	10.6792	12.1064	11.1873	11.9437	11.5249	11.8029	11.9666	11.9812	12.2222	12.0821
PELI3_chr14_8008321	7.9681	8.08715	8.2629	8.05162	7.88891	7.71415	8.02482	8.09531	8.03566	8.02849	8.12219	7.93243	8.16322	7.66916	7.78776	7.57518	8.1045	7.94785	8.13945	7.68149	7.96865	7.88862	8.24205	7.71921
DVL1_chr1_227069419	10.7974	10.4661	10.7429	10.5938	10.4237	10.7686	10.5866	10.4552	10.2647	10.4944	10.232	10.1215	10.4461	10.2172	10.2062	10.1984	10.4776	10.3478	10.0333	10.2342	10.1764	10.482	10.1007	10.7055
LOC102126114_chr4_5767431	5.78312	6.82652	5.79714	6.51455	6.09875	6.46619	6.04386	6.9238	5.93402	7.11958	5.58594	6.70399	5.58594	5.58594	5.89417	6.06762	5.99603	6.06085	5.9758	7.271	5.90024	6.8647	5.58594	6.92688
LOC107127721_chr16_7964284	8.41713	8.39447	8.47424	8.57618	8.66774	8.23936	8.53306	8.50468	8.20568	8.38952	8.28307	8.379	8.33155	8.39938	8.23796	8.50232	8.23051	8.62189	8.24669	8.28188	8.30072	8.36949	8.22125	8.39391
METTL21B_chr11_56769262	8.06654	8.10727	8.28262	8.33117	8.24369	8.30745	8.6578	7.69653	7.8954	7.57308	8.18184	7.47314	8.12692	8.22916	8.22713	8.20437	8.09921	8.15898	7.85023	8.16965	8.04835	8.35277	8.22125	8.24415
LOC107129354_chr3_188108022	7.84427	8.0912	7.83457	8.04698	7.70416	7.93719	7.50955	7.3093	7.15622	7.10801	7.33806	7.05896	8.30412	7.3992	8.51999	7.4369	8.52041	7.36025	6.50139	6.98577	6.95935	6.85351	7.23272	6.68725
AIFM3_chr10_30552340	6.9065	7.26307	6.9381	7.33729	7.2556	7.64551	6.86449	7.43954	6.94526	7.62724	6.58557	7.05896	7.62987	7.31608	7.24067	7.38716	7.09631	7.44153	7.30303	7.12712	7.09132	7.18033	7.13882	7.4961
LOC102140127_chrX_125114802	6.17386	6.09	6.05653	6.28602	6.50478	6.33971	6.18984	6.34831	6.30482	6.44603	6.43546	5.58594	6.45091	6.15463	5.96309	6.30438	6.16398	5.58594	6.21942	6.37784	6.37882	6.29777	5.79963	6.2096
GPATCH1_chr19_33433635	8.74948	8.51542	8.63884	8.79813	8.65189	8.51059	8.84384	8.59156	8.7631	8.6685	8.90628	8.47239	8.63161	9.00224	8.46158	8.69614	8.46465	8.68861	8.45874	8.36628	8.51389	8.54706	8.66554	8.74144
MZT2B_chr12_1399848	8.91886	8.60459	8.77928	8.84071	8.81995	8.44848	8.89331	8.60752	8.91234	8.74705	9.05444	8.94135	9.4318	8.73661	8.41491	8.80605	8.48482	8.96649	8.67251	8.5858	8.86563	9.06069	8.96588	8.82534
TM7SF2_chr14_9414769	8.39372	7.88169	8.0884	8.18809	8.2351	8.10576	8.23202	7.77921	8.41865	7.99455	8.27219	7.68759	8.07331	7.89217	7.66116	7.6799	7.84944	7.79597	7.75459	7.82861	7.89841	7.79036	8.01823	7.83131
MED1_chr16_50976574	10.9638	11.1033	10.0571	10.7176	12.0769	10.3681	10.817	10.7213	10.8772	10.4355	8.66043	8.49726	10.3971	10.447	10.7108	10.8804	11.0182	11.9845	9.01525	10.2446	11.1604	9.2822	11.7155	11.55
UBA7_chr2_105047818	12.2555	12.2958	12.2946	12.0709	12.1418	12.0196	12.3688	12.3181	12.1705	12.3303	12.1408	11.8561	12.0263	12.1988	12.0014	12.1214	11.9441	12.3281	12.0826	12.0564	12.182	12.4076	12.4164	12.6091
TEX14_chr16_44078414	7.64731	7.36639	7.55414	8.13687	7.72322	7.9165	6.76914	7.13897	7.21861	6.84665	7.07646	6.86097	7.36727	7.57673	7.03691	7.44902	6.84664	7.48785	7.06776	7.28891	6.95935	7.09383	7.10153	7.34823
LOC107130133_chr6_180956638	5.58594	5.98519	6.00722	5.58594	5.92266	5.85509	5.58594	6.0621	5.98755	5.99604	5.58594	5.81495	6.20207	5.58594	6.27005	5.58594	5.94139	5.58594	6.25719	5.58594	5.58594	5.76559	6.28837	5.58594
C15H9orf163_chr15_1857412	5.58594	5.98519	6.00722	6.00694	6.01999	5.91534	5.58594	5.58594	5.58594	5.99604	6.12783	5.81495	5.58594	6.35676	5.58594	6.22097	5.99603	6.0198	6.03566	6.22572	5.58594	6.178	5.9554	5.58594
LOC102123687_chr14_73974841	7.43905	7.63272	7.63614	7.35331	7.83789	7.45207	7.64712	7.56597	7.55253	7.77726	7.58985	7.48372	8.15294	7.58542	7.97057	7.66981	7.70082	7.43364	8.01625	7.59423	7.92695	7.69517	7.70408	8.18866
LOC102146825_chr7_7927215	7.05073	5.89559	6.51515	6.26101	6.61337	6.21312	6.18984	6.10708	6.4286	5.94139	6.53852	5.58594	6.35124	6.19334	5.58594	6.30438	6.26209	6.48483	6.21942	5.86057	6.31666	6.34002	6.22243	5.58594
DDX11_chr11_9745101	9.68623	10.156	9.94504	9.44771	9.78746	10.0866	8.91925	9.43353	8.65176	9.27345	8.75627	8.63335	9.73029	8.4593	9.72269	8.67695	9.8622	8.24275	8.8356	8.67293	9.00518	9.27173	8.98723	9.51187
TTC21B_chr12_54712530	7.43093	7.31584	7.11002	7.53079	7.42643	7.18595	7.50955	8.04256	7.23869	7.91184	7.32683	7.61372	7.551	8.29167	7.51143	8.11314	7.58094	8.63162	7.77102	7.77536	7.96179	8.3256	8.10083	7.81781
NRBF2_chr9_72891268	9.25668	9.1669	8.9772	9.30389	9.3339	9.22939	9.08209	9.27197	9.32482	9.76325	9.15694	10.0406	9.24358	9.34634	9.26449	9.60883	9.51714	9.18344	9.90429	9.81105	9.52142	9.35506	9.29628	9.38585
LEAP2_chr6_131864312	7.21783	7.15834	7.19271	7.17336	7.29176	6.90105	6.91769	6.93857	7.25843	6.73705	7.18316	6.80499	6.91152	7.23831	7.00863	7.16477	6.87587	7.04419	6.91208	7.06411	6.95935	6.8647	7.25506	7.009
SERPINB1_chr4_168226131	11.3752	11.2122	11.1776	11.5046	11.3148	11.2401	11.3141	11.9987	12.4356	12.5514	12.0947	13.3743	12.4711	12.2464	11.9831	12.5924	12.1688	11.9838	13.5941	12.4673	13.1265	11.4997	12.6183	12.0369
PARP8_chr6_49941210	11.2272	10.8066	11.3454	10.6347	11.212	10.9667	11.2519	11.5294	10.8422	11.6067	11.0279	12.2744	11.3219	11.8328	12.2328	11.882	11.8756	11.8517	12.0904	11.8885	11.6428	11.7348	11.3586	11.3005
YBEY_chr3_490985	7.09487	6.90377	7.05992	7.2795	7.24639	7.27563	7.33124	7.40092	7.31576	7.30032	7.24516	7.04378	7.4226	7.17945	7.00863	7.11793	7.46589	7.08745	7.31481	7.4855	7.38306	7.55013	7.54848	7.073
LOC102141498_chr15_108737333	9.24167	9.89108	9.65793	9.86718	10.6238	9.87957	11.1479	10.7076	11.0605	10.6578	10.0224	11.0385	10.8456	9.10567	11.2051	9.78542	10.7581	9.86174	11.153	11.6085	10.6173	10.8437	9.83584	11.5358
KIF4A_chrX_67322524	6.51611	7.49392	6.46894	6.61593	6.52388	6.44654	6.30554	6.28845	6.85061	6.61317	6.12783	7.13193	6.57997	6.26381	6.82116	6.78491	6.75346	6.66251	6.25719	6.44304	5.58594	6.37984	6.28837	6.2096
ANKH_chr6_15121883	11.9032	11.511	11.8881	11.6684	11.6842	11.1752	11.4749	10.5116	10.2603	11.0637	11.2046	10.7843	10.9731	11.0389	10.5378	10.8469	10.5012	10.9016	10.7227	9.63951	10.8035	10.7673	10.8701	10.7037
BMPR2_chr12_91814898	9.98197	9.75266	10.4189	9.47649	9.74525	10.172	9.83697	9.90465	9.464	9.07988	9.6735	9.70448	9.25302	10.0884	10.0914	10.2964	9.44382	9.87933	9.45558	9.18871	9.10528	9.55942	9.63141	9.13437
OPLAH_chr8_145687260	8.3334	9.54304	8.49957	8.80352	8.07547	8.68486	10.2616	9.50268	9.64265	9.71696	9.75424	8.74092	10.0652	8.74399	10.1259	8.67695	10.6402	9.41691	9.0317	8.01244	9.18172	8.77839	9.23147	8.67778
PTRHD1_chr13_86134725	7.54747	7.28598	7.32211	7.59135	7.27382	7.11879	7.26971	7.03664	7.37935	7.21873	7.38195	7.13193	7.65262	7.24974	6.87128	7.41228	7.11956	7.28214	7.06776	7.271	7.37223	7.19688	7.24394	7.80417
PRKRIR_chr14_71659133	11.0292	10.6491	10.6579	11.1969	10.851	10.5964	10.6636	10.7454	11.0168	10.6709	10.9854	10.8273	10.5544	11.1005	10.3484	10.9451	10.5528	11.1487	10.6912	10.7679	10.5746	10.6184	10.8879	10.2046
DZIP3_chr2_163516635	9.42921	8.77987	9.13759	9.56897	9.02008	9.37024	9.09188	9.21893	9.4563	8.76684	9.46447	9.22094	9.37466	9.64304	9.41939	9.31806	9.26654	9.46079	9.11427	9.37577	9.17023	9.13393	9.45087	8.62993
USP31_chr20_21961815	6.96896	7.55614	7.29105	6.95992	7.50366	7.29278	7.66562	7.59148	7.36152	7.483	7.19583	7.32666	7.60672	8.00365	7.62748	7.95957	7.53291	8.12211	7.77916	7.55185	7.78556	8.33244	7.68073	8.07041
CLDND1_chr2_173637772	10.1975	10.0641	9.7613	9.99528	9.98171	10.2977	10.1434	9.76415	10.2658	9.94339	10.388	9.9566	9.86366	10.4267	9.53998	10.4325	9.69151	10.2062	9.51737	9.8877	9.81421	10.0175	9.70101	9.61652
LOC102138110_chr19_58089052	7.56222	6.91435	7.29105	7.2795	7.36933	6.95972	7.12183	6.93857	7.56784	6.90431	7.30406	6.70399	7.12778	6.99638	6.76838	6.90794	6.76962	7.12911	6.66656	6.96231	6.58624	6.79566	6.92366	6.91255
SUPT20H_chr17_16407786	10.863	10.9759	10.8256	11.0164	10.773	11.1397	10.9123	10.8986	10.7596	10.7606	10.9731	10.8766	10.7511	10.9447	10.9869	10.9706	10.7919	11.0316	10.661	10.8784	10.674	10.8507	10.7345	10.4503
EFCAB12_chr11_87737689	7.76526	7.6441	8.07136	7.53767	7.97504	7.6709	7.59968	7.77191	7.59792	7.52475	7.84563	7.25259	7.18416	7.96535	7.14333	8.40017	7.26021	7.84281	7.46882	7.58726	7.25822	7.4208	7.76437	7.33836
SLC16A2_chrX_71690114	7.54747	7.30845	7.86824	7.19173	7.34402	7.1766	7.70183	7.83623	7.31576	7.58879	7.39268	6.96454	7.19512	7.05181	7.1808	7.20978	7.77047	7.33477	6.86055	6.5944	7.07741	6.79566	7.04981	7.12167
ARAP2_chr5_35674603	9.61003	9.60632	9.72825	9.40077	9.08018	9.3903	9.53762	9.61228	9.28398	9.55152	9.31378	9.75207	9.2052	9.93252	9.85924	9.48045	9.63037	10.3144	9.66108	9.85808	9.5438	10.1004	9.55825	9.89271
ZNF337_chr10_36639481	10.068	9.97646	9.98532	10.424	9.9917	10.1626	9.45691	9.66596	9.6795	9.44791	9.79762	9.5584	8.64251	8.27631	8.08995	8.30259	8.34147	8.26396	9.09251	9.30546	9.18172	9.3501	9.57439	8.79904
TMEM184B_chr10_12923460	9.72824	9.89671	9.68901	9.47313	9.82149	9.87828	9.959	10.1859	9.72185	10.1414	9.80319	9.1668	9.67711	9.36547	9.9697	9.44998	10.0591	9.32092	9.59434	9.68167	9.95094	9.69198	9.82241	10.0762
EML1_chr7_164921810	5.92693	5.58594	5.58594	5.9125	5.86108	5.85509	6.04386	6.01221	5.98755	5.58594	5.90002	5.58594	5.58594	6.06745	5.58594	5.58594	5.7915	6.22661	5.58594	5.92204	6.08143	6.09181	5.88787	5.88171
TPST1_chr3_55895614	7.68117	7.20785	7.51107	7.15469	7.16002	7.59985	7.54031	6.93857	7.4482	7.35805	7.23302	7.53531	7.05621	7.1046	7.50205	7.20978	7.56513	7.11884	8.15179	7.34111	7.81661	7.00985	7.35071	7.35801
LOC102129822_chr12_108458726	8.05146	9.21293	9.0096	8.85115	8.6487	8.74322	10.0682	9.38168	9.09542	9.5133	10.0256	8.87514	8.10038	7.23831	8.08995	6.86856	8.0396	6.79713	9.74879	7.86295	9.82155	8.5175	9.81734	8.96189
ILVBL_chr19_15419243	9.1755	9.58554	9.48111	9.302	9.29598	9.2575	9.45439	9.29411	8.99753	9.24101	9.10662	8.69887	9.6237	9.0475	9.0936	9.24884	9.12124	9.26007	8.97158	8.80996	9.20444	9.46166	9.37682	9.77888
LOC102121435_chr16_28446131	7.1883	6.62314	6.83261	7.07679	6.63021	7.59985	6.86449	6.31904	7.63454	6.73705	7.44498	6.99693	7.65262	6.77573	6.33398	7.10188	6.49111	6.67846	6.74888	7.2528	6.94365	7.14651	6.90868	6.79015
KIFC1_chr4_137357683	8.24864	8.61845	7.97671	7.89458	7.95402	8.18918	7.88485	7.98767	8.1915	8.10452	7.90427	7.79106	8.22818	7.46758	8.1941	7.77677	8.16139	7.99485	7.55858	7.80521	7.52549	8.0107	7.36088	8.36704
CCAR2_chr8_22774836	11.9025	12.051	12.077	11.9152	11.8689	12.0402	11.9982	11.9614	11.8085	11.8808	11.6791	11.5882	11.9342	11.8	11.7813	11.7502	11.826	11.8602	11.7865	11.6824	11.9513	11.9443	11.974	12.3021
DLG2_chr14_78934820	6.02548	6.20174	6.17964	6.33333	6.46517	6.29201	6.54373	6.01221	6.30482	5.79151	6.21046	5.58594	6.13022	5.89132	6.07192	6.3424	5.7915	6.25461	5.81148	6.40022	6.08143	6.09181	6.45465	5.58594
DCAF16_chr5_16964232	10.3898	9.56303	10.124	10.2414	10.3166	9.90002	10.0316	9.78335	9.85219	9.44182	10.3543	9.47196	9.56822	9.77559	9.8263	9.56041	9.16394	9.59476	9.61621	9.83199	9.59828	9.8709	9.87703	9.73483
LOC107127402_chr14_73177712	6.06707	6.05774	5.9511	6.23498	6.22689	6.21312	5.81562	5.88791	5.93402	6.31981	5.58594	6.04253	6.13022	6.35676	6.07192	6.06762	6.12709	6.1663	5.9758	6.42194	5.9705	6.12216	5.58594	6.38704
SLC39A9_chr7_133958711	10.6009	9.19469	10.7628	10.7155	10.0127	10.6463	10.6937	10.4584	10.324	10.6252	10.6017	10.0719	10.544	10.7448	10.5527	9.3782	10.0775	10.8236	10.8578	10.765	10.8274	10.2914	10.3825	10.9177
VCL_chr9_61482900	12.0236	12.3844	12.3808	11.8753	12.7306	12.3185	12.4348	12.7403	12.4576	12.473	11.9481	12.9629	12.2509	12.35	13.1847	12.662	12.8048	12.4093	13.59	12.9946	13.2989	12.4681	12.6563	12.9256
RNF217_chr4_29012615	6.20519	6.56437	6.44478	6.49639	6.64674	6.50408	6.43397	6.89362	6.24825	6.81656	6.71332	6.87896	6.32401	6.81032	6.91908	6.3424	6.80115	6.3319	6.78752	6.5222	6.69397	6.43574	6.70919	6.05238
HABP4_chr15_110596107	8.07152	8.24399	8.23279	8.20475	8.18692	8.56357	8.1955	8.35613	8.14316	8.26384	8.10993	8.21987	8.8382	8.49932	8.33682	8.60766	8.56272	8.70097	7.87309	8.42356	7.89841	8.6648	7.57434	8.46311
ZNF770_chr7_11756500	11.081	10.7611	11.097	10.8498	11.1981	10.8298	10.7834	10.6735	10.5805	10.2358	10.6691	10.8455	10.0995	10.6892	10.9924	10.6738	10.7118	10.625	10.9231	10.5106	10.5746	10.5265	10.7128	9.8694
TPX2_chr10_63054448	7.62656	8.17354	7.7057	7.41535	7.61815	7.61306	7.70183	7.66512	7.73188	7.78399	8.00771	7.55537	7.97113	7.7854	7.70206	7.84942	7.87474	7.94785	7.42675	7.35802	7.60918	7.92597	7.42021	7.73376
SLC39A2_chr7_84550971	6.14065	5.58594	6.33952	5.58594	5.78064	6.48536	6.14562	5.58594	6.21792	5.58594	6.37828	5.81495	5.58594	5.9596	5.58594	5.58594	5.58594	5.58594	5.58594	5.58594	5.9705	6.15081	5.58594	5.88171
TADA1_chr1_24810269	8.81795	8.43282	8.83636	8.70603	8.78269	8.49361	8.60832	8.53006	8.6821	8.50473	8.72899	8.46737	8.57198	8.7839	8.11969	8.82791	8.38949	8.74934	8.56288	8.41606	8.43349	8.51451	8.59932	8.42894
PPM1L_chr2_63163416	8.48509	8.48236	8.79969	8.22528	8.63908	8.11028	7.62835	7.6165	7.55253	7.66456	7.61694	8.02595	8.30412	10.429	8.40539	10.6485	8.46058	10.4794	8.34616	7.66187	8.39898	7.19688	7.85678	7.64392
SLC4A1AP_chr13_83151987	9.27785	9.36895	9.23527	9.27137	9.3398	9.06627	9.32796	9.33738	9.16583	9.50748	9.20555	9.2588	9.5701	9.65667	9.25406	9.58864	9.55149	9.71574	9.15082	9.02541	9.28121	9.27872	9.45523	9.03678
TYW5_chr12_89127473	8.34568	8.03339	8.15983	8.14986	8.4425	8.18492	8.12589	8.22671	7.9476	7.94792	8.17012	8.3409	7.09257	8.22382	7.58409	8.31517	7.61197	8.03031	7.76283	8.10987	7.20938	8.29437	6.8624	8.1835
MON2_chr11_61633284	10.5533	10.5662	10.5167	10.6197	10.2825	10.6807	10.4523	10.4927	10.6494	10.1489	10.5662	10.626	10.2097	10.7673	10.9512	10.6301	10.4273	10.9258	10.7759	10.9718	10.634	10.6496	10.3384	10.811
CLEC9A_chr11_10390261	6.36574	5.94326	6.17964	6.00694	6.48522	6.24055	6.3399	6.18663	6.64673	6.08737	6.12783	5.58594	6.59967	6.35676	6.19895	5.82762	6.61316	5.58594	6.25719	5.58594	6.4631	5.94455	6.18656	6.05238
BBIP1_chr9_110098010	7.17829	6.97568	7.11002	7.33729	7.11946	7.03682	7.1074	6.93857	6.97081	6.97217	7.1574	7.84785	7.18416	7.34792	7.30873	7.70973	7.07257	7.23643	7.37207	7.78138	7.11863	7.40018	7.12652	7.27743
TMEM109_chr14_13367731	11.1165	11.378	11.334	11.2666	11.2715	11.2689	11.2012	11.0644	10.8503	10.8761	10.9491	10.1434	11.438	10.7789	11.1711	10.8731	11.095	10.9925	10.8292	11.0552	11.2225	11.4312	11.3528	11.8393
C1GALT1C1_chrX_117302609	8.27032	7.86265	8.03077	8.37573	8.06088	8.05971	8.36913	8.337	8.6687	8.57406	8.57524	9.37731	8.71311	8.4181	8.50672	9.01456	8.77334	8.54497	8.92299	9.08039	8.42371	8.5055	8.54649	8.1835
FKBP3_chr7_109372425	9.15275	8.98549	9.05544	9.0922	9.04443	9.2575	9.02192	9.10652	9.25535	9.27345	9.33704	9.26453	9.35728	9.25694	8.77657	9.56558	8.89208	9.37547	8.90522	9.15351	8.79221	9.08486	8.96588	8.77223
LOC107130165_chr7_6524913	5.97938	6.27315	6.31057	5.77475	6.13375	6.01059	6.30554	6.10708	6.18596	5.58594	5.97023	6.14399	5.58594	5.89132	6.02102	6.00357	5.87641	5.86095	5.90458	5.92204	6.02956	5.98663	5.79963	6.2096
HEATR1_chr1_12880104	10.9761	10.9561	10.9	10.9786	10.9432	10.8685	11.0035	10.7481	10.811	10.4416	10.886	10.2041	10.0478	10.6066	10.4336	10.5188	10.4547	10.7157	10.4477	10.5158	10.5137	10.6761	10.5134	10.6095
CACNA1E_chr1_39295913	6.14065	5.76494	6.00722	5.85277	6.2549	6.05079	6.30554	5.58594	6.11595	6.19855	5.58594	5.58594	6.63779	5.58594	6.52131	5.58594	6.61316	5.78055	6.25719	6.28044	5.90024	5.94455	6.10702	6.59183
ZW10_chr14_109740351	8.88878	8.86342	8.68356	8.96124	8.60654	8.69968	8.64001	8.53006	8.54192	8.45652	8.74075	8.31865	8.45696	8.91369	8.57605	8.75217	8.5927	8.76705	8.47341	8.40473	8.58118	8.57601	8.73602	8.62242
RTCB_chr10_18914981	9.8203	10.1756	9.92983	9.98356	9.83265	10.0528	10.1087	10.0471	10.0194	10.1748	10.1222	10.0735	10.4654	9.8401	10.1429	10.0105	10.419	9.71424	10.0462	9.76969	9.98236	9.9428	10.0811	9.87097
HCFC1R1_chr20_3300367	8.80041	8.98337	8.90384	8.62591	8.88896	8.98435	8.80855	8.55086	8.44261	9.05071	8.77544	8.31304	9.38969	8.54248	8.81631	8.74758	9.13898	8.6948	8.90879	8.4123	8.81834	8.80054	8.53818	8.92594
LOC102125619_chrX_120174269	6.98103	6.80333	6.49238	6.89039	6.35615	6.64047	6.66339	6.96751	6.76183	6.93198	6.86057	6.66037	6.91152	6.58083	6.61147	7.03527	6.76962	6.95218	6.70862	6.70803	6.82657	6.79566	7.1141	6.79015
CEP57_chr14_91668370	9.36545	9.10571	9.2026	9.34307	9.46372	8.87414	9.56354	9.43795	9.66119	9.1289	9.7369	9.83511	9.08606	9.44176	9.313	9.68922	8.92174	9.42247	9.24675	9.21668	9.18172	8.89496	9.08946	9.01416
GTF2F1_chr19_6553905	11.0545	11.2778	11.1802	10.9554	11.0745	11.1809	10.5078	10.9145	10.6461	11.1225	10.7061	10.6238	11.2352	11.0021	10.9064	10.8426	10.7516	11.2815	11.0773	10.7837	10.8337	11.1379	10.8355	11.2151
SIX5_chr19_46627340	6.72366	6.97568	7.11002	7.08683	6.87811	7.02613	7.06295	7.3093	6.66407	7.02353	6.6727	7.14597	7.46689	6.96756	6.65327	6.5365	7.20811	7.1693	6.91208	6.67699	7.41499	7.67304	6.89348	7.34823
RPUSD4_chr14_121894005	8.77966	8.71442	8.81981	8.71179	8.54253	8.45552	8.44324	8.57543	8.60322	8.50078	8.89232	8.38435	8.80312	8.58434	8.59285	8.51864	8.60378	8.65724	8.35678	8.37018	8.30607	8.48425	8.27267	8.7135
CTTNBP2NL_chr1_114345437	7.07302	7.58614	7.41075	7.51693	7.30943	7.64551	7.46733	7.76457	7.25843	7.42211	7.49515	7.71424	8.01179	7.23831	8.11969	7.28116	7.95381	7.17913	7.63336	7.43134	7.80118	7.43436	7.76437	7.15686
CDC26_chr15_24302627	8.39765	8.17354	8.34949	8.33117	8.25646	8.18492	8.54269	8.4211	8.75995	8.98209	8.66043	9.25592	9.15571	8.82619	8.31659	9.17269	8.77985	8.85521	8.54452	8.55891	8.47663	8.266	8.39802	8.30696
PPFIBP2_chr14_60239651	11.5484	10.9518	11.7554	10.8133	11.5272	10.8144	10.5041	10.9442	9.97706	11.0551	9.92722	11.3107	10.8944	11.2131	11.4191	11.4836	11.7226	11.4179	11.8926	10.7772	11.6955	10.5169	11.0375	10.8871
ATIC_chr12_104928229	10.5925	11.0402	10.7464	11.0031	10.9368	10.7886	10.5565	10.3399	10.4521	10.0828	10.6006	10.0188	10.4014	10.6185	10.1116	10.1967	10.1723	10.1201	10.3166	9.26073	10.516	9.94718	10.4252	10.0237
MFGE8_chr7_69110003	7.77151	7.51918	7.75008	7.68631	7.65856	7.5246	7.61887	7.02316	7.04401	7.04833	7.09036	6.76584	6.83858	7.6446	6.78629	7.54201	6.75346	7.5398	6.38955	6.44304	6.40798	6.85351	6.79723	6.80629
COL9A3_chr10_94930186	6.47604	7.00508	6.95233	7.40776	7.05577	7.37502	6.18984	7.16317	6.33138	6.93198	5.97023	6.74567	5.58594	6.06745	5.58594	6.06762	5.58594	6.09852	6.08824	6.01919	5.58594	6.22878	6.01217	6.09646
CCDC120_chrX_47590189	7.80839	8.32128	8.35414	7.84687	8.14619	8.11028	8.3193	8.10676	7.6273	7.95384	7.89708	7.50461	7.79481	7.74779	7.37314	7.98376	7.75683	7.91556	7.58714	7.58026	8.06118	8.09854	7.83603	8.05345
LOC102121492_chr20_72071241	6.57278	6.62314	6.24857	5.96276	6.85199	6.7588	7.34318	6.93857	7.32505	7.11958	6.97393	7.54538	6.23487	6.62329	6.71259	7.10188	6.42245	6.62976	8.5765	7.91828	8.49072	7.63337	7.57434	7.53892
TRIM67_chr1_18344533	5.78312	6.77958	5.58594	6.11735	5.58594	6.15405	5.58594	5.58594	5.58594	5.58594	5.58594	5.58594	5.58594	5.9596	5.58594	6.06762	5.58594	5.86095	5.58594	5.58594	5.58594	5.94455	5.58594	6.09646
HSDL1_chr20_72402414	8.82664	9.08207	8.9007	9.00391	8.63908	8.93282	8.95192	8.94444	8.88083	8.9877	8.77925	8.93053	8.92672	9.18601	8.79115	9.05208	8.96793	9.33868	8.87633	9.00331	8.86205	9.18136	9.06387	9.03398
HERC2_chr7_6105473	11.358	11.5574	11.4698	11.4656	11.3395	11.497	11.375	11.3876	11.2192	11.135	11.3006	10.7512	10.7667	11.2118	11.2065	11.008	11.3051	11.2687	11.37	10.9109	11.241	11.1583	11.1842	11.1903
LOC102136723_chr11_75088130	6.23493	6.31663	6.21511	6.4588	6.35615	6.48536	6.14562	6.52587	6.30482	6.39813	5.58594	5.58594	6.40276	6.60231	6.23554	6.41276	6.59399	6.3319	6.29281	6.22572	6.21088	6.50446	5.58594	6.50717
ZNF852_chr2_99484015	7.06193	6.69153	6.83261	7.00388	7.22774	6.57499	6.78895	6.7093	7.05575	6.57441	7.04812	6.78561	6.42722	7.16731	6.99421	6.47705	6.37296	7.06603	6.64479	6.97411	6.6309	6.93976	6.56998	6.79015
LOC107130209_chr7_28909451	6.36574	6.86034	6.57995	6.58345	6.42345	6.60834	7.16407	6.90882	6.90575	7.04833	7.17035	6.76584	6.59967	6.64378	7.13056	6.80648	7.0845	6.79713	7.25469	7.06411	7.18417	6.70849	7.00937	6.98232
LOC102132960_chr1_135758901	7.73356	6.91435	7.09771	7.33729	6.85199	7.54557	7.30701	7.22155	8.1915	8.17652	7.81531	8.58328	8.34954	7.31608	6.63261	8.30259	7.21872	7.59668	7.03836	7.75098	7.29358	7.4208	7.61631	6.79015
ANKRD33B_chr6_10668525	9.82317	10.1885	9.89736	9.70096	10.4502	10.1294	9.5612	10.0224	9.26422	9.75509	9.4831	9.13267	9.3529	9.53121	10.2169	9.51297	10.3143	8.69789	8.77418	9.32534	8.8834	9.40537	9.04364	9.32759
PTPRCAP_chr14_7013858	12.6555	13.0287	12.7868	12.6937	12.7341	12.7744	12.2993	12.5843	12.1372	12.5935	12.212	11.7954	13.1006	12.6517	11.987	12.7583	12.4052	12.615	11.9072	11.9288	12.4298	12.8854	12.4066	13.2705
TMEM208_chr20_55381881	7.98943	7.62699	7.77885	8.02354	7.89999	8.14592	7.67477	7.71196	8.18674	7.97725	7.55282	8.30739	8.30873	7.77797	7.16844	8.05379	7.54912	8.03031	7.87309	8.4123	7.89841	8.21119	7.75698	8.01305
DCLRE1C_chr9_15423361	10.1039	9.88089	10.0029	9.94902	10.0984	9.62069	9.81559	9.80742	9.8419	9.75017	10.0161	10.174	9.63814	10.0696	10.2382	9.87557	9.5832	10.2221	9.9583	10.1992	9.76558	10.032	9.47901	10.1282
PCBP1_chr13_39828237	13.2167	13.645	13.5024	13.1992	13.4304	13.6078	13.5699	13.5167	13.1972	13.5683	13.2379	13.637	13.4594	13.3943	13.7317	13.5456	13.7576	13.3368	13.722	13.451	13.7108	13.4913	13.2622	13.6223
NMT1_chr16_56874223	11.5341	11.797	11.7139	11.3954	11.5311	11.8376	11.6357	11.64	11.3931	11.7601	11.3482	11.5272	11.7103	11.5661	11.8591	11.6758	11.9009	11.5847	11.7297	11.6177	11.744	11.6327	11.5146	11.8898
FAM110A_chr10_61750790	9.64783	10.0142	9.96607	9.73634	9.94491	9.93759	9.76981	9.98972	9.64773	9.92025	9.71346	10.0897	10.678	9.39368	10.4598	9.44437	10.4746	9.10707	9.72284	9.77547	9.83249	10.006	9.34656	10.2712
PHF23_chr16_7292349	10.5359	10.8196	10.779	10.6563	10.6827	10.9739	10.4772	10.649	10.212	10.7711	10.3505	10.6381	10.8732	10.7547	10.843	10.7663	11.0525	10.5645	11.0543	10.5218	10.9027	10.6834	10.4945	10.8232
LOC102116596_chr10_30179517	6.57278	6.65111	6.21511	6.23498	6.46517	6.7588	6.56902	6.45474	6.27716	6.55435	6.46251	6.22901	6.57997	6.32718	6.36382	6.76284	6.29158	6.35581	6.35877	6.09781	6.4631	6.64089	6.52578	6.55056
LOC102122197_chr7_70656452	6.34154	7.13276	6.71475	6.81584	6.74012	7.01534	6.76914	6.86253	6.68109	6.87589	6.53852	6.78561	6.82334	7.07852	6.88746	6.78491	6.99814	7.07679	6.13564	6.30614	6.02956	6.56779	5.58594	6.50717
CTSH_chr7_57383710	11.2498	11.6953	11.2954	11.8727	11.3761	11.9538	11.3657	11.7516	11.4131	11.8835	11.5158	12.2412	12.4396	11.3721	11.879	11.5146	12.1624	10.8109	11.2482	11.5143	11.1415	11.581	11.2725	11.1903
SGCB_chr5_82483686	6.59086	6.60881	6.57995	6.23498	6.50478	6.54029	7.2312	7.52226	7.52921	7.44857	7.57147	7.07394	7.01862	7.88532	6.76838	7.86697	7.11956	7.78999	7.98187	7.50801	8.04188	8.22233	8.18945	7.68962
THAP1_chr8_43865494	8.32929	8.0376	7.88147	7.94566	8.12302	8.05971	7.96766	7.89756	8.34418	7.82366	8.22776	8.29604	7.94131	8.08897	8.02844	8.36438	8.07244	8.15898	8.01625	8.10516	8.15972	7.8599	7.98746	7.4427
LOC102119385_chr7_63264215	6.26328	6.33735	5.79714	6.31009	6.30745	6.2668	6.09738	6.34831	6.61101	6.2621	6.28284	6.48816	6.67436	6.15463	5.58594	6.47705	6.08736	6.42308	5.9758	6.48361	6.51459	6.41757	6.54817	5.88171
FAM167B_chr1_195755449	7.61957	7.59206	7.44817	8.15845	7.49615	8.00717	7.2947	7.97516	8.64493	8.1715	7.34918	9.12322	7.84762	7.29437	8.1138	7.16477	7.98879	7.48785	8.69344	10.2508	8.08021	8.74831	8.28773	9.36149
SMARCD3_chr3_183930134	6.31646	6.12024	6.00722	6.28602	5.97446	5.91534	5.58594	6.10708	5.58594	6.2621	5.80825	6.51501	6.37746	5.58594	6.19895	6.26405	6.29158	6.19724	6.21942	6.30614	6.08143	6.20394	5.88787	6.1369
BIRC5_chr16_75592406	7.16819	7.86265	7.25917	7.0146	6.98819	7.32635	6.91769	6.54827	7.37047	6.95894	6.71332	7.25259	7.34825	6.89192	7.02286	6.76284	6.9043	6.82466	6.84279	6.61154	6.67342	6.8647	6.89348	7.191
RPS10_chr4_136365792	12.4067	11.5007	11.5876	12.2066	11.604	12.3492	11.7247	11.1427	12.4715	11.9123	12.4914	12.1202	12.3884	11.3219	10.3987	11.8862	10.7491	11.7497	11.5691	12.2979	11.8934	12.1429	11.9687	11.5353
LOC102128966_chr6_73814833	7.05073	6.76748	6.60049	6.93725	6.82518	7.13839	6.88253	6.54827	7.51343	6.80116	7.59894	7.2005	7.38599	6.70261	6.39245	7.06907	6.12709	6.57826	6.64479	7.271	7.25822	7.16355	7.29852	6.74008
ASF1A_chr4_22867415	9.31517	8.83769	8.9562	9.23014	9.11276	9.07534	9.35254	8.97227	9.31632	9.20301	9.48772	9.44195	9.29244	9.58109	8.88242	9.60883	8.95078	9.38309	9.04472	9.06389	9.18172	9.04435	9.13657	8.83509
OSBPL5_chr14_3047007	7.98413	7.94625	8.13825	7.13571	7.50366	7.31804	8.05936	7.49529	7.8954	7.04833	8.0405	6.66037	7.92309	7.07852	7.7495	7.0004	8.22569	7.0219	5.81148	6.50313	6.43603	6.8647	6.69056	6.68725
PIGS_chr16_24786634	11.1816	11.4156	11.2966	11.3825	11.2326	11.3847	11.3023	11.3496	11.1103	11.33	11.0943	10.8644	11.5507	10.9837	11.3344	11.0362	11.4648	10.9522	11.2243	11.4112	11.3783	11.5167	11.2376	12.1321
MAFK_chr3_36432603	9.60669	9.29393	9.52639	9.42356	9.56104	9.29479	9.37669	9.0526	9.04732	9.00164	9.07307	8.73677	9.19544	8.83312	8.72811	8.95239	9.00991	9.06015	9.15082	8.58247	9.16734	9.12619	9.07814	9.16289
LOC102137984_chr20_44616671	8.09619	7.77854	7.69815	8.34618	7.70416	8.12822	8.00367	7.43954	8.75363	7.72915	8.85683	7.58488	8.99036	7.5324	7.83224	7.59682	7.86846	7.60361	8.35678	8.9139	8.44319	8.78828	8.37008	9.15775
SLCO4C1_chr6_100770323	9.37333	9.01496	9.15347	9.34858	9.17576	8.34598	9.08536	9.27444	9.24418	9.63396	9.1216	9.94419	8.78688	9.92772	9.11972	9.96431	9.37083	10.2083	10.3818	10.1981	9.2406	10.1267	9.52957	10.1643
HSPA12A_chr9_115871116	6.02548	5.94326	5.9511	5.96276	6.13375	5.58594	5.81562	5.79966	5.58594	5.87641	5.97023	5.58594	6.35124	5.58594	6.15989	5.58594	6.3198	5.58594	6.13564	5.58594	6.24816	5.58594	6.14827	5.58594
MKL2_chr20_14428113	9.68623	9.67088	9.85933	9.44085	9.61706	9.41009	9.43663	9.32549	9.187	9.08773	9.56189	9.01487	8.60212	9.22585	8.93905	9.05208	8.80876	9.15025	9.25236	8.94002	9.0467	9.4291	9.2914	9.19589
VCPKMT_chr7_114318984	8.10107	8.12316	7.80002	8.13687	8.11834	8.11479	7.86922	7.88417	7.96456	7.75686	7.87528	8.34641	7.4226	7.95234	8.09595	8.11314	7.61197	8.15898	8.4239	8.52802	8.06118	8.266	8.11789	7.90954
FEM1B_chr7_45990569	10.9953	10.7033	10.8525	10.7601	10.6555	10.5648	10.8072	10.4778	10.5591	9.93764	10.8534	10.4742	10.1021	10.7329	10.6158	10.7951	10.3591	10.8484	10.165	10.2467	10.2529	10.4492	10.404	9.98666
MAP1A_chr7_20495680	6.55432	6.98557	6.87915	6.6923	6.44459	6.92491	7.17781	6.2225	6.5926	6.29159	6.82576	6.26733	6.32401	6.60231	6.07192	6.90794	6.66831	6.3319	6.66656	6.33087	6.8614	6.61238	6.52578	6.63122
TMEM168_chr3_145288119	9.5609	9.82413	9.16395	9.76951	9.21697	9.75456	9.1862	9.66596	9.61525	9.10072	9.04188	9.14206	9.04855	9.42592	9.37442	9.59624	9.46	9.80766	9.19231	8.7638	9.21566	8.91085	8.78229	9.29987
FAM78B_chr1_24159628	6.67609	6.20174	6.67823	6.3776	6.9765	6.05079	6.46286	5.95544	6.89224	5.99604	6.51396	6.18809	6.35124	6.15463	5.96309	6.06762	5.58594	5.92251	5.9758	6.44304	6.17108	6.41757	6.70919	6.74008
LOC102125620_chrX_140657473	7.67447	7.73172	7.41075	7.61091	7.39413	7.77935	7.355	7.46772	7.80355	7.83016	8.10993	7.49421	7.80152	7.7247	6.99421	7.90139	7.40413	7.57565	7.2043	7.68796	7.49631	7.60426	7.55716	7.41511
SLC35E2B_chr1_226701963	12.1258	11.9619	12.2195	11.8069	12.4171	11.7916	11.7763	11.6679	11.7461	11.5287	11.3751	11.1871	11.2204	11.8791	11.9132	11.5199	11.4335	11.964	11.9691	11.4117	11.612	11.5555	11.9519	11.7273
LOC107128465_chrX_41789560	6.9193	7.18336	6.9381	6.9023	7.35252	7.28423	7.74573	7.17508	7.36152	6.84665	7.66945	6.89664	6.82334	7.44843	7.20512	7.63903	7.14235	7.04419	7.51948	7.05325	7.80892	7.03856	7.06296	7.1097
CKS2_chr15_99986226	7.03942	7.07982	6.95233	6.76287	6.48522	6.90105	7.26971	6.74549	7.28744	7.24999	6.86057	7.36206	7.60672	6.64378	6.75014	6.74027	7.51649	7.13929	7.09642	6.87586	7.3613	7.29908	7.13882	6.98232
LOC102142492_chr5_294533	8.54282	7.95074	7.93311	8.37207	8.14619	8.33453	7.72835	7.59148	8.10826	7.71507	8.05979	7.60418	7.15067	7.899	7.09137	8.04619	7.02351	7.74119	7.16502	7.53741	7.00513	7.32147	7.48599	7.04784
MRPS18C_chr5_50923949	7.1163	6.66479	6.87915	7.05645	6.7693	7.27563	6.78895	6.74549	7.28744	6.76963	6.73299	7.2778	7.60672	6.93795	6.33398	7.0523	6.97216	7.09801	6.72896	7.1065	7.07741	7.07571	6.8624	6.57144
PAQR3_chr5_55583183	8.08144	7.76828	7.86824	8.05162	7.8494	7.44457	8.14523	7.94337	8.40652	7.81713	7.52431	7.90989	7.99451	8.20225	7.50205	7.65963	7.74306	8.74636	7.44796	8.2652	7.65341	8.3118	8.11789	8.2589
ZBTB14_chr18_66377252	10.0595	9.7149	9.56043	9.94782	9.52187	9.50847	9.5821	8.20036	9.77387	9.26195	9.77704	9.32066	9.53579	9.77023	9.04898	9.50221	9.12379	9.90332	9.36795	9.50155	9.08091	9.45551	9.43768	9.09452
SYT7_chr14_12683311	6.10522	6.05774	5.9511	6.08337	6.06106	6.08767	6.40394	5.58594	6.11595	6.16399	6.34791	5.58594	6.13022	5.58594	5.58594	5.58594	5.58594	6.09852	5.58594	6.09781	5.58594	6.37984	6.06205	5.58594
SOCS7_chr16_49822814	9.42163	9.75017	9.75613	9.43913	10.02	9.39211	9.9231	9.58864	9.25089	9.43978	9.1036	8.77367	9.10183	9.32451	9.36476	9.38993	9.53633	9.23919	9.30189	8.80142	9.3362	9.26998	9.43105	9.4957
LOC102138191_chr1_217727588	6.23493	6.17589	5.58594	6.08337	6.46517	6.2668	6.14562	5.79966	6.15209	6.04406	5.80825	6.30347	6.49624	5.58594	6.11781	6.47705	5.87641	5.78055	6.13564	6.25368	6.02956	6.2756	6.18656	6.30426
GPR132_chr7_170421396	10.9237	11.1604	11.0245	11.0278	10.9212	11.2103	10.8612	10.9959	10.6852	10.9803	10.8372	10.6227	11.2011	10.8406	11.0639	10.8689	11.0801	10.6945	10.8403	10.8329	10.9709	11.0344	10.7975	11.4259
SFXN5_chr13_36787884	8.0464	8.34835	8.17049	8.11052	8.0803	8.36485	8.24398	8.44804	8.19624	8.43177	7.97411	8.80567	8.64251	7.991	8.97771	8.05379	8.76024	7.80784	8.45874	8.95291	8.62854	8.51451	8.54234	8.84154
EMC4_chr7_10874581	8.42485	8.17354	8.41327	8.52461	8.3935	7.98754	8.32492	8.23192	8.62075	8.21602	8.47982	8.16454	8.24274	8.28145	7.93056	7.98376	7.9179	8.35362	8.43894	8.72514	8.45762	8.54413	8.84058	8.61108
SLC25A11_chr16_5015071	9.76906	10.141	10.2554	10.1811	10.2159	10.0123	10.4166	10.1701	10.1751	10.1364	10.3892	10.2291	10.7552	10.5762	10.1611	10.6726	10.1918	10.3025	10.6558	10.1633	10.5982	10.3958	10.5847	10.6583
ACTR5_chr10_70363225	8.81795	8.86342	8.95014	8.77635	8.71729	8.86631	8.75183	8.57543	8.61026	8.76356	8.29924	8.32425	8.92967	8.59666	8.35181	8.58722	8.64009	8.96649	8.38816	8.61545	8.45762	8.79809	8.73963	8.91375
LOC102135838_chr6_175895198	6.02548	6.05774	6.14178	6.23498	5.97446	6.31628	5.98292	6.01221	6.18596	6.04406	6.21046	6.14399	5.58594	6.11292	5.58594	5.58594	5.58594	5.86095	6.17909	5.97374	5.58594	6.05944	5.88787	5.88171
NAA16_chr17_20559199	9.86001	9.95936	9.88795	9.63799	9.67096	9.94006	9.55652	9.44456	9.28398	9.16643	9.59437	8.80567	8.47748	9.30977	9.33541	9.02592	9.11357	9.45176	8.88361	8.94002	8.76173	9.29776	8.85063	8.89526
KATNA1_chr4_55553143	8.45153	8.60459	8.55695	8.71179	8.4425	8.53401	8.7268	8.77551	8.48933	8.99886	8.62274	9.14206	8.83189	8.94276	8.79115	8.73837	8.64724	8.95111	8.7584	8.90596	8.84763	8.73814	8.82708	8.70997
RAB33A_chrX_127052075	6.84007	6.67825	6.21511	7.06667	6.75482	6.71616	6.80838	5.58594	6.83635	6.19855	6.75227	6.46037	6.51798	6.01701	6.02102	6.12386	6.12709	5.92251	6.17909	5.97374	6.02956	5.98663	6.42943	5.58594
MEX3C_chr18_30512050	11.3205	11.2757	11.1346	11.106	11.2136	11.1939	10.844	10.6433	10.6811	10.3353	10.7736	10.3224	10.0864	10.7798	10.6898	10.6314	10.3461	10.6535	10.3272	10.0992	10.3152	10.4538	10.5807	10.2231
COL4A6_chrX_105273932	5.58594	5.58594	5.9511	6.0468	5.58594	5.91534	5.58594	5.79966	5.58594	6.08737	6.02925	5.98177	5.79271	5.58594	5.58594	5.58594	5.99603	5.78055	6.32659	5.58594	5.9705	5.58594	5.58594	6.0035
LOC107130657_chr8_96953188	5.58594	6.5334	5.88436	6.0468	6.13375	5.85509	6.68552	5.58594	6.49404	5.87641	5.97023	5.81495	6.29563	5.58594	5.58594	6.37844	6.08736	5.86095	5.58594	5.58594	5.58594	5.58594	6.10702	5.58594
LOC102115922_chr6_108909431	6.10522	6.05774	6.00722	6.28602	6.30745	6.68662	6.46286	6.0621	6.15209	6.08737	6.24771	6.04253	6.13022	6.11292	6.02102	6.44557	5.58594	6.19724	5.58594	6.16549	5.58594	6.12216	5.58594	5.58594
LOC102122878_chr20_29226774	9.57462	9.79669	9.5505	9.62445	9.50449	9.57367	9.39257	9.62007	9.33957	9.64106	9.25798	9.68114	9.51049	9.52273	9.66891	9.57331	9.77939	9.30495	9.82396	9.51024	9.66919	9.64555	9.48543	10.0857
LOC107126753_chr11_87232830	6.47604	6.20174	6.17964	6.51455	6.35615	6.38434	6.09738	6.50285	6.79232	6.19855	6.48865	5.98177	6.04672	6.51291	6.33398	6.12386	6.26209	6.0198	6.21942	6.48361	6.02956	6.2756	6.18656	6.8378
LOC102125750_chr6_43529990	6.69222	6.57944	6.73249	7.00388	6.57869	6.55782	6.46286	6.01221	6.68109	5.58594	6.71332	5.90947	6.35124	5.9596	6.33398	6.17453	6.12709	6.44422	6.13564	7.07486	6.31666	6.37984	6.14827	6.61174
LOC102140613_chr19_7201395	5.97938	6.51748	6.00722	5.96276	6.96469	6.38434	5.91042	6.57009	6.38162	6.42246	6.21046	6.33773	6.63779	6.01701	6.65327	5.58594	6.39812	5.58594	6.25719	6.19639	6.37882	6.52075	6.31897	5.58594
GNB4_chr2_83876557	8.06153	8.23674	8.05412	8.00449	8.13697	8.06904	8.17686	8.45248	8.44261	8.19146	8.67687	8.85236	7.43159	8.38041	9.42171	8.2835	9.34492	7.8196	9.01525	8.7191	8.32726	8.16184	8.0243	7.86447
VIPAS39_chr7_142171180	9.92295	10.0409	9.90516	10.2667	9.74525	10.0111	10.0566	10.2145	10.1821	10.1821	9.89807	10.2934	10.1355	10.2445	9.96334	10.2329	9.97599	10.3439	10.1943	10.3776	10.0322	10.2146	10.503	10.2292
MFAP3_chr6_153299325	10.505	10.2327	10.3668	10.4004	10.1494	10.4681	10.2413	10.265	10.3271	9.9056	10.591	9.87676	9.94277	10.2509	10.5964	10.2979	10.4004	10.4508	10.3932	10.6891	10.2851	10.4306	10.3722	10.1399
MRPL4_chr19_10519812	9.39091	9.54878	9.41038	9.6514	9.4547	9.63908	9.20133	9.21893	9.2284	9.34494	9.13348	8.72005	9.74703	9.02957	9.11684	8.97212	9.13898	9.20298	9.00862	9.27307	9.1203	9.44624	9.10905	9.93971
LANCL3_chrX_35774818	7.06193	7.24756	7.28052	6.85379	6.87811	6.85161	7.30701	7.51333	7.37935	7.54106	7.53389	7.14597	7.60672	8.08897	7.76494	7.83163	7.83014	8.38484	8.12072	8.16965	7.941	8.54706	8.43889	8.16267
THUMPD1_chr20_19996097	10.3614	10.1589	10.0848	10.2246	10.0273	10.0332	10.304	9.95476	10.196	9.86223	10.4124	10.0205	9.78157	10.1611	9.99799	10.1269	10.1098	10.368	9.80696	9.98433	9.92563	10.0071	9.90438	9.52189
MRPL38_chr16_73224521	10.5219	11.4404	10.645	11.4748	10.6827	11.4754	10.6406	11.2398	10.6162	11.3769	10.4624	11.1374	11.5209	11.3686	10.9536	11.374	10.9117	11.486	11.1884	11.5361	11.2328	11.718	11.2249	12.0003
FAM43A_chr2_2828274	10.9389	10.6357	10.7533	10.5114	10.5856	10.8871	10.8189	10.7918	10.6282	10.5481	10.2819	10.6556	10.5554	9.77202	10.9838	10.5082	11.2042	10.3004	10.7176	10.5439	10.4909	10.4607	10.4085	10.4175
CLASRP_chr19_45789917	10.3634	10.6044	10.5686	10.3872	10.4681	10.583	10.7053	10.8266	10.4675	10.9521	10.1117	10.6804	10.6221	10.6768	10.7032	10.6726	10.7434	10.9304	10.7186	10.6212	10.6014	10.6873	10.6315	10.8512
TRIM11_chr1_87250653	10.7295	10.8489	10.9346	10.6355	10.7386	10.9386	10.7844	11.1305	10.6893	11.0291	10.4075	11.0956	11.3152	10.6382	11.4866	10.8147	11.509	10.818	11.3454	11.2796	11.2834	11.2322	10.8636	11.619
MSL2_chr2_38291846	11.0099	10.919	11.0123	10.8	10.929	11.0183	10.9242	10.9665	10.7032	10.6456	10.5197	11.4086	10.3897	10.9706	11.5275	11.0509	11.1059	11.1503	11.23	10.9749	10.8809	10.8159	10.5616	10.6923
SPAG4_chr10_67106102	6.17386	5.89559	5.79714	6.28602	6.16655	5.96603	6.18984	6.01221	6.40548	5.99604	5.80825	6.26733	5.79271	6.01701	5.58594	5.58594	6.34689	5.97429	6.03566	6.37784	6.02956	6.05944	5.88787	6.0035
TCEAL8_chrX_100083158	8.03622	7.99052	8.09403	8.16698	8.06088	8.12375	7.77981	8.00622	8.09813	8.23534	8.19924	8.35189	8.46109	8.22916	7.39387	8.22458	7.75683	7.89913	7.49946	7.59423	7.67924	7.63337	7.89067	7.37734
HPCAL4_chr1_188081726	10.2162	9.69694	9.83667	10.1657	10.4779	9.87699	7.8374	7.8501	8.03566	8.03962	7.76848	7.85576	7.44051	7.51422	7.00863	7.56422	6.97216	7.45716	8.01625	8.40473	7.98902	8.31872	8.59932	8.09269
ZNF184_chr4_143362820	9.1366	8.82584	8.81648	9.02478	8.9496	9.04796	8.81647	8.87731	9.05758	9.04802	8.75627	9.41129	8.93557	9.18332	8.97453	9.09223	9.278	9.12313	8.95442	9.1288	8.71475	9.04435	8.88685	8.32106
AIMP2_chr3_41279789	8.17685	8.2258	8.30206	8.44349	8.10893	8.38715	8.23202	8.12936	8.21971	8.20625	8.07881	8.10031	8.60584	8.22916	8.07179	8.16302	8.15631	8.14985	8.23518	8.27356	8.32726	8.2838	8.52141	8.55297
AJUBA_chr7_86668306	6.17386	5.58594	6.28031	5.96276	6.33223	6.29201	5.58594	5.58594	6.21792	6.08737	6.17068	6.09589	6.35124	6.43882	6.36382	5.92733	6.34689	5.92251	6.25719	6.19639	6.02956	6.02459	6.01217	5.58594
TANC2_chr16_60243874	9.00543	8.57928	9.25255	8.38302	9.18015	8.69673	8.80855	8.74348	8.6277	8.86793	8.0405	8.6946	7.80152	8.48168	8.4006	7.97574	8.19144	8.65406	8.97499	8.39713	8.98559	8.13055	8.72147	8.34883
DNAJC30_chr3_48342543	8.23104	8.0164	8.21234	8.4295	8.15534	8.12375	8.15797	8.33217	8.52709	8.25441	8.6438	7.93986	8.23305	8.25032	7.91695	8.04619	8.05612	8.2081	8.32467	8.47497	8.14779	8.34603	8.36537	8.43756
ZIK1_chr19_58224261	9.00288	8.50349	8.68723	9.04761	8.98528	8.55705	8.64448	8.52165	8.98413	8.41081	8.90628	8.34641	8.2379	8.25032	7.9032	8.33383	7.88722	8.67927	8.14563	8.79569	8.1236	8.4873	8.25234	8.3534
ITPR2_chr11_27005346	11.1861	11.1091	11.3771	10.8811	11.2746	11.1219	11.0779	11.0232	10.8363	10.7872	10.7189	11.415	10.5081	10.969	11.2625	10.9832	10.8761	11.1358	10.9789	10.8494	10.7335	10.8195	10.6411	10.4524
LOC102138318_chr7_137914628	6.14065	6.37703	5.58594	6.00694	6.22689	6.15405	6.09738	6.18663	6.53487	6.23116	6.37828	6.51501	6.20207	6.38515	6.23554	6.5365	6.44602	6.06085	6.52704	6.09781	6.37882	6.25263	6.34823	6.05238
HAUS8_chr19_17363648	8.32929	8.31099	8.09963	8.2212	8.12769	8.31135	8.14523	8.39363	8.19624	8.71343	8.16422	8.75329	9.06206	8.15807	8.98721	8.37041	9.08509	8.18599	8.45382	8.49644	8.39898	8.3494	8.01823	8.62242
FAM111B_chr14_14861881	6.14065	7.15834	6.14178	6.63173	6.19751	6.73058	7.19139	6.90882	7.31576	6.84665	7.66945	6.72506	7.3093	7.20335	7.51143	7.17997	7.3003	7.51038	7.06776	7.16726	7.04906	7.56843	7.15098	6.98232
GLO1_chr4_132024043	9.37726	9.27844	9.21777	9.4253	9.50799	9.18616	9.40828	9.02927	9.53707	9.37086	9.68158	9.31238	9.47672	9.62335	9.0246	9.58099	9.1314	9.4001	9.17468	9.41523	9.29978	9.26647	9.45087	9.11856
ITGA6_chr12_61360635	12.3337	11.9861	12.029	12.2477	12.3014	11.9602	12.0891	11.5097	12.1646	11.0155	12.1264	11.8091	10.026	11.2112	10.9552	11.0917	10.6153	10.9875	11.6175	10.5019	11.4235	10.3757	11.3901	10.1476
TUBG1_chr16_54359685	8.86087	9.20566	9.11344	8.81692	8.80574	8.96738	9.10482	8.90647	8.83969	9.06934	8.9132	8.61081	9.21971	8.47277	8.85496	8.45784	9.05068	8.49243	8.78979	8.41606	9.00193	8.78581	9.17158	8.88281
ZSCAN1_chr19_58623269	5.58594	5.58594	5.79714	6.47782	6.30745	6.38434	6.04386	5.58594	6.35695	5.99604	5.58594	5.58594	6.35124	6.06745	5.58594	6.00357	5.7915	5.58594	6.35877	5.58594	6.02956	5.83984	6.56998	5.58594
LOC102117012_chr4_143685373	9.62494	9.31094	9.59946	9.65732	10.0633	9.52998	9.89373	10.1023	10.1455	9.90265	9.47382	10.6337	9.74703	10.3148	10.6158	10.0497	9.95622	10.1868	10.7952	9.74341	10.2379	9.27523	9.8754	9.86783
PTPN2_chr18_73718379	9.94817	9.86605	9.7613	9.95863	9.67096	9.94129	9.99229	10.1528	10.058	10.3342	10.2739	10.4355	10.3132	10.0594	10.0619	10.3286	10.4496	9.973	10.043	10.1254	9.84694	10.0606	10.1007	9.53184
LOC102130493_chr12_67447903	7.89064	8.35503	7.9582	8.13687	7.99059	8.31135	7.91556	8.25256	7.54481	8.16141	7.74442	8.27883	8.0457	7.79279	7.94403	7.79531	8.1045	7.85996	7.87309	7.53741	8.15972	7.85505	7.822	7.47855
ZSWIM6_chr6_60899274	10.0036	10.0947	10.1173	9.95143	9.98296	9.93759	9.86184	10.3609	9.93063	9.96758	9.87888	10.4494	9.79451	10.146	10.7856	10.0124	10.6446	9.75879	10.6388	10.2581	10.4311	9.98172	10.5556	9.88343
AEBP1_chr3_76403648	9.40058	9.76503	9.65978	9.08339	9.87376	9.93512	9.6027	9.1341	8.66195	8.52434	9.09451	8.51684	8.60212	9.08847	8.60946	8.62781	8.62929	8.36149	7.67797	6.98577	8.13575	8.33925	7.96866	7.74815
LOC102133781_chr11_98248728	5.86458	6.05774	6.10099	5.85277	5.58594	5.58594	6.09738	6.14833	6.15209	5.79151	5.58594	5.81495	5.79271	6.06745	6.02102	6.22097	6.19854	6.0198	5.90458	6.06019	6.1282	5.83984	6.10702	6.09646
LOC107129951_chr6_97394900	6.72366	6.39608	6.39404	6.47782	6.61337	6.2668	6.43397	6.42952	6.68109	6.2621	6.12783	6.76584	5.58594	6.51291	6.44659	6.17453	6.63192	6.30713	6.59959	6.46359	6.21088	6.5524	6.42943	6.05238
MRPL50_chr15_36337963	7.97881	7.5802	7.74279	7.72833	7.67175	7.94231	7.78819	7.43954	7.85942	7.54914	7.92561	7.92496	8.0003	7.7247	7.88931	7.84055	7.31012	7.64444	7.44796	7.7693	7.3938	7.66745	7.77171	7.48735
ELMO3_chr20_55352991	7.22752	7.43515	7.37215	7.30461	7.31817	7.48886	7.355	7.40092	7.19819	7.73613	7.20836	7.26526	7.50965	7.27226	7.06447	7.30855	7.77047	7.21764	7.57769	7.59423	7.65341	7.56843	7.45822	7.5134
SEMA4A_chr1_95550255	13.2034	12.9678	13.4561	12.7239	13.5093	12.8294	13.2553	14.1885	12.4251	13.83	12.7427	14.3708	13.4858	13.3772	14.5926	13.945	14.0876	13.4314	13.9162	14.1443	13.9581	13.6285	13.5094	14.1314
UTP3_chr5_63896436	9.69096	9.63492	9.55249	9.4915	9.56104	9.50178	9.39257	9.30384	9.39711	9.41717	9.60291	9.20013	9.44419	9.28737	9.15661	9.23263	9.12124	9.32884	9.00196	9.08274	9.19313	9.32501	9.23147	9.23303
SYT4_chr18_38675616	6.38914	5.58594	6.14178	5.58594	5.86108	5.58594	5.58594	5.58594	5.58594	5.58594	5.58594	5.81495	5.58594	5.58594	5.58594	6.64415	5.7915	6.13351	5.58594	5.58594	5.58594	5.58594	5.79963	5.58594
TINAGL1_chr1_196462646	5.97938	5.94326	5.9511	5.58594	5.92266	5.58594	5.58594	6.0621	5.58594	6.3469	6.31616	5.58594	5.8781	5.58594	5.58594	5.58594	5.58594	6.06085	5.58594	5.97374	5.58594	6.20394	5.58594	5.58594
COPS2_chr7_26082676	8.66462	8.64307	8.76896	9.04761	8.75037	8.99634	8.96974	8.98749	9.25757	8.94793	9.34979	10.0489	9.24121	9.44626	8.91268	9.77876	9.22211	9.12996	9.18352	9.60097	9.00193	9.14546	8.84729	8.29272
NLRC3_chr20_3800316	10.4166	10.2157	10.4879	10.0547	10.0668	9.92018	10.3627	10.0954	10.0063	9.96334	10.2056	9.44195	9.40457	10.2826	9.7208	9.87349	9.98298	10.3918	9.99543	9.6755	9.83249	10.4353	10.0782	10.2083
CCDC146_chr3_134988142	7.22752	6.70462	6.99394	6.61593	7.46564	6.81289	6.61746	6.74549	6.76183	6.90431	6.60817	7.32666	6.75995	6.70261	6.44659	7.42465	6.59399	6.87757	6.55192	7.00873	6.56303	6.74682	6.31897	6.41262
KLHL21_chr1_221747629	10.2803	10.8161	10.5696	10.6614	10.5336	10.915	10.8402	10.8565	10.6214	10.7606	10.3224	11.0673	11.1461	10.6026	11.5425	10.7196	11.4145	10.5256	10.9422	11.6209	10.9922	11.2446	10.6563	11.6012
LOC102132056_chr14_64196240	7.084	7.39436	7.24835	7.09678	7.2183	7.09885	7.59968	6.89362	7.1774	6.87589	7.04812	6.72506	6.57997	7.14264	6.5898	7.41228	6.68597	7.30874	7.09642	6.69264	6.94365	7.11166	7.00937	7.16835
LOC107127463_chr14_121632618	7.30223	7.69956	7.3623	7.07679	7.68481	6.92491	6.61746	6.87819	7.06737	6.1271	6.53852	6.74567	6.37746	7.35835	6.83814	6.69345	6.34689	7.53251	6.17909	6.42194	6.53916	6.77155	6.6323	6.33297
NAA10_chrX_150921217	10.1446	10.3148	10.1765	10.3548	10.1018	10.638	10.4075	10.3316	10.1948	10.5566	10.2223	10.4074	11.1053	10.2938	10.4162	10.4729	10.5195	10.3478	10.5408	10.4388	10.6035	10.7336	10.4861	10.7822
LOC102124258_chr8_127705217	7.1883	7.11539	7.20405	7.09678	7.2371	7.41415	7.28227	7.17508	7.27785	7.3767	7.41387	7.13193	7.32893	7.40921	6.90339	7.54201	7.28042	6.95218	6.99272	7.271	7.10505	7.26856	7.27699	7.03505
LOC102141962_chr4_138233384	6.86716	8.0418	6.98025	7.68631	7.11946	7.74419	8.23202	6.96751	7.72516	6.68598	8.31523	6.91403	7.17311	7.76297	6.99421	7.8136	7.0845	7.31748	7.53918	7.55901	8.29535	8.09448	8.216	7.62831
SLC39A14_chr8_22519852	8.72487	8.86342	8.85272	8.22528	8.36638	8.51732	8.93022	8.10104	8.28779	8.07786	8.39247	7.75747	7.38599	7.93259	8.00943	7.98376	8.25438	8.15442	7.86552	7.39115	7.71289	7.98452	7.77171	7.76944
LOC107127594_chr15_98871360	5.58594	6.12024	5.58594	6.08337	5.92266	6.05079	5.91042	5.95544	5.58594	5.99604	6.17068	5.90947	6.26598	6.01701	5.58594	6.06762	5.7915	5.92251	6.03566	6.09781	6.37882	6.12216	5.88787	5.88171
GTF3C1_chr20_26389887	11.5045	11.9101	11.9242	11.4852	11.6329	11.6497	12.0444	12.0471	11.5038	11.9071	11.5808	11.2234	11.9544	11.4933	12.0878	11.8576	12.5181	11.8293	11.7426	11.5013	11.8163	11.7533	11.6601	12.138
STX16_chr10_90543736	12.0311	11.8939	12.0537	11.8879	12.2245	11.8277	12.014	11.9913	12.0041	11.7874	11.6341	12.4249	11.5583	12.0753	12.3663	11.9609	11.8092	12.1779	12.254	12.1344	11.9976	11.892	11.8136	11.9509
CETN3_chr6_88792971	6.81223	6.31663	6.41984	6.6923	6.28171	6.65612	6.3399	6.3764	6.83635	6.78552	6.58557	7.21374	7.06846	6.75797	6.39245	7.0856	6.7033	6.7247	6.38955	6.64486	6.28331	6.43574	6.31897	6.33297
TMPRSS13_chr14_113871642	8.1906	7.98178	8.2728	7.91525	8.36246	7.89018	7.47802	7.74975	7.04401	7.84946	7.23302	7.75747	7.32893	7.93921	7.48307	7.95142	7.1757	7.4954	7.00815	7.05325	7.04906	7.31405	7.03649	7.71921
HECTD3_chr1_182514052	11.441	11.7224	11.6486	11.4864	11.5514	11.7238	11.5712	11.6135	11.2693	11.5542	11.4335	10.9686	11.7022	11.3633	11.721	11.4789	11.8213	11.2574	11.7282	11.6237	11.8605	11.7713	11.9125	12.0655
GCH1_chr7_119063815	7.48667	8.32469	7.57097	7.57149	7.44226	7.77935	8.25584	7.92393	8.07762	7.88724	8.74464	7.85576	7.78805	8.30182	8.89258	8.10586	8.415	7.95844	7.88063	8.19196	7.8766	8.25882	7.70408	8.30696
RARRES1_chr2_61046422	6.36574	6.39608	6.41984	6.51455	6.2549	6.36238	5.58594	6.86253	6.21792	6.95894	5.90002	7.35037	6.89734	6.55879	6.47229	6.00357	6.5744	6.42308	6.35877	7.28891	6.21088	7.51903	6.37632	7.23501
LOC107126801_chr11_128831122	6.36574	6.65111	6.31057	6.51455	6.50478	6.40565	6.37263	6.18663	6.33138	6.37297	6.43546	6.14399	6.09027	6.38515	6.30279	6.61845	6.16398	6.35581	6.62247	6.67699	6.53916	6.37984	6.52578	6.85319
NCAPG2_chr3_191559122	8.52145	8.8611	8.45277	8.38665	8.45357	8.55051	8.48887	8.41656	8.54927	8.24013	8.42709	8.12636	8.41498	8.7329	8.76183	8.72909	8.61477	8.67927	8.33007	8.24831	8.42371	8.46887	8.72147	8.38054
MMACHC_chr1_182012404	6.78359	7.32319	7.13426	7.25385	7.1992	7.14806	7.34318	7.13897	7.11267	7.036	7.32683	6.70399	7.31916	6.96756	7.19302	6.96437	7.02351	7.01059	6.74888	6.82302	6.75304	6.97036	6.953	7.06049
RAB5B_chr11_54877139	11.3941	11.3715	11.4228	11.3483	11.5289	11.4729	11.4896	11.6164	11.4021	11.4792	11.1256	11.8042	11.5161	11.7274	12.0091	11.7065	11.622	11.8476	11.8523	11.825	11.6925	11.7138	11.4244	11.8673
GPT_chr8_146196418	5.78312	5.94326	6.17964	6.08337	6.09875	6.31628	6.30554	6.61212	5.58594	6.19855	5.97023	6.04253	5.79271	5.58594	6.02102	6.06762	5.99603	5.86095	5.58594	5.97374	5.58594	6.05944	5.58594	6.05238
TPRG1L_chr1_224853157	11.1345	11.4743	11.238	11.4207	11.3511	11.6357	11.5472	11.7217	11.5038	11.6296	11.1742	11.7299	11.6437	11.5438	11.7975	11.605	11.6384	11.7186	12.0304	11.8664	11.9608	11.7558	11.7398	11.8602
GGH_chr8_64127481	7.41454	7.74752	7.4845	7.09678	7.12974	7.30968	7.63777	7.34062	7.16686	7.80397	7.59894	7.51493	7.48417	8.21308	7.4041	8.09119	7.70082	8.16352	7.37207	7.19648	7.65341	7.71153	7.67285	7.32842
DMD_chrX_29337264	7.10564	7.13276	7.00745	7.08683	7.26474	7.76773	7.21808	8.00622	7.15622	7.60431	6.6727	7.13193	6.9797	7.23831	7.45404	6.9459	7.26021	7.4954	6.50139	6.78147	6.6309	7.05729	6.37632	6.94101
PHTF1_chr1_113016026	9.25881	9.6077	9.35208	9.2944	9.23397	9.46615	9.24869	9.16651	9.04989	9.43774	9.28748	9.46452	9.42139	9.58109	9.77996	9.83549	9.54203	9.61106	9.57212	9.37195	9.25154	9.19806	9.22636	9.32759
LOC102142491_chr4_56025416	6.69222	6.77958	6.10099	6.56674	6.54255	6.50408	6.91769	5.58594	6.83635	5.87641	7.19583	5.98177	5.58594	6.15463	5.89417	6.30438	5.58594	6.0198	6.29281	6.19639	6.17108	6.12216	6.34823	6.0035
LOC102134011_chr9_94458143	7.03942	7.00508	6.86387	7.14524	6.98819	7.29278	6.78895	6.90882	6.71422	6.91824	6.75227	6.66037	6.86838	7.21512	6.85485	7.0523	6.8317	6.96412	6.86055	6.70803	6.92771	6.87576	6.92366	6.8833
GPR35_chr12_130474065	8.0208	8.3281	8.04249	7.84146	8.29408	8.13709	8.39605	7.80088	8.06204	8.31459	8.12827	7.56529	8.34057	8.10658	8.65813	7.84942	8.73031	7.6105	7.95372	9.47691	8.17743	9.3351	8.16783	9.6947
PROCA1_chr16_24951133	5.86458	6.33735	6.17964	5.58594	5.58594	5.91534	6.09738	5.88791	5.58594	5.58594	6.02925	5.58594	5.58594	5.58594	5.58594	6.41276	6.12709	6.13351	6.17909	5.58594	5.58594	5.58594	5.58594	5.58594
RUNDC3A_chr16_56102026	7.49443	7.29351	8.45709	6.49639	8.59994	6.62455	10.4981	7.80088	8.83072	8.75036	9.66537	8.84469	9.64709	9.10282	8.55045	9.91457	9.36869	7.63772	8.89446	6.73808	9.08091	7.35788	7.95597	8.36704
ZNF540_chr19_38006499	7.79008	7.6441	7.77885	7.76331	7.90549	7.36704	7.54031	7.48617	8.06204	7.11958	7.55282	7.77437	6.95295	7.77797	6.78629	7.48471	7.0845	8.06973	7.26696	7.64195	7.43583	7.49999	7.18672	6.96873
SLC25A10_chr16_79352622	7.35536	7.43515	7.57097	7.27101	7.41843	7.5662	7.20481	7.03664	7.23869	7.26023	7.22075	7.08872	7.71853	7.27226	7.48307	7.19497	7.40413	7.50291	7.4374	7.46258	7.48643	7.32884	7.26607	7.32842
HNRNPH1_chr6_179541598	12.6774	12.7519	12.713	12.6278	12.953	12.8571	12.7291	12.8162	12.6423	12.4668	12.5875	12.4407	12.2755	12.6151	12.4823	12.8773	12.3344	12.8297	12.5851	12.242	12.3019	12.5282	12.2821	12.2776
LOC107130565_chr1_90108968	6.45522	6.80333	6.73249	6.61593	6.44459	6.68662	7.36671	6.90882	7.37047	6.65031	7.42432	6.93114	6.79215	7.48644	6.80388	7.34849	6.78551	7.29994	7.08218	7.2436	7.17136	7.28392	7.31967	7.24576
NDUFA8_chr15_15112852	8.80921	8.5419	8.65015	8.42245	8.75334	8.54723	8.80855	8.72172	8.73448	9.23396	8.85323	9.22683	9.54349	8.86049	8.65414	9.57331	8.99047	8.90131	8.75044	8.48932	8.70275	8.53531	8.71414	8.46311
TBKBP1_chr16_33010567	8.33751	8.6018	8.56496	8.00449	7.89999	8.94278	8.18931	9.27197	7.9419	9.27345	7.88258	8.51684	9.21248	9.65667	8.87218	9.49137	9.04262	9.60293	8.60777	8.76673	8.97239	9.77809	9.25925	9.63508
EMG1_chr11_7282683	8.29167	8.00353	7.97671	8.2212	8.02117	8.11028	8.17059	7.89088	8.42268	8.39807	8.3672	8.17703	9.03491	8.22916	7.79528	8.32142	8.51258	8.25127	8.1081	7.87979	8.22921	8.26958	8.4254	7.88397
UBE2W_chr8_74972296	9.72978	9.24163	9.51419	9.57681	9.79319	9.55118	9.59587	9.5646	9.97571	9.46404	9.6324	10.7068	9.83577	10.2496	10.6127	10.2442	10.1451	10.1416	10.4269	10.5045	10.0788	9.857	9.73368	9.52787
LOC107127637_chr15_44365211	6.38914	6.12024	6.21511	5.58594	6.09875	5.96603	5.58594	5.58594	6.03459	5.79151	6.02925	5.58594	5.58594	5.58594	5.58594	6.00357	5.87641	5.78055	6.13564	5.58594	6.02956	5.89671	5.9554	5.88171
TIGD7_chr20_3567520	8.22215	7.57423	7.86824	8.36104	7.88334	7.94741	8.15161	7.80088	8.28779	7.83662	7.95354	8.93053	7.82148	8.05911	8.13723	8.00751	8.00025	8.22553	8.02302	8.37018	8.01571	7.63911	7.65695	7.55565
RPA4_chrX_94064425	5.97938	6.31663	6.05653	6.14919	6.13375	6.2668	6.04386	6.0621	5.58594	5.87641	5.97023	6.09589	6.04672	6.11292	6.11781	6.30438	6.16398	6.06085	6.03566	6.06019	6.08143	6.15081	5.58594	6.1369
POLE3_chr15_24166575	10.2249	10.286	10.157	10.3384	10.0213	10.3524	10.2644	9.98068	10.2017	10.1213	10.383	10.336	10.378	10.0696	9.93599	10.2979	9.98716	10.1494	9.9736	10.2331	10.0895	10.2	10.1007	9.98666
LOC102144414_chr4_138351893	11.8152	11.7546	12.3143	11.619	11.9694	12.1173	11.7556	12.0833	11.3445	12.1034	11.8528	11.8925	12.8934	12.2756	12.6806	12.3868	12.3428	11.7043	11.7817	11.4455	12.0292	11.3784	12.3043	11.588
HTRA4_chr8_39810758	6.47604	6.41464	6.6402	6.08337	6.78357	6.29201	6.23088	6.59136	6.35695	6.31981	6.17068	6.43155	6.75995	7.1301	7.10459	7.16477	6.72032	6.91554	6.57608	6.44304	6.84414	6.34002	6.74537	6.41262
ADAMTS6_chr6_64939983	8.15361	7.8722	7.77885	8.38665	8.04117	7.70194	7.89259	7.29868	8.1133	7.29042	8.00106	7.51493	6.80787	7.70907	6.83814	7.4369	6.78551	7.62419	6.94508	7.21556	6.95935	7.04796	7.27699	6.8833
IRF6_chr1_68362192	6.38914	6.48466	6.31057	6.93725	6.52388	6.65612	6.84613	6.01221	6.21792	5.87641	6.53852	6.46037	5.99842	6.55879	6.39245	6.06762	6.53379	5.58594	6.68783	6.06019	6.34843	6.64089	6.72745	6.1369
LRRC49_chr7_48693292	6.34154	6.33735	6.41984	6.23498	5.92266	6.2668	6.09738	6.01221	6.15209	6.29159	6.43546	6.22901	6.04672	6.06745	6.07192	5.58594	5.58594	6.06085	5.58594	6.37784	5.9705	6.22878	6.18656	6.27426
LOC102138783_chr1_30508404	9.79418	9.53583	9.69262	9.64991	9.69105	9.27529	9.56354	9.16651	9.38294	9.11616	9.61562	9.91724	8.80634	9.54385	9.472	9.25527	9.23629	9.92563	9.57659	9.66464	9.3181	9.66164	8.60331	9.13174
LOC107127152_chr13_82801648	6.02548	6.05774	5.88436	6.20777	6.06106	6.05079	5.58594	6.14833	6.18596	6.04406	5.58594	5.81495	6.13022	6.19334	6.19895	5.92733	6.08736	6.48483	6.03566	6.16549	5.9705	5.94455	5.58594	5.58594
PALMD_chr1_127158764	6.89356	6.75523	6.95233	7.04613	7.01118	7.24058	8.1643	6.10708	7.56021	6.65031	7.7764	6.63776	6.20207	6.26381	5.58594	6.50732	6.16398	6.09852	6.96119	5.97374	7.13204	6.31923	7.15098	5.58594
C16H17orf97_chr16_283387	6.20519	5.89559	5.58594	6.08337	6.19751	6.15405	5.58594	5.58594	6.07702	6.08737	6.17068	5.58594	6.35124	5.89132	6.15989	6.06762	5.58594	6.1663	5.9758	5.97374	5.58594	5.94455	6.10702	5.58594
LOC102132699_chr7_61813342	5.58594	5.58594	5.58594	5.9125	5.58594	5.58594	5.58594	5.58594	5.58594	5.58594	5.58594	5.58594	5.58594	6.06745	5.58594	6.30438	5.58594	6.8646	5.58594	6.06019	5.58594	5.58594	5.58594	5.58594
RPGRIP1L_chr20_41465037	6.73899	6.81499	6.92367	6.70684	6.89093	6.62455	6.76914	6.93857	6.77719	6.5338	6.6302	6.96454	6.67436	6.92283	6.49717	6.80648	6.73703	7.20813	6.64479	6.98577	6.84414	7.30659	6.74537	6.43736
HMGB1_chr17_10055726	11.6024	11.1369	11.2984	11.3695	11.3784	11.123	11.6312	11.3548	11.7869	12.0426	11.7193	12.4771	12.0757	11.6683	11.0867	12.186	11.7543	11.7863	11.2725	11.4719	11.2788	11.1913	11.2607	10.7401
CTSW_chr14_8630344	11.3341	11.0989	11.3042	11.2535	11.1309	10.8659	8.81647	9.49845	8.48165	9.61965	8.58399	9.10092	10.7593	11.8927	9.79259	11.5931	9.91291	12.0748	9.07992	10.6512	9.73287	11.3482	9.99693	11.4744
FBXW7_chr5_151555490	10.1571	10.1228	10.4319	10.4301	9.86155	9.40293	9.90113	10.3481	9.35418	10.5622	9.69761	10.6545	9.96009	10.5803	9.92129	10.1269	10.4875	11.0896	10.6932	10.5723	10.6204	10.4917	10.3325	10.319
GPR55_chr12_120712288	9.0431	9.02946	9.11344	9.10095	9.21269	9.3102	8.66662	8.78603	8.48165	8.91588	8.4751	8.37362	8.50571	8.3169	8.04097	8.39427	8.09921	8.27654	8.15792	7.82861	8.15972	8.07402	8.22125	8.22423
SBDS_chr3_55360857	9.12261	8.88413	8.95922	9.21411	8.9903	8.88452	9.14922	9.27197	9.65111	9.59425	9.28216	10.1325	9.4109	9.29986	8.86187	9.80959	9.34927	9.54301	9.22122	9.64584	8.8834	9.12036	9.22636	8.65957
EIF2D_chr1_65160310	10.6192	10.3307	10.4554	10.4136	10.4753	10.3082	10.5624	10.208	10.324	10.1918	10.5867	10.0489	10.1393	10.491	9.69989	10.4633	10.0404	10.2179	9.78011	9.79266	10.1136	10.1963	10.1765	10.0502
LAMTOR1_chr14_67231178	9.87531	9.74394	9.80699	10.2065	9.77594	10.0309	9.99747	10.0586	10.1347	10.1352	9.65104	10.4593	10.7806	10.0133	10.1359	10.0825	10.4283	9.81892	10.3625	10.3842	10.261	10.2905	10.3301	10.5735
MYH10_chr16_8600277	5.97938	7.99921	5.58594	7.88413	5.92266	7.6709	6.3399	7.91081	6.35695	7.56515	6.28284	8.00494	7.54284	5.58594	8.04719	5.58594	7.56513	5.58594	5.9758	8.10987	6.28331	8.38272	6.01217	8.58813
LOC102134432_chr3_39898958	6.36574	6.25025	6.3673	6.35581	5.78064	5.58594	6.2693	6.45474	6.33138	6.39813	6.48865	6.4016	6.61894	6.35676	6.11781	6.69345	5.7915	6.2814	6.29281	6.30614	6.40798	6.29777	6.61202	6.43736
SREBF1_chr16_18133713	9.66235	9.76749	9.96308	10.0945	9.7169	10.2367	9.67363	10.298	9.95539	10.4476	10.0967	11.0755	10.5516	10.2801	10.341	9.69395	10.2181	9.73817	10.5521	10.7453	10.4607	10.6184	9.94986	10.4885
LOC102135789_chr3_185480047	5.58594	5.76494	5.58594	5.58594	6.06106	6.05079	5.98292	5.95544	6.24825	5.58594	6.12783	5.58594	6.04672	5.89132	6.11781	5.58594	5.58594	5.58594	5.58594	6.06019	5.58594	6.05944	5.9554	5.58594
BCORL1_chrX_126851373	10.074	10.3199	10.5774	9.80592	10.348	10.422	10.4358	10.3975	9.7908	10.3342	9.45506	10.3237	9.72015	10.1055	10.6724	10.3822	10.618	10.3776	11.1582	10.1333	10.8008	10.1506	10.3074	10.4966
URB2_chr1_19923615	9.15733	9.20566	9.37027	9.32641	9.25494	9.37757	9.3952	9.12863	9.04474	8.71003	8.864	8.3409	8.25236	8.86725	8.93905	8.73837	8.95938	8.94595	8.92652	8.59906	8.82572	8.65671	8.69936	8.95298
CCDC159_chr19_11677413	8.32102	8.99186	8.51621	8.77085	8.50763	9.04103	8.80855	9.48143	9.06777	9.26886	8.35181	9.57232	9.98004	8.63298	10.1513	8.71036	10.0879	8.74636	10.1546	9.4022	9.93581	9.27872	9.57037	9.79217
DRAM1_chr11_105644239	9.7435	9.61044	9.75613	9.35406	9.72441	9.80967	9.49661	9.3562	9.43292	9.3921	9.4095	10.1041	10.0191	8.32686	10.5851	9.11011	10.5705	8.8798	10.6568	9.58952	10.0369	9.27348	9.33948	8.80896
LOC102143309_chr1_93547485	7.35536	7.59206	7.44817	7.69239	7.69774	7.53862	7.75433	7.85699	7.56784	7.54914	7.61694	7.88696	7.20597	7.03821	7.71807	7.33532	7.74996	6.87757	7.55858	7.8909	7.43583	7.46103	7.36088	7.62831
LOC102121764_chrX_105031900	5.58594	6.66479	6.05653	6.97108	6.09875	6.73058	6.64072	6.84662	6.6978	6.65031	6.21046	6.56624	6.16732	6.32718	6.07192	5.58594	5.99603	6.25461	6.41908	6.37784	6.43603	6.5524	6.01217	6.96873
CTU1_chr19_51947286	7.27476	7.41492	7.28052	7.50994	7.49615	7.61962	7.2947	7.11425	7.30639	7.15359	7.26907	6.99693	7.71853	7.48644	7.24067	7.37441	7.3003	7.36862	7.48933	7.09605	7.53507	7.37215	7.29852	7.48735
ANO6_chr11_43875356	10.8249	11.3626	11.0772	11.0892	10.9413	11.3582	11.1037	11.2899	10.7557	11.13	11.1512	11.1202	10.9524	11.1118	11.4052	11.0962	11.3278	10.5204	11.0859	10.8022	10.9962	10.9795	11.0476	10.9711
SRP72_chr5_77923012	10.443	10.2004	10.1842	10.4344	10.1202	10.2287	10.2659	10.123	10.3522	10.4211	10.3806	10.7358	10.2253	10.2801	9.96494	10.466	10.165	10.2243	10.1305	10.4132	10.0019	10.2073	10.387	9.75702
LOC102124199_chr5_164201151	6.96896	6.65111	6.41984	6.8413	6.52388	7.39082	6.84613	6.69067	7.1774	7.27038	7.10409	7.08872	7.33863	6.53617	6.27005	6.78491	6.61316	6.7688	6.59959	7.06411	6.73375	7.20506	6.74537	6.50717
UBOX5_chr10_59354177	8.73106	8.30755	8.55293	8.92713	8.89165	8.48333	8.56176	8.72537	8.94593	8.88007	8.09135	8.97684	9.0966	8.90387	8.70902	8.61273	8.62568	8.93557	8.82049	9.05675	8.53668	8.73559	8.83047	9.18329
ZNF629_chr20_29414133	7.45513	7.19158	7.4296	7.57149	7.4579	7.573	7.30701	7.51333	7.4482	7.23966	7.46529	7.2005	7.31916	7.11742	7.34136	6.90794	7.48298	6.7688	7.08218	7.32396	7.31658	7.08481	7.26607	7.08537
FAM234A_chr20_214892	9.80002	10.1811	9.84804	10.2186	9.53732	9.89748	9.97311	10.3328	10.1202	10.4587	9.69162	9.86176	10.3421	9.99048	10.1457	9.97017	10.1625	10.3526	10.2087	10.2078	9.9758	10.0372	10.2422	11.0233
LOC102145024_chr19_54246182	7.43905	6.90377	6.9381	7.53079	7.22774	7.03682	6.9517	7.23288	7.57543	7.29042	7.99437	7.62319	7.17311	6.62329	6.83814	7.03527	6.93196	6.7688	7.02336	7.08551	7.04906	6.41757	7.00937	6.27426
BRI3BP_chr11_129371501	7.91324	8.13495	7.92038	7.68019	7.98025	7.78512	7.88485	7.72721	7.71163	7.72213	7.60797	7.64192	7.49272	7.97181	8.11969	7.91828	7.83014	8.18153	7.66917	7.96095	7.6359	8.11864	7.45822	8.22924
COMP_chr19_19242077	5.58594	6.14879	5.58594	6.08337	6.01999	5.7764	5.58594	5.58594	6.03459	5.99604	6.12783	5.58594	6.53915	5.58594	6.36382	5.58594	6.26209	5.78055	6.72896	6.16549	6.24816	6.178	6.28837	6.27426
CLN6_chr7_45910938	8.90527	8.76999	8.81314	8.78728	8.66142	8.76591	8.84771	8.45248	8.77252	8.63652	8.60565	8.38969	9.27865	8.67613	8.70902	8.59748	8.81193	8.83018	8.40359	8.28602	8.72269	8.49946	8.82708	8.64483
RRBP1_chr10_44591504	10.3356	10.8161	10.7281	10.4909	10.4744	10.6395	11.0665	11.1379	10.7635	10.9984	10.6373	11.0099	11.0485	10.7957	11.2779	10.903	11.4752	10.7232	11.2759	10.673	11.2156	10.7487	11.0662	11.0289
TBX6_chr20_28589992	5.78312	6.05774	5.9511	6.11735	5.92266	6.15405	5.58594	6.0621	5.93402	6.39813	5.80825	6.09589	6.16732	5.58594	5.58594	5.92733	5.7915	6.06085	6.17909	5.78028	5.58594	5.83984	5.88787	6.0035
NUMB_chr7_137966326	11.9432	12.0752	12.1809	11.7858	12.3104	12.053	11.9501	12.3332	12.1672	12.1646	11.8052	12.8598	12.06	12.3125	13.0888	12.4259	12.7921	12.2587	13.2372	12.9424	12.9063	12.2257	12.2145	12.5783
GDF9_chr6_131852444	8.82952	8.36168	8.59654	8.79543	8.83962	8.16772	8.69703	8.41201	8.96516	8.26384	8.87469	8.57864	8.14778	8.64092	8.22713	8.37642	8.13582	8.61537	8.36732	8.58247	8.3533	8.37942	8.62305	8.15741
SLC25A15_chr17_20078003	7.25609	7.39436	7.41075	7.37695	7.1992	6.86419	7.41245	7.53992	7.30639	7.41316	7.42432	7.52516	7.45816	7.50503	7.30873	7.22441	7.77724	7.12911	7.48933	7.51542	7.65341	7.83548	7.82903	7.88397
LOC107131080_chr10_50088537	5.92693	6.09	6.00722	5.9125	5.86108	6.12193	5.58594	5.88791	5.58594	6.1271	5.58594	5.81495	5.79271	6.11292	5.58594	5.58594	5.99603	5.97429	6.13564	6.06019	6.02956	6.178	5.9554	6.09646
CLEC4D_chr11_8750260	6.38914	6.45044	6.14178	6.41929	6.06106	6.2668	8.00367	6.40344	8.50456	6.93198	8.32051	7.35037	7.31916	6.29626	7.56631	6.84829	7.81711	7.0219	9.93242	8.11924	9.12924	7.28392	8.90301	6.85319
RBM45_chr12_67090759	7.74633	7.71574	7.5793	8.08365	7.66517	7.61306	7.47802	7.54866	7.78439	7.53293	7.91853	7.80754	7.75375	7.7854	7.54828	7.68992	7.32951	7.69049	7.33804	7.79335	7.3938	7.50637	7.88397	7.24576
LOC102130360_chr5_8707316	8.91615	9.48134	9.18212	9.23808	9.27561	9.26938	9.20133	9.32549	8.92081	9.49576	9.07307	9.06185	9.95722	8.88401	9.59254	8.92836	10.0134	8.58229	9.391	9.13106	9.4354	9.42596	9.33237	9.57673
TFRC_chr2_281013	9.42921	9.5925	9.46005	9.32641	9.31007	9.33866	9.77385	9.21893	9.52053	9.28713	9.70753	9.12322	8.81917	9.37964	9.48318	9.21623	9.39207	9.40385	9.23263	9.09439	9.18172	9.04229	9.01423	9.17313
QSER1_chr14_34466205	9.54182	9.57854	9.71943	9.66762	9.33193	9.66173	9.52328	9.33975	9.39711	9.09034	9.60928	9.19413	8.99318	9.56259	9.62115	9.42455	9.52677	9.39634	9.20684	9.28124	8.9624	9.10863	9.30841	8.91068
LOC107130694_chr8_129196740	10.1594	9.86949	10.1052	9.85565	10.1099	9.81506	10.311	9.50689	10.0757	9.36871	10.2209	9.38785	9.31963	9.81603	9.60896	9.48592	9.63215	9.5379	9.44828	9.51717	9.88245	9.53778	9.70651	9.53184
LOC107127127_chr1_145390708	6.10522	6.22649	6.24857	6.28602	6.37928	6.15405	6.09738	6.42952	6.27716	6.31981	6.34791	6.4016	6.70953	6.26381	6.15989	6.30438	6.49111	5.58594	6.29281	6.35475	6.1282	6.62675	6.25627	6.65028
LOC107128989_chr2_159745384	6.20519	6.20174	5.9511	6.00694	5.58594	6.08767	5.58594	5.58594	5.58594	5.58594	5.58594	5.58594	5.79271	5.58594	6.07192	5.92733	5.99603	5.97429	5.58594	5.58594	5.58594	5.98663	5.58594	6.0035
LAMP2_chrX_117098307	12.674	12.5008	12.7406	12.3437	12.7556	12.6848	12.3906	12.9673	12.7384	12.6533	12.2888	13.6306	12.7115	13.0238	13.9835	13.0703	13.4895	12.9857	13.9512	13.8441	13.6571	12.9675	13.0501	13.2222
LGALS12_chr14_11121671	7.79621	7.81382	8.05989	7.73423	8.96245	7.63263	7.355	7.10168	7.29695	7.32953	6.80789	6.84265	7.59105	6.87612	7.52075	6.44557	7.42209	6.50439	6.29281	7.2436	6.60885	7.06654	6.54817	7.46968
LOC102124408_chr2_90712252	7.82645	7.25534	7.97057	7.25385	7.87212	7.61306	8.20165	8.18967	8.65856	8.52044	8.08509	9.40092	7.73273	8.35633	8.28568	8.74758	8.25911	8.71626	9.94972	8.19637	9.34132	7.45441	8.25745	7.48735
DNAJB1_chr19_14905684	11.6608	12.5853	12.2525	11.5513	11.8316	11.9753	12.1916	11.5821	11.1702	11.6969	11.11	11.7665	12.0803	11.3574	12.3617	11.8375	12.8564	12.085	12.1555	11.3284	12.135	12.0013	11.2564	11.9476
EFCAB2_chr1_4259947	7.54003	7.4217	7.13426	7.40013	7.30063	7.22265	6.91769	7.49529	7.12372	7.59657	6.94277	7.75747	7.3093	7.1046	7.13056	7.17997	6.87587	7.43364	7.03836	7.35802	6.99009	7.58049	7.18672	7.4427
JAG2_chr7_170506610	7.29315	7.60964	7.53709	7.57149	7.48099	7.59985	7.92313	8.03657	7.81617	8.03407	7.46529	7.92496	7.73978	7.15504	8.03472	7.42465	8.21112	7.26407	8.41885	8.6252	8.48135	7.80558	8.26762	8.49234
LOC102145938_chr14_126063	13.4696	13.1564	13.5442	13.0519	13.685	13.3162	13.2177	13.7573	14.0041	13.654	13.2491	14.4969	13.936	13.6846	14.6324	13.7379	14.0105	13.9277	14.7014	14.882	14.2488	13.9525	13.7157	14.4814
ICAM4_chr19_10563625	7.85016	8.18868	8.82314	6.97108	9.57941	7.30126	10.6461	8.91924	9.19398	9.58507	10.1413	9.62665	9.54541	9.65473	9.16778	10.646	8.9188	8.93557	10.6901	7.81109	10.293	8.62941	9.61591	8.72054
TRIM21_chr14_66357672	9.93628	9.91235	9.88795	9.79254	10.0716	9.65271	10.0632	10.1938	10.395	10.0905	10.1442	10.4266	10.4824	9.81082	10.5249	10.0274	10.6708	9.51381	10.0685	10.2653	9.95428	10.0113	9.74797	10.3883
FAM120A_chr15_107512721	12.2857	12.4843	12.3916	12.1436	12.2434	12.4737	12.3152	12.2145	12.0084	12.1336	12.3342	11.913	11.9476	12.3146	12.4574	12.3209	12.4343	12.186	12.3472	12.131	12.2547	12.3088	12.0998	12.2796
LOC107126712_chr11_54626977	6.82624	6.79152	7.11002	7.03572	7.09863	7.18595	7.00078	7.19855	7.04401	7.17571	6.7897	7.04378	7.39525	7.06524	7.1808	6.69345	7.36739	6.85146	6.76839	7.20606	6.84414	7.12048	7.25506	6.61174
LOC107129452_chr4_144168939	9.25668	9.03768	9.47902	9.04534	9.6122	9.04334	9.15855	10.2093	9.20093	9.78904	8.82777	10.268	9.46258	9.03856	10.2276	9.06681	9.86977	8.8879	10.0606	9.60908	9.58755	9.46778	9.65056	9.65341
PRMT3_chr14_47114935	8.75557	8.57644	8.79292	9.28101	8.80001	8.08293	8.59913	8.73264	8.97873	8.62932	8.6438	9.14828	8.737	8.91369	8.68966	8.50778	8.66143	9.00668	8.6598	9.06151	8.63277	8.17721	9.02607	8.47571
LOC102131455_chr18_32262487	10.9638	11.1487	11.2392	11.0392	11.4298	10.9435	11.1197	11.1487	10.9217	11.2396	10.6842	11.3905	11.5668	10.9431	11.3387	10.9928	11.5329	10.7797	11.7307	11.4131	11.774	11.4076	11.5353	11.6172
LRRC20_chr9_65295246	8.07152	8.49145	8.07707	8.11052	7.91097	8.17204	8.07966	8.3127	8.2382	8.5321	8.35696	8.08709	8.22818	8.01617	8.1488	7.97574	8.30091	8.14067	7.89557	8.40093	7.86186	8.52347	7.71942	8.78234
CUX1_chr3_46170525	11.0936	11.1891	11.4927	10.5057	11.4015	11.1039	11.1664	11.3069	11.159	11.2799	10.6671	11.764	10.7108	11.346	11.7664	11.452	11.6542	11.1598	12.0429	11.4126	11.8313	10.8219	11.1397	11.3601
MFSD9_chr13_7076789	8.30852	8.07083	8.13825	8.14986	8.08991	7.80227	8.11284	7.75718	7.76494	7.60431	8.05979	7.31463	7.68965	8.05911	8.17164	7.79531	8.26381	7.91011	7.51948	7.81109	7.84695	7.91673	7.94958	7.89041
C3H21orf2_chr3_2419614	9.57462	9.45253	9.53246	9.65436	9.24449	9.55603	9.40045	9.42242	9.32482	9.65341	9.36747	8.84469	9.88499	9.15607	9.09067	9.20298	9.51714	9.47155	9.34189	9.35078	9.28121	9.58637	9.53782	9.95602
PPAT_chr5_77992963	9.3213	9.42625	9.12154	9.10531	9.03717	9.08435	8.78048	8.72901	8.77252	8.31911	8.83144	8.4774	8.0003	8.53822	8.54614	8.50778	8.41921	8.70711	8.36206	8.11456	8.43835	8.39908	8.41177	8.16791
CLIC3_chr15_1304319	5.78312	6.05774	5.58594	6.23498	6.01999	5.91534	5.58594	5.58594	5.58594	5.58594	5.97023	5.58594	6.04672	5.89132	6.07192	6.22097	6.12709	5.58594	5.58594	5.97374	5.58594	5.58594	5.58594	5.58594
LOC102145555_chr7_592932	6.51611	6.62314	6.69667	6.64725	6.74012	6.50408	6.54373	6.40344	6.57379	6.3469	6.17068	6.09589	6.13022	6.58083	6.02102	6.3424	6.23115	6.67846	6.4475	6.54084	6.77194	6.178	6.47907	6.57144
LINS1_chr7_81532307	7.43905	8.13495	8.2875	8.39749	8.27749	8.49361	8.226	8.19502	8.46617	7.72915	8.57524	8.24376	8.65333	8.62899	8.04097	8.51864	7.83014	8.41536	8.52122	8.7191	8.53668	8.59874	8.38877	8.254
SMC6_chr13_93248312	10.2052	10.1219	10.0779	10.0536	10.1539	10.6158	9.58441	9.98822	9.56957	10.1352	9.59864	10.4668	10.0108	10.1787	9.93273	10.4183	10.1047	10.1627	9.43848	9.83614	9.19596	9.88694	9.31805	8.82534
SLC39A10_chr12_84761273	9.88222	9.71235	9.86093	9.68945	9.87511	9.64515	9.7515	9.37016	9.73305	9.02911	9.80688	9.26167	9.05397	9.77381	9.35748	9.71737	9.57765	9.38119	9.41619	8.96313	9.2678	9.13007	9.41095	8.87654
B9D2_chr19_41924056	8.06654	8.24037	8.63504	7.86829	8.25646	8.51059	8.15797	8.27794	8.39837	8.2732	8.33102	8.46737	9.14561	8.45479	8.72431	8.50778	8.52431	8.2081	8.90164	8.62196	8.74625	8.70978	9.00529	8.49234
AKAP8L_chr19_15689183	11.4251	11.4761	11.692	11.1103	11.4588	11.3802	11.497	11.5949	10.9991	11.4895	10.9042	11.3333	11.3674	11.1012	11.4727	11.4408	11.6067	11.2961	11.4685	11.057	11.5149	11.3511	11.2115	11.7939
WDR24_chr20_708256	9.42732	9.56586	9.49568	9.75025	9.25494	9.71035	9.49661	9.87568	9.4812	9.88482	9.42163	9.39571	9.27865	9.23369	8.93251	9.05208	9.10586	9.30695	9.71678	9.44821	9.63417	9.71528	9.78307	9.92622
ENO1_chr1_219423812	13.4783	13.8848	13.6928	13.7704	13.5367	14.0127	13.73	13.7892	13.5287	13.9056	13.3582	13.6747	14.129	13.5025	13.7421	13.4967	13.9671	13.4042	13.8875	13.6886	13.994	13.8802	13.9012	14.1513
FITM2_chr10_76009620	7.34666	7.64975	7.51107	7.58476	7.73578	7.48159	7.69287	7.29868	7.6273	7.10801	7.49515	7.11771	6.91152	7.44843	7.25229	7.23885	7.14235	7.5178	7.36083	7.3496	7.30513	7.33617	7.36088	7.08537
PSMD11_chr16_28824325	9.83176	9.87748	9.87052	9.87355	9.84097	9.92642	9.90849	9.74647	9.90966	9.87131	9.90842	9.56538	10.0369	9.76306	9.6806	9.82906	9.90998	9.88336	9.8592	9.86351	9.85411	9.83827	9.88027	9.86312
LOC102131484_chr3_189531314	6.26328	6.74283	6.31057	6.97108	6.92846	6.79964	6.64072	6.31904	6.6978	6.42246	6.86057	6.22901	7.21672	6.41247	6.76838	6.78491	6.93196	6.73963	6.80629	6.13275	6.69397	6.02459	6.52578	5.58594
LOC102139320_chr10_10571852	5.58594	5.94326	5.58594	5.58594	5.86108	5.58594	5.58594	5.58594	5.93402	5.87641	5.97023	5.98177	6.35124	5.9596	6.07192	5.92733	5.99603	5.58594	5.58594	5.58594	5.58594	6.02459	5.58594	6.05238
HINT1_chr6_130159593	9.88909	9.24694	9.12691	9.82838	9.28583	10.1877	9.6095	9.58466	10.3859	10.3794	9.9067	10.9116	10.6526	9.47074	8.78388	10.21	9.48194	9.68375	10.0701	10.5731	10.3048	10.3684	10.0512	9.85523
SCML2_chrX_16071923	7.40626	6.54903	7.37215	6.86614	7.2556	6.82596	6.91769	6.42952	6.83635	6.42246	6.31616	6.46037	5.94346	6.32718	6.36382	6.37844	6.5744	6.09852	6.55192	6.01919	5.58594	6.41757	6.65214	5.94787
LOC102144688_chr14_58348544	6.79801	6.65111	6.62057	6.58345	6.64674	6.73058	6.40394	6.7093	6.66407	6.76963	6.73299	6.86097	6.79215	6.73987	6.33398	6.90794	6.42245	6.8646	6.50139	6.64486	6.56303	6.80751	6.52578	6.50717
LOC102139585_chr18_42360054	8.27462	8.29716	8.38174	8.44001	8.54941	7.89549	8.35271	8.68842	8.54927	8.61844	8.54863	8.78575	8.92967	8.86049	8.92593	8.59236	9.07722	8.55183	9.05119	8.56906	9.01808	8.39908	9.02312	8.51691
PHF3_chr4_110118838	11.6952	11.5606	10.6662	11.3487	10.3692	11.1731	9.99575	10.2968	11.2578	11.1085	11.1388	11.5927	11.0309	11.5359	10.4359	11.4904	11.1444	11.3871	11.6072	10.3255	11.1074	10.9045	10.8636	10.6465
CDC6_chr16_51933738	7.05073	7.50662	6.86387	6.98213	6.64674	6.57499	7.28227	6.54827	6.94526	6.99815	6.89423	6.99693	6.65626	6.29626	7.06447	6.50732	7.11956	6.52348	6.4749	6.69264	6.51459	6.66853	6.42943	7.1097
MOB1A_chr13_35742901	12.3628	12.4429	12.4494	12.2993	12.5406	12.6508	12.6574	12.7117	12.5273	12.6048	12.3246	13.0612	12.3449	12.6109	12.9323	12.6236	12.8018	12.4146	12.8548	12.6855	12.6783	12.5456	12.4434	12.3594
TXNL1_chr18_23937002	9.86559	9.95828	9.78855	9.9753	9.79889	9.9499	10.1087	9.99422	10.0745	10.1906	10.1442	10.473	10.1227	10.2926	10.0782	10.3616	10.0957	10.1144	10.2623	10.16	10.2145	10.0392	10.135	9.98955
CHMP6_chr16_78553171	9.00797	9.08406	8.91944	9.34674	8.99281	9.23142	9.2252	9.45113	9.19166	9.64813	9.16853	9.03183	9.79772	8.92345	9.17609	8.94043	9.64457	8.73139	9.3207	9.64741	9.36417	9.69589	9.26425	10.2582
LOC102135602_chr7_164687714	7.53254	7.39436	7.65192	7.22763	7.42643	7.39082	7.2312	7.40092	7.4398	7.23966	7.19583	6.78561	7.01862	6.98207	6.56758	6.90794	7.26021	7.08745	7.19135	7.16726	7.29358	7.40018	7.16302	7.48735
AKT1_chr7_170156805	11.7703	12.3104	12.0975	12.0733	12.2837	12.1825	12.265	12.478	12.0205	12.5786	11.5968	12.4536	12.2876	12.1777	12.4821	12.0105	12.4953	12.0083	12.5583	12.8281	12.599	12.7355	12.2615	13.2283
PEMT_chr16_17828554	7.70763	8.17734	8.24793	7.70449	7.59048	8.01203	7.88485	8.05446	7.88947	8.26384	7.95354	7.54538	8.08421	7.5324	7.54828	7.39979	8.12025	7.48785	7.64241	7.79929	7.61815	8.09041	7.83603	8.19892
REEP5_chr6_111639683	11.6843	11.2288	11.3698	11.481	11.5417	11.5247	11.7591	11.7067	11.9603	11.9484	11.6866	12.5623	11.883	11.9793	12.1906	12.0038	12.0892	11.9485	12.3494	12.2893	12.0001	11.9333	11.7832	11.7329
PEG10_chr3_117319437	6.02548	6.45044	6.41984	6.31009	6.2549	6.21312	6.54373	6.98169	6.49404	6.61317	6.31616	6.43155	6.95295	6.77573	7.31971	6.50732	7.8366	6.57826	7.03836	7.36639	7.04906	7.72232	7.15098	7.69708
LOC107128994_chr2_164181741	7.06193	7.301	6.98025	6.85379	7.13992	7.41415	7.44567	7.75718	7.38817	7.54106	7.37113	7.70542	7.25876	7.6446	7.78019	7.57518	7.61197	6.99916	7.11047	6.96231	7.00513	7.35069	7.19839	7.009
NTAN1_chr20_15255116	9.48844	9.6077	9.35437	9.48485	9.42913	9.56888	9.8234	10.1216	9.60135	10.4129	9.47847	10.675	10.0837	10.0239	9.89979	10.2602	10.0283	9.94502	9.56764	10.0643	9.61528	10.0846	9.54398	9.98955
SHROOM1_chr6_131813512	6.59086	6.54903	6.74991	6.49639	6.56081	6.50408	6.70712	6.81405	6.40548	6.39813	6.31616	6.824	7.06846	6.58083	7.11765	6.37844	7.41314	6.56039	6.91208	6.13275	6.89508	6.74682	6.50276	6.52915
TUBA1B_chr11_47958921	13.43	13.7745	13.622	13.4927	13.7292	13.6474	13.5968	13.4776	13.3253	13.5865	12.9806	13.6139	13.725	13.5194	13.5647	13.5769	13.5098	13.5212	13.5533	13.429	13.6525	13.6278	13.6045	13.8314
HAVCR2_chr6_156472694	6.36574	6.39608	6.41984	6.26101	6.46517	6.36238	6.3399	6.79735	6.68109	6.49112	6.24771	6.18809	6.63779	6.51291	6.87128	6.26405	7.13101	6.3319	6.8247	6.40022	6.73375	6.61238	6.69056	6.77375
ATP2B4_chr1_62102815	12.7093	12.8123	13.2723	12.0873	12.7372	12.2922	13.0646	12.9047	12.9244	12.8236	13.0059	12.8503	12.778	13.7699	13.6337	13.4166	12.9595	13.8602	13.8454	13.3679	13.3995	13.555	13.7221	13.6457
LOC102140081_chr3_3036827	7.41454	7.74752	7.44817	7.66787	7.63176	7.94741	6.66339	6.78037	6.62905	6.61317	6.69323	7.17356	7.4226	6.60231	7.14333	6.74027	7.06051	6.67846	6.74888	6.87586	6.73375	7.12048	6.25627	6.79015
LOC102128509_chr17_20370352	8.96149	8.64848	8.63884	8.81692	8.81995	8.47988	8.44838	8.09531	8.34843	7.94197	8.5927	7.83988	7.83461	8.49493	8.38614	8.29626	8.15631	8.55866	8.15179	8.31869	8.09898	8.38601	8.12353	8.2589
ZNF22_chr9_43650126	10.5781	9.93112	10.1995	10.284	10.3186	10.3672	10.0991	9.92522	10.1902	10.2334	10.5629	10.3086	10.2849	10.1921	9.72645	10.6363	10.0905	9.9578	9.82771	9.94646	9.65282	9.86397	9.95294	9.2009
VASH1_chr7_141494144	7.31125	8.07493	7.80701	7.00388	7.32685	7.58649	8.78048	8.42563	7.92465	8.57781	8.41729	7.97641	8.12692	7.56799	8.19966	7.66981	8.64367	7.7719	8.53989	7.43922	8.73844	8.48425	8.62305	7.92214
LOC102118091_chr4_142987467	5.92693	6.20174	5.79714	5.9125	5.58594	6.08767	6.04386	5.58594	6.07702	5.79151	6.21046	6.04253	5.58594	5.80208	5.8041	6.06762	5.58594	5.78055	5.58594	6.06019	6.08143	5.83984	6.06205	5.58594
XPNPEP3_chr10_10229810	7.47886	7.51291	7.4296	7.4816	7.57642	7.48886	7.03231	7.12668	7.37047	6.81656	7.46529	6.72506	7.0313	7.28337	7.25229	7.11793	7.28042	7.07679	6.86055	7.2528	6.99009	7.1379	7.08882	6.8378
LOC102135109_chr15_56515867	6.10522	5.94326	6.14178	6.00694	5.78064	5.7764	6.04386	6.0621	6.07702	6.2621	5.58594	5.58594	6.23487	6.06745	5.96309	6.00357	5.58594	5.58594	6.03566	6.06019	6.08143	5.98663	6.22243	6.1369
BDP1_chr6_69599954	11.0416	10.6303	10.697	10.771	10.9605	10.4774	10.5005	10.453	10.5689	10.0324	10.9033	10.8408	9.67536	10.4823	10.7593	10.3571	10.3708	10.5083	10.3702	10.3908	10.1076	10.2897	10.2746	9.16032
LOC107130521_chr7_171712208	6.49633	6.35747	6.41984	6.17925	5.92266	6.08767	6.2693	6.14833	6.07702	6.37297	6.31616	6.66037	5.58594	6.26381	6.02102	5.58594	6.08736	6.73963	6.21942	6.5944	6.31666	6.81921	6.06205	6.05238
LOC102123264_chr4_144417360	5.97938	6.14879	6.00722	5.96276	5.97446	5.96603	6.09738	5.88791	6.15209	5.94139	6.24771	5.58594	6.13022	6.06745	5.89417	6.22097	6.12709	6.1663	5.90458	6.06019	6.17108	6.09181	6.01217	6.0035
ATR_chr2_44567130	10.3956	10.119	10.1254	10.4144	10.3778	9.90255	10.0665	9.93461	10.0298	9.98719	10.1659	9.79814	9.63814	10.1501	9.7654	9.94858	9.68465	10.0821	9.56314	9.68934	9.4306	9.70626	9.96826	9.41196
RNPS1_chr20_2332165	11.5222	12.3645	11.7995	12.1538	11.7183	12.2529	12.0895	11.5959	11.81	11.5524	11.7358	11.417	12.3292	11.7828	12.0561	11.9393	11.9315	11.7361	12.0194	11.1184	12.0049	11.5411	11.8994	12.0868
KL_chr17_12572888	5.58594	6.12024	5.58594	6.17925	6.22689	5.58594	6.2693	5.95544	6.07702	5.94139	6.34791	5.98177	6.09027	6.11292	6.15989	5.92733	6.12709	6.0198	6.13564	5.58594	6.08143	5.98663	6.10702	5.58594
RASA3_chr17_96507019	13.3099	13.4486	13.4711	13.3969	13.4923	13.2171	13.4395	13.5284	13.4095	13.3412	13.1048	13.5031	13.3441	13.6226	13.5923	13.4228	13.3048	13.7937	13.5525	13.3872	13.4408	13.4811	13.4057	13.6952
GLYR1_chr20_5085986	11.1766	11.2675	11.22	11.2967	11.2878	11.4497	11.2584	11.629	11.2819	11.4259	11.0247	11.8749	11.2281	11.1853	11.8301	11.113	11.4088	10.9937	11.6352	11.9138	11.6521	11.4155	11.1934	12.0583
SRSF7_chr13_71921962	10.7612	10.6878	10.8075	10.7553	10.5856	10.8555	10.6884	10.4497	10.6093	10.4324	10.4913	10.5107	10.5601	10.6548	10.4046	10.6678	10.4537	10.9687	10.2637	10.6723	10.2583	10.6892	10.3384	10.4068
ZNF621_chr2_95455833	8.6185	8.44849	8.09403	8.48464	8.08512	8.36859	7.96766	8.03657	8.30101	7.95384	8.24459	7.96918	7.71137	8.37563	8.30636	7.99172	8.01725	8.80469	8.06949	8.43102	8.04835	8.36283	7.85678	8.16267
GAREM1_chr18_49767064	6.20519	6.87137	6.31057	6.08337	5.58594	6.33971	7.16407	6.40344	7.35251	5.79151	6.82576	6.18809	5.58594	5.89132	5.58594	5.58594	5.94139	6.06085	6.57608	5.58594	6.69397	6.02459	6.45465	5.58594
MGAM_chr3_174992560	12.295	12.499	12.7756	11.9805	12.6727	12.4116	12.8971	12.8026	12.7787	12.5068	11.7763	13.3518	11.3208	12.5007	13.0758	12.714	12.7632	12.7413	14.3195	13.0836	13.9064	12.1436	13.191	12.8736
DDX5_chr16_61838750	14.6826	14.5599	14.6596	14.512	14.7987	14.6771	14.4054	14.3703	14.3253	14.1813	14.3327	14.7008	14.1494	14.6188	14.7224	14.5107	14.2617	14.7346	14.6066	14.453	14.4026	14.4742	14.248	13.9807
ALG5_chr17_16345867	7.85602	8.00353	7.81395	8.26546	7.63851	8.00229	7.62835	7.96254	7.93042	8.37659	7.79989	8.46737	8.13739	7.95234	7.43431	7.90986	7.88722	7.80192	7.95372	8.03249	7.99574	7.78525	8.04831	7.90954
EFEMP2_chr14_8641764	9.04804	8.98337	9.31498	8.90727	9.34762	8.92781	9.05899	9.26201	8.63806	9.21021	9.0132	8.67737	9.08341	9.00836	8.74694	9.02215	8.73367	9.0838	8.85055	8.12854	8.70676	8.86029	8.89334	8.69218
SIRPB2_chr10_61099746	10.929	10.6133	11.0847	10.6295	10.7437	10.5664	11.2612	11.299	11.1923	11.1807	11.0144	12.051	11.1398	11.6673	12.1306	11.5905	11.9853	11.662	12.3999	11.9764	12.158	11.3634	11.5976	11.6693
MAP3K10_chr19_40666903	9.86977	9.50221	9.95559	9.25971	9.7482	9.65573	9.31413	9.38168	8.73448	9.24101	9.18002	8.66868	9.33968	9.6074	9.3696	9.57331	9.47996	9.18344	8.82049	8.6698	9.13812	9.35671	8.99026	9.61465
LOC102143658_chr4_56167312	5.58594	6.29525	5.58594	6.11735	5.78064	6.05079	6.37263	5.79966	6.55455	5.94139	6.53852	5.90947	5.58594	5.58594	5.58594	5.58594	5.58594	6.09852	6.13564	5.58594	6.08143	5.58594	5.58594	5.58594
LOC102142349_chrX_103576916	5.58594	5.58594	5.58594	5.58594	5.58594	5.58594	5.58594	5.58594	5.58594	6.19855	5.58594	5.58594	5.58594	6.48897	5.58594	6.17453	5.58594	5.58594	5.58594	5.58594	5.58594	5.58594	5.58594	6.63122
ACVR2A_chr12_36376017	8.1676	7.86743	8.11632	8.44349	8.1599	8.07832	8.41722	7.52226	8.2382	7.46591	8.22776	7.75747	7.21672	7.79279	7.56631	7.59682	7.42209	7.75356	7.41601	7.58026	7.29358	7.26081	7.59969	6.99574
TTLL1_chr10_7947520	7.09487	7.23972	7.31184	7.34533	7.27382	7.19524	7.2312	7.28796	7.19819	7.30032	7.1574	6.99693	7.60672	7.3374	7.31971	7.25312	7.49985	7.31748	7.2171	7.28891	7.17136	7.31405	7.10153	7.65165
MTMR2_chr14_91712961	8.90253	8.81628	8.87851	9.21411	8.73543	8.59886	8.80855	8.84754	8.75679	8.56653	9.06068	8.42128	8.20356	8.7839	8.22168	8.52403	8.56272	8.82455	8.62533	8.21391	8.37379	8.47504	8.44336	8.37605
TMIGD2_chr19_4318929	8.20421	7.83357	7.86157	8.12815	8.11365	8.05031	7.86922	7.16317	7.87152	7.45727	7.71163	7.38509	7.06846	7.26105	6.49717	6.96437	6.51273	6.69413	6.74888	6.13275	6.97483	6.48783	7.1141	6.59183
KIAA0556_chr20_26476410	10.156	10.1922	10.2748	10.0401	10.4637	10.0899	10.0078	10.1326	9.86532	9.9718	9.55089	10.174	10.0612	10.2788	10.6734	10.2313	10.3265	10.3154	10.412	10.3017	10.3849	10.1315	9.94367	10.6095
LOC102125696_chr2_187508887	6.96896	6.81499	6.74991	6.93725	6.85199	6.97108	6.84613	6.99569	7.2287	7.3767	6.98918	7.73171	7.53463	6.95286	6.61147	7.49638	6.91822	6.91554	6.94508	7.2528	7.00513	7.04796	7.22139	6.75706
NTM_chr14_126623097	5.97938	5.58594	5.9511	5.58594	5.58594	5.58594	6.14562	5.58594	5.58594	5.94139	5.80825	6.14399	5.58594	5.58594	5.58594	5.58594	5.99603	5.58594	6.32659	5.58594	6.24816	5.83984	5.58594	5.88171
SDCBP_chr8_59669210	11.7751	11.9354	11.7041	11.9514	11.892	11.9893	11.8401	12.2806	12.5289	12.6406	12.3317	13.23	12.6918	12.638	13.0999	12.964	13.0291	12.4326	13.6867	13.3033	13.1798	12.1403	12.7515	12.56
PPP2R1A_chr19_52917656	12.1585	12.2201	12.3288	12.2354	12.5056	12.2699	12.3121	12.2269	12.1946	12.2521	11.9522	11.9604	12.8421	12.1787	12.4272	12.1801	12.3325	12.2789	12.4193	12.3051	12.5326	12.4601	12.2658	13.1066
VPS4B_chr18_16908917	10.8644	10.6911	10.7033	10.9827	10.9775	10.6081	10.8856	11.2143	11.1613	11.1053	10.8755	11.9968	10.9152	11.0551	11.3356	11.0334	11.1873	10.9794	11.568	11.5147	11.2301	11.1507	11.0605	10.9682
E2F4_chr20_55346130	11.2131	11.5831	11.5939	11.4819	11.4566	11.6089	11.8808	11.7239	11.3388	11.6031	11.3168	11.2481	11.7946	11.4076	11.5808	11.588	11.8452	11.2784	11.5214	11.3151	11.6805	11.6239	11.6407	11.9812
ZNF696_chr8_144890499	9.42732	9.28706	9.36575	9.34122	9.30806	9.27921	9.37136	8.98749	9.29051	8.91883	9.27415	8.71162	9.15319	8.82619	8.98721	8.83224	9.06401	9.15917	9.2663	8.64768	9.07475	9.10272	9.20833	8.86074
CHKB_chr10_247425	9.68623	9.8672	9.9405	9.69953	9.88318	10.0332	9.93577	10.1079	9.69103	10.1954	9.40706	10.0035	10.1939	10.0313	10.0104	9.99527	9.97318	10.1715	9.9096	9.97934	9.92563	10.175	9.87052	10.2629
GALNT11_chr3_184739328	10.0049	10.0163	9.7613	10.3429	9.81728	10.1262	10.0197	10.0954	10.346	10.0697	10.1132	10.3905	9.84046	10.0057	9.60077	10.0199	9.44179	10.2473	9.82208	10.4297	9.84514	10.1247	9.91232	10.0543
DTX2_chr3_46936370	9.84736	10.2157	10.071	9.79254	9.91896	10.0193	10.1087	9.89827	9.80299	10.0697	9.53759	9.99663	10.4864	9.53544	10.3821	9.79865	10.5166	9.61268	9.95659	10.0513	10.0338	10.1496	9.83417	10.5773
NGDN_chr7_87189236	8.17223	7.86743	8.29722	7.9356	8.09469	8.28777	8.1831	8.19502	8.33137	8.58156	7.93965	8.74917	8.7234	8.23448	7.64443	8.76129	8.08321	8.49243	7.93221	8.36628	7.93399	8.18863	7.98122	7.97742
PCDHGB1_chr6_140471175	6.06707	5.98519	6.05653	6.00694	5.58594	6.01059	5.58594	5.95544	6.07702	5.99604	5.97023	6.04253	5.94346	5.80208	5.89417	5.58594	5.7915	5.86095	5.58594	6.13275	5.8084	5.83984	6.22243	5.88171
FCMR_chr1_65480248	14.6795	14.4756	14.4358	14.3242	14.7772	14.51	13.8597	13.8274	13.467	13.379	13.7993	13.3274	13.2929	13.6872	13.093	13.6487	13.0921	13.2629	12.5444	12.0882	13.0313	13.2251	13.095	12.7846
RAB9A_chrX_11449620	8.51786	8.58777	8.48696	8.67394	8.40115	8.83452	8.43289	8.46572	8.56748	8.60748	8.66867	8.76147	8.75383	8.56357	8.61358	8.59748	8.4234	8.47807	8.58101	8.76673	8.50929	8.60156	8.48726	8.58039
NDNF_chr5_119995858	6.26328	6.81499	6.3673	6.64725	6.56081	6.65612	6.30554	6.18663	6.24825	6.2621	6.40742	6.26733	6.96641	6.35676	7.70206	6.44557	7.72211	6.30713	6.72896	6.06019	6.24816	6.12216	5.9554	6.09646
COPS6_chr3_44444900	9.99857	10.0859	10.1492	9.9454	10.0538	10.3338	10.1984	10.2042	10.0944	10.4944	10.2739	9.9811	10.7692	10.1814	9.74884	10.4605	10.0578	10.0478	10.0843	9.8877	10.1906	10.3136	10.371	10.283
FZD3_chr8_28935900	5.92693	5.94326	5.58594	6.0468	5.58594	6.15405	5.58594	6.14833	6.11595	6.16399	6.17068	6.04253	5.79271	6.01701	5.58594	6.17453	6.26209	5.58594	5.90458	5.86057	5.58594	5.89671	5.58594	5.58594
HYI_chr1_184161611	9.85581	10.1784	9.93441	10.0046	9.90977	10.3962	10.4358	10.6707	10.2962	10.8451	10.4752	10.1936	10.4874	9.90997	9.91306	9.8818	9.7485	10.0418	10.1709	10.1578	10.3435	10.6198	10.5019	10.5639
LOC102144343_chr1_118632821	5.58594	6.51748	5.79714	6.33333	5.58594	6.38434	6.49073	6.76309	5.93402	6.70331	6.48865	6.30347	5.58594	6.06745	5.89417	6.12386	5.99603	6.19724	6.17909	6.37784	6.37882	6.43574	6.37632	6.27426
GNAI3_chr1_117154029	10.5499	10.3933	10.2688	10.6076	10.4601	10.4114	10.6516	10.6613	10.7479	10.8265	10.7316	11.2709	10.7552	10.9151	10.5902	11.0491	10.8724	10.9174	10.9948	11.0095	10.9325	10.849	10.8355	10.344
RAB24_chr6_177118301	10.2855	10.2522	10.4426	9.97884	10.374	10.2001	10.7117	11.2984	10.6015	11.6764	10.3531	11.6074	10.9248	10.4975	10.7874	10.5582	11.0032	10.6776	11.2711	10.9323	11.1238	10.867	10.8831	10.9162
ZNF394_chr3_43759304	9.95865	10.051	9.94201	10.0625	9.90317	9.86534	10.0265	10.0572	9.94169	10.2474	9.85052	10.4901	10.1903	9.88044	10.0544	10.1356	10.2886	9.95143	10.3792	10.1688	10.2488	10.0092	10.0294	10.2498
LOC102131463_chr10_32457138	7.16819	6.45044	7.29105	6.56674	7.44226	6.52239	6.37263	6.65225	6.57379	6.37297	6.46251	7.01277	7.11616	6.32718	8.07787	6.78491	7.36739	6.54214	7.27911	7.33257	6.53916	6.50446	6.47907	7.073
LOC102137703_chr9_118149304	13.0834	12.4823	12.7347	12.9105	12.6692	13.0249	13.2021	12.8705	13.523	13.4427	13.6076	13.278	13.5622	12.9859	11.8522	13.3423	12.1401	13.1029	12.0889	12.7815	12.4882	12.733	12.5486	12.6909
DOK3_chr6_177332603	11.9482	11.4086	12.0439	11.4968	11.4421	12.119	11.6229	12.4979	11.8317	12.4878	11.6248	12.92	12.1749	11.8922	13.0528	11.9293	12.2241	11.9574	12.9137	12.8487	12.3953	11.9886	12.34	12.7796
CD163L1_chr11_7773170	6.43383	6.97568	6.76702	7.02521	6.83868	7.23165	6.98467	7.62473	6.24825	7.36741	7.17035	7.33858	7.55912	6.89192	8.0158	7.48471	8.06702	6.61293	7.81912	6.67699	7.14529	7.05729	7.23272	6.57144
CMTM2_chr20_54685054	5.58594	5.58594	5.58594	6.11735	6.09875	6.18435	6.30554	6.18663	6.47283	5.58594	6.51396	6.14399	6.72664	5.58594	6.42001	5.82762	6.19854	5.58594	6.35877	6.72318	6.65241	6.58291	6.42943	6.0035
LOC107129397_chr4_12465596	6.23493	6.48466	6.14178	6.14919	5.86108	5.7764	6.09738	6.01221	6.18596	6.29159	6.34791	6.14399	6.09027	5.58594	5.58594	6.44557	6.12709	6.19724	5.58594	5.97374	6.17108	5.58594	5.79963	6.36052
IQCB1_chr2_150358288	8.84386	8.71699	8.65015	8.75979	8.81144	8.68486	8.58523	8.58755	8.36946	8.41502	8.73292	8.24967	8.43193	8.38993	8.40539	8.57689	8.30547	8.41536	8.02976	8.07174	8.1891	8.26958	8.17327	8.26378
PIGF_chr13_63765705	7.70763	7.27076	7.45736	7.5445	7.64523	7.39865	7.31919	7.42999	7.85333	7.86849	7.58069	8.07374	7.92919	7.61112	7.20512	7.69986	7.27036	7.69049	7.56818	7.64195	7.27012	7.63337	7.60803	7.30828
ENKD1_chr20_55845554	7.43093	7.78872	7.74279	7.79737	7.47334	7.73824	7.48862	7.87743	7.62002	7.53293	7.26907	7.99786	7.82148	7.58542	7.67768	7.92664	7.78397	7.63097	7.82696	7.66187	7.35028	7.80558	7.80783	7.76238
ANAPC2_chr15_1090745	9.7221	10.0297	10.0359	9.94419	9.77015	9.97902	10.0845	9.89987	9.83894	10.0175	9.95579	9.27877	10.2073	9.54803	9.71891	9.51832	9.91876	9.74261	9.74284	9.8877	9.85411	10.0836	10.0641	10.3541
LOC107130437_chr7_129291104	6.06707	6.14879	5.79714	5.58594	6.01999	5.96603	5.81562	6.0621	6.18596	5.79151	5.58594	5.81495	6.09027	5.9596	5.8041	6.22097	6.23115	6.06085	5.81148	6.16549	6.28331	6.12216	5.88787	6.30426
SCYL2_chr11_104040956	10.7894	10.8708	10.8033	10.6519	10.6633	10.8304	10.6571	10.0771	10.4627	10.4727	10.5564	10.8673	10.4963	10.8217	11.112	10.953	11.1419	10.6409	10.8236	10.8997	10.5395	10.5235	10.1255	10.6095
TAF10_chr14_61503813	10.5351	10.4834	10.4319	10.7275	10.349	10.6486	10.4722	10.453	10.814	10.5715	10.348	10.9341	10.9546	10.4736	10.5484	10.5202	10.3983	10.5612	11.0064	11.1734	10.975	10.8337	11.0317	11.172
C6H5orf45_chr6_179833721	7.61254	7.24756	7.56259	7.7401	7.5622	7.60647	7.68385	7.51333	7.69795	7.51651	7.56218	7.33858	7.551	7.63631	7.30873	7.47293	7.32951	7.58269	7.46882	7.4779	7.38306	7.38625	7.58285	7.53892
C14H11orf84_chr14_10754580	8.22215	8.87497	8.53265	8.4295	8.3023	8.66989	9.02873	8.48317	8.42268	8.25913	8.34146	8.19555	8.2379	7.7854	8.08995	8.05379	8.30091	7.80784	7.82696	7.40738	7.88391	8.09448	7.99985	8.06478
LOC107128166_chr1_202396113	6.62594	5.98519	6.33952	6.33333	6.64674	6.12193	6.43397	6.28845	6.30482	6.2621	6.12783	6.09589	6.04672	6.15463	6.61147	5.58594	6.04406	6.64629	6.03566	6.28044	6.1282	6.178	6.06205	6.24278
NDUFS8_chr14_6657895	9.47752	9.70723	9.51009	9.68656	9.17135	9.56568	9.30855	9.33264	9.35418	9.6864	9.52865	9.04191	10.294	8.94914	9.55489	8.80164	10.0024	8.80469	9.24112	9.13784	9.33363	9.39898	9.46609	9.79217
PHF19_chr15_16415084	10.9761	11.1013	11.0066	10.8447	10.98	10.807	11.0299	11.1305	10.7596	11.084	10.9641	10.7026	11.0632	11.2616	11.0063	11.2466	10.9838	11.3824	11.1191	10.7908	11.1567	11.3535	11.2872	11.2993
LOC102131866_chr20_55360856	6.8537	6.60881	6.76702	7.36124	7.06664	6.99344	7.00078	6.52587	7.38817	6.49112	7.36021	6.46037	7.66011	6.62329	7.05078	6.5647	6.44602	6.96412	6.84279	7.7693	7.04906	7.18033	7.69634	6.89803
MOCOS_chr18_45769532	6.38914	6.71753	6.5589	6.28602	6.30745	6.64047	7.06295	7.41069	6.93225	7.32953	7.26907	6.96454	7.01862	7.1301	7.45404	6.96437	7.13101	6.73963	7.12436	7.00873	7.35028	7.18033	7.52208	7.38689
CEP135_chr5_78394588	9.90544	9.48134	9.74052	9.4305	10.1087	9.31212	9.38466	9.65652	9.83152	9.23632	9.41921	10.6403	9.55114	10.172	10.8447	10.0405	10.2784	10.1616	9.76649	10.0584	9.52592	9.57083	8.75756	9.4376
NAPRT_chr8_145209444	7.96271	8.15052	8.3634	8.30833	8.57658	8.14592	8.60373	8.68092	8.67206	8.75698	8.4985	8.66431	9.75367	8.74399	9.29277	8.57689	9.46602	8.20371	9.08623	8.90065	9.15864	8.64313	9.10348	9.13174
LOC102115076_chr18_73157017	5.58594	5.58594	5.58594	5.58594	5.58594	5.58594	6.91769	7.77921	7.04401	7.53293	7.29251	7.74035	5.58594	5.58594	5.58594	6.12386	5.58594	5.58594	7.2043	6.76722	6.43603	6.8867	7.24394	6.41262
TSPYL1_chr4_20303206	12.6018	12.5741	12.6314	12.4691	12.6546	12.5158	12.5833	12.4258	12.3761	12.3349	12.2835	12.3688	12.2332	12.6203	12.4631	12.4435	12.319	12.845	12.3624	12.5191	12.3845	12.7281	12.1432	12.6774
SH3RF2_chr6_145186497	6.20519	6.51748	6.51515	6.49639	6.40169	6.55782	7.09278	7.2441	7.1774	7.11958	7.36021	7.36206	7.62987	7.36869	7.45404	7.0523	7.26021	7.4177	8.17009	8.18752	8.18328	8.28026	8.23169	7.63614
PYGB_chr10_37037740	11.4274	11.6504	11.7319	11.3932	11.6193	11.4275	11.5277	11.5845	11.2753	11.557	11.4239	11.0575	12.1009	11.7456	12.0267	11.8428	12.1257	11.7694	11.7377	11.4337	11.7493	11.6341	11.7636	12.0604
LOC102122085_chr9_29497590	6.96896	6.65111	7.034	6.6923	6.78357	6.73058	6.80838	6.79735	7.21861	6.89019	7.36021	7.23978	7.44051	7.11742	6.71259	7.23885	6.86136	6.99916	6.8247	6.80936	7.00513	6.70849	6.89348	6.43736
C8H8orf88_chr8_92124508	6.73899	5.94326	6.84836	5.58594	6.89093	6.01059	5.98292	6.72757	6.15209	6.46889	5.97023	6.80499	6.20207	6.98207	5.58594	6.84829	6.19854	6.22661	5.9758	5.58594	6.34843	6.20394	5.58594	6.43736
GORASP2_chr12_59872995	10.6837	11.0842	10.9445	10.8999	10.6904	10.8144	10.8081	10.8672	10.6041	10.6631	10.7886	10.3748	10.5334	10.6304	10.782	10.5387	11.1059	10.4979	10.799	10.7119	10.8382	10.8343	10.662	11.1204
LOC102131765_chr20_60512897	5.97938	5.58594	5.58594	5.58594	5.58594	5.58594	5.58594	5.58594	6.15209	5.58594	6.17068	5.58594	5.79271	6.15463	6.02102	5.58594	6.08736	5.58594	6.17909	6.06019	6.28331	5.58594	6.34823	5.58594
RPS19_chr19_42356799	14.2124	14.0152	14.0042	14.4608	14.0638	14.2232	13.9849	13.4153	14.3339	13.6597	14.1243	13.2497	13.8971	12.585	12.4165	12.5387	12.8452	12.9789	13.1966	13.0272	13.4668	13.3053	13.645	13.2761
TRAPPC12_chr13_106132312	9.80584	10.082	10.0486	9.89998	9.96152	9.92268	9.90849	9.99572	9.95403	9.99552	9.66129	10.3549	10.4244	9.79859	10.2342	9.83549	10.2829	9.59803	10.3166	9.88503	10.2297	10.0029	10.0612	10.3052
LOC102123450_chr1_110227600	6.76895	6.67825	6.5589	6.78971	6.64674	6.54029	6.51766	6.7093	6.61101	6.72033	6.84331	6.66037	6.79215	6.66381	6.94977	6.59199	6.9043	7.0331	6.72896	7.04229	6.8614	6.80751	6.31897	6.89803
FXN_chr15_79812500	8.30852	8.35836	8.35414	8.14986	8.35459	8.01203	8.83997	7.8501	7.9013	8.38952	8.65629	8.379	8.43613	8.11819	7.9101	8.63281	8.49679	7.78399	8.26943	7.68796	8.32726	8.11864	8.03636	8.08715
INTS12_chr5_105172802	8.41713	8.09523	8.20199	8.25751	8.0312	8.19344	8.37996	8.35137	7.99235	8.66145	8.13433	8.6467	7.95928	8.49932	8.02844	8.84086	8.22085	8.52419	8.51651	8.34665	8.41387	8.06159	8.48726	8.2091
SPRED3_chr19_38839514	5.58594	5.58594	5.58594	6.14919	5.78064	5.85509	5.58594	6.34831	5.58594	5.58594	5.80825	5.81495	6.13022	5.58594	6.27005	5.58594	5.7915	6.06085	5.58594	5.58594	6.17108	5.58594	5.79963	5.94787
WRB_chr3_7354488	8.23546	8.09523	8.2728	8.31216	8.27331	8.40911	8.28505	8.13496	8.20568	8.29635	8.56643	8.44195	8.53338	8.20768	8.34683	8.36438	8.24964	7.921	8.58101	8.52455	8.43349	8.3494	8.43889	8.254
LOC102122290_chrX_5531194	6.23493	6.12024	6.21511	6.17925	6.2549	6.18435	5.58594	5.95544	6.07702	5.58594	5.58594	6.09589	5.8781	5.89132	5.96309	6.00357	6.04406	5.58594	5.9758	6.19639	5.90024	5.98663	5.58594	5.58594
LOC102130773_chr6_111641204	6.10522	6.37703	6.00722	6.17925	5.97446	6.08767	6.18984	6.14833	6.21792	5.99604	6.17068	5.98177	6.20207	5.89132	6.19895	6.22097	6.23115	6.06085	5.9758	6.09781	5.9705	6.22878	5.9554	6.38704
LOC102130893_chr6_43611496	7.92439	8.46399	8.07136	8.89471	8.14159	8.5925	7.50955	7.17508	7.12372	7.11958	7.06238	6.91403	8.34506	6.41247	7.88231	6.50732	8.12025	6.3319	6.78752	6.96231	6.8614	7.1379	6.98155	7.4427
MTSS1_chr8_125900130	11.6411	11.7773	11.9401	11.625	12.0678	11.7163	11.174	11.5118	11.1249	11.067	11.4665	10.5695	11.8275	11.4644	12.1573	11.4713	12.3341	11.2309	11.1267	11.4865	11.2177	11.4459	11.207	11.3394
PPCDC_chr7_53095849	7.64043	7.67213	7.60397	8.11936	8.01612	7.28423	7.79652	8.11244	8.08791	8.32811	7.43469	8.32982	8.35844	7.59404	7.62748	7.6181	7.74306	8.05016	8.27505	8.67918	7.89841	8.41846	8.31736	8.81554
LOC102122039_chr13_50793969	6.69222	6.88228	6.78383	6.8413	7.01118	6.68662	6.91769	6.86253	6.97081	6.86137	6.86057	6.99693	6.93932	6.81032	6.69323	6.84829	7.13101	6.69413	6.78752	6.88866	6.79049	6.8867	6.54817	6.66895
PIP4K2A_chr9_23051080	13.1692	13.2174	13.1358	13.1803	13.2236	13.0528	13.6926	13.2115	13.2927	13.1014	13.4018	13.4503	12.8277	13.3186	13.1551	13.5716	13.0323	13.3416	13.3887	12.8977	13.1837	13.0441	13.1103	13.0224
ADCK3_chr1_85800239	10.409	10.457	10.5967	10.6533	10.4788	10.7762	10.6538	10.2349	10.4808	10.1906	10.4447	9.87302	10.5873	9.8469	10.2681	10.0029	10.3319	10.2639	10.4586	10.6267	10.5843	10.4212	10.4977	10.5087
SAMD13_chr1_142906589	6.57278	6.27315	6.31057	6.66252	6.90359	6.33971	6.51766	6.42952	6.51471	6.61317	6.77116	6.76584	6.57997	6.41247	6.44659	6.5647	6.29158	5.97429	6.57608	6.82302	6.73375	6.37984	6.65214	6.50717
CIPC_chr7_141822645	10.1673	10.2962	10.1791	9.99994	10.043	10.2977	10.1666	10.2462	9.93202	9.92897	10.1916	9.86176	9.63993	10.0209	10.5799	10.1917	10.588	9.92302	10.2173	10.0152	10.0834	9.99552	9.79516	10.0612
RHPN2_chr19_33336803	5.58594	6.33735	6.28031	5.58594	6.01999	6.2668	6.46286	6.34831	6.4286	6.59401	6.48865	6.48816	6.95295	6.2296	6.85485	5.58594	6.72032	5.58594	6.76839	5.58594	6.6309	6.15081	6.54817	5.88171
LOC102122255_chr10_28718662	5.97938	5.76494	6.05653	5.58594	6.01999	5.85509	5.58594	5.58594	5.58594	5.58594	5.58594	5.58594	5.79271	5.9596	5.58594	5.58594	5.58594	5.58594	5.58594	6.19639	5.58594	7.58647	5.58594	7.37734
PWP1_chr11_111384019	9.69096	9.45406	9.37253	9.60313	9.46731	9.35361	9.3952	9.41571	9.65111	9.73864	9.53313	9.81187	9.61642	9.67209	9.02767	9.75633	9.32074	9.82172	9.29647	9.52405	9.30504	9.47539	9.53988	9.12385
LOC102135463_chr6_175799328	6.41182	6.31663	5.88436	6.20777	6.16655	5.91534	5.98292	5.58594	5.87037	6.04406	6.28284	6.18809	5.58594	6.06745	5.89417	5.82762	5.58594	6.0198	5.58594	5.92204	6.21088	5.83984	6.14827	5.58594
MITF_chr2_125386273	6.84007	7.28598	7.19271	7.35331	6.92846	6.86419	7.20481	7.47698	6.73035	7.09633	7.93965	7.86363	7.3093	7.74779	8.02844	7.49638	7.54912	6.94011	7.54892	7.20606	7.35028	7.14651	7.51315	6.85319
LOC102132299_chr14_1918966	9.0431	9.15751	8.98018	9.31331	9.04201	9.45581	8.88582	8.61543	9.25535	9.03454	9.46681	8.81749	9.88801	8.90715	8.65813	8.83656	8.8151	8.95626	9.01194	9.21241	9.09923	9.46778	9.15014	9.09452
LOC107130878_chr9_98467519	6.94442	6.87137	6.92367	6.92573	7.06664	6.78621	6.61746	6.87819	6.6978	6.78552	6.91066	7.07394	6.89734	7.1046	7.03691	6.98254	6.68597	7.08745	6.89519	6.86291	6.65241	6.95006	6.54817	6.80629
MZT1_chr17_55086748	7.63352	7.63842	7.68292	7.79737	7.65191	7.90603	7.8212	7.49529	7.84106	7.72915	7.86054	7.8157	7.64508	7.79279	7.6103	7.78608	7.79066	7.74739	7.66031	7.83439	7.49631	7.56236	7.42982	7.2878
BTBD7_chr7_158259322	10.3194	10.2513	10.3291	10.1182	10.559	9.93635	10.1309	10.1675	10.1431	9.78263	9.73497	10.3045	9.61642	10.2329	10.5747	10.0915	10.0079	10.4776	10.3599	10.1434	10.2338	9.99657	9.86234	10.2736
LOC102135614_chr2_2295243	5.92693	6.02301	5.88436	5.77475	5.58594	5.58594	5.91042	5.58594	6.03459	5.87641	6.08109	5.58594	5.99842	5.89132	5.8041	5.92733	6.04406	5.58594	5.81148	5.86057	5.9705	5.98663	5.58594	5.58594
LOC102135559_chrX_77806036	7.34666	6.87137	7.04704	7.10663	6.6946	7.55936	7.17781	6.98169	8.04627	7.69367	7.76051	7.96918	8.08421	7.09164	6.65327	7.89287	7.24997	7.10847	7.00815	7.43134	7.10505	7.10278	7.10153	7.009
BOD1_chr6_173226307	8.60166	8.27614	8.52856	8.53116	8.67089	8.22284	8.58988	8.01234	8.36946	7.98304	8.34146	8.08043	7.93526	8.41344	7.63598	8.35833	7.98302	8.51016	7.95372	7.98178	8.13575	8.11864	7.93024	7.91585
SLC38A9_chr6_55084564	8.68712	8.81388	8.73046	8.72038	8.73843	8.40183	8.73101	8.38435	8.39017	8.60748	9.00351	8.62438	8.56052	8.81923	8.7729	8.78832	8.82456	8.86071	8.81288	8.70694	8.83306	8.64039	8.49588	8.49646
MRPL1_chr5_56527861	6.70807	6.31663	6.49238	6.26101	6.79764	6.36238	6.76914	6.42952	6.76183	7.13103	6.34791	6.89664	6.96641	6.41247	6.15989	6.90794	6.37296	6.61293	6.38955	6.5944	6.43603	6.48783	6.42943	6.75706
LOC102118966_chr12_63791841	6.02548	5.94326	5.58594	6.14919	6.16655	5.7764	6.09738	5.79966	5.98755	5.58594	5.97023	5.58594	5.8781	6.15463	6.07192	5.82762	5.7915	6.0198	5.90458	5.78028	6.02956	6.09181	6.25627	5.58594
DDIT3_chr11_56497583	8.08637	7.89579	8.1328	7.17336	7.94339	8.04084	8.1831	8.38435	8.52709	8.86793	8.17599	9.01828	8.66407	8.32189	8.52876	8.92025	8.56272	8.41158	8.82049	8.90596	8.79221	8.42487	8.41177	8.68139
TAF13_chr1_117682454	7.49443	7.48753	7.24835	7.68019	7.31817	7.35093	7.48862	7.76457	7.59047	7.77049	7.87528	8.46737	7.53463	7.54139	7.66116	7.70973	7.81711	7.06603	7.76283	8.05715	7.64469	7.79545	7.45822	7.75529
ZNF669_chr1_2179960	8.40548	8.5243	8.2429	8.60437	8.31048	8.35733	8.47886	8.21623	8.45444	8.37225	8.4985	8.35736	7.89216	8.30182	8.02844	8.14895	7.95381	8.46357	8.15179	8.49998	8.13575	8.36949	8.3934	8.01305
TIMP2_chr16_76199267	11.4075	11.6216	11.668	11.5449	12.0438	11.4635	11.422	12.2602	11.3445	11.933	11.0048	12.4697	11.8617	11.6329	12.5962	11.5553	12.0352	11.6321	12.2446	12.3852	12.1727	12.0078	11.7169	12.4575
LOC102118040_chr2_157027526	6.06707	5.58594	5.88436	6.11735	5.92266	6.08767	5.58594	6.2225	6.07702	5.58594	6.12783	5.58594	5.79271	5.58594	5.58594	6.00357	5.58594	5.58594	5.58594	5.58594	5.58594	5.58594	5.58594	5.58594
ZNF17_chr19_58076060	8.70297	8.71442	8.49538	8.93696	8.48626	8.33836	8.37996	8.71806	9.08543	8.71683	9.07616	9.14206	8.25236	9.05638	7.88231	8.92836	7.9179	9.06965	8.62533	9.07805	8.45762	8.9727	8.97507	8.52096
DYNLL2_chr16_43594768	11.3708	11.6975	11.5019	11.4529	11.3742	11.4076	12.0029	11.5656	11.5306	11.6508	11.6279	11.7345	11.5407	11.5855	11.2734	11.7439	11.5391	11.6233	11.384	11.2369	11.6371	11.5262	11.4973	11.5115
SMARCD1_chr11_48943215	10.9858	11.0599	11.1936	10.9756	10.9819	10.8762	11.0001	10.9581	10.7874	10.95	10.8136	10.6458	10.8702	11.0381	10.7811	10.9706	10.814	11.0244	10.9889	10.8232	10.93	11.0898	11.031	11.4636
LOC102127073_chr2_170608527	5.58594	6.05774	5.9511	6.11735	5.86108	6.12193	5.98292	5.95544	5.93402	5.79151	6.08109	5.58594	5.94346	6.11292	5.89417	5.82762	5.7915	5.78055	6.03566	5.58594	6.24816	5.98663	6.14827	6.05238
F8_chrX_151716895	7.02799	7.1066	6.71475	7.1261	7.0337	6.91305	6.9517	6.89362	6.97081	6.66832	6.6517	7.11771	7.04382	6.53617	7.1808	6.98254	6.95893	7.07679	6.4475	6.92613	6.56303	6.81921	6.92366	6.27426
LOC102134641_chr8_79950879	6.41182	6.46774	6.17964	6.33333	6.30745	6.29201	6.18984	6.7093	6.57379	6.76963	6.6517	6.18809	6.65626	6.32718	6.83814	6.26405	6.9043	6.44422	6.76839	6.73808	6.77194	6.61238	6.99555	6.55056
LOC102127246_chr3_182609041	7.63352	7.8722	7.4296	8.19227	7.51113	7.90603	7.77137	8.25767	8.03032	8.01163	7.86054	7.8157	7.83461	8.37083	7.7495	8.32142	7.95381	8.45992	7.77102	7.64195	7.94796	7.46761	8.04235	7.52196
ZNF662_chr2_97830424	6.62594	6.35747	6.53731	6.82865	6.54255	7.24058	6.04386	6.2225	6.5926	6.04406	6.34791	6.56624	5.58594	6.06745	5.58594	6.00357	5.58594	5.58594	6.25719	5.97374	6.02956	6.05944	5.58594	5.58594
LOC107130247_chr7_50470458	7.76526	7.58614	7.7057	7.86829	7.36933	7.26696	6.64072	7.13897	6.5926	6.84665	6.6727	7.30248	7.18416	7.52334	7.53917	7.20978	7.06051	7.82544	7.2171	7.54465	7.04906	7.70065	7.4768	7.32842
FGF1_chr6_141780716	6.34154	5.58594	5.58594	5.96276	5.58594	5.85509	5.58594	6.14833	5.58594	6.08737	6.08109	5.81495	5.58594	5.58594	5.58594	5.92733	5.58594	5.86095	5.58594	5.58594	5.58594	6.02459	5.58594	6.05238
LOC102134628_chr1_181090417	9.60502	11.0022	10.2676	10.3809	10.8185	10.6403	11.0508	10.6424	10.5989	11.0472	11.0231	10.268	11.0824	10.0826	11.1113	9.98951	11.0168	9.38879	10.7837	10.3795	10.6434	10.4842	10.6383	10.7037
LOC107130516_chr7_171791598	7.07302	6.8492	7.13426	6.54971	6.95275	6.7015	6.46286	6.28845	6.93225	6.49112	6.34791	6.26733	6.09027	6.41247	6.11781	6.00357	6.26209	6.06085	6.21942	6.13275	6.21088	6.09181	6.10702	6.65028
CD80_chr2_152627215	7.86185	8.21845	7.76455	8.07002	7.58347	8.18064	8.2676	8.20036	7.9813	8.22571	8.54415	8.26141	8.42771	9.00224	8.89258	8.62781	8.57779	9.1614	8.36732	9.01563	8.55018	9.20725	8.27771	8.66323
FAM57A_chr16_545148	6.17386	6.33735	6.05653	6.14919	6.01999	6.31628	6.64072	6.0621	6.07702	6.08737	6.24771	6.22901	6.51798	6.4643	6.47229	7.0004	6.53379	6.69413	6.57608	6.19639	6.84414	6.34002	6.34823	6.55056
LOC102126292_chr14_12659340	6.17386	6.02301	6.24857	5.9125	6.01999	6.01059	6.43397	5.58594	5.98755	5.58594	6.02925	5.58594	5.58594	5.58594	5.89417	5.58594	5.87641	5.58594	5.58594	5.58594	5.58594	5.94455	6.01217	5.58594
YTHDC2_chr6_112293070	9.77649	9.76256	9.71233	9.95863	9.85472	9.79745	9.60724	9.70861	9.83004	9.47602	9.76948	9.91178	9.49271	9.83497	9.85237	9.67014	9.54582	9.95143	9.75669	9.99921	9.68135	9.73695	9.85246	9.1396
TMX4_chr10_54439636	9.36545	9.21655	9.33365	9.52429	9.28175	9.02239	9.30576	9.33975	9.59083	8.84022	9.08842	9.40352	8.86318	9.67209	9.29277	9.40156	9.14149	9.99673	9.46285	9.54282	9.21566	9.41807	9.5275	9.12912
ZDHHC24_chr14_7948755	8.54987	8.32128	8.49118	8.33869	8.3858	8.52402	8.41722	8.44804	8.47005	8.35035	8.47038	8.23783	8.74038	8.44114	8.37642	8.4119	8.44418	8.50663	8.75044	8.72212	8.82572	9.03404	8.65024	9.08912
IFT46_chr14_114547178	8.54282	8.4609	8.52446	8.80083	8.75334	8.49361	8.52336	8.63111	8.71507	8.76356	8.52607	8.47239	8.52159	8.21308	7.83224	8.5401	8.05063	8.65724	8.37256	8.57913	8.24605	8.2838	8.35115	8.39833
GPS2_chr16_7377419	10.6167	11.0852	10.8273	10.8652	10.7102	11.1213	10.9087	11.1339	10.708	11.3371	10.6832	10.9377	11.328	10.8675	11.1163	10.9392	11.2558	10.8976	11.2271	10.9674	11.1429	11.0684	10.8782	11.511
WBSCR16_chr3_49520388	9.70973	9.71999	9.74748	9.85951	9.67562	9.74893	9.74534	9.78335	9.70083	9.5133	9.57062	9.05854	9.8652	9.33182	9.30292	9.34242	9.59788	9.32687	9.37053	9.19088	9.66103	9.61558	9.96368	9.75363
NDUFS7_chr19_1169931	9.61502	9.70595	9.63182	9.71664	9.6987	9.54956	9.97135	9.6828	9.66788	9.79223	9.90153	9.4267	10.4265	9.55012	9.88808	9.66292	10.0175	9.58818	9.78204	9.51371	10.0067	9.86397	9.71016	10.3259
LOC102139249_chr12_107700211	8.54282	8.07083	8.64639	7.96556	8.68029	8.2145	8.76827	9.206	9.16583	8.95368	8.67687	9.89161	8.6605	8.97438	9.842	8.95239	9.56276	8.92774	9.81265	9.87027	9.5438	9.03404	8.75399	9.20589
STK39_chr12_56815384	9.62987	9.75266	9.46851	9.51453	9.43097	9.27529	9.69297	9.72134	9.67453	9.91294	9.80319	9.58838	9.97437	10.4725	9.67672	10.1528	10.0351	10.5901	9.6861	9.54282	9.80314	10.1189	9.91864	9.77387
LOC102118463_chr4_168020162	10.6908	10.0671	10.0737	10.4361	9.82568	10.5479	9.959	10.0842	10.4492	10.6648	10.6196	10.7753	10.5554	10.5253	9.40534	10.9745	9.85764	10.428	9.77623	10.4993	10.0681	10.1815	10.4029	9.72273
AURKAIP1_chr1_227033933	9.27995	9.24163	9.37027	9.56267	9.11964	9.74469	9.29734	9.33975	9.37478	9.52295	9.31638	9.42925	9.96009	9.18332	9.30797	9.00694	9.38784	9.28879	9.53356	9.54282	9.54158	9.55942	9.38371	9.62397
MUL1_chr1_207904431	9.65753	9.56445	9.65793	9.70953	9.3804	9.69286	9.49171	9.66784	9.47358	9.54206	9.39481	9.39831	9.81846	9.4485	9.62317	9.4217	9.38361	9.57992	9.61838	9.38147	9.64456	9.54359	9.84085	9.88343
KLHL42_chr11_28468716	10.1015	9.63087	10.1093	9.83883	10.3558	9.5349	9.96254	10.1023	10.2548	9.83619	9.67755	10.7522	9.51637	9.93092	10.7297	10.0218	10.5908	10.0418	10.7105	10.8818	10.2516	10.1004	9.82578	10.2341
RASL11B_chr5_81645797	7.32909	5.98519	7.35238	7.69845	6.99974	6.57499	6.74891	6.40344	6.79232	6.42246	6.56237	6.30347	6.04672	5.58594	5.58594	5.58594	5.58594	6.22661	6.38955	6.09781	6.31666	5.58594	6.18656	5.58594
KCTD9_chr8_25823942	9.06034	8.98337	8.99497	9.16493	9.09424	8.93532	8.87828	8.95067	9.13953	8.82773	9.23889	9.12005	8.83505	9.36784	9.11107	9.24884	8.87398	9.60293	9.24956	9.39658	8.90444	9.27698	9.0023	8.74834
PM20D2_chr4_84837395	8.8749	9.01704	9.01831	8.96364	9.20408	9.0933	9.29453	8.63501	8.98682	8.25441	8.87113	8.37362	8.04011	8.75863	8.14303	8.66239	8.25438	8.79322	8.22939	8.22691	8.47663	8.48119	8.216	8.15741
PRR3_chr4_140401878	8.82375	8.65656	8.63504	8.95883	8.79426	8.80474	8.66222	8.79993	8.92362	8.27786	8.83509	8.27883	8.44867	8.48168	8.54181	8.58722	8.28248	8.64128	8.23518	8.59906	8.48604	8.29787	8.71046	8.29272
LOC107130650_chr8_92230995	7.50982	6.75523	7.00745	7.11641	7.0337	6.65612	7.09278	6.83047	7.48936	7.40414	7.50495	7.69654	7.19512	7.49577	6.94977	7.93495	7.19741	7.70335	7.05316	7.23433	6.60885	6.93976	7.10153	6.50717
LOC102124348_chr6_111256364	6.64297	6.56437	6.46894	6.66252	6.71002	6.59182	6.3399	6.84662	6.83635	6.81656	6.73299	6.54102	6.29563	6.38515	5.96309	6.26405	5.94139	6.37893	7.02336	7.21556	6.87838	7.44108	7.04981	7.29809
ZWINT_chr9_79844193	7.26546	7.46162	7.4296	7.22763	7.04479	7.44457	7.48862	7.17508	7.55253	7.07259	7.30406	7.2902	7.50965	6.79318	7.27519	7.01798	7.62722	7.18888	7.17826	7.06411	7.25822	7.03856	6.89348	7.073
LOC102143000_chr13_2820678	7.97346	8.0376	7.77885	8.19227	7.79083	8.18918	7.90795	8.00622	8.28336	8.23534	8.18767	8.6017	8.00606	7.86453	7.69398	7.87566	7.76367	7.70974	7.88812	8.09094	7.92695	7.82559	7.822	7.78344
MARC2_chr1_79530367	5.58594	6.71753	6.05653	6.74917	5.58594	6.65612	6.46286	6.42952	6.27716	6.76963	6.08109	6.78561	6.67436	6.01701	6.67347	5.58594	6.5744	6.30713	6.38955	6.62835	6.51459	6.20394	6.37632	6.48457
IL10RA_chr14_113955134	12.9262	13.0979	13.0275	12.8676	12.5568	13.0361	13.1059	13.4656	12.8678	13.2914	12.7468	13.1942	13.383	13.0396	13.5428	13.0927	13.809	13.0299	13.2188	13.1878	13.4064	13.433	13.3403	13.7093
LOC107126890_chr12_41134128	6.38914	6.02301	6.24857	6.31009	6.09875	6.36238	6.40394	5.95544	6.30482	5.99604	6.37828	6.14399	6.32401	6.15463	6.15989	6.12386	6.37296	5.97429	6.13564	6.22572	6.02956	6.39895	6.28837	6.05238
CNNM2_chr9_101953740	8.37789	8.44225	8.52034	8.31979	8.41255	8.18064	8.3193	8.1516	8.11832	8.0616	8.034	7.87923	8.02885	8.38041	8.21621	8.38835	8.30547	8.55866	8.31924	7.9451	8.0865	8.20371	8.17868	8.32106
EHBP1L1_chr14_8893616	11.8862	12.5474	12.2868	12.1155	12.2457	12.5958	12.7302	12.5833	12.2522	12.6125	12.2265	12.7314	12.7825	12.4119	13.0517	12.6236	13.0068	12.2656	12.7699	12.8936	12.802	12.8325	12.4929	12.9465
SEC16A_chr15_1858880	12.1846	12.1942	12.4274	12.0545	12.2368	12.4089	12.3059	12.3639	12.0612	12.0766	11.7387	12.0151	11.9287	12.1298	12.3645	12.1113	12.2906	12.2741	12.4871	12.225	12.4438	12.3509	12.1935	12.6854
OSTF1_chr15_85889947	11.0678	10.7776	10.9316	11.0164	11.1758	11.0125	11.2861	11.3396	11.4718	12.0399	11.4143	12.1682	11.7719	11.6962	11.2785	11.9015	11.7338	11.5628	12.0454	11.8734	11.7153	11.549	11.5577	11.2694
LOC102120367_chr12_35522000	6.88044	6.91435	6.78383	6.80286	6.79764	6.83887	6.74891	6.72757	7.32505	7.35805	7.43469	7.08872	7.3578	7.15504	6.90339	6.86856	6.93196	7.04419	7.33804	6.78147	6.91152	6.87576	6.98155	6.8833
MAZ_chr20_28263695	12.4544	12.9489	12.7577	12.4531	12.5957	12.9033	12.6886	12.6884	12.124	12.724	12.1411	12.4021	12.7416	12.4281	12.7722	12.7481	12.7275	12.5809	12.7837	12.2399	12.7764	12.6479	12.6103	12.9533
GTF2H5_chr4_64586074	7.21783	6.56437	6.95233	7.20081	6.92846	7.39865	6.68552	6.50285	7.62002	7.31987	7.66084	7.89465	8.29019	7.7554	6.5898	7.77677	6.68597	7.4726	7.09642	7.65526	7.43583	7.23724	6.83034	7.009
HACD4_chr15_57712278	11.5691	11.9192	11.692	11.6775	12.1835	11.7574	11.6273	12.1255	11.4145	12.0064	11.9531	12.1716	11.8397	11.4405	12.2524	11.7837	12.1082	10.7975	12.2369	12.0367	11.9458	11.9759	11.5733	12.1493
TBX10_chr14_6792689	5.58594	5.58594	5.58594	6.08337	5.58594	6.05079	5.58594	6.47916	5.58594	6.44603	5.58594	5.90947	5.79271	5.89132	5.58594	5.58594	5.58594	5.58594	5.58594	5.58594	5.58594	5.58594	5.58594	5.88171
USP54_chr9_61917268	8.32516	8.70407	8.50375	8.08817	8.38966	8.11028	9.08209	8.69216	8.56748	8.49681	8.62697	8.47239	8.17341	8.60887	8.65813	8.73374	8.46465	8.81891	8.46365	8.58913	8.63277	9.07685	8.55062	9.23547
TMEM167B_chr1_117662395	10.0607	9.82649	9.86893	10.1118	10.1572	9.86664	10.0845	10.0268	10.204	10.0243	10.0554	10.6589	10.1214	10.2725	10.1429	10.414	10.2334	10.2934	10.5589	10.3833	10.4829	10.0351	10.1227	9.86626
PRPF39_chr7_109339779	9.76309	9.70979	9.63182	9.89499	9.83543	9.91139	9.65623	9.47499	9.52791	9.25732	9.74656	9.85419	9.21489	9.82467	9.82103	9.74042	9.28483	9.99177	9.3046	9.65996	9.19028	9.53196	9.1609	8.74144
KLLN_chr9_86414002	6.51611	6.09	6.05653	6.35581	6.28171	6.31628	6.40394	5.95544	6.51471	6.08737	6.12783	6.18809	6.20207	6.32718	6.15989	6.22097	5.58594	6.09852	6.35877	6.33087	6.37882	6.34002	6.61202	6.57144
ACHE_chr3_45189712	5.58594	5.83893	5.58594	5.58594	6.09875	5.58594	6.3399	5.58594	6.4286	5.79151	5.58594	5.58594	5.99842	5.9596	6.07192	6.12386	6.16398	5.97429	6.08824	5.58594	5.58594	5.58594	5.58594	5.88171
CCDC92_chr11_128280744	8.37391	7.50662	8.20717	8.69154	8.49342	8.18064	8.05936	8.35613	7.99784	8.38522	7.78428	7.79932	8.29949	8.40409	7.64443	8.05379	7.76367	8.56884	8.28623	8.19196	7.8766	8.41846	8.00601	8.72754
LOC102137297_chr8_101020788	7.13734	6.5334	6.51515	7.1261	6.54255	7.5246	7.04774	6.98169	7.95328	7.70084	7.26907	8.35189	8.50571	7.23831	6.54477	7.8136	7.5082	7.28214	6.86055	7.54465	7.18417	7.36503	6.96737	6.7228
ISYNA1_chr19_18872228	8.83528	9.02533	8.91633	8.75979	8.9496	8.91522	9.07553	9.08972	8.54927	9.23396	8.74075	8.63335	9.27634	8.35146	8.8756	8.66726	9.144	8.6121	8.58101	8.76965	8.78465	9.20908	8.3934	9.53777
MTMR6_chr17_5226278	10.2687	9.92232	9.91446	10.0945	10.1683	10.0379	9.87693	10.1501	9.30347	9.71191	9.07307	10.2262	9.65243	10.2801	10.4877	10.0386	10.1526	10.1247	9.91314	9.45183	9.94423	10.0545	9.97738	9.76547
VPRBP_chr2_106591034	10.513	10.7344	10.7069	10.6007	10.8352	10.312	10.6049	10.582	10.4921	10.3889	10.2443	10.2115	10.0639	10.4943	10.3163	10.3103	10.1613	10.6838	10.3638	10.1622	10.2228	10.4236	10.5475	10.426
LDB1_chr9_101082956	12.1269	12.0572	12.2399	12.0154	12.0533	12.3244	11.9259	12.0798	11.7895	11.771	11.7217	11.6971	11.7264	11.7515	12.1103	11.8433	11.7962	12.1049	11.8537	11.7712	11.7454	11.8032	11.7841	11.7359
LOC102146314_chr12_126073091	6.53543	6.5334	6.49238	6.33333	6.2549	6.50408	6.40394	6.52587	6.53487	6.83172	6.34791	6.43155	6.77618	6.51291	6.19895	6.59199	6.61316	6.44422	6.41908	6.48361	6.6309	6.56779	6.81392	6.63122
PKP2_chr11_33372293	7.70106	7.62699	7.68292	7.78612	7.67175	7.94231	7.46733	7.34062	7.85942	7.08452	7.60797	7.01277	6.99283	6.35676	7.03691	6.64415	6.8317	6.75433	7.19135	7.58726	7.17136	6.89753	7.55716	6.85319
GPATCH2_chr1_76077315	8.253	7.84333	7.94571	8.13252	8.3186	8.10123	7.96034	7.9042	8.31844	7.91184	7.83056	8.23783	7.80152	8.16367	7.56631	7.84055	7.58877	7.98455	7.81122	7.84015	7.80118	7.94426	7.93024	7.57216
NLRP6_chr14_94541	9.24598	8.73234	9.23029	9.2361	9.28787	9.02004	9.91216	10.3005	10.3166	10.1797	9.48079	10.7981	10.1755	9.50561	10.0914	9.27757	9.77939	9.83288	10.4707	10.3508	10.2529	9.96131	10.0626	10.2912
EMP1_chr11_13796769	6.14065	6.02301	5.58594	6.4588	6.16655	6.05079	6.61746	6.45474	6.66407	6.37297	6.34791	5.58594	6.83858	5.89132	6.44659	6.22097	7.21872	6.46479	6.52704	7.06411	6.79049	6.70849	6.87806	6.65028
TRMT10B_chr15_41197866	8.85522	8.92688	8.89123	8.67394	8.90769	8.92027	8.72259	8.86416	8.9376	8.71003	8.66867	8.90863	8.78688	8.92669	8.64612	8.89979	8.66143	9.08145	8.77025	8.75497	8.69065	8.98989	8.52982	8.76884
PPP1CB_chr13_82004369	11.7231	11.9308	10.8653	11.8966	11.1632	11.8606	11.3697	12.2	11.6598	11.8613	11.2493	12.9316	11.115	12.3338	12.5144	11.3376	12.0108	11.7852	11.5289	11.9569	11.9504	11.7096	11.7264	10.932
LOC107130855_chr9_85615888	6.06707	6.05774	6.10099	6.0468	6.19751	5.7764	5.81562	6.01221	6.03459	5.58594	5.90002	6.30347	5.79271	5.89132	6.30279	5.58594	6.08736	5.97429	6.03566	6.46359	6.21088	5.98663	5.88787	6.05238
DLAT_chr14_108017967	9.53832	9.58414	9.45367	9.65732	9.326	9.48323	9.55652	9.47284	9.36039	9.26886	9.54869	9.07172	9.22692	9.40065	9.41004	9.43024	9.23158	9.33868	9.17172	9.30946	9.34643	9.3351	9.61591	9.57288
LOC107131106_chr10_67558318	10.5307	10.1802	10.3611	10.3809	10.564	9.84174	10.2872	10.0898	10.39	9.70006	10.513	9.77229	9.57386	10.3946	10.4866	10.1901	9.98159	10.6637	10.2188	10.5088	9.97251	10.2654	10.2696	10.0488
C4H6orf201_chr4_166907210	5.58594	5.58594	5.58594	5.58594	5.58594	5.58594	5.58594	5.58594	6.03459	5.58594	5.58594	5.58594	5.58594	5.58594	6.07192	5.58594	5.58594	6.1663	7.34949	5.58594	6.43603	5.58594	6.67155	5.58594
RORC_chr1_100133910	7.38952	7.62699	7.22641	7.07679	7.17978	7.573	7.44567	7.78648	7.59792	7.99455	7.68649	7.54538	7.36727	7.37895	7.078	7.74846	7.35803	7.43364	8.15179	7.78738	8.04188	8.11464	8.15689	7.98342
PPME1_chr14_69466427	8.99521	9.40898	9.21273	9.44771	9.04201	9.50178	9.39783	9.33501	9.26863	9.32299	9.31117	9.21502	9.46663	9.18601	9.34035	9.33637	9.40883	9.16362	9.34714	9.46084	9.2678	9.30804	9.25925	9.55738
PCCA_chr17_82693806	8.73415	8.68052	8.89755	8.45043	8.63908	8.48676	8.81252	9.01746	8.61026	9.18118	8.77163	8.96628	8.36729	8.78747	8.23255	9.17269	8.68245	8.78745	8.62096	8.54527	8.4719	8.53826	8.94419	8.16791
SPIRE1_chr18_73376693	6.29041	6.20174	6.00722	6.51455	6.37928	6.33971	6.23088	6.93857	7.10151	6.76963	6.34791	6.30347	6.77618	6.96756	6.61147	6.8276	6.78551	7.45716	6.87802	7.63524	6.60885	7.1379	6.40335	7.56393
ZC3H6_chr13_16465183	9.15504	8.85179	8.92563	9.48818	9.08018	8.4414	8.86308	9.02337	9.18232	8.61844	9.3319	9.28443	8.65692	9.31224	8.66211	9.13478	8.46465	9.34846	8.83935	9.4022	8.70275	9.21274	9.3722	8.61487
LOC102131468_chr3_76508289	10.8263	10.9796	11.0374	10.794	10.9931	10.938	10.8921	10.8882	10.5555	10.6674	10.4518	10.2723	10.4583	10.6254	10.5216	10.6642	10.4262	10.6853	10.438	10.056	10.4263	10.541	10.6229	10.6879
KIAA1107_chr1_134800619	7.73356	7.48753	7.56259	7.99968	7.79083	7.28423	7.31919	7.68092	7.86548	7.42211	7.58985	8.17703	7.25876	7.97181	7.43431	8.50232	7.5082	8.30544	8.18815	8.13317	7.76178	7.30659	7.83603	7.4427
TBC1D15_chr11_70927808	9.44985	9.22735	9.01541	9.69522	9.41803	9.50178	9.47192	9.64511	10.1948	9.96051	9.4831	10.7853	9.77668	9.91321	9.58426	10.3631	9.8967	9.96035	9.95487	10.6042	9.65282	9.78789	9.73906	9.49163
LOC102133235_chr9_101863645	6.47604	6.35747	6.51515	6.23498	6.48522	6.40565	6.76914	6.61212	6.55455	6.31981	6.46251	6.61456	6.35124	6.72142	6.96479	6.88844	7.06051	6.70954	7.54892	6.73808	7.53507	6.72144	7.15098	6.55056
BRD1_chr10_1087633	11.3674	11.4156	11.5414	11.2772	11.5225	11.4648	11.359	11.3536	11.1011	11.0141	11.0365	11.0014	11.1188	11.161	11.6387	11.3224	11.3774	11.5843	11.3538	11.3367	11.4626	11.2223	11.0193	11.4974
UFSP2_chr5_184815188	7.63352	8.0418	7.54565	8.2212	7.28282	8.04558	7.64712	8.09531	8.10826	8.55133	7.79989	8.78575	8.43613	8.25032	7.66944	8.03085	8.26381	8.11273	7.84252	8.53149	7.80118	8.40233	8.03034	8.14684
ZNF630_chrX_46516705	6.34154	5.58594	5.9511	6.14919	6.40169	6.01059	6.09738	6.3764	6.38162	5.94139	6.17068	5.81495	6.40276	6.38515	6.07192	6.22097	5.99603	6.25461	5.58594	6.19639	6.02956	5.83984	6.40335	5.94787
TBC1D22B_chr4_133371414	9.84595	9.77117	9.8383	9.74053	9.90582	9.60363	10.2223	9.49845	9.66621	9.50748	9.96077	9.54905	9.3419	9.85704	9.24619	10.0405	9.20539	9.63038	9.20973	9.22517	9.37671	9.54069	9.42883	9.64244
KCTD21_chr14_73533441	8.38978	8.85878	8.82977	8.37938	8.55283	8.8102	8.61744	8.82733	8.03032	8.84333	8.37229	7.99786	8.64251	8.92021	8.97134	8.93642	8.87095	8.85796	8.58101	8.5623	8.73452	8.86029	8.60728	9.3253
COIL_chr16_42430936	8.64504	8.20736	8.28262	8.59504	8.51116	8.48676	8.55226	8.40285	8.75679	8.52823	8.56643	8.49232	8.35844	8.49932	8.18852	8.57689	8.50471	8.5031	8.49273	8.54869	8.38896	8.29086	8.57519	7.97139
BCL2L1_chr10_62977547	10.2875	10.4525	10.7272	9.9658	11.3099	9.68845	13.6599	11.383	11.9498	11.7113	12.9026	12.0678	11.6356	12.0324	11.2044	13.2364	11.4093	11.5661	11.6448	10.7837	11.7631	11.1464	11.2451	11.5554
TTC16_chr15_101039564	7.54747	7.50662	7.83457	7.78612	7.70416	7.87951	7.40117	7.62473	7.09025	7.27038	6.56237	7.39645	7.01862	6.93795	7.43431	6.71715	7.06051	7.17913	8.13323	6.96231	7.83187	7.38625	7.48599	7.7973
ZNF571_chr19_37974103	7.72066	7.29351	7.20405	7.71646	7.51856	7.43704	7.41245	7.34062	7.77146	7.483	7.87528	7.2902	7.49272	7.69325	7.25229	7.39979	7.22923	7.7287	7.19135	7.64195	7.32792	7.48714	7.3909	7.20215
LOC107129466_chr4_83522042	6.10522	5.83893	5.88436	5.77475	6.01999	6.08767	6.14562	5.95544	5.98755	5.94139	5.58594	6.18809	6.16732	5.9596	6.07192	5.92733	5.58594	5.58594	5.58594	5.58594	6.17108	5.89671	5.58594	5.58594
LOC102146409_chr4_638695	6.88044	6.25025	6.9381	6.76287	6.67892	6.55782	6.91769	6.14833	6.95811	6.63193	6.89423	6.91403	6.35124	5.9596	6.30279	5.58594	5.58594	5.97429	6.32659	5.92204	5.90024	5.83984	6.45465	5.58594
ZNF618_chr15_23525473	8.45529	8.81628	8.61593	9.01323	8.67403	8.61774	9.64524	8.06037	9.1201	8.141	8.9574	8.28459	7.66011	8.16367	8.19966	7.95957	8.08321	7.93717	8.59445	7.91285	8.32726	7.93971	8.8639	7.80417
LRRC3_chr3_2297345	6.43383	6.22649	6.33952	6.54971	6.86514	6.38434	6.3399	6.67166	6.95811	6.5338	6.87754	6.4016	7.27923	6.4643	6.61147	6.12386	6.84664	6.50439	7.15162	6.57692	7.27012	6.70849	6.98155	6.36052
EIF6_chr10_66747553	10.2443	10.2808	10.2134	10.4557	10.3067	10.5495	10.4585	10.1366	10.4415	10.5099	10.3493	9.85609	10.9019	10.1012	9.88135	10.1511	10.2133	10.1954	10.3843	10.3614	10.4829	10.5647	10.6141	10.763
KIAA0753_chr16_6565512	9.73284	9.80988	9.75441	9.67055	9.76287	9.52175	9.62077	9.62975	9.5996	9.31188	9.78268	9.42925	9.53965	9.74131	9.86437	9.80522	9.58872	9.73965	9.74681	9.59116	9.77128	9.62655	9.5337	9.97943
SLC31A1_chr15_24311564	8.98234	9.81821	9.35665	9.40254	9.17355	9.32545	9.58441	9.48783	9.32057	9.37513	10.0585	9.46452	9.89253	9.57084	10.2129	9.65081	9.99272	9.18344	9.87378	9.70153	9.96756	9.61144	9.79516	9.88343
LIN9_chr1_85071261	7.58403	7.25534	7.29105	7.47441	7.47334	7.20445	7.48862	7.22155	7.30639	7.036	7.54339	7.21374	7.11616	7.50503	7.05078	7.42465	6.9043	7.43364	6.74888	6.97411	6.99009	7.24515	7.06296	7.08537
PDSS1_chr9_27157071	7.72066	7.71574	7.66752	8.06544	7.76665	7.81921	8.27344	8.35137	8.38192	8.54367	8.30459	9.17292	7.97113	7.84342	8.05338	7.95142	8.08321	7.87127	8.65553	9.03513	8.78086	8.12659	8.12353	8.4882
LOC102116214_chr19_10978552	9.97811	10.0869	6.62057	6.67753	9.17135	9.30828	6.86449	10.0253	10.4608	8.41081	6.02925	8.76555	8.56435	6.73987	10.3916	6.64415	7.06051	6.61293	6.55192	7.271	6.95935	6.43574	7.68073	9.51989
LOC102128673_chr3_88193834	6.20519	6.27315	6.10099	6.08337	6.54255	6.05079	5.58594	5.58594	5.87037	5.58594	5.58594	5.58594	5.58594	5.58594	5.58594	5.58594	5.58594	5.58594	5.58594	5.58594	5.58594	5.83984	5.58594	5.58594
STAMBPL1_chr9_87435499	8.14421	8.12316	7.77885	8.10608	8.16444	8.21868	7.86922	8.10104	8.02496	8.22087	7.92561	7.9546	8.0003	8.37563	7.84674	8.51864	8.10977	8.62189	8.1081	8.15608	8.05478	8.19619	8.06604	7.66697
DPYD_chr1_128942342	8.76767	10.2539	9.38377	9.98591	9.42174	9.86923	10.3787	10.481	9.88265	10.3645	10.7489	10.5474	10.8664	9.99201	11.3496	10.2776	11.1916	9.37356	10.9336	10.3245	10.7441	9.92848	10.6497	10.2462
BCAT2_chr19_49620237	9.10611	8.84476	9.06387	9.37761	9.29395	9.17777	8.80059	9.10374	9.14915	8.83086	8.92695	8.48239	9.33968	8.90387	8.54614	8.45784	8.30091	8.90397	8.65553	8.74311	8.99542	9.14928	9.3606	9.18075
EPB41L2_chr4_34996326	9.37921	9.55307	9.90516	8.90226	9.72591	9.42961	9.49661	9.58665	8.80955	9.18118	9.47614	9.10412	9.16074	9.34874	9.35991	9.43873	9.24098	9.21373	9.19523	8.38948	9.58107	8.93769	9.2391	8.69932
LOC107130544_chr8_6619833	6.23493	5.94326	5.88436	5.9125	6.16655	5.96603	5.58594	5.58594	5.98755	5.87641	5.58594	5.90947	5.58594	5.58594	5.58594	6.12386	5.87641	6.09852	5.81148	5.97374	5.90024	5.83984	5.58594	5.58594
FAM89B_chr14_8914795	10.2314	10.7078	10.5929	10.3774	10.4947	10.6441	10.7744	10.3113	10.3038	10.6269	10.4671	10.1846	11.2132	10.4165	10.7547	10.6558	10.8888	10.3852	10.5328	10.3908	10.5046	10.7272	10.3904	11.0463
CA9_chr15_43430035	6.93193	6.8492	6.65941	7.30461	6.6946	7.27563	6.78895	6.84662	6.85061	6.95894	7.24516	7.11771	7.8605	6.68341	7.24067	6.74027	7.108	6.3319	6.84279	7.05325	7.09132	7.19688	7.10153	7.1097
FAM212B_chr1_115043496	5.58594	6.45044	6.05653	6.14919	6.06106	6.01059	5.58594	6.74549	5.58594	6.23116	5.58594	6.61456	5.58594	6.43882	6.27005	6.41276	6.16398	5.78055	5.58594	6.5944	5.58594	6.2756	5.79963	6.48457
EPDR1_chr3_82532403	6.43383	6.20174	5.88436	6.20777	6.67892	5.96603	5.58594	6.67166	5.98755	6.37297	6.02925	6.59073	5.58594	6.26381	5.96309	6.06762	5.87641	6.30713	6.62247	6.09781	7.06332	5.83984	6.14827	5.79527
DDX18_chr12_14356203	11.1036	10.4555	10.8732	10.855	11.1218	10.4413	10.5763	10.4088	10.9758	10.5678	10.7179	10.8283	10.3177	10.5915	9.78539	10.7115	10.1796	10.6769	10.4742	10.6426	10.2311	10.4752	10.5886	9.9412
ZMYND8_chr10_78914361	11.2213	11.0549	11.309	11.1038	11.3574	10.8929	10.8574	10.7543	10.8714	10.3254	10.8354	10.4443	10.4552	10.9929	10.8914	10.8595	10.6726	11.0298	10.6922	10.1917	10.4978	10.3102	10.5525	10.3281
LOC102141158_chr4_48058900	6.81223	6.46774	6.53731	6.54971	6.92846	6.08767	7.48862	6.3764	7.95328	6.51274	7.65218	6.66037	6.20207	6.79318	6.36382	6.66913	6.49111	6.54214	6.76839	6.83649	6.94365	6.36021	6.79723	6.77375
LOC102123677_chr6_134404143	12.4884	12.6976	12.5351	12.6603	12.4103	12.7268	12.4224	12.1781	12.4993	12.6417	12.5691	13.1087	12.7574	12.3389	12.7525	12.354	12.6384	11.951	12.9845	13.3346	13.0289	12.7973	12.6629	13.0978
LOC102134158_chr19_57895367	7.89633	7.80384	7.67524	7.90496	8.05106	7.31804	7.49913	7.449	8.01958	7.46591	7.71991	7.31463	7.59891	7.91253	7.66116	7.74846	7.74996	7.97937	7.61507	7.91285	7.54457	7.48066	7.7935	7.7045
LOC102137768_chr6_102512224	10.0497	10.794	10.2108	10.5626	10.1133	10.3971	9.36332	9.03221	9.47358	9.22451	9.56626	9.29287	9.3419	9.91321	8.73944	10.001	8.65789	9.73817	8.82807	9.47691	9.09923	9.54359	9.39966	9.57095
RTEL1_chr10_95851556	10.1284	10.0888	10.1531	9.80192	9.86019	10.1218	9.99229	10.1161	9.89408	10.301	9.75616	9.62665	10.1731	9.94208	9.81927	9.88594	10.0378	10.0716	9.82771	9.74046	9.93581	10.1257	10.0411	10.4566
RFX3_chr15_75605061	9.62329	9.0274	9.93136	9.99761	10.3383	9.85751	9.8234	9.58067	9.6795	9.35796	9.60078	10.0456	9.49668	9.9657	10.1288	9.62626	9.32958	10.0633	10.0397	10.1311	9.70932	9.58918	9.41992	9.23547
LOC102131982_chr3_26890269	9.47386	8.89324	8.77241	9.38299	8.69274	9.39753	8.7268	8.48317	9.67619	9.139	10.0678	9.4318	9.85905	8.74766	7.98365	9.23263	8.33256	8.87709	8.74645	9.34495	9.27318	9.22907	9.19793	8.69575
LOC102139194_chr1_96172609	9.4405	9.52277	9.6412	9.38478	9.33783	9.32924	9.53524	9.77814	9.38294	9.73532	9.31638	9.99148	9.46055	9.48172	9.82454	9.44998	9.93328	9.30495	10.0218	9.73008	9.92903	9.57933	9.77438	9.89579
PSMA2_chr3_77538366	9.23952	8.94012	8.73754	9.24598	8.79138	9.24151	9.09512	9.18507	9.60832	9.85919	9.63656	10.4531	10.1631	9.46632	9.01224	9.97406	9.32738	9.71725	9.42862	9.86351	9.48022	9.64825	9.25173	9.12385
LOC102130971_chr3_70902283	10.203	10.5086	10.3792	10.3493	10.5199	10.2928	10.4673	10.4725	10.325	10.4014	10.5803	10.2637	10.6737	9.85704	10.3892	9.89623	10.6639	9.70516	10.7377	10.0321	10.8792	10.2662	10.6392	10.2304
CGRRF1_chr7_118729873	7.80839	7.57423	7.64405	7.68631	7.72952	7.55248	7.50955	7.72721	7.78439	7.54914	7.86793	7.96918	7.76069	7.90578	7.29766	8.20437	7.31985	8.0253	7.55858	7.79335	7.66208	7.78525	7.56578	7.56393
HSD17B5_chr9_5413917	7.24664	7.14135	7.08525	7.06667	7.39413	6.88891	7.40117	7.36105	7.64891	7.90574	7.59894	7.96918	8.34954	7.96535	8.08393	7.88429	8.0396	7.75356	8.29179	8.25678	8.27365	8.09448	8.32224	8.16791
TPCN2_chr14_5671007	10.3525	10.9052	10.336	11.0227	10.4292	11.0392	10.1434	11.0523	10.5858	10.9956	10.0319	11.3728	11.5602	10.539	11.9095	10.4212	11.8403	10.4011	10.6033	11.8246	10.4782	11.1793	10.1418	11.6176
PPM1D_chr16_47207797	9.95342	9.80988	10.0029	9.76129	9.98671	10.1455	9.92492	10.1134	9.76767	9.94339	9.68761	10.321	9.68756	9.75945	10.4766	10.0753	10.418	10.1053	10.6631	10.197	10.3562	9.86281	9.58438	9.81513
ZBTB46_chr10_95939389	7.29315	8.2258	7.793	7.78612	7.76665	8.2145	7.93814	7.80088	7.64891	7.81713	7.55282	7.68759	8.18353	7.38912	7.93056	7.03527	8.17148	7.05516	7.67797	7.14737	7.91276	7.55626	7.64892	7.5134
SURF2_chr15_5308436	8.99008	8.90679	8.82646	9.02708	9.09424	8.76871	8.99781	8.8871	9.20324	9.19092	9.09451	8.72843	9.08341	8.81574	8.48884	8.67695	8.57027	8.93036	8.67251	8.81279	8.84763	8.87889	8.94731	8.97073
LOC102117885_chr7_9025164	6.36574	6.41464	6.17964	6.49639	6.19751	6.29201	6.14562	6.14833	6.18596	5.58594	6.02925	5.58594	5.58594	6.29626	6.07192	6.06762	6.04406	6.46479	6.03566	5.58594	6.17108	5.89671	6.06205	5.88171
NRAS_chr1_112034609	10.6175	10.4114	10.4002	10.4257	10.5345	10.1678	10.2872	10.199	10.3849	10.1175	10.5118	10.2651	10.1468	10.4801	10.4587	10.4674	10.0995	10.5469	10.3272	10.3401	10.2117	10.311	10.4418	10.1438
LMBRD2_chr6_36506694	8.94565	9.04586	9.09437	9.51942	9.24029	9.26544	9.06231	8.94132	9.17056	8.78312	9.20555	8.95209	8.14778	9.30234	9.11972	8.91619	8.24964	9.56158	8.87267	9.5479	8.21787	9.21274	8.89657	8.40715
GABARAP_chr16_7297724	12.9653	13.0926	13.2048	13.2379	13.4585	13.1342	13.4047	13.435	13.2946	13.6907	13.215	14.0979	14.1446	13.4976	13.9195	13.6753	13.7082	13.3903	14.1886	13.9445	14.0151	13.6164	13.649	13.9765
GLE1_chr15_10639319	10.9283	11.0162	11.026	10.8106	11.0017	10.8574	10.5981	10.68	10.455	10.5659	10.7708	10.4151	11.0047	10.8973	11.127	10.8658	11.2911	10.2608	10.4281	10.8356	10.5505	10.9832	10.4998	11.2096
TPD52_chr8_81166658	8.79746	8.95974	9.02696	8.51472	8.98024	9.01533	8.88582	9.15579	8.61026	9.03725	8.70116	8.74092	8.87243	9.49263	8.81631	9.39576	8.69285	9.49986	8.72223	8.72815	8.78465	9.41491	8.79622	9.13437
PRSS41_chr20_3026306	8.1156	8.14664	7.83457	8.19227	7.84366	8.28777	8.73101	7.50434	8.6687	7.52475	8.52151	7.30248	7.12778	7.37895	7.55733	7.38716	7.3486	7.31748	7.27911	8.02751	7.41499	7.48714	7.80069	7.66697
RFXANK_chr19_19675940	9.09898	8.71184	9.08336	9.04307	9.39934	8.81293	9.0185	8.91606	8.9542	9.08512	9.2795	8.45217	9.6036	8.66059	8.98721	8.6526	9.07459	8.47084	8.79753	8.80427	8.70275	9.07484	8.82369	9.26206
RXRA_chr15_3937047	10.4157	11.0639	10.9023	10.6452	11.1571	11.0699	11.0163	11.4062	10.9657	11.2267	10.5618	11.3176	11.3006	11.0862	11.9858	11.2207	12.0095	10.9687	12.0369	11.7243	11.7983	11.3829	11.2089	11.7016
PXT1_chr4_134328953	6.10522	6.02301	6.41984	5.58594	6.33223	5.96603	7.5504	6.31904	6.76183	6.72033	6.92684	6.72506	6.40276	6.72142	6.65327	7.23885	7.14235	6.37893	6.8247	6.13275	6.65241	6.178	6.45465	5.94787
LOC102122898_chrX_127324537	7.78392	7.86743	7.65974	7.81408	7.33547	7.27563	7.77981	7.76457	7.64175	7.95384	7.76051	8.09371	8.03449	7.48644	7.74171	7.68992	8.00025	7.86563	7.71258	7.45484	7.73757	7.58647	7.7935	7.66697
OLFML2A_chr15_11276075	6.89356	6.37703	6.87915	7.14524	7.26474	6.93664	6.46286	6.69067	7.09025	6.29159	6.89423	6.4016	6.79215	6.82718	6.30279	6.26405	6.3198	6.2814	6.17909	6.64486	6.40798	6.65482	6.93843	6.1369
LOC102121851_chr10_26803509	6.02548	6.59425	6.21511	6.49639	6.09875	6.21312	6.2693	6.40344	6.35695	6.23116	6.37828	5.90947	6.04672	6.62329	6.33398	5.58594	6.49111	6.62976	6.38955	6.35475	6.51459	6.69536	6.18656	6.92688
UBA5_chr2_34888137	9.59328	9.8015	9.71588	9.78445	9.73933	9.96211	9.57053	9.75533	9.66621	9.78103	9.34979	9.87489	9.31513	9.4948	9.44708	9.27123	9.59422	9.59312	9.58327	9.78122	9.399	9.72552	8.94731	9.70176
RAB22A_chr10_90207431	10.5942	10.6623	10.6338	10.4726	10.4033	10.615	10.5958	10.4322	10.2865	10.3407	10.5332	10.4828	10.1842	10.6372	10.6178	10.4646	10.3698	10.6322	10.4429	10.2826	10.4419	10.5014	10.3396	10.3462
SNRNP200_chr13_1088129	13.0278	13.1431	13.3741	13.0075	13.2867	13.0842	13.2731	13.2045	13.0349	13.0203	12.6578	12.8465	12.7932	12.9346	12.9444	12.8804	12.8538	13.1882	13.018	12.7454	12.9929	12.9194	13.1144	13.2107
ACOX1_chr16_73268673	9.71901	9.88769	9.79864	9.88115	9.8872	9.45408	9.84083	9.67908	9.75046	9.5191	9.70555	9.89346	9.61825	9.90834	9.89646	9.94462	9.70851	10.103	10.0136	9.88903	9.97086	9.73188	9.81225	9.89579
UBE2T_chr1_60706815	6.88044	6.63723	7.07266	6.47782	6.66297	6.6715	6.54373	6.72757	6.51471	6.75348	6.91066	6.56624	6.37746	6.38515	6.44659	6.47705	6.53379	6.7247	6.70862	6.33087	6.43603	6.39895	6.28837	6.17443
SLC38A7_chr20_46734955	8.74643	9.01496	9.09711	9.02937	8.86176	9.13941	8.9662	9.57667	8.64835	9.34276	8.75241	9.22094	9.40457	8.91695	9.46299	8.89152	9.61241	8.5172	9.48443	9.06389	9.4306	9.3501	9.63141	9.40331
OXSR1_chr2_93024843	10.6017	10.6696	10.6196	10.6578	10.6004	10.73	10.9105	10.7383	10.7169	10.6332	10.4447	10.9988	10.3498	10.8061	10.968	10.7618	10.6966	10.9668	11.0006	10.9911	10.8686	10.8231	10.7345	10.8118
LOC102134507_chr7_159143107	5.58594	5.58594	6.24857	5.77475	5.58594	6.01059	5.58594	6.3764	6.11595	5.94139	5.58594	6.43155	6.40276	5.58594	6.11781	5.58594	6.3198	5.58594	6.41908	6.33087	5.8084	6.22878	6.31897	6.52915
[truncated: 14,717 more rows]

## Sheet: Fig. 2a-2
WGCNA_greenyellow				WGCNA_turquoise
LOC102131907_chr6_43568889				PIK3C2B_chr1_62902426
[truncated: 2,505 more rows]

## Sheet: Fig. 2a-3
Heatmap Selected GO
[truncated: 21 more rows]

[truncated: 4 more sheets: Fig. 2b, Fig. 2c, Fig. 2d, Fig. 2e]
