# Supplementary material for: Transcriptome analysis of cynomolgus macaques throughout their lifespan reveals age-related immune patterns
Source: NPJ Aging. 2024 Jun 20;10(1):30. doi: 10.1038/s41514-024-00158-0 (PMC11189941; doi:10.1038/s41514-024-00158-0)
Supplement: Supplementary file 4 — Source Data Fig.3 [file 41514_2024_158_MOESM4_ESM.xlsx]

## Sheet: cover
	Fig. 3 : Aging-associated immune landscape
	Fig. 3a,b : Intersected results among immune marker genes, DEGs from time-series analysis and WGCNA analysis
	Fig. 3c : z-scaled expression data of immune marker genes
	Fig. 3d,e : Source data generated by TIMER 2.0 web tool

## Sheet: Fig. 3a,b
biomaRt converted data from the immune marker genes of Macaca mulatta (study by Watowich et al, reference 81)					Timecourse analysis of DEGs pattern1~7																												Timecourse analysis of DEGs PT_1~4
					pattern1				pattern2				pattern3				pattern4				pattern5				pattern6				pattern7				PT_1				PT_2				PT_3				PT_4
Gene	Cell Type				Gene	log2FoldChange	padj		Gene	log2FoldChange	padj		Gene	log2FoldChange	padj		Gene	log2FoldChange	padj		Gene	log2FoldChange	padj		Gene	log2FoldChange	padj		Gene	log2FoldChange	padj		Gene	log2FoldChange	padj		Gene	log2FoldChange	padj		Gene	log2FoldChange	padj		Gene	log2FoldChange	padj
HCK	CD14- Monocyte				ACVR2B	-1.00901	5.70732e-07		ABCA2	1.39429	1.02893e-12		ABO	-2.76034	3.19716e-06		ABHD4	0.61249	2.43055e-07		AGER	0.102707	7.55132e-07		ADA	-0.574894	3.72465e-05		ADRB2	0.451347	3.41507e-08		ACOT11	1.80537	5.90992e-10		ABO	-2.76034	3.19716e-06		ATP6V1E1	0.624294	0.000138282		ARL13B	-0.775248	0.000679762
SLC31A2	Granulocyte				ANKRD39	-0.381853	0.000119063		ABCA3	0.639065	7.17221e-05		ACTN1	-0.850533	8.33662e-11		ADIPOR1	1.01492	0.000152719		ANKRD22	1.19419	0.000237665		ANKRD10	-0.533511	0.000241309		APOBEC3C	0.977517	5.62063e-08		ACOT9	0.869473	2.25586e-05		ACTN1	-0.850533	8.33662e-11		B4GALT4	0.893086	3.36655e-07		ATAD5	-1.05695	0.00024371
CD86	B cell				ANKS6	-0.274213	0.000296628		ABTB1	1.01107	0.00040684		ACVR2A	-1.22558	2.27444e-05		AFAP1L2	2.15539	4.98264e-11		BTNL9	6.63262	7.20326e-05		ANKRD26	-1.39091	1.47155e-06		ARF6	0.201531	0.000652487		ACTN3	2.06433	3.41606e-07		ACVR2A	-1.22558	2.27444e-05		CASP1	0.965961	5.19493e-07		BANK1	-1.57131	2.82388e-09
CPM	CD14+ Monocyte				ARHGEF18	-0.143323	3.60519e-07		ACAA1	1.11408	6.62762e-05		ADAMTS10	-0.78508	3.09773e-05		ALS2CR12	2.19915	3.82122e-05		CABLES1	1.10339	2.58772e-07		ARL13B	-0.775248	0.000679762		ATP9A	1.83324	0.000569396		ADAM23	2.21123	6.12157e-13		ADAMTS10	-0.78508	3.09773e-05		CDC123	0.4031	0.000126722		BCL7A	-2.1375	1.12984e-28
MS4A1	B cell				ARL4C	-0.36176	0.000853632		ACOT11	1.80537	5.90992e-10		ADAMTS17	-0.803807	5.39716e-09		ARHGAP10	0.758433	7.91554e-05		CD52	1.42818	0.000275232		ARVCF	-0.900823	3.79791e-09		CA4	1.67646	6.90252e-05		ADAMTSL5	2.98148	7.21457e-15		ADAMTS17	-0.803807	5.39716e-09		CTSS	0.770477	0.000168612		C20H16orf74	-1.8011	3.39943e-10
FCHSD2	B cell				ATP7B	1.04353	0.000242367		ACOT9	0.869473	2.25586e-05		ADAMTS6	-1.63195	1.47101e-05		ARL4A	1.00456	7.73528e-06		CFH	1.42299	0.00040938		ASUN	-0.360466	0.000484327		CD300A	1.13402	1.02076e-10		ADGRG1	3.39141	5.63402e-09		ADAMTS6	-1.63195	1.47101e-05		FANCL	0.742748	1.57567e-07		CBX5	-0.996697	1.04651e-07
RPL32	Helper T cell				BST1	-0.59987	4.21156e-05		ACSL1	1.38691	0.000647701		ADARB1	-1.45021	4.32481e-11		ARPC3	0.774527	0.000781567		COMMD7	0.0907306	0.00066517		ATAD5	-1.05695	0.00024371		CHST15	0.790697	0.000288866		ADPRH	0.95651	3.48615e-07		ADARB1	-1.45021	4.32481e-11		GZMA	1.25976	4.42707e-05		CCDC106	-1.42219	2.45392e-08
RNASE6	CD14+ Monocyte				C14H11orf95	-0.517174	0.000455715		ACSS2	0.964019	0.000590342		ADGRL1	-1.21026	2.74747e-08		ATP6V1E1	0.624294	0.000138282		CYP2D17	0.0503786	7.23327e-07		ATL2	-0.722672	5.93646e-05		DDA1	0.440084	0.000227228		AGPS	0.330448	1.48295e-06		ADGRL1	-1.21026	2.74747e-08		LOC102115848	2.79449	2.99098e-07		CCNA2	-0.779971	0.000133868
IL7R	Helper T cell				C20H16orf96	0.915663	1.78338e-07		ACTN3	2.06433	3.41606e-07		AEBP1	-2.25615	8.37737e-12		B2M	0.880155	0.00040684		DDX60L	0.772317	0.000255377		B4GALT6	-4.47756	0.000262307		DECR2	0.718906	0.00045501		AHNAK	0.799498	1.80959e-06		AEBP1	-2.25615	8.37737e-12		LOC102116921	1.13553	2.51502e-05		CCT4	-0.538491	7.02942e-05
SH3BGRL	CD14- Monocyte				CADM4	-1.16585	0.000666524		ADAM23	2.21123	6.12157e-13		AEN	-0.73467	0.000187599		B4GALT4	0.893086	3.36655e-07		EPSTI1	0.77096	3.35699e-05		BAG2	-1.55998	0.000286196		DEGS1	0.801505	4.68755e-07		ANO8	0.926913	5.52564e-08		AEN	-0.73467	0.000187599		LOC102123447	2.40898	3.27623e-05		CD19	-1.76053	1.4663e-08
SYK	B cell				CD5	-0.545637	0.000118955		ADAM9	1.5541	0.000327824		AFF3	-1.72639	5.85659e-12		BCL2L1	0.935166	6.47508e-06		ETNK2	0.40321	0.000739375		BANK1	-1.57131	2.82388e-09		ENPP2	1.08675	0.000158992		ANXA2	0.856473	6.79693e-05		AFF3	-1.72639	5.85659e-12		LOC102130802	2.39955	0.000900931		CD22	-1.84167	6.24141e-13
DIP2C	NK cell				CD6	-0.555939	6.96135e-06		ADAMTSL4	1.2334	3.11567e-06		AGRN	-1.22848	0.000965698		BLVRB	0.954244	1.80073e-06		FAM175A	0.561449	1.21647e-05		BCL7A	-2.1375	1.12984e-28		FAM219A	0.686352	0.000411958		APEH	0.707308	2.60546e-08		AIG1	-0.970933	5.53087e-05		LOC102138996	1.01337	1.31101e-08		CD40	-1.83455	5.05957e-15
RPS14	Helper T cell				CDH23	0.857832	0.00095355		ADAMTSL5	2.98148	7.21457e-15		AIG1	-0.970933	5.53087e-05		BNIP3L	1.21013	4.55165e-06		FAM189A1	6.54371	0.000924959		BNIPL	-1.28734	0.000319259		FBN1	3.07357	0.000330562		APOBEC3F	0.924551	1.64094e-05		AKAP1	-0.69232	6.11922e-06		LOC102141835	0.782823	3.26958e-11		CD72	-2.098	1.64723e-20
UBASH3B	NK cell				CORO7	0.407215	0.000259596		ADAP2	1.62289	1.37201e-05		AKAP1	-0.69232	6.11922e-06		BPGM	1.15788	1.51074e-08		FARS2	0.538172	1.06745e-05		C10H22orf39	-0.657207	0.000169894		FERMT3	0.468186	8.74789e-05		APOL1	2.69666	8.20102e-10		AKT3	-0.884658	6.30422e-05		LYZ	0.982392	6.45153e-05		CD79A	-1.99985	9.48415e-13
VIM	CD14+ Monocyte				DHX33	-0.542397	0.000998737		ADGRE1	1.31356	0.000637217		AKT3	-0.884658	6.30422e-05		CA1	2.53152	0.000453827		FMO5	1.5005	1.98374e-29		C20H16orf74	-1.8011	3.39943e-10		FLNA	0.629982	9.8558e-05		APOL2	1.69968	2.71856e-27		ALDH5A1	-0.602542	9.85326e-05		MAG	1.82052	2.95825e-06		CD79B	-2.04036	1.95556e-16
ID2	Cytotoxic T cell				DOPEY2	-0.204941	0.000353428		ADGRE3	1.79451	5.93724e-08		ALDH5A1	-0.602542	9.85326e-05		CA2	2.05282	9.14344e-07		FRMD4A	1.33072	1.50506e-06		C3H21orf59	-0.518694	7.17221e-05		GDF7	-0.0796239	6.92045e-05		ARHGAP25	0.944532	3.82122e-05		ALDH8A1	-1.6806	3.57858e-05		PNMT	1.49651	1.21372e-39		CEP85	-0.777214	9.59311e-05
STAG1	Helper T cell				EPG5	-0.248684	0.000887379		ADGRE5	1.16995	0.00012433		ALDH8A1	-1.6806	3.57858e-05		CARD16	-0.0724609	0.000145603		GBP2	1.59695	5.21599e-05		C7H14orf169	-0.421212	2.59937e-08		GIMAP2	0.190086	2.01885e-05		ARMC10	0.4015	0.000500932		ALDOC	-0.601871	0.000183702		PTGR1	1.55259	1.72281e-07		CLEC17A	-1.83177	8.53776e-13
BCL2A1	CD14+ Monocyte				ERN1	0.335942	0.000682348		ADGRG1	3.39141	5.63402e-09		ALDOC	-0.601871	0.000183702		CASP1	0.965961	5.19493e-07		GPR160	0.216759	0.000669545		CAMKK1	-1.06022	0.000915578		HAS1	1.17749	2.90162e-05		ATP1B3	0.790471	5.09132e-05		ALG13	-0.672406	0.000694118		RASGRF1	0.71629	0.000938976		CPSF6	-0.76697	4.71109e-06
CD8A	Cytotoxic T cell				FER1L5	-0.178403	5.3003e-06		ADPGK	0.557817	0.00040684		ALG13	-0.672406	0.000694118		CDC123	0.4031	0.000126722		GPR65	0.662125	0.000840368		CAND1	-0.406783	0.000427773		HTRA4	0.308329	0.000204439		ATP2B4	0.907019	9.96905e-06		AMER1	-0.650449	0.000985922		REXO2	0.401068	3.94302e-06		CRIP3	-1.5095	0.000184437
LGALS3	CD14+ Monocyte				FKRP	-0.431814	0.000200282		ADPRH	0.95651	3.48615e-07		AMER1	-0.650449	0.000985922		CDC26	0.1944	0.000117966		HAAO	1.0889	7.17221e-05		CBX5	-0.996697	1.04651e-07		IER2	0.22313	0.000691904		BHLHE23	2.60506	9.56638e-08		AMIGO1	-1.86052	3.91077e-11		RHOBTB3	1.50267	5.37752e-07		CXCR5	-1.64332	2.98e-19
PLBD1	CD14+ Monocyte				GPN2	0.39233	0.000302129		ADPRHL2	0.547362	0.000165289		AMIGO1	-1.86052	3.91077e-11		CDKN2B	1.40551	0.000507293		HSBP1	1.07254	8.4261e-08		CCDC106	-1.42219	2.45392e-08		KCNC3	1.78159	0.000810321		BHLHE40	1.10141	8.77555e-09		AMMECR1	-0.377073	0.000699766		S1PR5	1.46146	8.13482e-05		DPYSL3	-1.04602	0.000182846
INPP4B	Helper T cell				HPCAL4	-2.17479	3.50744e-81		AGPS	0.330448	1.48295e-06		AMMECR1	-0.377073	0.000699766		CLEC10A	1.00974	2.01382e-09		IFI44	-0.467051	3.13418e-05		CCNA2	-0.779971	0.000133868		KCNC4	1.17536	0.000359451		BPI	1.59733	1.75982e-06		AMPD3	-0.905217	0.000481902		SMPD5	1.36387	0.000218501		DST	-1.93586	1.80309e-23
LAT2	B cell				HSBP1L1	-0.591792	0.000576869		AGTRAP	1.27965	0.000652487		AMPD3	-0.905217	0.000481902		CPVL	0.145397	0.000251405		IFIT2	-0.27527	9.80266e-05		CCT4	-0.538491	7.02942e-05		LOC102117006	0.555967	3.5338e-07		C11H12orf75	1.12348	2.93344e-05		AMT	-0.847002	4.10435e-08		SPHK1	1.75898	1.52923e-09		DYRK3	-1.39556	5.01454e-05
FTL	CD14- Monocyte				IKZF4	-0.546075	3.67436e-05		AHNAK	0.799498	1.80959e-06		AMT	-0.847002	4.10435e-08		CREG1	1.35704	0.000137017		KIAA0368	0.253246	0.000229514		CD19	-1.76053	1.4663e-08		LOC102122255	3.70256	0.000282437		C18H18orf8	0.664962	1.63664e-11		AMZ1	-3.87439	2.53822e-11		TMEM138	0.609188	1.58204e-05		ERBB2	-3.13996	0.000912518
FCRLA	B cell				JAK3	-0.204604	0.000616423		ALDH3A2	1.50031	0.000474402		AMZ1	-3.87439	2.53822e-11		CRISP3	3.27004	2.03879e-07		KLHDC8A	1.29921	0.000145475		CD200	-1.32158	5.98245e-07		LOC102128802	0.133013	0.000613737		C1H1orf162	1.66862	1.47651e-08		ANAPC1	-0.614401	3.64137e-06		TMEM44	0.330519	1.52937e-09		FAM118A	-0.61807	4.66038e-05
EIF4G3	B cell				JMJD7	0.641212	4.51574e-06		ALDH3B1	1.34929	9.31272e-07		ANAPC1	-0.614401	3.64137e-06		CTSS	0.770477	0.000168612		KLRF1	2.08085	2.68873e-14		CD22	-1.84167	6.24141e-13		LOC102129440	0.604997	0.000523429		C3AR1	1.85178	1.657e-05		ANKRD35	-1.41656	2.90678e-10		TMEM59	0.524359	5.75306e-05		FAM129C	-1.95611	1.48387e-12
GRB2	B cell				LOC102118674	-1.5899	0.000560088		ALOX5AP	1.33798	0.000220895		ANKH	-1.06634	1.27661e-05		CTTNBP2	1.60029	3.27717e-08		LOC101865662	1.11698	0.000345334		CD40	-1.83455	5.05957e-15		LOC102142628	1.1668	2.61524e-15		C4H6orf47	0.563076	1.61481e-05		ANO9	-1.53923	5.85012e-23		TNFAIP8L3	1.81408	0.000587703		FAM98A	-0.456927	1.22807e-05
EEF1A1	Helper T cell				LOC102121630	-1.26724	5.09199e-05		ALPL	5.93793	8.28777e-28		ANKRD35	-1.41656	2.90678e-10		DCLRE1A	0.0870828	0.000437608		LOC102115076	8.01614	3.24633e-32		CD72	-2.098	1.64723e-20		LOC102147318	1.07616	6.6826e-08		CALHM2	1.01738	2.19508e-05		APOL5	-0.96345	1.7083e-08						FBXO21	-0.741855	1.79819e-09
MAP3K8	B cell				LOC102121806	0.310411	3.68636e-06		ANO8	0.926913	5.52564e-08		ANKZF1	-0.206424	0.000519042		DDX60	0.655522	0.000748505		LOC102116068	0.526589	0.000430508		CD79A	-1.99985	9.48415e-13		LOC107130049	0.402591	0.000915578		CAMK2N1	2.72341	6.15203e-08		ARFGEF2	-0.731151	5.45479e-05						FCER2	-2.29824	1.37056e-15
CD163	CD14+ Monocyte				LOC102127051	-0.700895	2.56298e-06		ANXA2	0.856473	6.79693e-05		ANO9	-1.53923	5.85012e-23		DNAJC7	-0.223237	0.00084236		LOC102116245	4.93456	0.000262307		CD79B	-2.04036	1.95556e-16		LYPD8	2.25664	2.48359e-08		CAPN2	1.00538	4.99041e-13		ARHGAP8	-1.8504	4.20096e-06						FCRL1	-2.16187	5.27894e-13
PLCG2	B cell				LOC102128505	-0.0535207	3.29647e-07		ANXA7	0.689512	4.87654e-07		ANP32B	-0.594902	6.62349e-08		EAPP	0.515776	0.000744827		LOC102123920	0.466399	0.00017835		CEP85	-0.777214	9.59311e-05		MAPKBP1	0.779479	0.000124375		CCDC149	3.04642	7.42864e-06		ARHGEF16	-2.32668	1.88217e-07						FCRL2	-2.71367	7.48389e-14
USP36	B cell				LOC102128869	-2.12391	1.84561e-08		AP1S3	2.02483	6.61734e-06		APBA2	-1.13991	8.91459e-06		FAM104A	0.428258	0.000259773		LOC102129023	1.7074	2.46243e-07		CLEC17A	-1.83177	8.53776e-13		ORAI1	0.078785	0.000900687		CCL3	2.93595	4.3789e-06		ARHGEF4	-4.12174	1.08273e-05						FCRLA	-2.08782	1.35047e-16
JUNB	Helper T cell				LOC102131081	-0.855235	5.61354e-11		APBB3	1.24345	3.35699e-05		APBB1	-1.09397	6.44448e-07		FAM114A2	-0.0315861	0.000440333		LOC102129822	0.599297	1.45174e-06		CLIC4	-1.14563	3.85448e-05		PFKP	0.478539	1.91399e-06		CCL5	1.9561	3.48193e-08		ARID1B	-0.560373	0.000370326						FOXK1	-0.639232	8.75416e-05
PTPRJ	Cytotoxic T cell				LOC102136195	0.293265	7.574e-06		APEH	0.707308	2.60546e-08		APOL5	-0.96345	1.7083e-08		FAM210B	-0.0400582	7.27939e-06		LOC102137680	1.50186	9.39819e-06		CNEP1R1	-0.468172	0.00066517		PGM1	0.843337	1.96608e-05		CCR2	0.997839	1.97825e-09		ARMCX1	-1.07419	1.69524e-06						GEMIN4	-0.621471	0.000264373
THBS1	CD14+ Monocyte				LOC102142698	-0.369038	1.68831e-06		APH1B	0.868323	1.64763e-05		APRT	-0.804925	2.00496e-05		FAM46C	0.827954	1.8849e-08		LOC102141063	5.03013	1.85166e-21		CNOT11	-0.434629	1.42606e-05		PLEKHF1	0.5609	0.000962251		CCR5	1.88392	2.12849e-08		ARMCX4	-1.23352	1.15307e-06						GGA2	-0.755834	1.70732e-06
TSPO	CD14+ Monocyte				LOC102144409	0.165129	0.000412525		APMAP	1.29547	0.000125991		ARFGEF2	-0.731151	5.45479e-05		FANCL	0.742748	1.57567e-07		LOC102141865	2.88263	8.18214e-27		CPSF6	-0.76697	4.71109e-06		POLA2	0.253755	0.000463948		CD244	1.40069	1.15353e-09		ASNS	-1.23488	4.39734e-08						GRIA1	-3.11644	6.79743e-20
KLF4	CD14+ Monocyte				LOC102145216	-1.35565	0.00014496		APOBEC3F	0.924551	1.64094e-05		ARHGAP5	-0.760951	0.000976486		FBLN2	0.109722	1.7038e-06		LOC102143715	3.10517	2.46179e-05		CRIP3	-1.5095	0.000184437		PROSC	0.203277	4.54953e-07		CD58	0.982036	1.64739e-05		ATCAY	-2.13552	0.000597534						GRM4	-3.65703	5.50288e-06
RAPGEF1	B cell				LOC107126605	-1.24716	1.467e-06		APOBEC3G	1.23489	0.000643393		ARHGAP8	-1.8504	4.20096e-06		FBXO7	0.88777	5.32994e-06		LOC102145186	2.35133	0.000603885		CSMD1	-2.63742	6.16168e-06		PRSS57	0.527992	0.00043529		CD80	1.0226	2.87619e-06		ATF7IP2	-1.2836	1.56644e-19						HPS5	-0.497457	0.000828167
NPC2	CD14+ Monocyte				LOC107126735	-1.07231	8.78644e-06		APOBR	1.10473	4.84559e-10		ARHGEF16	-2.32668	1.88217e-07		FECH	0.548383	4.07325e-05		LOC102145344	0.403632	1.60865e-05		CTSW	-0.575766	8.3569e-07		PYGB	0.200173	0.000184118		CD8A	0.919252	0.000923168		ATP6V0E2	-0.617227	0.00011419						HVCN1	-1.46762	1.02141e-12
S100A9	CD14+ Monocyte				LOC107126755	-0.720783	7.94694e-05		APOL1	2.69666	8.20102e-10		ARHGEF4	-4.12174	1.08273e-05		FN3K	3.72558	0.000794726		LOC102146821	2.92023	9.56638e-08		CXCR5	-1.64332	2.98e-19		RAP1GAP2	1.01116	1.17391e-07		CDC42BPB	0.92244	0.000523742		AUTS2	-2.02549	7.46056e-08						IGSF9B	-2.46631	0.000759333
CD19	B cell				LOC107127750	0.594003	0.000147681		APOL2	1.69968	2.71856e-27		ARID1B	-0.560373	0.000370326		FSIP1	0.707691	1.85539e-09		LOC107129415	2.86747	6.23404e-08		DCUN1D2	-0.525251	2.51447e-05		RILP	1.01397	1.29525e-05		CDH22	5.65923	3.49465e-06		B3GALNT2	-0.525782	1.71121e-07						ITPR1	-1.10664	1.59923e-09
DYSF	Granulocyte				LOC107128045	-0.842164	0.00059376		APOL4	4.06445	4.32481e-11		ARMCX1	-1.07419	1.69524e-06		GABARAPL2	0.339322	0.00016384		LOC107130283	0.62186	0.000982185		DHX38	-0.417961	0.000314733		SLC22A20	2.27567	0.000128376		CDYL2	0.585261	0.000213423		B4GALNT3	-0.666027	5.6673e-06						KBTBD8	-1.6035	4.47421e-14
ITM2B	CD14- Monocyte				LOC107128824	-0.956485	2.96798e-05		ARF1	0.528535	0.000976328		ARMCX4	-1.23352	1.15307e-06		GLRB	-0.644042	0.00045119		LOC107130839	4.22493	0.000205421		DISP1	-1.04476	0.000817816		SLC2A5	1.50409	1.96608e-05		CERS5	0.359591	2.55002e-05		BCL11A	-1.82391	1.00638e-08						KDM4C	-0.640295	0.000301874
SGK1	CD14+ Monocyte				LOC107130083	-1.29995	1.94603e-11		ARG2	1.64281	4.50896e-05		ASNS	-1.23488	4.39734e-08		GLRX5	0.376909	1.96608e-05		MED12L	1.28952	8.03638e-07		DIXDC1	-1.42264	1.51526e-07		THAP10	0.335133	0.000458965		CGREF1	2.44642	2.03879e-07		BCL11B	-0.911333	0.000440333						KIAA1522	-2.87378	9.0747e-06
RPS5	Helper T cell				LOC107130231	-1.70738	5.65139e-05		ARHGAP18	0.766925	7.51314e-05		ATCAY	-2.13552	0.000597534		GMPR	1.15405	4.72652e-05		MOB3B	0.666249	0.000163668		DNAJB4	-0.841784	7.94918e-05		TMEM181	0.774819	2.43937e-14		CHSY3	3.92585	2.3551e-06		BCL9	-1.22594	3.91412e-08						KLHL14	-2.43545	5.66727e-19
LTB	Helper T cell				LRRC16A	0.789141	2.58564e-06		ARHGAP25	0.944532	3.82122e-05		ATF7IP2	-1.2836	1.56644e-19		GNLY	1.16842	0.0002808		MX2	0.427579	0.000127968		DOT1L	-0.475034	0.000929995		UBE2E3	0.236542	0.000715664		CIB1	0.833066	5.26446e-10		BCL9L	-0.781119	0.000205077						LOC102117546	-1.86855	3.04851e-07
LST1	CD14- Monocyte				NOL6	-0.251321	1.16678e-05		ARL11	1.08481	7.92846e-07		ATIC	-0.77367	0.000565428		GPR88	1.20182	0.00011733		NCAM2	2.98212	9.46817e-05		DPYSL3	-1.04602	0.000182846		VPS37C	1.05243	2.94137e-07		CISD3	0.960232	1.71686e-05		BCR	-1.3766	0.000199022						LOC102118545	-3.02064	2.53489e-13
LYZ	CD14+ Monocyte				NUGGC	-0.879925	0.000184003		ARMC10	0.4015	0.000500932		ATM	-1.20363	0.000599831		GPX1	1.20409	3.91537e-06		NSMCE3	0.0449762	3.85325e-08		DSG2	-4.4396	0.000561831		ZADH2	0.0652347	4.06284e-05		CLCF1	1.72394	3.01027e-06		BHLHA15	-1.76378	0.000234207						LOC102119307	-1.30995	5.07364e-05
TLR4	CD14+ Monocyte				PIGL	-0.574147	0.0004891		ARPC4	0.654577	0.000481902		ATN1	-0.944893	5.62618e-11		GYPA	1.35312	0.000981744		NT5DC1	0.614646	7.49469e-05		DST	-1.93586	1.80309e-23		ZDHHC24	0.533757	5.18086e-06		CLDN23	2.85824	0.000361297		BLK	-1.58252	5.73323e-09						LOC102120185	-3.69492	0.000169397
ANXA5	CD14+ Monocyte				PLA2G4B	0.732153	1.10583e-05		ARRB2	0.930005	1.47126e-06		ATP6V0E2	-0.617227	0.00011419		GZMA	1.25976	4.42707e-05		OAS1	0.861439	5.94205e-14		DYRK3	-1.39556	5.01454e-05		ZNF608	1.28975	0.000136947		CLEC12A	1.7241	1.65991e-16		BLNK	-1.66115	9.47465e-18						LOC102130893	-2.18996	0.000155339
SWAP70	B cell				PLXNA1	-0.431116	0.00013838		ARRDC2	0.487653	8.16166e-05		ATR	-0.654585	0.000147785		GZMK	2.49438	9.22248e-05		PALLD	1.81447	6.3236e-07		EARS2	-0.873146	2.23124e-05		ZNF683	1.25774	0.00044008		CLEC4A	1.97196	1.7083e-08		BMP2	-3.67806	6.95293e-06						LOC102132993	-0.358266	1.3442e-05
C5AR1	CD14+ Monocyte				PNLDC1	-1.40961	0.000178987		ASF1B	0.873554	0.000842056		AUTS2	-2.02549	7.46056e-08		HADHB	0.0803998	0.000753681		PCSK1N	1.75162	8.91227e-05		EGLN2	-0.37963	0.000259245						CLEC4E	1.83919	0.000439057		BNIP3	-0.901056	0.000863295						LOC102133073	-1.54077	3.01371e-09
LTA4H	CD14- Monocyte				PRMT7	-0.385635	2.64054e-06		ATG4D	0.521926	0.000216029		B3GALNT2	-0.525782	1.71121e-07		HEMGN	1.27923	4.19701e-06		PXMP2	0.270879	0.000415035		ERBB2	-3.13996	0.000912518						CLIC5	3.37225	1.16206e-08		BTBD11	-1.10237	0.000117927						LOC102134487	-1.19783	4.76587e-09
BACH2	B cell				PTK7	0.451649	1.98416e-05		ATG7	0.943411	0.000350625		B4GALNT3	-0.666027	5.6673e-06		HYAL3	2.13675	0.000483631		RAB24	0.790761	0.000134664		FAM118A	-0.61807	4.66038e-05						CMA1	1.90748	1.49146e-07		BTBD3	-1.6373	3.53032e-26						LOC102136088	-0.803561	0.000202744
CD14	CD14+ Monocyte				RBFOX2	-1.28615	6.95389e-06		ATP1B3	0.790471	5.09132e-05		BCL11A	-1.82391	1.00638e-08		IFIT1	0.190899	0.000240094		RGL1	1.73849	5.40154e-11		FAM129C	-1.95611	1.48387e-12						COPG1	0.338612	0.00082091		BTLA	-1.82077	1.32897e-18						LOC102137007	-1.38568	4.49797e-05
CD52	Cytotoxic T cell				RBM15B	0.23869	0.000117673		ATP2B4	0.907019	9.96905e-06		BCL11B	-0.911333	0.000440333		IFIT1B	2.18947	0.000210402		RGS1	1.71011	0.000421702		FAM83G	-0.430044	1.096e-08						CPSF3	0.385963	2.93597e-09		BUB3	-0.681597	2.15035e-10						LOC102139715	-3.06835	5.02856e-06
CAMP	CD14+ Monocyte				RGP1	-0.325141	4.51034e-05		ATP6V0A1	1.04288	4.14811e-05		BCL9	-1.22594	3.91412e-08		IGF2BP2	0.995784	7.17221e-05		SAPCD1	1.60879	6.45593e-05		FAM98A	-0.456927	1.22807e-05						CRAT	0.581029	0.000595035		C14H11orf84	-0.869784	0.000212058						LOC102140081	-1.7206	4.24821e-07
CTSS	CD14- Monocyte				SIRT5	-0.920826	6.11512e-10		ATP6V0D1	0.843821	0.000981744		BCL9L	-0.781119	0.000205077		IGFBP7	0.394121	2.02943e-05		SCIMP	0.588859	3.69756e-05		FBXO21	-0.741855	1.79819e-09						CRYBG3	0.818695	1.15671e-05		C2CD2	-1.32605	1.707e-07						LOC102141130	-4.446	2.08064e-10
ACTB	Cytotoxic T cell				SLC15A4	-0.583511	1.00452e-10		ATP7A	1.08279	0.000218679		BCR	-1.3766	0.000199022		IMPA2	0.966215	5.63437e-08		SELP	1.27235	0.000103663		FBXO27	-3.15824	2.48882e-08						CSF1	2.40455	2.66825e-09		C2CD4C	-2.76737	7.37342e-06						LOC102141517	-1.30168	1.02057e-05
TIMP1	CD14- Monocyte				SLC35E3	0.662993	5.56043e-05		ATP8B4	1.60251	1.04133e-07		BEND5	-1.58846	9.0476e-07		KANK2	0.441708	0.000198409		SLC18B1	0.60258	0.000318919		FCER2	-2.29824	1.37056e-15						CST7	2.37298	4.44778e-32		C6H5orf34	-0.897149	3.3394e-16						LOC102144076	-0.965307	1.45151e-05
TMEM131	B cell				SLC36A4	0.680519	0.000398645		AZU1	2.36787	0.000301945		BHLHA15	-1.76378	0.000234207		KAT2B	0.681059	0.000718159		SLC24A4	1.43203	1.64763e-05		FCRL1	-2.16187	5.27894e-13						CTSA	0.577664	0.000495816		C7H15orf57	-0.971593	9.97187e-10						LOC102144782	-1.58643	2.23661e-08
VCAN	CD14+ Monocyte				SPRY1	-0.0589258	1.3088e-05		B4GALT5	1.32011	1.04658e-06		BIRC3	-1.08438	1.04025e-08		KHDRBS3	-0.220421	1.08261e-05		SLC2A1	0.189054	0.000842056		FCRL2	-2.71367	7.48389e-14						CTSC	1.02801	5.19616e-11		C9H10orf10	-2.56775	3.44708e-07						LOC102144971	-1.24007	9.1338e-06
RPS7	Helper T cell				TMEM143	-0.640351	8.08938e-07		BCL2A1	2.27475	0.000117673		BLK	-1.58252	5.73323e-09		KLF1	2.99674	3.02074e-05		TDRKH	0.206725	0.000705504		FCRLA	-2.08782	1.35047e-16						CX3CR1	2.21213	1.48387e-12		C9H10orf2	-0.893017	5.38307e-12						LOC102145413	-1.78607	2.53273e-14
ANXA2	CD14- Monocyte				TRMT44	-0.426912	5.79242e-06		BCL3	1.08482	0.000516548		BLNK	-1.66115	9.47465e-18		LIMA1	0.172386	1.09147e-05		THEM6	1.06372	1.32719e-07		FOXK1	-0.639232	8.75416e-05						CYP4F12	6.88184	0.000130807		CACNA1H	-2.51233	9.04924e-07						LOC102145871	-1.12701	1.78048e-06
TCF4	B cell				TSSC1	-1.04583	3.6944e-18		BHLHE23	2.60506	9.56638e-08		BMP2	-3.67806	6.95293e-06		LOC101926166	0.0741215	1.38405e-06		TIFAB	0.879755	4.59477e-05		FSD2	-2.72414	1.03923e-06						DAPK2	1.40963	1.49807e-09		CALD1	-1.37154	0.0002446						LOC102146713	-1.90244	0.000142769
RBM47	CD14+ Monocyte				UBAP1L	-0.649701	0.000659797		BHLHE40	1.10141	8.77555e-09		BMS1	-0.434635	0.000528294		LOC102115848	2.79449	2.99098e-07		TMEM56	1.22363	8.0142e-05		GART	-0.382647	0.000667539						DDAH2	1.32806	1.11906e-09		CALY	-2.32019	5.02972e-11						LOC107127628	-2.21512	7.35728e-08
TSPAN33	B cell				ZNF175	-1.69686	1.31101e-08		BIK	1.16016	0.000407754		BNIP3	-0.901056	0.000863295		LOC102116444	2.68224	0.000196057		TNNI3	24.8454	3.26327e-06		GATSL2	-1.05372	6.83096e-05						DDIT3	1.05466	0.000258524		CAMK2D	-0.705661	7.29803e-05						LOC107127631	-2.16679	8.55545e-11
ACSL1	Granulocyte								BMP1	1.54071	0.000157313		BTBD11	-1.10237	0.000117927		LOC102116821	2.37838	1.47957e-05		TPK1	1.43908	7.35604e-05		GEMIN4	-0.621471	0.000264373						DHRS4L2	1.15649	0.000238617		CAMK4	-1.4662	1.48188e-08						LOC107127935	-1.51832	0.000827767
SP140	B cell								BPI	1.59733	1.75982e-06		BTBD3	-1.6373	3.53032e-26		LOC102116921	1.13553	2.51502e-05		TTC12	0.767925	1.99838e-07		GEMIN8	-0.332833	0.000177147						DHRS9	2.17297	3.42959e-11		CASC5	-1.34486	5.32645e-05						LOC107128414	-0.839901	0.000822168
FN1	CD14+ Monocyte								BRE	0.828764	1.01673e-05		BTBD6	-0.495641	0.000545775		LOC102117848	1.83658	0.000654201		TUBB2B	0.712222	0.00047329		GFRAL	-2.19294	1.11029e-05						DNAH7	1.92051	0.000358701		CASD1	-0.867262	1.70169e-06						LOC107128929	-0.756148	3.3594e-07
GPR183	B cell								BRI3	1.40286	4.21397e-07		BTLA	-1.82077	1.32897e-18		LOC102118337	1.06105	2.64592e-05		UBAC1	0.539856	0.000871355		GGA2	-0.755834	1.70732e-06						DNAJC1	0.975489	8.49343e-11		CBX2	-1.31693	0.000277264						LOC107129100	-2.50769	5.53988e-08
GPX1	CD14+ Monocyte								C11H12orf75	1.12348	2.93344e-05		BUB3	-0.681597	2.15035e-10		LOC102120587	-0.862387	0.00074577		UBALD1	0.44456	0.000390289		GPSM1	-1.41222	8.05729e-07						DNASE2B	2.57227	1.32639e-11		CCDC114	-1.30718	0.00059376						LOC107129497	-3.34423	5.21429e-07
VMO1	CD14- Monocyte								C15H9orf142	1.02117	1.96894e-05		C14H11orf84	-0.869784	0.000212058		LOC102121312	0.990155	0.000940167		UBQLN3	2.01602	0.000350625		GRIA1	-3.11644	6.79743e-20						EHHADH	1.26063	0.000621558		CCDC14	-0.992784	0.000105788						LOC107129932	-2.19665	5.13952e-06
ALDH1A1	CD14+ Monocyte								C18H18orf8	0.664962	1.63664e-11		C2CD2	-1.32605	1.707e-07		LOC102122400	2.69842	0.000432999		UBXN6	0.785872	8.28304e-07		GRM4	-3.65703	5.50288e-06						EIF4E3	0.879434	0.00095355		CCDC77	-0.717095	0.000267935						LOC107130027	-2.13934	0.000788045
RNF130	CD14+ Monocyte								C19H19orf35	1.41522	0.000575692		C2CD4C	-2.76737	7.37342e-06		LOC102123097	1.33671	1.15072e-05		XAF1	-0.0322942	0.00026798		GTPBP6	-0.755523	1.77007e-05						ELMO2	0.623313	0.00025327		CCND1	-1.28739	3.61691e-05						LOC107130780	-1.87265	4.58554e-05
SLC11A1	CD14+ Monocyte								C1H1orf162	1.66862	1.47651e-08		C6H5orf34	-0.897149	3.3394e-16		LOC102123447	2.40898	3.27623e-05		ZCCHC24	1.25578	1.99441e-05		HPS5	-0.497457	0.000828167						ENPP4	1.66228	3.04814e-09		CCNJ	-0.985542	8.20208e-05						LTBP2	-1.28122	0.000318919
CD68	CD14- Monocyte								C3AR1	1.85178	1.657e-05		C7H15orf57	-0.971593	9.97187e-10		LOC102125546	2.97516	7.04968e-05						HSPA4	-0.53872	0.000488089						ESYT3	1.15822	0.000292037		CCR7	-1.84546	7.01857e-16						MFGE8	-2.11826	2.33248e-06
MS4A6A	CD14+ Monocyte								C4H6orf222	4.58685	7.87316e-05		C9H10orf10	-2.56775	3.44708e-07		LOC102129377	1.06562	6.69185e-05						HTR1F	-3.23357	1.19592e-06						F2R	2.20274	8.04232e-21		CD248	-2.16238	1.53143e-09						MIA	-1.1253	3.08777e-05
DHRS9	CD14+ Monocyte								C4H6orf47	0.563076	1.61481e-05		C9H10orf2	-0.893017	5.38307e-12		LOC102130720	0.225351	3.88463e-07						HVCN1	-1.46762	1.02141e-12						FAM134A	0.397731	1.05092e-05		CD28	-1.43292	3.04273e-09						MYO19	-0.363681	2.64498e-05
WDFY4	B cell								C4H6orf89	0.840723	3.56605e-06		CA6	-1.13856	1.29987e-06		LOC102130802	2.39955	0.000900931						IGSF8	-0.58711	0.000172411						FAM45A	0.800931	9.40521e-06		CD38	-1.88404	3.6418e-18						NKRF	-0.794691	4.60354e-06
SMAP2	B cell								C5AR1	1.32461	1.03923e-06		CACNA1H	-2.51233	9.04924e-07		LOC102133926	-0.048059	0.000624593						IGSF9B	-2.46631	0.000759333						FAS	1.2991	1.27178e-20		CD7	-1.42979	1.85302e-07						NOM1	-0.737729	0.000241309
LGMN	CD14- Monocyte								C5AR2	1.21016	0.000295601		CALD1	-1.37154	0.0002446		LOC102134152	0.833503	0.000500771						IL6	-3.99656	3.91412e-08						FASLG	1.50702	1.87547e-05		CDC42BPG	-1.13503	1.60865e-05						PAX5	-2.37962	2.51527e-21
LYN	B cell								C7H15orf48	1.85365	0.000184561		CALY	-2.32019	5.02972e-11		LOC102138996	1.01337	1.31101e-08						INO80C	-0.221969	0.00050026						FGFBP2	3.68368	8.78072e-13		CDC45	-1.02071	9.22249e-09						PEG3	-2.83031	2.41142e-05
ITGAX	CD14- Monocyte								C9H10orf54	1.045	0.000340867		CAMK2D	-0.705661	7.29803e-05		LOC102141835	0.782823	3.26958e-11						ITPR1	-1.10664	1.59923e-09						FLOT1	0.731215	1.31524e-07		CDCA7L	-1.2508	3.34709e-13						PHACTR1	-1.21865	9.26863e-11
TKT	CD14+ Monocyte								CALCOCO2	0.99287	1.38405e-06		CAMK4	-1.4662	1.48188e-08		LOC102145090	1.15	0.000307637						IZUMO4	-1.32068	4.87787e-05						FOXD1	3.71742	1.00745e-05		CDIP1	-0.862041	2.30919e-05						PHF10	-0.511238	3.21747e-06
FGR	CD14- Monocyte								CALHM2	1.01738	2.19508e-05		CAND2	-0.841639	0.000376105		LOC107126932	0.978337	8.78354e-07						KBTBD12	-2.49666	1.36316e-05						FOXD2	1.21215	0.000302907		CDK18	-1.75198	7.28632e-06						PLAG1	-1.0359	0.000313915
CD37	B cell								CAMK2N1	2.72341	6.15203e-08		CARD11	-0.760797	1.70006e-05		LOC107128870	0.20298	0.000748128						KBTBD8	-1.6035	4.47421e-14						FRMD4B	1.48564	7.52992e-13		CDK2	-0.871366	2.05698e-07						PNN	-0.882175	1.54085e-07
FTH1	CD14- Monocyte								CAMP	1.35228	0.000487557		CARNMT1	-0.750693	0.000824208		LOC107130714	0.77229	3.52181e-09						KDM4C	-0.640295	0.000301874						FRMPD3	1.71717	1.08136e-12		CDK5R1	-0.871056	0.000327703						PNOC	-1.41928	2.60586e-10
NKG7	NK cell								CAPN1	0.689582	2.27819e-07		CASC5	-1.34486	5.32645e-05		LTF	2.45441	5.8438e-06						KIAA0319	-1.40188	1.07966e-12						FUCA1	0.770674	1.05906e-07		CDON	-1.88611	1.42538e-13						POLM	-1.61471	2.66321e-18
ASAH1	CD14- Monocyte								CAPN2	1.00538	4.99041e-13		CASD1	-0.867262	1.70169e-06		LYZ	0.982392	6.45153e-05						KIAA1522	-2.87378	9.0747e-06						GAB3	1.22436	5.65695e-11		CERS6	-0.909515	1.19286e-05						PPP2R2D	-0.348094	2.32068e-05
SPI1	CD14- Monocyte								CAPZB	0.452882	0.000760769		CBX1	-0.539832	0.000654268		MAG	1.82052	2.95825e-06						KLF8	-0.542817	0.000174578						GABRA5	1.26368	0.000994794		CGNL1	-1.92156	0.000725154						QRSL1	-0.453039	0.000388728
RPL10A	Helper T cell								CCDC134	1.32031	0.000331537		CBX2	-1.31693	0.000277264		MARK3	0.375551	0.000739348						KLF9	-0.765486	0.000519042						GADD45B	0.863922	1.7341e-07		CHD3	-1.04502	1.21351e-10						RAB30	-2.03614	1.60897e-17
DAPK1	CD14- Monocyte								CCDC149	3.04642	7.42864e-06		CCDC102A	-1.34013	5.02856e-06		MDM1	-0.111331	0.000352071						KLHDC4	-0.571564	6.10613e-06						GALNT3	2.38596	3.35733e-19		CHD6	-0.540912	0.000155468						RBM15	-0.525799	0.000521315
OSBPL11	B cell								CCL3	2.93595	4.3789e-06		CCDC114	-1.30718	0.00059376		MMP8	5.32188	5.41392e-08						KLHL14	-2.43545	5.66727e-19						GAS2L1	0.713855	4.53794e-05		CLDN12	-1.6053	1.95394e-08						RHOBTB1	-1.33978	0.00012054
RALGPS2	B cell								CCL5	1.9561	3.48193e-08		CCDC14	-0.992784	0.000105788		MRAS	0.821363	3.51734e-06						KLHL33	-4.68355	2.06567e-07						GCLM	0.857451	1.50661e-06		CLHC1	-1.16337	3.19062e-07						SAG	-2.69049	7.31738e-09
CD22	B cell								CCR1	1.64412	5.06521e-10		CCDC77	-0.717095	0.000267935		MXI1	0.489472	3.02074e-05						LOC101925455	-1.49073	6.9247e-07						GDE1	0.762756	2.71873e-06		CMYA5	-3.83998	2.38599e-05						SLC30A4	-1.60093	8.92579e-09
HOPX	NK cell								CCR2	0.997839	1.97825e-09		CCND1	-1.28739	3.61691e-05		NRP2	1.41518	8.91092e-05						LOC102116643	-1.23843	6.61033e-05						GDPD5	1.29712	1.6608e-11		CNKSR1	-1.66362	0.000443668						SLC38A2	-0.808298	8.94719e-07
RPS27	Helper T cell								CCR5	1.88392	2.12849e-08		CCNJ	-0.985542	8.20208e-05		NUDT5	0.370182	2.75369e-05						LOC102117546	-1.86855	3.04851e-07						GFI1	1.58738	3.80969e-12		CNN3	-2.69823	1.18314e-39						SORBS3	-1.22591	1.93049e-13
BLK	B cell								CCRL2	1.95929	2.44646e-05		CCR7	-1.84546	7.01857e-16		OARD1	-0.223854	1.06397e-05						LOC102117684	-4.26472	8.1375e-13						GLIPR1	0.606528	1.70846e-05		COL9A3	-3.47513	2.31964e-08						ST14	-1.16665	1.13187e-09
IDO1	CD14- Monocyte								CD14	1.34852	1.86037e-05		CD247	-0.862272	7.44712e-05		OLFM4	2.41138	6.95389e-06						LOC102118545	-3.02064	2.53489e-13						GMFG	0.93177	0.000816999		CORIN	-0.7425	9.3125e-05						STARD9	-1.09333	9.22249e-09
RPS16	Helper T cell								CD177	2.48229	6.91e-09		CD248	-2.16238	1.53143e-09		PAPSS2	0.817721	0.000166293						LOC102119307	-1.30995	5.07364e-05						GPR108	0.704635	0.000169894		CRTC3	-0.78484	7.94918e-05						STX1A	-0.771907	2.9719e-05
PAX5	B cell								CD1B	1.4617	8.84209e-05		CD28	-1.43292	3.04273e-09		PECR	0.309485	0.000671054						LOC102120185	-3.69492	0.000169397						GPR153	4.08578	8.55545e-11		CSPG5	-1.2235	1.12298e-13						SWAP70	-0.876375	4.42776e-05
HCST	Cytotoxic T cell								CD244	1.40069	1.15353e-09		CD38	-1.88404	3.6418e-18		PKIG	-0.305961	0.000680719						LOC102126821	-0.495959	0.000474758						GPR68	1.46962	1.79134e-08		CTC1	-0.4652	5.67046e-05						TCF12	-0.645816	5.21429e-07
FCRL1	B cell								CD36	2.32396	0.000183497		CD7	-1.42979	1.85302e-07		PLA2G4A	1.01007	0.000614574						LOC102127781	-4.67205	0.000598737						GPRC5B	2.12083	1.68153e-07		CUL7	-0.295721	0.000198631						TMED8	-0.85478	3.08777e-05
MEF2C	B cell								CD44	0.548274	9.93673e-06		CDC25B	-0.845775	0.000187306		PNMT	1.49651	1.21372e-39						LOC102130506	-6.29263	2.28795e-07						GPRIN2	2.08278	0.000331217		CXHXorf67	-2.80262	2.76182e-06						TMPRSS13	-1.45205	5.9385e-05
RPL30	Helper T cell								CD48	0.881794	1.97255e-05		CDC42BPG	-1.13503	1.60865e-05		PODN	3.75596	0.000274127						LOC102130893	-2.18996	0.000155339						GSDMD	0.854054	5.48101e-07		CXXC5	-1.44952	2.62393e-08						TNRC6A	-0.483468	0.000382053
CD83	B cell								CD58	0.982036	1.64739e-05		CDC45	-1.02071	9.22249e-09		PTGR1	1.55259	1.72281e-07						LOC102131648	-0.945464	7.27889e-05						GZMB	2.11915	2.9685e-12		DBN1	-0.65992	4.69291e-05						TOMM34	-1.2773	1.80224e-05
SEL1L3	B cell								CD59	1.00529	6.3195e-07		CDCA7L	-1.2508	3.34709e-13		RAP2A	0.620557	0.000990443						LOC102132993	-0.358266	1.3442e-05						GZMH	2.6182	4.10007e-12		DCBLD2	-5.11255	5.74782e-05						TRMO	-0.474441	0.000124298
CSF3R	CD14+ Monocyte								CD5L	4.69967	1.06995e-05		CDIP1	-0.862041	2.30919e-05		RASGRF1	0.71629	0.000938976						LOC102133073	-1.54077	3.01371e-09						HCST	1.17698	0.000143345		DENND2D	-0.885473	3.99743e-07						TRUB1	-0.891133	0.000124239
RPLP2	Helper T cell								CD80	1.0226	2.87619e-06		CDK18	-1.75198	7.28632e-06		REXO2	0.401068	3.94302e-06						LOC102134487	-1.19783	4.76587e-09						HEATR9	2.36115	5.62735e-05		DENND5B	-1.53771	7.05963e-06						TSPAN5	-0.690791	0.000311725
ATP6V1A	CD14+ Monocyte								CD82	1.27454	0.00041182		CDK2	-0.871366	2.05698e-07		RGS18	1.16716	4.01726e-05						LOC102135863	-1.95881	1.81675e-09						HEG1	0.773786	4.41832e-05		DGKA	-0.718366	2.93597e-09						VAV2	-1.68566	2.55087e-12
HIF1A	CD14+ Monocyte								CD8A	0.919252	0.000923168		CDK5R1	-0.871056	0.000327703		RHOBTB3	1.50267	5.37752e-07						LOC102136088	-0.803561	0.000202744						HEXB	0.605345	0.000447868		DIEXF	-0.848191	0.000130679						XKRX	-2.39974	7.86686e-30
LRRC25	CD14- Monocyte								CD96	0.898114	0.00040684		CDON	-1.88611	1.42538e-13		RIDA	-0.271685	0.000898008						LOC102137007	-1.38568	4.49797e-05						HMGCL	0.67673	1.70763e-05		DNM3	-1.3654	1.97712e-05						ZBTB39	-0.400031	0.000656894
RPL27A	Helper T cell								CDC42BPB	0.92244	0.000523742		CDR2	-0.91576	0.00013542		S1PR5	1.46146	8.13482e-05						LOC102137280	-3.19979	0.000101755						HOPX	1.61326	2.48282e-06		DNMT3A	-1.65229	7.52561e-24						ZCCHC11	-0.841376	4.74891e-08
DENND4A	B cell								CDC42EP2	0.957928	3.23331e-05		CELSR2	-0.71093	3.00707e-06		SERPINB6	0.753097	7.14629e-05						LOC102137768	-1.15018	8.9909e-07						HPSE	0.656774	0.000486869		DNMT3B	-0.738814	0.000481776						ZCCHC3	-0.588213	3.56501e-08
CTSC	CD14- Monocyte								CDC42EP3	1.41939	2.12849e-08		CERS6	-0.909515	1.19286e-05		SGK1	1.02426	5.1402e-05						LOC102139715	-3.06835	5.02856e-06						HSD17B5	1.78105	4.89326e-17		DOCK1	-1.67186	1.63022e-12						ZDHHC21	-1.45063	2.36342e-07
PLAC8	NK cell								CDC42SE1	0.528276	0.000679762		CGNL1	-1.92156	0.000725154		SMPD5	1.36387	0.000218501						LOC102140081	-1.7206	4.24821e-07						ID2	0.805513	1.5612e-06		DOCK10	-0.664094	5.61033e-06						ZNF114	-2.06955	3.17702e-06
MAMU-DMA	B cell								CDH22	5.65923	3.49465e-06		CHD3	-1.04502	1.21351e-10		SMYD2	0.152238	0.000758057						LOC102141130	-4.446	2.08064e-10						IFNG	1.6522	0.000199022		DPEP3	-1.75892	3.40348e-05						ZNF318	-0.718553	4.85925e-06
TCF7L2	CD14- Monocyte								CDK9	0.337876	5.99542e-06		CHD6	-0.540912	0.000155468		SNRPB2	0.336005	0.000814276						LOC102141517	-1.30168	1.02057e-05						IFT52	0.720366	2.58825e-07		DYRK2	-1.16569	0.000137292						ZYG11B	-0.6123	0.000598737
GLUL	Granulocyte								CDKN2D	0.681175	7.38134e-06		CHEK1	-1.33525	2.91765e-07		SPATA9	6.44236	2.61201e-05						LOC102143904	-1.12257	4.18447e-05						IL12RB1	1.4166	1.29135e-13		EBF1	-2.18051	2.28897e-11
TPT1	Helper T cell								CDYL2	0.585261	0.000213423		CLDN12	-1.6053	1.95394e-08		SPHK1	1.75898	1.52923e-09						LOC102144076	-0.965307	1.45151e-05						IL18	2.95689	8.72254e-17		EDAR	-1.20893	8.07572e-06
RAP1GAP2	NK cell								CEACAM6	1.39752	1.59816e-05		CLHC1	-1.16337	3.19062e-07		SPINK2	-0.140661	0.000139696						LOC102144397	-3.36996	4.06203e-06						ITGAL	0.890998	0.000755014		EEA1	-0.785178	0.000224134
PGD	Granulocyte								CEACAM8	1.41995	6.7997e-07		CMTM4	-1.01028	4.25896e-05		SPTB	0.160697	0.000129931						LOC102144782	-1.58643	2.23661e-08						ITGAX	1.88757	2.46179e-05		ELFN2	-2.21807	6.74016e-18
LEF1	Helper T cell								CEBPA	1.07477	0.000120428		CMYA5	-3.83998	2.38599e-05		SRP19	0.305447	0.000211313						LOC102144971	-1.24007	9.1338e-06						JAKMIP1	1.16034	1.18969e-06		ELK4	-0.917173	1.33891e-06
GRN	CD14+ Monocyte								CELSR1	2.0954	1.76734e-06		CNKSR1	-1.66362	0.000443668		ST5	0.0929118	5.93399e-06						LOC102145413	-1.78607	2.53273e-14						JAKMIP2	3.79335	2.33721e-12		ENO2	-1.42454	6.03572e-12
RPS28	Helper T cell								CERS5	0.359591	2.55002e-05		CNN3	-2.69823	1.18314e-39		STRADB	1.38017	0.000325834						LOC102145602	-1.96904	0.000268713						KCNAB2	0.884493	2.9559e-05		EPHX1	-1.22012	1.14457e-13
RPS29	Helper T cell								CETP	1.39639	1.21418e-06		COBLL1	-2.68864	0.000146359		TAX1BP1	0.350731	0.000465459						LOC102145871	-1.12701	1.78048e-06						KCTD17	0.562456	9.45542e-07		EPM2A	-0.732155	1.11029e-05
CREB5	Granulocyte								CGREF1	2.44642	2.03879e-07		COL9A3	-3.47513	2.31964e-08		TBCEL	0.793115	0.000168359						LOC102146713	-1.90244	0.000142769						KIAA0895L	1.52429	7.89229e-05		ESR1	-1.17703	0.00031529
FOS	Helper T cell								CHMP3	0.975475	0.000454491		CORIN	-0.7425	9.3125e-05		TBK1	0.513111	0.000655216						LOC107126506	-1.65222	1.6459e-07						KIF21A	4.78393	9.1338e-06		EVA1C	-0.972629	8.72932e-07
MS4A7	CD14- Monocyte								CHST11	0.961996	6.70075e-05		CRB2	-4.12192	2.19872e-05		TICAM2	0.279258	0.000316898						LOC107127078	-2.1777	0.000123894						KLRD1	1.41061	8.32967e-11		EVPL	-2.81193	4.01114e-06
CD79B	B cell								CHST2	1.19107	3.57296e-05		CRTC3	-0.78484	7.94918e-05		TMEM138	0.609188	1.58204e-05						LOC107127289	-1.16718	2.96009e-05						KLRG1	1.95894	2.60146e-11		EXPH5	-1.59129	0.000102976
SERPINB1	CD14+ Monocyte								CHSY3	3.92585	2.3551e-06		CSPG5	-1.2235	1.12298e-13		TMEM44	0.330519	1.52936e-09						LOC107127367	-1.54677	0.00084109						KLRK1	1.09801	1.85302e-07		FAM102A	-1.47557	7.12694e-14
PILRA	CD14- Monocyte								CIB1	0.833066	5.26446e-10		CST6	-3.07931	3.15211e-05		TMEM59	0.524359	5.75306e-05						LOC107127628	-2.21512	7.35728e-08						LAG3	2.21155	2.27447e-10		FAM134B	-1.27644	1.21278e-05
S100A8	CD14+ Monocyte								CISD3	0.960232	1.71686e-05		CTC1	-0.4652	5.67046e-05		TMOD1	0.910755	0.000296337						LOC107127631	-2.16679	8.55545e-11						LANCL3	2.01394	1.32616e-17		FAM169A	-2.99055	2.10781e-13
GZMM	Cytotoxic T cell								CLCF1	1.72394	3.01027e-06		CUL1	-0.364131	1.27661e-05		TNFAIP8L1	1.15341	0.000859263						LOC107127935	-1.51832	0.000827767						LGALS1	1.3441	1.07699e-07		FAM213A	-0.722379	1.76649e-09
CD79A	B cell								CLDN15	0.865548	1.52226e-07		CUL7	-0.295721	0.000198631		TNFAIP8L3	1.81408	0.000587703						LOC107128192	-0.921796	0.000205077						LGALS3	1.29278	8.85084e-05		FAM234B	-1.65522	4.67036e-09
GNA15	CD14- Monocyte								CLDN23	2.85824	0.000361297		CUTA	-0.665504	0.000246146		TUBB6	1.05356	2.63038e-08						LOC107128414	-0.839901	0.000822168						LLGL2	0.897515	0.00040684		FAM60A	-0.765108	3.94224e-05
MT2A	CD14- Monocyte								CLDND2	1.51602	5.52564e-08		CXHXorf67	-2.80262	2.76182e-06		VIPR2	0.101375	0.000139791						LOC107128469	-1.20701	2.1232e-05						LOC101865988	1.98809	0.000205077		FAN1	-0.9654	8.21045e-11
RETN	CD14+ Monocyte								CLEC12A	1.7241	1.65991e-16		CXXC5	-1.44952	2.62393e-08		WWC1	-0.47838	6.98593e-06						LOC107128929	-0.756148	3.3594e-07						LOC101867429	0.817643	3.37964e-06		FBLIM1	-1.11459	9.26863e-11
SOD2	CD14- Monocyte								CLEC4A	1.97196	1.7083e-08		DBN1	-0.65992	4.69291e-05		ZCCHC16	-2.55849	2.36192e-07						LOC107129100	-2.50769	5.53988e-08						LOC102115409	0.999853	0.000324159		FBXO34	-0.651904	1.22319e-07
CST3	CD14+ Monocyte								CLEC4D	4.80374	4.41466e-09		DCBLD2	-5.11255	5.74782e-05		ZMAT2	0.215035	0.000732438						LOC107129304	-1.34844	2.49477e-08						LOC102116117	2.48543	2.79153e-06		FCHSD2	-1.2393	7.16587e-12
IFI30	CD14- Monocyte								CLEC4E	1.83919	0.000439057		DENND2D	-0.885473	3.99743e-07										LOC107129354	-1.86959	3.72874e-09						LOC102117478	0.992904	1.79808e-05		FCMR	-1.71193	1.02696e-21
PYCARD	CD14+ Monocyte								CLEC7A	1.93289	6.48001e-07		DENND5B	-1.53771	7.05963e-06										LOC107129497	-3.34423	5.21429e-07						LOC102117519	1.28448	4.10627e-08		FMNL3	-1.2486	1.43562e-08
RPS20	Helper T cell								CLIC5	3.37225	1.16206e-08		DFNB31	-1.11337	1.96703e-07										LOC107129574	-2.55185	6.78029e-06						LOC102117808	5.99991	1.86034e-05		FOXO1	-0.500219	0.000637217
COTL1	CD14- Monocyte								CLN3	0.490659	0.000710821		DGKA	-0.718366	2.93597e-09										LOC107129932	-2.19665	5.13952e-06						LOC102118969	0.565443	0.000226959		FSD1	-1.0685	0.000182537
CYBA	CD14- Monocyte								CLSTN3	3.40618	0.000104352		DHX9	-0.394884	0.000666385										LOC107130027	-2.13934	0.000788045						LOC102122044	2.10336	4.14751e-12		FSTL1	-2.07292	4.76573e-08
DUSP6	CD14+ Monocyte								CMA1	1.90748	1.49146e-07		DIEXF	-0.848191	0.000130679										LOC107130780	-1.87265	4.58554e-05						LOC102122550	7.34757	4.84291e-09		FUBP1	-0.683035	0.00031529
CSTA	CD14+ Monocyte								CNPY3	0.713884	0.000629812		DIS3	-0.584426	0.000161282										LTBP2	-1.28122	0.000318919						LOC102122876	3.09084	3.02123e-29		GAL3ST4	-2.35675	8.19339e-11
IMPA2	Granulocyte								COL15A1	1.80961	5.09001e-07		DNM3	-1.3654	1.97712e-05										LYSMD1	-0.813425	0.000254733						LOC102122990	3.49747	3.12347e-05		GALNT6	-0.950058	2.30929e-09
RRAS2	Cytotoxic T cell								COL5A3	0.879434	0.000388801		DNMT3A	-1.65229	7.52561e-24										MB	-2.77842	0.000150358						LOC102124718	1.26974	1.70551e-05		GCNT4	-2.44618	1.62361e-15
CCR1	CD14+ Monocyte								COPG1	0.338612	0.00082091		DNMT3B	-0.738814	0.000481776										MFGE8	-2.11826	2.33248e-06						LOC102126154	6.1126	3.07628e-08		GDF11	-1.41455	1.50106e-22
FCN1	CD14+ Monocyte								CORO6	1.41048	7.33743e-09		DOCK1	-1.67186	1.63022e-12										MIA	-1.1253	3.08777e-05						LOC102126529	2.60105	3.15885e-08		GGT7	-1.25759	0.000429082
SAT1	CD14+ Monocyte								CPD	2.21223	2.81791e-09		DOCK10	-0.664094	5.61033e-06										MRPS35	-0.660057	6.40451e-05						LOC102126712	0.861884	8.72628e-06		GKAP1	-1.12131	0.000676729
B2M	Cytotoxic T cell								CPSF3	0.385963	2.93597e-09		DPEP3	-1.75892	3.40348e-05										MS4A1	-1.25565	2.30339e-09						LOC102126953	1.50067	2.56426e-07		GLCE	-1.563	6.05297e-17
RPS15	Helper T cell								CRAT	0.581029	0.000595035		DPH2	-0.57016	0.000176443										MTSS1	-0.50978	0.000821823						LOC102128355	1.10741	0.00040684		GOLPH3L	-0.984348	8.99052e-11
RPL35A	Helper T cell								CREB3L2	0.823221	5.5309e-07		DYRK2	-1.16569	0.000137292										MYO19	-0.363681	2.64498e-05						LOC102128653	0.479455	0.000145855		GP5	-1.3794	0.000220407
									CRYBG3	0.818695	1.15671e-05		EBF1	-2.18051	2.28897e-11										NHLRC2	-0.726504	0.000727977						LOC102128672	2.09978	4.76151e-13		GPC2	-2.37393	3.30847e-15
									CSAD	0.955757	1.29111e-09		EDAR	-1.20893	8.07572e-06										NKRF	-0.794691	4.60354e-06						LOC102128998	0.846291	0.000199653		GPER1	-2.28435	6.49079e-09
									CSF1	2.40455	2.66825e-09		EEA1	-0.785178	0.000224134										NOL7	-0.363961	0.000226252						LOC102129427	2.06127	4.93532e-19		GPHN	-0.79136	2.81792e-06
									CSF2RB	1.18323	0.000127123		ELFN2	-2.21807	6.74016e-18										NOM1	-0.737729	0.000241309						LOC102130480	1.15888	0.000383603		GPLD1	-1.12326	3.20113e-10
									CSF3R	1.26081	4.1537e-05		ELK4	-0.917173	1.33891e-06										NOP58	-0.721677	0.000912518						LOC102130606	1.09975	5.69199e-13		GPR155	-1.50853	3.45927e-15
									CSGALNACT1	2.89983	0.000428069		ENO2	-1.42454	6.03572e-12										P2RY10	-0.795176	1.87507e-07						LOC102130959	2.06926	0.000672754		GPR55	-1.3145	8.96424e-21
									CST7	2.37298	4.44778e-32		ENOSF1	-2.20882	0.000305515										PAX5	-2.37962	2.51527e-21						LOC102131175	2.08559	0.000956211		GPRASP1	-1.29833	3.71599e-09
									CTRL	0.731276	1.58323e-06		EPHX1	-1.22012	1.14457e-13										PAXBP1	-0.618509	0.000171555						LOC102132273	0.567141	0.000974459		GRPEL2	-0.721297	2.21382e-09
									CTSA	0.577664	0.000495816		EPM2A	-0.732155	1.11029e-05										PDK3	-0.733143	0.000366447						LOC102132756	1.68476	1.34025e-05		GYLTL1B	-2.15466	1.47689e-11
									CTSC	1.02801	5.19623e-11		ERC1	-0.526242	3.43727e-06										PDXK	-0.476497	0.000350668						LOC102136805	1.6683	2.30339e-09		HAUS5	-0.611543	3.16732e-06
									CX3CR1	2.21213	1.48387e-12		ESR1	-1.17703	0.00031529										PEG3	-2.83031	2.41142e-05						LOC102138395	1.86557	6.57371e-07		HIVEP2	-0.830008	3.61454e-05
									CXCL8	1.89349	0.000138673		EVA1C	-0.972629	8.72932e-07										PHACTR1	-1.21865	9.26863e-11						LOC102140014	1.95334	3.01503e-05		HOOK1	-1.03134	9.93699e-07
									CXCR1	1.80055	6.74716e-07		EVL	-0.735447	1.42179e-06										PHF10	-0.511238	3.21747e-06						LOC102141162	1.91585	1.78048e-06		HS6ST1	-0.911908	0.000202744
									CXCR2	1.32551	0.000842056		EVPL	-2.81193	4.01114e-06										PLAG1	-1.0359	0.000313915						LOC102141626	1.87091	1.24624e-07		HTR3A	-1.6202	0.000358701
									CYP4F12	6.88184	0.000130807		EXPH5	-1.59129	0.000102976										PNN	-0.882175	1.54085e-07						LOC102143631	1.37782	1.95352e-07		ICOS	-0.998151	2.9719e-05
									CYSTM1	1.67124	7.48974e-07		FAIM	-1.0983	0.000378318										PNOC	-1.41928	2.60586e-10						LOC102144707	0.827992	4.41466e-09		ICOSLG	-1.3909	1.11154e-09
									CYTH4	1.33072	3.52033e-08		FAM102A	-1.47557	7.12694e-14										POLM	-1.61471	2.66321e-18						LOC102146520	1.19894	5.25834e-08		ID3	-1.83132	1.92169e-15
									DAPK1	1.82456	9.31756e-11		FAM134B	-1.27644	1.21278e-05										PPP2R2D	-0.348094	2.32068e-05						LOC107126484	2.79882	8.9909e-07		IGFBP2	-2.25851	7.4036e-05
									DAPK2	1.40963	1.49807e-09		FAM169A	-2.99055	2.10781e-13										PRPF38B	-0.478528	0.000141156						LOC107126933	5.22895	4.03182e-05		IL6ST	-1.5655	4.84291e-09
									DAZAP2	0.646837	0.000638294		FAM184A	-2.17199	1.05923e-05										PRUNE	-0.725138	6.79925e-05						LOC107126991	1.65068	1.40743e-15		IL7R	-1.18087	0.000106984
									DDAH2	1.32806	1.11906e-09		FAM213A	-0.722379	1.76649e-09										PTCH2	-1.01554	5.39716e-09						LOC107127436	1.85811	0.00059376		INADL	-1.73837	1.4202e-18
									DDIT3	1.05466	0.000258524		FAM234B	-1.65522	4.67036e-09										PTPRG	-4.00855	1.03065e-05						LOC107127514	2.73637	5.66727e-19		ING1	-0.632027	1.23133e-07
									DGAT2	1.31353	2.6761e-06		FAM53A	-1.63616	8.30623e-09										QRSL1	-0.453039	0.000388728						LOC107127838	1.1244	4.01726e-05		IQCB1	-0.759594	4.3505e-09
									DHRS11	0.728138	8.07556e-05		FAM60A	-0.765108	3.94224e-05										RAB30	-2.03614	1.60897e-17						LOC107128498	3.15715	3.56507e-37		IRAK2	-0.700543	0.00051869
									DHRS4L2	1.15649	0.000238617		FAN1	-0.9654	8.21045e-11										RALGPS2	-1.0446	0.000210031						LOC107129288	2.10772	1.02741e-10		IRF4	-1.14112	2.35488e-07
									DHRS7	1.38449	3.68485e-09		FBLIM1	-1.11459	9.26863e-11										RBM15	-0.525799	0.000521315						LOC107129818	4.50768	1.4013e-08		IRS1	-1.68157	2.0599e-09
									DHRS9	2.17297	3.42959e-11		FBXO34	-0.651904	1.22319e-07										RBM41	-0.726199	1.27049e-05						LOC107130565	1.38674	0.000877129		ITGA6	-1.16525	5.62806e-07
									DIAPH1	0.678388	5.21599e-05		FBXO46	-0.780953	9.07665e-09										RDH11	-0.873525	1.46309e-07						LOC107130625	2.61687	8.04382e-05		ITM2C	-1.27991	2.67919e-08
									DNAH7	1.92051	0.000358701		FCHSD2	-1.2393	7.16587e-12										RHOBTB1	-1.33978	0.00012054						LOC107130984	1.67907	3.55113e-06		ITPKB	-0.658978	8.58578e-08
									DNAJC1	0.975489	8.49343e-11		FCMR	-1.71193	1.02696e-21										RNF175	-3.62555	0.00025134						LOC107130990	3.42399	1.04019e-08		JARID2	-0.437372	8.72221e-05
									DNASE2B	2.57227	1.32639e-11		FGD6	-1.37377	1.0629e-13										RPS26	-0.880913	6.08526e-06						LRRC16B	2.00918	1.36125e-07		JCHAIN	-2.03284	2.95381e-12
									DOCK3	1.30821	0.000646931		FHL1	-2.08913	2.79109e-08										RUBCN	-0.567603	3.89506e-05						MAF	1.24669	4.2284e-05		JUP	-2.44413	3.41621e-20
									DUS2	0.871816	0.000103438		FHL3	-0.916465	7.35661e-05										SAG	-2.69049	7.31738e-09						MAMLD1	2.56434	4.15594e-09		KAT2A	-0.889568	1.2892e-12
									DUSP1	1.13038	0.000672754		FMNL3	-1.2486	1.43562e-08										SAMD1	-0.769183	4.21651e-05						MAP3K6	1.01289	7.35661e-05		KCNH2	-3.56929	1.52119e-14
									DYNLT1	0.801851	0.000843597		FOXO1	-0.500219	0.000637217										SCUBE1	-2.4582	1.02544e-05						MAPT	0.89888	0.000463924		KCNMB4	-1.61886	2.55866e-17
									DYSF	2.79837	3.71449e-09		FSD1	-1.0685	0.000182537										SKP2	-0.795843	1.11724e-07						2022-03-02	0.833953	3.58573e-06		KCNQ5	-1.83519	1.04115e-13
									EAF1	0.637672	0.000148051		FSTL1	-2.07292	4.76573e-08										SLC23A1	-1.84894	0.000984284						MATK	1.59318	4.89965e-07		KCTD1	-1.84599	0.000104389
									EFCAB8	1.10759	0.00031529		FUBP1	-0.683035	0.00031529										SLC30A4	-1.60093	8.92579e-09						MCM6	1.46064	1.71325e-23		KDM5B	-0.588708	0.000949313
									EFHD2	1.1477	2.30863e-08		FZD10	-1.78986	0.000769505										SLC35C1	-0.443998	3.12324e-07						MCOLN2	1.56745	7.65774e-14		KIAA0355	-0.917093	5.27309e-09
									EHD1	0.955606	5.21429e-07		GAL3ST4	-2.35675	8.19339e-11										SLC38A2	-0.808298	8.94719e-07						MGST2	0.993129	3.94224e-05		KIAA1147	-1.47363	6.69745e-12
									EHHADH	1.26063	0.000621558		GALNT6	-0.950058	2.30929e-09										SLC44A1	-0.810679	0.000118808						MICAL2	1.29204	4.70467e-05		KIAA1549	-2.14366	7.69671e-08
									EIF4E3	0.879434	0.00095355		GATA2	-1.27484	0.000286196										SNAPC3	-0.625023	3.87644e-07						MKNK1	0.833916	0.000519042		KIAA1671	-0.923575	1.18354e-05
									ELMO2	0.623313	0.00025327		GATSL3	-1.04286	3.09739e-05										SNX29	-0.851477	7.20326e-05						MOCOS	1.87833	6.07076e-08		KLHL13	-0.966911	0.00079641
									ENPP4	1.66228	3.04814e-09		GCNT4	-2.44618	1.62361e-15										SORBS3	-1.22591	1.93049e-13						MROH7	2.08225	4.34958e-12		KLHL3	-1.99098	2.04196e-12
									ENTPD1	0.894287	0.000676103		GDF11	-1.41455	1.50106e-22										ST14	-1.16665	1.13187e-09						MYRF	2.25183	1.60096e-11		KLHL6	-0.793206	7.60887e-07
									EPS15	0.675229	1.62818e-05		GGT7	-1.25759	0.000429082										ST3GAL6	-1.29645	0.000121471						NAAA	0.849295	1.28851e-07		LDLRAP1	-1.16542	2.70564e-23
									ERBB3	1.89006	3.77914e-08		GKAP1	-1.12131	0.000676729										STARD9	-1.09333	9.22249e-09						NAGLU	0.89042	1.1951e-05		LEF1	-1.8495	7.70142e-16
									ESYT3	1.15822	0.000292037		GLCE	-1.563	6.05297e-17										STRA6	-4.26367	4.59261e-09						NAPRT	0.958171	0.000168612		LEFTY1	-2.14062	0.000110688
									ETV7	2.491	8.26514e-05		GNL3	-0.665102	3.66761e-05										STX1A	-0.771907	2.9719e-05						NCR3LG1	7.16269	6.91e-09		LEMD3	-0.614008	0.000407162
									F12	1.12248	1.6104e-05		GOLPH3L	-0.984348	8.99052e-11										SWAP70	-0.876375	4.42776e-05						NIPAL1	7.86562	6.97515e-05		LGALS12	-1.97839	0.000266592
									F13A1	1.01514	0.000189645		GP5	-1.3794	0.000220407										SYPL1	-0.560807	7.17221e-05						NIT2	1.7705	2.55565e-08		LIPE	-1.0283	1.06442e-05
									F2R	2.20274	8.04232e-21		GPC2	-2.37393	3.30847e-15										TAF1D	-1.05317	3.87681e-13						NKG7	2.5691	8.83059e-16		LMO7	-1.51333	6.27676e-09
									FAM134A	0.397731	1.05092e-05		GPER1	-2.28435	6.49079e-09										TCF12	-0.645816	5.21429e-07						NMUR1	2.18736	4.15012e-08		LOC101865130	-0.805131	0.000819176
									FAM167B	1.82636	4.94678e-05		GPHN	-0.79136	2.81792e-06										TCL1A	-2.69162	7.86011e-07						NPEPL1	0.840223	1.14098e-06		LOC101865285	-1.10283	1.99319e-05
									FAM196A	3.26928	0.000529235		GPLD1	-1.12326	3.20113e-10										TEX14	-1.05527	7.4415e-06						NRBP2	1.06941	7.55132e-07		LOC101866342	-1.77791	0.000205421
									FAM214B	0.876618	0.000122179		GPR155	-1.50853	3.45927e-15										THAP2	-0.835837	0.000418439						NRN1	3.47991	4.96783e-06		LOC101866396	-1.46764	8.44823e-22
									FAM45A	0.800931	9.40521e-06		GPR55	-1.3145	8.96424e-21										TMED8	-0.85478	3.08777e-05						NTN4	2.42986	1.51724e-05		LOC101925999	-0.919677	1.6059e-05
									FAM46B	5.48584	8.54405e-15		GPRASP1	-1.29833	3.71599e-09										TMPRSS13	-1.45205	5.93851e-05						NTNG2	1.66952	6.97399e-07		LOC102115173	-2.99199	4.83834e-08
									FAM49A	0.968588	1.38068e-05		GRAMD4	-0.891948	8.33021e-07										TNRC6A	-0.483468	0.000382053						NUDT18	1.23056	2.25702e-06		LOC102115297	-1.07937	1.73289e-07
									FAS	1.2991	1.27178e-20		GRPEL2	-0.721297	2.21382e-09										TOB1	-1.26597	1.22928e-21						NXPH3	1.44222	1.3907e-09		LOC102115543	-0.575256	6.62762e-05
									FASLG	1.50702	1.87547e-05		GRSF1	-0.440841	4.13971e-05										TOMM34	-1.2773	1.80224e-05						OSGIN1	1.36419	3.62376e-08		LOC102115867	-0.855664	6.09612e-05
									FBXO6	1.09433	2.15281e-07		GSTM2	-1.97892	0.000105165										TOP2B	-0.479217	1.02805e-06						OSR2	5.13523	0.000510481		LOC102119037	-0.877833	0.000299206
									FCER1G	0.989885	0.000314494		GTF2I	-0.706283	2.01145e-06										TRMO	-0.474441	0.000124298						PARP3	1.46697	4.39727e-25		LOC102119144	-0.707804	7.37775e-05
									FCGR1A	2.20985	0.000106189		GTPBP4	-0.485747	0.000235363										TRUB1	-0.891133	0.000124239						PCDH1	2.09378	4.71757e-10		LOC102119459	-0.947478	0.000556813
									FCGR2A	1.43165	2.50436e-06		GYLTL1B	-2.15466	1.47689e-11										TSPAN5	-0.690791	0.000311725						PEG10	2.82206	5.76706e-08		LOC102120484	-7.20282	1.00916e-09
									FCGR2B	1.42426	0.000602494		HACE1	-1.12198	6.78029e-06										TUB	-2.28155	1.601e-14						PGM5	4.9872	4.90978e-10		LOC102121091	-1.66329	2.19009e-08
									FCHSD1	0.473636	0.000643393		HAPLN3	-1.17121	3.16602e-05										UTRN	-0.688912	0.000121303						PIK3R3	2.0938	0.000292112		LOC102121656	-5.64676	7.87725e-05
									FFAR2	1.89626	1.19626e-10		HAUS5	-0.611543	3.16732e-06										VAV2	-1.68566	2.55087e-12						PLEKHA5	1.1354	0.000137701		LOC102122124	-5.49812	2.05277e-41
									FGFBP2	3.68368	8.78072e-13		HDAC7	-0.546563	0.000104155										WIPI2	-6.55021	3.49483e-05						PLEKHN1	2.31601	5.4181e-08		LOC102123570	-3.07055	5.02949e-10
									FGR	1.16642	2.41775e-05		HIP1R	-1.23323	6.31619e-14										WRNIP1	-0.497646	5.40885e-06						PLP2	1.0121	3.86997e-08		LOC102124147	-0.677904	1.29067e-05
									FHOD1	0.783894	0.000677514		HIVEP2	-0.830008	3.61454e-05										XKRX	-2.39974	7.86686e-30						PNP	0.935366	5.25797e-06		LOC102124366	-2.02487	9.30561e-08
									FLOT1	0.731215	1.31524e-07		HLTF	-0.848347	0.000929995										YWHAQ	-0.327539	0.000353428						POLD4	1.11178	1.13829e-07		LOC102124468	-6.20905	4.10527e-07
									FLOT2	0.881682	4.48177e-07		HMGN3	-1.44374	3.14281e-06										ZBTB39	-0.400031	0.000656894						PPP2R2B	2.75263	2.52436e-11		LOC102124971	-2.01595	1.91893e-05
									FOS	1.36914	1.657e-05		HOOK1	-1.03134	9.93699e-07										ZCCHC11	-0.841376	4.74891e-08						PQLC3	0.601363	3.01548e-06		LOC102125344	-2.75684	8.07556e-05
									FOXD1	3.71742	1.00745e-05		HS3ST1	-1.74657	3.39245e-06										ZCCHC3	-0.588213	3.56501e-08						PRAM1	1.02676	0.000897841		LOC102125424	-1.24879	2.95705e-20
									FOXD2	1.21215	0.000302907		HS6ST1	-0.911908	0.000202744										ZDHHC21	-1.45063	2.36342e-07						PRDM1	1.37914	2.2921e-11		LOC102126084	-1.88281	3.84941e-05
									FPR2	1.81459	3.90188e-05		HSPD1	-1.03677	1.55395e-06										ZMYND19	-0.530184	0.000523742						PRELID1	0.787352	7.83174e-06		LOC102127745	-2.24646	1.21351e-10
									FPR3	1.15492	0.000780714		HTR3A	-1.6202	0.000358701										ZMYND8	-0.767627	1.99738e-06						PRF1	1.91921	2.5775e-09		LOC102128673	-4.79411	5.34855e-05
									FRMD4B	1.48564	7.52992e-13		ICOS	-0.998151	2.9719e-05										ZNF10	-0.827055	0.000141345						PRR5L	1.66414	4.42723e-07		LOC102128790	-1.58413	2.27447e-10
									FRMPD3	1.71717	1.08136e-12		ICOSLG	-1.3909	1.11154e-09										ZNF114	-2.06955	3.17702e-06						PSMD13	0.564756	0.00023539		LOC102129658	-1.68525	6.91e-09
									FSCN1	3.63067	2.58434e-10		ID3	-1.83132	1.92169e-15										ZNF318	-0.718553	4.85925e-06						PSMD7	0.349379	3.36655e-07		LOC102131755	-1.50452	3.85448e-05
									FTH1	1.0111	8.05729e-07		IGFBP2	-2.25851	7.4036e-05										ZNF589	-0.805453	1.56564e-05						PTGDR	1.54566	2.00088e-06		LOC102132251	-3.67836	7.88239e-07
									FUCA1	0.770674	1.05906e-07		IL20RB	-2.26271	0.000153768										ZYG11B	-0.6123	0.000598737						PTPN22	0.657691	1.3088e-05		LOC102132731	-1.81002	0.000564219
									FUT7	1.75362	6.83327e-06		IL6ST	-1.5655	4.84291e-09																		PTTG1IP	0.570153	1.87165e-05		LOC102133239	-0.658627	0.000133612
									G6PD	1.23755	1.01211e-05		IL7R	-1.18087	0.000106984																		PUDP	1.00413	4.51315e-09		LOC102133733	-1.19558	2.43298e-08
									GAB2	1.31231	2.94663e-05		IMP4	-0.526703	1.68998e-05																		PYCARD	1.31816	2.23937e-06		LOC102133878	-1.36929	4.95028e-08
									GAB3	1.22436	5.65695e-11		IMPDH2	-0.629286	2.56886e-06																		RAB35	0.490578	4.50329e-05		LOC102133944	-1.74782	3.34203e-17
									GABARAP	0.728026	0.00026851		INADL	-1.73837	1.4202e-18																		RGS3	1.08183	5.73323e-09		LOC102134049	-1.16523	0.000577681
									GABARAPL1	0.987992	2.44646e-05		ING1	-0.632027	1.23133e-07																		RGS9	1.74422	2.75989e-05		LOC102135811	-3.0076	4.99523e-40
									GABRA2	5.33451	6.97281e-14		IPO4	-0.430642	0.000193178																		RHOC	0.973817	3.15435e-07		LOC102136712	-2.98216	1.37339e-07
									GABRA5	1.26368	0.000994794		IQCB1	-0.759594	4.3505e-09																		RHOU	0.909339	8.72628e-06		LOC102137481	-1.18976	2.53097e-09
									GADD45B	0.863922	1.7341e-07		IRAK2	-0.700543	0.00051869																		RIPK3	0.761632	1.86309e-09		LOC102138134	-8.19814	2.12975e-24
									GALNT3	2.38596	3.35733e-19		IRF4	-1.14112	2.35488e-07																		RNF167	0.485549	2.03131e-05		LOC102138755	-1.50215	5.0716e-09
									GAS2L1	0.713855	4.53794e-05		IRS1	-1.68157	2.0599e-09																		RTN2	1.49753	3.52128e-06		LOC102139876	-6.65828	1.71186e-05
									GATM	1.1394	1.41489e-05		ITGA6	-1.16525	5.62806e-07																		S100A10	0.902649	0.000203046		LOC102140427	-2.16122	4.19839e-07
									GCA	2.37254	2.7816e-05		ITM2C	-1.27991	2.67919e-08																		S100A4	1.32471	2.02011e-06		LOC102141741	-2.68267	0.000429919
									GCLM	0.857451	1.50661e-06		ITPKB	-0.658978	8.58578e-08																		SAMD3	1.58636	1.16678e-05		LOC102142315	-5.34661	0.000101636
									GDE1	0.762756	2.71873e-06		JARID2	-0.437372	8.72221e-05																		SCIN	2.43377	3.01503e-05		LOC102143750	-1.64291	5.18064e-31
									GDPD5	1.29712	1.6608e-11		JCHAIN	-2.03284	2.95381e-12																		SCUBE3	5.41357	4.46103e-06		LOC102145054	-1.61686	0.000207264
									GFI1	1.58738	3.80969e-12		JUP	-2.44413	3.41621e-20																		SDHB	0.640496	2.86035e-05		LOC102145105	-2.26644	6.31619e-14
									GFOD1	1.25591	0.000952111		KAT2A	-0.889568	1.2892e-12																		SEMA3G	3.28297	3.14005e-34		LOC102145470	-2.21754	2.96009e-05
									GK	1.54416	0.000186445		KCNA5	-3.05717	2.68669e-18																		2022-09-02	0.261383	1.32902e-05		LOC102145971	-1.96786	7.71583e-13
									GLIPR1	0.606528	1.70846e-05		KCNH2	-3.56929	1.52119e-14																		SERPINA1	1.62372	0.000315538		LOC102146398	-4.22433	0.000543704
									GLIPR2	1.09016	5.41938e-13		KCNMB4	-1.61886	2.55866e-17																		SERPINB9	1.39502	2.18247e-09		LOC102146409	-2.31051	0.000619547
									GLUL	1.44664	2.33253e-05		KCNN4	-0.753203	0.000837004																		SFXN3	0.678449	6.39618e-05		LOC107126472	-2.91376	9.73614e-18
									GMFG	0.93177	0.000816999		KCNQ5	-1.83519	1.04115e-13																		SGCB	2.96696	2.50014e-13		LOC107126809	-1.82911	0.000521664
									GMIP	0.839356	1.81733e-06		KCTD1	-1.84599	0.000104389																		SGCE	6.4732	6.4418e-11		LOC107127701	-1.53018	0.000124298
									GNB2	0.721402	0.000117673		KDM5B	-0.588708	0.000949313																		SGSH	1.37775	9.15629e-07		LOC107127702	-2.11098	3.91077e-11
									GPATCH3	0.669664	2.48027e-05		KIAA0355	-0.917093	5.27309e-09																		SH2D2A	0.79746	0.000428436		LOC107128124	-1.91317	1.3192e-05
									GPBAR1	0.962297	0.000808887		KIAA1147	-1.47363	6.69745e-12																		SH3BGRL3	1.00001	2.42003e-11		LOC107128179	-1.77923	0.000671551
									GPR108	0.704635	0.000169894		KIAA1549	-2.14366	7.69671e-08																		SH3RF2	3.40873	7.85418e-45		LOC107128190	-0.755492	2.97126e-05
									GPR141	1.63543	3.37491e-11		KIAA1671	-0.923575	1.18354e-05																		SLAMF6	0.610081	0.000887007		LOC107128255	-1.73125	0.000627081
									GPR153	4.08578	8.55545e-11		KLHL13	-0.966911	0.00079641																		SLAMF7	1.85585	1.4881e-17		LOC107128714	-2.1743	9.48415e-13
									GPR68	1.46962	1.79134e-08		KLHL3	-1.99098	2.04196e-12																		SLCO3A1	0.954852	1.4993e-08		LOC107129074	-1.69315	3.51734e-06
									GPRC5B	2.12083	1.68153e-07		KLHL6	-0.793206	7.60887e-07																		SMIM3	0.781891	3.82122e-05		LOC107129242	-1.43625	5.52564e-08
									GPRIN2	2.08278	0.000331217		KMT5A	-0.507816	3.84184e-05																		SNTB1	0.929197	6.5931e-05		LOC107129364	-0.837846	5.24812e-06
									GPT2	3.69961	2.74145e-12		KRR1	-1.05105	0.000322649																		SOCS2	1.78448	1.90757e-11		LOC107129522	-1.02678	3.58474e-09
									GRAMD1A	0.522661	1.94645e-05		LARGE	-1.39726	0.000375642																		SPTBN4	3.4649	9.95184e-12		LOC107129603	-1.35755	0.000139275
									GRN	1.24255	1.71897e-05		LARS	-0.467065	9.4618e-06																		SQRDL	1.40265	9.14439e-09		LOC107129878	-1.16871	1.57392e-05
									GSDMD	0.854054	5.48101e-07		LBH	-1.7239	0.000244254																		SSBP4	1.22341	1.32832e-09		LOC107130069	-1.70049	5.33854e-07
									GTDC1	1.06461	0.000328293		LDLRAP1	-1.16542	2.70564e-23																		ST8SIA1	1.49062	0.000911566		LOC107130204	-6.31224	8.76351e-07
									GYG1	0.789998	7.03753e-05		LEF1	-1.8495	7.70142e-16																		STOM	1.22546	5.62735e-05		LOC107130350	-1.08232	0.000268713
									GZMB	2.11915	2.9685e-12		LEFTY1	-2.14062	0.000110688																		SYT11	1.51986	1.03297e-14		LOC107130497	-3.40173	3.38309e-08
									GZMH	2.6182	4.10007e-12		LEMD3	-0.614008	0.000407162																		SYTL2	1.86267	5.24778e-13		LOC107130508	-2.35114	6.6826e-08
									H3F3A	0.81194	8.22051e-05		LGALS12	-1.97839	0.000266592																		TBX21	2.25345	9.60818e-12		LOC107130516	-1.97117	4.95061e-06
									HCK	0.926615	0.000553012		LIPE	-1.0283	1.06442e-05																		TCF7L1	2.34873	8.38532e-10		LOC107130914	-7.2442	1.04566e-06
									HCST	1.17698	0.000143345		LIPT2	-0.954243	8.244e-05																		TCTA	0.599773	0.000327175		LOC107130955	-2.50714	0.000775023
									HDAC4	0.898724	0.000156358		LMO7	-1.51333	6.27676e-09																		TGFBR3	1.47338	1.03297e-14		LOC107131031	-2.20565	1.4663e-08
									HEATR9	2.36115	5.62735e-05		LOC101865130	-0.805131	0.000819176																		TIGIT	1.51777	1.98059e-14		LOC107131035	-3.893	3.34203e-17
									HEG1	0.773786	4.41832e-05		LOC101865285	-1.10283	1.99319e-05																		TIMP1	0.86441	0.0006531		LRP5L	-2.22315	2.51078e-12
									HERPUD1	0.81468	4.66507e-05		LOC101866342	-1.77791	0.000205421																		TM2D2	0.541378	1.85302e-07		LRRC14B	-4.98985	0.000244492
									HERPUD2	0.7315	6.16168e-06		LOC101866396	-1.46764	8.44823e-22																		TMC7	5.73586	6.73642e-07		LRRC58	-0.688717	7.37775e-05
									HEXB	0.605345	0.000447868		LOC101925999	-0.919677	1.6059e-05																		TMEM106A	1.29281	1.1359e-11		LTBP3	-2.11929	1.47689e-11
									HGSNAT	0.572371	0.000145475		LOC102115173	-2.99199	4.83834e-08																		TNFRSF1B	1.05888	4.80362e-09		LZTS2	-1.82386	9.45482e-11
									HLX	1.31109	8.5676e-05		LOC102115297	-1.07937	1.73289e-07																		TNFRSF4	1.43906	2.61015e-05		MALT1	-0.784273	0.000106653
									HMGCL	0.67673	1.70763e-05		LOC102115543	-0.575256	6.62762e-05																		TNFRSF8	1.60382	4.63194e-07		MANEA	-1.05181	4.38831e-08
									HOPX	1.61326	2.48282e-06		LOC102115867	-0.855664	6.09612e-05																		TPM4	0.781185	3.62376e-08		MAP3K4	-0.659289	1.61062e-05
									HPSE	0.656774	0.000486869		LOC102116519	-1.06902	0.000118365																		TPST2	0.662932	0.000929995		2022-03-03	-1.8475	9.16474e-12
									HSD17B5	1.78105	4.89326e-17		LOC102118608	-0.424325	0.000117733																		TRAF1	0.714329	0.00018428		MAST4	-1.19468	1.74468e-08
									HSPA5	0.761568	0.00084877		LOC102119037	-0.877833	0.000299206																		TSHZ3	2.54423	6.85915e-06		MCEE	-0.766146	1.95557e-05
									ICAM1	1.05968	0.000652487		LOC102119144	-0.707804	7.37775e-05																		TSPAN17	1.04591	2.46243e-07		MCF2L	-1.23061	7.75282e-10
									ICAM3	1.04995	3.89688e-07		LOC102119459	-0.947478	0.000556813																		TSPAN2	1.14533	2.33065e-09		MDN1	-1.03834	3.16224e-09
									ID2	0.805513	1.5612e-06		LOC102120395	-0.365359	0.000459319																		TSPAN32	1.25673	4.40871e-15		MET	-2.25056	6.49812e-05
									IDO1	2.42604	6.81104e-08		LOC102120484	-7.20282	1.00916e-09																		TTC39A	2.51758	0.000163668		METAP1	-0.336848	0.000638294
									IDO2	2.95802	4.47627e-06		LOC102121091	-1.66329	2.19009e-08																		TTL	0.38886	0.000976328		MEX3A	-1.31508	1.31273e-08
									IFI30	1.34926	6.93394e-05		LOC102121656	-5.64676	7.87725e-05																		USP28	1.10274	0.000113168		MEX3C	-0.917536	3.57181e-11
									IFNAR2	0.957343	8.61669e-08		LOC102121908	-0.998068	0.000327838																		USP31	1.02107	0.000309358		MGAT3	-2.21222	2.33721e-12
									IFNG	1.6522	0.000199022		LOC102122124	-5.49812	2.05277e-41																		VANGL1	1.9141	2.09966e-10		MGAT4A	-1.0592	2.11771e-06
									IFT52	0.720366	2.58825e-07		LOC102123570	-3.07055	5.02949e-10																		WDR45	0.883462	4.21561e-07		MICAL3	-1.99978	4.66486e-12
									IKBIP	1.27221	6.95293e-06		LOC102124142	-0.95554	6.83902e-05																		WDR63	3.17461	1.33733e-07		MKL2	-0.483824	3.86804e-05
									IL10RB	0.739849	0.000273637		LOC102124147	-0.677904	1.29067e-05																		WSB2	0.546789	3.18277e-05		MPHOSPH9	-0.854073	0.000578191
									IL12RB1	1.4166	1.29135e-13		LOC102124284	-1.16418	2.00088e-06																		YIPF1	0.791357	3.58474e-09		MPP6	-1.31748	0.000212706
									IL13RA1	1.05844	0.00046098		LOC102124366	-2.02487	9.30561e-08																		ZBED3	1.18222	3.93888e-05		MRPS6	-0.738705	0.000814768
									IL18	2.95689	8.72254e-17		LOC102124468	-6.20905	4.10527e-07																		ZBP1	0.921034	5.82354e-06		MRTO4	-0.52559	3.64591e-05
									IL1B	1.65367	5.25712e-10		LOC102124971	-2.01595	1.91893e-05																		ZBTB38	0.76992	6.10013e-05		MTA1	-0.515268	1.99926e-06
									IL1R1	1.47172	0.000383618		LOC102125344	-2.75684	8.07556e-05																		ZEB2	0.890219	6.56118e-05		MTA3	-1.20467	1.45524e-11
									IL1RAP	1.60677	0.000165666		LOC102125424	-1.24879	2.95705e-20																		ZFYVE21	0.593334	0.000258144		MTHFD1L	-1.25261	1.80776e-09
									IL1RN	1.76169	5.08377e-08		LOC102126084	-1.88281	3.84941e-05																		ZFYVE28	2.47335	7.17221e-05		MTMR8	-1.38112	1.14096e-06
									IL7	0.92322	0.000787448		LOC102126622	-0.965249	0.000230895																						MTR	-0.619773	0.000920966
									IRF1	1.12797	3.65759e-06		LOC102126999	-0.458342	0.000887725																						MTRR	-0.605588	1.30766e-11
									ITGAL	0.890998	0.000755014		LOC102127745	-2.24646	1.21351e-10																						MVB12B	-0.701777	0.000284907
									ITGAM	0.908505	1.2646e-07		LOC102128134	-1.01289	0.000538355																						MYADML2	-1.39811	2.43865e-07
									ITGAX	1.88757	2.46179e-05		LOC102128673	-4.79411	5.34855e-05																						MYC	-1.40525	2.68197e-35
									ITLN1	2.08664	1.79175e-07		LOC102128790	-1.58413	2.27447e-10																						MYEF2	-0.935289	0.000236779
									JAG1	1.07552	0.000288831		LOC102129480	-1.19547	0.000151803																						MYOM1	-0.944528	1.1549e-07
									JAG2	1.27414	3.35627e-05		LOC102129658	-1.68525	6.91e-09																						MYZAP	-1.70588	1.06895e-22
									JAKMIP1	1.16034	1.18969e-06		LOC102130591	-1.11374	0.000232722																						MZB1	-1.50678	1.06139e-06
									JAKMIP2	3.79335	2.33721e-12		LOC102130612	-2.85156	3.10102e-10																						MZF1	-0.647747	7.93882e-06
									JAML	1.12923	1.83369e-05		LOC102131755	-1.50452	3.85448e-05																						NAA16	-1.01981	6.11966e-07
									JUNB	1.05094	7.17756e-05		LOC102132251	-3.67836	7.88239e-07																						NAA25	-0.663821	0.000211505
									KCNAB2	0.884493	2.9559e-05		LOC102132731	-1.81002	0.000564219																						NBEA	-2.3074	2.69729e-19
									KCNJ15	1.8577	0.000262446		LOC102133239	-0.658627	0.000133612																						NDC1	-0.85866	9.16083e-05
									KCNJ2	2.01825	2.48359e-08		LOC102133733	-1.19558	2.43298e-08																						NDFIP2	-1.38813	0.000495087
									KCNMB1	1.15417	0.000472351		LOC102133878	-1.36929	4.95028e-08																						NECAB2	-6.71035	0.000912181
									KCTD17	0.562456	9.45542e-07		LOC102133944	-1.74782	3.34203e-17																						NEMP1	-0.65957	2.23937e-06
									KEAP1	0.601997	7.14342e-05		LOC102134049	-1.16523	0.000577681																						NKD2	-1.73441	3.34203e-17
									KIAA0895L	1.52429	7.89229e-05		LOC102135084	-5.76332	0.000691904																						NOG	-2.65742	4.03443e-21
									KIF21A	4.78393	9.1338e-06		LOC102135811	-3.0076	4.99523e-40																						NPM3	-0.917436	1.65008e-10
									KLF6	0.79977	8.07556e-05		LOC102136712	-2.98216	1.37339e-07																						NPR2	-1.75995	1.37275e-08
									KLHDC7B	3.04332	0.000181937		LOC102137481	-1.18976	2.53097e-09																						NREP	-1.07785	0.000630385
									KLRD1	1.41061	8.32967e-11		LOC102138134	-8.19814	2.12975e-24																						NRIP1	-0.852096	3.40281e-06
									KLRG1	1.95894	2.60146e-11		LOC102138501	-1.17789	1.91399e-06																						NT5C	-1.02231	1.13406e-05
									KLRK1	1.09801	1.85302e-07		LOC102138755	-1.50215	5.0716e-09																						NUFIP1	-0.783481	1.61058e-06
									LAG3	2.21155	2.27447e-10		LOC102139876	-6.65828	1.71186e-05																						NUP210	-0.620945	0.000139667
									LAMA3	1.51374	0.000432405		LOC102140427	-2.16122	4.19839e-07																						OAT	-1.13945	1.85019e-06
									LANCL3	2.01394	1.32616e-17		LOC102141741	-2.68267	0.000429919																						OCA2	-3.6993	0.000157776
									LCN2	3.42613	2.19585e-08		LOC102142031	-0.869186	7.04414e-05																						ORMDL3	-0.511677	0.000714626
									LCP1	0.832088	3.15211e-05		LOC102142315	-5.34661	0.000101636																						PAG1	-0.671878	0.000549361
									LCP2	0.582387	0.000924959		LOC102142492	-1.51631	1.90159e-05																						PAICS	-0.853405	4.34921e-07
									LGALS1	1.3441	1.07699e-07		LOC102143750	-1.64291	5.18064e-31																						PAIP2B	-1.24632	1.58655e-06
									LGALS3	1.29278	8.85084e-05		LOC102145054	-1.61686	0.000207264																						PAOX	-0.819492	1.33812e-07
									LILRA5	1.3652	2.78519e-09		LOC102145105	-2.26644	6.31619e-14																						PASK	-0.959069	5.97635e-06
									LILRB4	3.38268	7.52992e-13		LOC102145470	-2.21754	2.96009e-05																						PCMTD2	-1.06062	3.89688e-07
									LIMK2	1.21717	0.000984284		LOC102145971	-1.96786	7.71583e-13																						PCNX2	-0.576952	0.000750671
									LITAF	1.39485	0.000131615		LOC102146398	-4.22433	0.000543704																						PCP2	-0.434104	0.000427332
									LLGL2	0.897515	0.00040684		LOC102146409	-2.31051	0.000619547																						PDCD4	-0.868348	3.37491e-11
									LOC101865988	1.98809	0.000205077		LOC102146766	-2.14384	8.78644e-06																						PDE7A	-1.35406	1.68071e-07
									LOC101866300	1.00321	0.000106127		LOC107126472	-2.91376	9.73614e-18																						PDE9A	-2.77466	1.01837e-13
									LOC101867429	0.817643	3.37964e-06		LOC107126798	-0.694917	3.51734e-06																						PDIA4	-0.919004	0.000529174
									LOC101925409	2.32219	1.7936e-25		LOC107126809	-1.82911	0.000521664																						PDS5A	-0.380564	0.0005722
									LOC102114965	1.7704	0.000461584		LOC107127701	-1.53018	0.000124298																						PECAM1	-0.576773	1.63817e-14
									LOC102115409	0.999853	0.000324159		LOC107127702	-2.11098	3.91077e-11																						PFN2	-1.79376	1.57392e-05
									LOC102115495	0.828802	0.000523823		LOC107128124	-1.91317	1.3192e-05																						PHGDH	-0.838826	4.43603e-08
									LOC102116117	2.48543	2.79153e-06		LOC107128179	-1.77923	0.000671551																						PHKA1	-1.82766	4.39727e-25
									LOC102116158	2.11084	6.74716e-07		LOC107128190	-0.755492	2.97126e-05																						PIAS2	-1.20601	4.92069e-08
									LOC102117478	0.992904	1.79808e-05		LOC107128255	-1.73125	0.000627081																						PIK3IP1	-1.08753	1.39944e-08
									LOC102117519	1.28448	4.10627e-08		LOC107128714	-2.1743	9.48415e-13																						PIP5K1B	-1.39873	4.10886e-07
									LOC102117808	5.99991	1.86034e-05		LOC107129074	-1.69315	3.51734e-06																						PITPNM2	-1.4358	1.92169e-15
									LOC102118153	0.70389	3.93523e-08		LOC107129242	-1.43625	5.52564e-08																						PIWIL1	-2.36401	9.9583e-07
									LOC102118253	0.951708	6.83327e-06		LOC107129364	-0.837846	5.24812e-06																						PKP2	-0.860294	2.11771e-06
									LOC102118274	1.0546	0.000851463		LOC107129522	-1.02678	3.58474e-09																						PLEKHA6	-1.85635	3.97752e-12
									LOC102118730	1.39744	0.000717331		LOC107129603	-1.35755	0.000139275																						PLEKHB1	-2.35004	2.87218e-10
									LOC102118969	0.565443	0.000226959		LOC107129878	-1.16871	1.57392e-05																						PLEKHG1	-1.41505	1.32157e-15
									LOC102120260	3.75804	1.54748e-06		LOC107130069	-1.70049	5.33854e-07																						PLXNB1	-1.24182	2.59022e-07
									LOC102120967	1.06775	4.41951e-05		LOC107130204	-6.31224	8.76351e-07																						PMEPA1	-1.33797	8.28931e-12
									LOC102121492	2.93251	1.78735e-11		LOC107130350	-1.08232	0.000268713																						POLR3G	-1.12772	3.96553e-05
									LOC102122044	2.10336	4.14751e-12		LOC107130497	-3.40173	3.38309e-08																						POU2AF1	-1.76723	9.58834e-12
									LOC102122168	0.824694	3.54199e-05		LOC107130508	-2.35114	6.6826e-08																						PPAT	-1.09167	9.45267e-12
									LOC102122550	7.34757	4.84291e-09		LOC107130516	-1.97117	4.95061e-06																						PRDM11	-1.46012	2.17483e-11
									LOC102122672	1.11327	3.29392e-05		LOC107130579	-1.09246	8.02554e-05																						PRLR	-3.31424	1.88182e-05
									LOC102122749	3.61465	2.63038e-08		LOC107130782	-2.23828	0.000788045																						PRPF40B	-0.68259	7.20326e-05
									LOC102122876	3.09084	3.02123e-29		LOC107130914	-7.2442	1.04566e-06																						PRRT1	-1.86115	8.55659e-14
									LOC102122990	3.49747	3.12347e-05		LOC107130955	-2.50714	0.000775023																						PSD	-2.35431	2.25161e-05
									LOC102123638	0.975548	6.51049e-05		LOC107131031	-2.20565	1.4663e-08																						PTCD3	-0.370431	1.33757e-05
									LOC102124145	0.753463	0.000697507		LOC107131035	-3.893	3.34203e-17																						PTGER4	-0.84933	1.86638e-11
									LOC102124718	1.26974	1.70551e-05		LPAR5	-1.05269	2.3551e-06																						PTP4A3	-2.11877	6.94439e-15
									LOC102124837	1.84321	8.41127e-05		LRP5L	-2.22315	2.51078e-12																						PTPRM	-5.17544	5.27278e-15
									LOC102124852	1.11701	6.69506e-06		LRPPRC	-0.383848	6.10013e-05																						PVRIG	-1.14748	2.0843e-10
									LOC102125372	1.07406	1.39243e-05		LRRC14B	-4.98985	0.000244492																						RARG	-0.903053	3.78917e-16
									LOC102125495	3.1289	0.000577751		LRRC58	-0.688717	7.37775e-05																						RASAL1	-0.756728	0.000532847
									LOC102125898	2.32935	4.94147e-13		LRRC75B	-1.66627	2.50874e-07																						RASGRF2	-1.49002	0.000107279
									LOC102126154	6.1126	3.07628e-08		LTA	-0.893977	0.000815209																						RASL11B	-3.10394	4.50199e-05
									LOC102126376	2.95634	1.42538e-13		LTBP3	-2.11929	1.47689e-11																						RBMX	-0.285062	0.000227446
									LOC102126529	2.60105	3.15885e-08		LUC7L3	-0.686703	0.000416674																						RCAN3	-1.27772	2.56426e-07
									LOC102126712	0.861884	8.72628e-06		LZTS2	-1.82386	9.45482e-11																						RCN1	-0.667511	3.74167e-07
									LOC102126953	1.50067	2.56426e-07		MAFK	-0.466205	0.000694959																						RCN3	-1.85902	9.03062e-07
									LOC102127958	0.901753	1.85795e-08		MALT1	-0.784273	0.000106653																						REPS1	-0.381593	0.000396594
									LOC102128245	0.649916	0.000414771		MANEA	-1.05181	4.38831e-08																						RFX7	-0.57477	0.000336037
									LOC102128355	1.10741	0.00040684		MAP3K4	-0.659289	1.61062e-05																						RFX8	-2.55932	2.51311e-05
									LOC102128653	0.479455	0.000145855		2022-03-03	-1.8475	9.16474e-12																						RGMB	-1.17537	2.36984e-08
									LOC102128672	2.09978	4.76151e-13		MARCKSL1	-1.05754	4.47421e-14																						RGS10	-1.65091	4.90523e-09
									LOC102128727	2.55697	1.59104e-07		MAST4	-1.19468	1.74468e-08																						RHBDL3	-3.05243	7.93936e-15
									LOC102128998	0.846291	0.000199653		MCEE	-0.766146	1.95557e-05																						RHOH	-0.913428	6.52406e-17
									LOC102129427	2.06127	4.93532e-19		MCF2L	-1.23061	7.75282e-10																						RIC3	-1.40633	0.000131832
									LOC102129811	1.59442	1.15379e-05		MDN1	-1.03834	3.16224e-09																						RIPK4	-1.19515	6.46747e-05
									LOC102130440	1.67211	1.64763e-05		MET	-2.25056	6.49812e-05																						RLTPR	-1.07645	1.02075e-10
									LOC102130480	1.15888	0.000383603		METAP1	-0.336848	0.000638294																						RPH3AL	-0.829456	0.000106653
									LOC102130606	1.09975	5.69199e-13		METTL12	-0.646358	0.000433259																						RPIA	-0.86431	3.49591e-08
									LOC102130959	2.06926	0.000672754		MEX3A	-1.31508	1.31273e-08																						RRAGB	-0.833185	0.00056032
									LOC102130997	0.77139	0.000718822		MEX3C	-0.917536	3.57181e-11																						RRS1	-0.626368	0.000432405
									LOC102131151	1.44842	1.33824e-07		MGAT3	-2.21222	2.33721e-12																						RSAD1	-0.745337	1.89725e-05
									LOC102131175	2.08559	0.000956211		MGAT4A	-1.0592	2.11771e-06																						RUFY3	-0.971687	1.59702e-06
									LOC102132273	0.567141	0.000974459		MICAL3	-1.99978	4.66486e-12																						S1PR1	-0.626985	0.000114724
									LOC102132756	1.68476	1.34025e-05		MKL2	-0.483824	3.86804e-05																						SALL2	-1.54239	1.34797e-06
									LOC102133062	6.02456	4.0851e-06		MLLT3	-0.868259	2.79482e-05																						SATB1	-1.35877	2.23848e-16
									LOC102133235	1.83845	0.000168729		MPHOSPH9	-0.854073	0.000578191																						SCMH1	-1.0198	1.38918e-13
									LOC102134301	1.65461	5.42904e-06		MPP5	-0.671725	0.000908621																						SCML2	-2.21974	0.000683558
									LOC102135595	1.7649	1.65413e-05		MPP6	-1.31748	0.000212706																						SEMA4B	-0.632623	2.1816e-08
									LOC102135868	1.11661	2.59235e-09		MRPS25	-0.641094	0.000405811																						2022-09-06	-0.882007	1.09717e-09
									LOC102135944	0.921069	0.000705449		MRPS6	-0.738705	0.000814768																						SERTAD2	-0.646387	1.17302e-05
									LOC102136310	1.39475	1.04238e-05		MRTO4	-0.52559	3.64591e-05																						SESN1	-1.13151	3.58474e-09
									LOC102136466	1.61194	0.000197618		MTA1	-0.515268	1.99926e-06																						SETD4	-0.245782	0.000598956
									LOC102136510	1.21957	0.000111969		MTA3	-1.20467	1.45524e-11																						SFI1	-0.832597	1.869e-30
									LOC102136579	1.52818	0.000218997		MTHFD1L	-1.25261	1.80776e-09																						SFMBT1	-0.802071	9.54849e-08
									LOC102136805	1.6683	2.30339e-09		MTMR8	-1.38112	1.14096e-06																						SFRP5	-1.73945	0.000117673
									LOC102138197	4.10318	5.32645e-05		MTR	-0.619773	0.000920966																						SHF	-3.3944	5.66579e-08
									LOC102138395	1.86557	6.57371e-07		MTRR	-0.605588	1.30766e-11																						SHISA8	-2.7158	1.02345e-05
									LOC102138541	1.54707	5.12656e-05		MVB12B	-0.701777	0.000284907																						SIAE	-0.821261	3.13833e-07
									LOC102138752	1.31355	0.000929995		MYADML2	-1.39811	2.43865e-07																						SIAH3	-2.58825	2.19585e-08
									LOC102138874	0.7345	0.000250137		MYBL2	-1.25279	4.89608e-05																						SIRT1	-0.550749	2.26089e-05
									LOC102139129	1.77047	7.18197e-06		MYC	-1.40525	2.68197e-35																						SIRT4	-0.928034	0.000842598
									LOC102139186	1.42962	1.39288e-05		MYEF2	-0.935289	0.000236779																						SLAIN1	-1.40686	1.22666e-13
									LOC102139249	1.28561	0.000513401		MYOM1	-0.944528	1.1549e-07																						SLC16A7	-1.34105	9.62177e-07
									LOC102139586	0.67641	0.000449626		MYZAP	-1.70588	1.06895e-22																						SLC22A17	-1.63702	4.17394e-16
									LOC102139733	1.42684	1.22319e-07		MZB1	-1.50678	1.06139e-06																						SLC22A23	-2.99434	8.08938e-07
									LOC102140014	1.95334	3.01503e-05		MZF1	-0.647747	7.93882e-06																						SLC30A7	-0.897598	1.19487e-05
									LOC102141134	1.53617	5.34162e-07		NAA15	-0.683855	2.20209e-05																						SLC35F2	-1.01246	0.000459319
									LOC102141162	1.91585	1.78048e-06		NAA16	-1.01981	6.11966e-07																						SLC35G1	-0.834799	1.44459e-06
									LOC102141321	0.903279	0.000983928		NAA25	-0.663821	0.000211505																						SLC39A14	-1.19431	5.53087e-05
									LOC102141598	0.72961	0.000218225		NAP1L1	-0.787633	6.48464e-06																						SLC5A3	-1.87479	9.19458e-09
									LOC102141626	1.87091	1.24624e-07		NBEA	-2.3074	2.69729e-19																						SLC6A8	-0.84104	5.19609e-07
									LOC102143062	4.76596	5.24147e-05		NDC1	-0.85866	9.16083e-05																						SLC7A6	-1.49794	8.37826e-06
									LOC102143631	1.37782	1.95352e-07		NDFIP2	-1.38813	0.000495087																						SLC7A8	-1.99942	2.40842e-13
									LOC102143753	1.21507	5.74695e-06		NECAB2	-6.71035	0.000912181																						SLCO5A1	-1.37095	2.01492e-05
									LOC102143783	2.05192	8.36923e-11		NELFCD	-0.542016	9.32462e-06																						SMAD1	-1.25063	4.89608e-05
									LOC102144591	1.99521	1.707e-07		NEMP1	-0.65957	2.23937e-06																						SNX25	-1.05258	1.27282e-07
									LOC102144668	1.16782	1.52936e-09		NEURL4	-0.435873	0.000768674																						SORBS1	-1.3231	7.88232e-10
									LOC102144707	0.827992	4.41466e-09		NKD2	-1.73441	3.34203e-17																						SOX4	-2.99353	2.06819e-30
									LOC102145938	1.00561	0.000700862		NOA1	-0.453145	0.000127863																						SP140	-1.10439	1.14011e-07
									LOC102146520	1.19894	5.25834e-08		NOG	-2.65742	4.03443e-21																						SPDL1	-1.14734	0.000132621
									LOC102146822	0.963132	0.000301211		NOP2	-0.965081	1.97712e-05																						SPEG	-4.14608	0.000116157
									LOC102147067	0.807597	8.201e-05		NPM3	-0.917436	1.65008e-10																						SPOCK2	-1.48345	1.46059e-16
									LOC107126484	2.79882	8.9909e-07		NPR2	-1.75995	1.37275e-08																						SPTBN1	-1.57113	1.54251e-10
									LOC107126933	5.22895	4.03182e-05		NREP	-1.07785	0.000630385																						SRSF6	-0.637811	6.86245e-10
									LOC107126991	1.65068	1.40743e-15		NRIP1	-0.852096	3.40281e-06																						SSX2IP	-0.996544	4.72092e-07
									LOC107127086	1.89069	1.13186e-05		NSMF	-0.788642	9.6666e-09																						ST6GAL1	-1.20012	1.48878e-12
									LOC107127096	2.7172	7.67958e-07		NT5C	-1.02231	1.13406e-05																						STOX1	-1.25549	0.000607837
									LOC107127269	1.19554	5.88852e-08		NUDT17	-1.05395	5.1402e-05																						STX17	-0.571184	0.000774024
									LOC107127436	1.85811	0.00059376		NUFIP1	-0.783481	1.61058e-06																						STXBP4	-0.738237	5.77216e-08
									LOC107127514	2.73637	5.66727e-19		NUP210	-0.620945	0.000139667																						SUSD3	-0.922393	9.93673e-06
									LOC107127762	2.70911	0.000827767		OAT	-1.13945	1.85019e-06																						SV2A	-1.18268	2.19997e-07
									LOC107127838	1.1244	4.01726e-05		OCA2	-3.6993	0.000157776																						SYNGAP1	-1.49525	9.73151e-38
									LOC107128194	1.18036	1.50128e-06		ORMDL3	-0.511677	0.000714626																						TAF4B	-1.56373	3.65597e-05
									LOC107128292	1.58128	8.72628e-06		PAG1	-0.671878	0.000549361																						TANC1	-1.66842	4.3137e-05
									LOC107128498	3.15715	3.56507e-37		PAICS	-0.853405	4.34921e-07																						TBXA2R	-1.27318	2.74811e-11
									LOC107128924	3.75154	0.000135701		PAIP2B	-1.24632	1.58655e-06																						TCF3	-1.1337	2.34292e-11
									LOC107129288	2.10772	1.02741e-10		PAOX	-0.819492	1.33812e-07																						TCF4	-1.38978	1.28502e-12
									LOC107129818	4.50768	1.4013e-08		PARP1	-0.688635	3.48019e-07																						TCTN1	-0.922394	0.000182846
									LOC107130505	1.23853	0.000892882		PASK	-0.959069	5.97635e-06																						TES	-0.773504	4.50329e-05
									LOC107130565	1.38674	0.000877129		PATE2	-2.9644	3.89688e-07																						TESPA1	-0.875149	1.39192e-05
									LOC107130625	2.61687	8.04382e-05		PATZ1	-0.832872	2.76273e-06																						TFAM	-0.636449	1.91564e-05
									LOC107130671	1.40314	7.70502e-08		PCMTD2	-1.06062	3.89688e-07																						TFAP4	-0.95627	4.25896e-05
									LOC107130746	1.54828	0.000317795		PCNX2	-0.576952	0.000750671																						TGIF2	-1.02828	2.02349e-13
									LOC107130984	1.67907	3.55113e-06		PCP2	-0.434104	0.000427332																						TIAM1	-1.01392	2.2909e-13
									LOC107130990	3.42399	1.04019e-08		PDCD4	-0.868348	3.37491e-11																						TIE1	-1.17208	1.79344e-05
									LRP10	0.821058	2.85194e-06		PDE7A	-1.35406	1.68071e-07																						TLK1	-0.952786	2.04214e-07
									LRRC16B	2.00918	1.36125e-07		PDE9A	-2.77466	1.01837e-13																						TMEM123	-1.18785	8.41916e-10
									LTB4R	1.65236	5.62806e-07		PDIA4	-0.919004	0.000529174																						TMEM177	-0.474429	0.000688063
									LY6E	0.80495	6.29622e-05		PDS5A	-0.380564	0.0005722																						TMEM204	-1.13374	3.89471e-09
									LY96	1.18769	0.000224134		PECAM1	-0.576773	1.63817e-14																						TMEM213	-2.13002	2.50574e-33
									MAF	1.24669	4.2284e-05		PFN2	-1.79376	1.57392e-05																						TMEM243	-0.999752	9.42045e-14
									MAGIX	2.29837	3.91537e-06		PHGDH	-0.838826	4.43603e-08																						TMEM25	-1.03222	1.95117e-11
									MAMLD1	2.56434	4.15594e-09		PHKA1	-1.82766	4.39727e-25																						TMEM63A	-1.16739	8.30264e-09
									MAP1LC3B	0.937417	2.42371e-06		PIANP	-0.747415	0.000406061																						TMEM64	-0.802958	6.65748e-06
									MAP3K6	1.01289	7.35661e-05		PIAS2	-1.20601	4.92069e-08																						TMIGD2	-2.47829	2.16802e-11
									MAPK13	1.03062	0.000599823		PIFO	-0.478773	0.000186571																						TNFRSF13C	-2.6514	1.35956e-38
									MAPK3	0.797166	0.000146332		PIK3IP1	-1.08753	1.39944e-08																						TNFRSF25	-0.873699	2.5089e-19
									MAPT	0.89888	0.000463924		PIP5K1B	-1.39873	4.10886e-07																						TNK1	-0.881751	4.94713e-06
									2022-03-02	0.833953	3.58573e-06		PITPNM2	-1.4358	1.92169e-15																						TNPO2	-0.405057	0.000561897
									MARCKS	1.75909	1.02646e-08		PIWIL1	-2.36401	9.9583e-07																						TP53BP1	-0.564504	0.000632164
									MAST3	1.04932	1.15909e-06		PJA1	-1.04446	4.59776e-05																						TP73	-1.77829	6.30422e-05
									MATK	1.59318	4.89965e-07		PKP2	-0.860294	2.11771e-06																						TRAF3	-0.520307	6.47508e-06
									MCEMP1	1.77482	0.000110956		PLEKHA6	-1.85635	3.97752e-12																						TRAF5	-0.579476	0.000277264
									MCM6	1.46064	1.71325e-23		PLEKHB1	-2.35004	2.87218e-10																						TREML2	-1.01929	5.31002e-11
									MCOLN1	1.153	1.97371e-05		PLEKHG1	-1.41505	1.32157e-15																						TRIB2	-1.28295	1.24604e-19
									MCOLN2	1.56745	7.65774e-14		PLXNA3	-0.68773	5.38132e-05																						TRIM44	-0.689506	3.32744e-08
									MED11	1.0049	5.09523e-05		PLXNB1	-1.24182	2.59022e-07																						TRIO	-1.22595	4.93104e-07
									MED16	1.08126	3.04991e-06		PM20D2	-0.925549	0.00023539																						TRRAP	-0.380791	0.000507035
									MEFV	1.61846	8.72628e-06		PMEPA1	-1.33797	8.28931e-12																						TSEN2	-0.961914	0.000126944
									METRNL	1.14317	9.0747e-06		PNPT1	-0.506074	0.000733825																						TSHZ1	-0.69431	0.000393578
									MGST2	0.993129	3.94224e-05		POLR1E	-0.798467	0.000841043																						TSPAN13	-1.19907	3.42857e-10
									MICAL1	1.20922	1.33495e-07		POLR3E	-0.82857	1.05819e-06																						TSPAN3	-0.534207	4.22202e-05
									MICAL2	1.29204	4.70467e-05		POLR3G	-1.12772	3.96553e-05																						TSPYL2	-0.510885	1.7038e-06
									MIDN	0.821343	1.32135e-06		POU2AF1	-1.76723	9.58834e-12																						TTC24	-1.68397	5.43809e-09
									MKNK1	0.833916	0.000519042		PPA1	-0.586936	0.000174578																						TTN	-5.19337	2.0199e-08
									MMP25	1.45066	6.18106e-06		PPARD	-0.586356	9.86523e-10																						TXLNA	-0.751044	1.16523e-07
									MMP9	1.82977	6.88651e-07		PPAT	-1.09167	9.45267e-12																						UBE2D2	-0.280831	0.000101137
									MNDA	1.56589	5.52047e-07		PPP1CC	-0.436247	0.000216975																						URB1	-0.664321	2.03879e-07
									MOCOS	1.87833	6.07076e-08		PRDM11	-1.46012	2.17483e-11																						USP6NL	-0.766622	4.69055e-06
									MPEG1	1.24784	9.50642e-05		PRKAR1B	-1.2816	0.000453064																						UST	-0.856306	7.23069e-06
									MROH7	2.08225	4.34958e-12		PRLR	-3.31424	1.88182e-05																						VIPR1	-1.07304	0.000654141
									MSN	0.59684	0.000271221		PROM2	-2.92726	0.000283925																						VPS13A	-0.728488	3.98533e-05
									MSRA	0.910933	0.000239178		PRPF40B	-0.68259	7.20326e-05																						VSIG1	-1.14314	8.45202e-08
									MSRB1	1.43831	1.10229e-05		PRR12	-0.716437	0.00040684																						WDR43	-0.659645	0.000472351
									MYD88	1.08298	5.45479e-05		PRRT1	-1.86115	8.55659e-14																						WDR90	-1.30053	4.60429e-06
									MYO1G	0.789996	0.000859263		PRSS41	-0.675165	0.000857273																						WNK3	-2.84719	0.000414903
									MYRF	2.25183	1.60096e-11		PSD	-2.35431	2.25161e-05																						XG	-2.23992	2.7874e-11
									NAAA	0.849295	1.28851e-07		PTCD3	-0.370431	1.33757e-05																						ZBTB10	-1.41828	7.59126e-18
									NABP1	1.38637	0.000629297		PTGER4	-0.84933	1.86638e-11																						ZBTB12	-1.01503	4.75171e-08
									NAGLU	0.89042	1.1951e-05		PTP4A3	-2.11877	6.94439e-15																						ZBTB25	-1.00105	0.000163628
									NAIP	1.65448	6.19723e-08		PTPRM	-5.17544	5.27278e-15																						ZCCHC14	-0.541121	6.29622e-05
									NAMPT	1.39149	5.24101e-05		PVRIG	-1.14748	2.0843e-10																						ZCCHC18	-1.25239	5.90864e-08
									NAPRT	0.958171	0.000168612		RAD50	-0.576409	0.000671054																						ZEB1	-0.91951	0.000258144
									NAV3	3.33862	1.43562e-08		RARG	-0.903053	3.78917e-16																						ZFP41	-0.83868	8.56793e-11
									NBEAL2	1.30923	4.38256e-08		RASAL1	-0.756728	0.000532847																						ZFYVE9	-1.02643	8.78253e-06
									NCF1	1.22129	0.00043705		RASGRF2	-1.49002	0.000107279																						ZKSCAN7	-0.762386	0.000342723
									NCF2	1.23305	0.000218129		RASL11B	-3.10394	4.50199e-05																						ZNF215	-2.23413	0.000391606
									NCF4	1.431	0.000130154		RBFA	-0.517362	4.85828e-06																						ZNF329	-0.467429	3.82122e-05
									NCR3LG1	7.16269	6.91e-09		RBM17	-0.411017	0.000130198																						ZNF337	-0.98403	2.05277e-41
									NFE2	1.35971	2.88147e-05		RBMX	-0.285062	0.000227446																						ZNF362	-0.345976	0.000385231
									NFIL3	1.52144	4.85828e-06		RCAN3	-1.27772	2.56426e-07																						ZNF45	-0.759233	0.00078104
									NGFR	1.19955	1.4898e-06		RCN1	-0.667511	3.74167e-07																						ZNF512B	-0.387216	2.25702e-06
									NIPAL1	7.86562	6.97515e-05		RCN3	-1.85902	9.03062e-07																						ZNF514	-1.24367	2.15206e-06
									NIT2	1.7705	2.55565e-08		REPS1	-0.381593	0.000396594																						ZNF544	-1.24806	0.000681047
									NKG7	2.5691	8.83059e-16		REXO4	-0.594596	6.53392e-05																						ZNF550	-1.21424	8.20102e-10
									NKIRAS2	0.488896	0.000168821		RFTN1	-0.89625	6.37781e-09																						ZNF551	-0.739809	2.69175e-07
									NLRP12	1.40381	0.000172288		RFX7	-0.57477	0.000336037																						ZNF552	-2.36865	1.11156e-06
									NLRP6	1.24403	1.58049e-08		RFX8	-2.55932	2.51311e-05																						ZNF625	-2.21467	1.21786e-08
									NMI	1.14592	1.51386e-05		RGCC	-0.781143	0.000214367																						ZNF662	-3.01858	3.3937e-06
									NMUR1	2.18736	4.15012e-08		RGMB	-1.17537	2.36984e-08																						ZNF664	-0.770316	6.43074e-06
									NPEPL1	0.840223	1.14098e-06		RGS10	-1.65091	4.90523e-09																						ZNF709	-1.53064	3.43727e-06
									NPL	1.36829	0.00012433		RHBDL3	-3.05243	7.93936e-15																						ZNF71	-1.2428	4.283e-12
									NRBP2	1.06941	7.55132e-07		RHOH	-0.913428	6.52406e-17																						ZNF711	-1.38458	2.64258e-10
									NRN1	3.47991	4.96783e-06		RIC3	-1.40633	0.000131832																						ZNF783	-0.972223	0.000458181
									NSG1	1.42555	0.000801038		RIPK4	-1.19515	6.46747e-05																						ZNF827	-1.09001	0.000133028
									NTN4	2.42986	1.51724e-05		RLTPR	-1.07645	1.02075e-10																						ZNF831	-0.667991	0.000341452
									NTNG2	1.66952	6.97399e-07		RMI2	-1.95995	4.18045e-05																						ZSCAN29	-0.380885	1.62237e-06
									NUDT11	1.23874	0.000339678		RNF122	-0.817868	0.000138923
									NUDT18	1.23056	2.25702e-06		RPH3AL	-0.829456	0.000106653
									NWD1	4.03839	0.00026798		RPIA	-0.86431	3.49591e-08
									NXPH3	1.44222	1.3907e-09		RPL23A	-0.622962	0.000969688
									OCEL1	1.13645	0.000138815		RPL28	-0.822272	1.7109e-08
									OSBPL2	0.689624	0.000779249		RPL36	-0.620936	0.000550991
									OSBPL9	0.841872	7.13382e-05		RPS19	-0.845289	1.57338e-06
									OSGIN1	1.36419	3.62376e-08		RPS28	-0.596028	0.000488089
									OSM	1.38746	1.45341e-05		RPUSD2	-0.814034	0.000129931
									OSR2	5.13523	0.000510481		RRAGB	-0.833185	0.00056032
									OSTF1	0.713729	0.000160265		RRS1	-0.626368	0.000432405
									P2RY13	1.42256	1.74216e-06		RSAD1	-0.745337	1.89725e-05
									PACSIN2	1.0498	0.000141087		RUFY3	-0.971687	1.59702e-06
									PADI4	1.65911	2.12413e-07		RUVBL1	-0.529085	0.000521664
									PAQR8	0.725237	0.000767765		S1PR1	-0.626985	0.000114724
									PARP3	1.46697	4.39727e-25		SALL2	-1.54239	1.34797e-06
									PARP4	0.460728	4.67966e-06		SASS6	-0.754265	0.000906598
									PCDH1	2.09378	4.71757e-10		SATB1	-1.35877	2.23848e-16
									PDLIM7	0.914396	0.000265856		SBK1	-1.1849	9.0203e-08
									PDSS1	1.08599	4.1935e-07		SCMH1	-1.0198	1.38918e-13
									PEF1	0.640651	5.98482e-05		SCML2	-2.21974	0.000683558
									PEG10	2.82206	5.76706e-08		SEMA4B	-0.632623	2.1816e-08
									PFKFB3	1.42281	2.84107e-05		2022-09-06	-0.882007	1.09717e-09
									PFKFB4	1.40199	0.000198293		SERTAD2	-0.646387	1.17302e-05
									PGAM1	0.606944	5.5291e-05		SESN1	-1.13151	3.58474e-09
									PGM5	4.9872	4.90978e-10		SETD4	-0.245782	0.000598956
									PICALM	0.606	0.000236007		SETDB2	-0.517935	0.0006894
									PID1	1.34497	0.000891073		SFI1	-0.832597	1.869e-30
									PIGQ	0.751867	0.000243917		SFMBT1	-0.802071	9.54849e-08
									PIK3R3	2.0938	0.000292112		SFRP5	-1.73945	0.000117673
									PIK3R5	0.840649	9.8956e-07		SHF	-3.3944	5.66579e-08
									PISD	0.965181	0.000564138		SHISA8	-2.7158	1.02345e-05
									PITPNA	1.38968	6.08588e-09		SHQ1	-0.531479	0.0002283
									PLCD1	1.16177	6.40451e-05		SIAE	-0.821261	3.13833e-07
									PLCD3	1.48967	7.99686e-05		SIAH3	-2.58825	2.19585e-08
									PLEK	0.735447	0.000376911		SIRT1	-0.550749	2.26089e-05
									PLEKHA5	1.1354	0.000137701		SIRT4	-0.928034	0.000842598
									PLEKHG3	1.04792	2.08182e-05		SLAIN1	-1.40686	1.22666e-13
									PLEKHN1	2.31601	5.4181e-08		SLC12A2	-0.782707	0.000343967
									PLP2	1.0121	3.86997e-08		SLC16A7	-1.34105	9.62177e-07
									PNLIPRP1	5.57712	2.37421e-11		SLC22A17	-1.63702	4.17394e-16
									PNP	0.935366	5.25797e-06		SLC22A23	-2.99434	8.08938e-07
									PNPLA1	7.87754	1.54362e-10		SLC25A23	-0.746782	0.000664071
									POLD4	1.11178	1.13829e-07		SLC30A7	-0.897598	1.19487e-05
									POLR2E	0.624503	0.000341247		SLC35F2	-1.01246	0.000459319
									PPFIA3	1.08878	4.60354e-06		SLC35G1	-0.834799	1.44459e-06
									PPM1M	0.953379	4.73165e-07		SLC39A14	-1.19431	5.53087e-05
									PPP1R11	0.440206	6.13872e-07		SLC41A1	-0.819746	3.51734e-06
									PPP1R21	0.418223	0.00037977		SLC5A3	-1.87479	9.19458e-09
									PPP1R35	1.13735	3.87747e-06		SLC6A8	-0.84104	5.19609e-07
									PPP2R2B	2.75263	2.52436e-11		SLC7A6	-1.49794	8.37826e-06
									PPP2R4	0.708784	7.15949e-05		SLC7A8	-1.99942	2.40842e-13
									PQLC3	0.601363	3.01548e-06		SLCO5A1	-1.37095	2.01492e-05
									PRAM1	1.02676	0.000897841		SLFNL1	-1.79209	1.19589e-08
									PRDM1	1.37914	2.2921e-11		SMAD1	-1.25063	4.89608e-05
									PRELID1	0.787352	7.83174e-06		SNX25	-1.05258	1.27282e-07
									PRF1	1.91921	2.5775e-09		SORBS1	-1.3231	7.88232e-10
									PROK2	2.41536	8.53776e-13		SOX12	-1.07806	4.08454e-05
									PRR13	0.815264	0.000209208		SOX4	-2.99353	2.06819e-30
									PRR5L	1.66414	4.42723e-07		SP140	-1.10439	1.14011e-07
									PSMD13	0.564756	0.00023539		SPDL1	-1.14734	0.000132621
									PSMD7	0.349379	3.36655e-07		SPEG	-4.14608	0.000116157
									PTAFR	0.99822	0.000171555		SPOCK2	-1.48345	1.46059e-16
									PTGDR	1.54566	2.00088e-06		SPTBN1	-1.57113	1.54251e-10
									PTGS2	1.4897	0.00014292		SRSF6	-0.637811	6.86245e-10
									PTPN22	0.657691	1.3088e-05		SSX2IP	-0.996544	4.72092e-07
									PTPRE	1.13925	6.26504e-05		ST6GAL1	-1.20012	1.48878e-12
									PTTG1IP	0.570153	1.87165e-05		STAG3	-1.26736	1.35973e-08
									PTX3	2.54063	9.3854e-05		STARD7	-0.567772	6.71274e-14
									PUDP	1.00413	4.51315e-09		STMN1	-1.18629	7.20222e-06
									PVRL2	1.41563	7.26889e-06		STOX1	-1.25549	0.000607837
									PYCARD	1.31816	2.23937e-06		STRBP	-1.36032	6.74016e-18
									PYGL	1.63641	9.68054e-05		STX17	-0.571184	0.000774024
									QPCT	1.62184	0.000197082		STXBP4	-0.738237	5.77216e-08
									RAB11A	0.797005	9.13008e-06		SUSD3	-0.922393	9.93673e-06
									RAB1B	0.739824	3.05853e-08		SV2A	-1.18268	2.19997e-07
									RAB27A	1.02071	1.54368e-09		SYNGAP1	-1.49525	9.73151e-38
									RAB32	1.04766	8.23534e-05		TAF4B	-1.56373	3.65597e-05
									RAB35	0.490578	4.50329e-05		TANC1	-1.66842	4.3137e-05
									RAB37	0.684337	0.000310809		TBXA2R	-1.27318	2.74811e-11
									RAB3D	1.44237	2.64995e-05		TCEA3	-1.68732	1.02649e-05
									RAC1	0.706051	0.000236437		TCF3	-1.1337	2.34292e-11
									RALB	1.34216	0.000188754		TCF4	-1.38978	1.28502e-12
									RARA	0.970485	0.000424224		TCFL5	-0.732563	9.12925e-05
									RASGRP4	1.3171	3.08716e-06		TCTN1	-0.922394	0.000182846
									RBM3	1.02953	9.0747e-06		TES	-0.773504	4.50329e-05
									RGS2	1.69738	6.70075e-05		TESPA1	-0.875149	1.39192e-05
									RGS3	1.08183	5.73323e-09		TEX10	-0.714989	0.000449114
									RGS9	1.74422	2.75989e-05		TFAM	-0.636449	1.91564e-05
									RHOB	1.08237	0.000658549		TFAP4	-0.95627	4.25896e-05
									RHOC	0.973817	3.15435e-07		TGIF2	-1.02828	2.02349e-13
									RHOU	0.909339	8.72628e-06		THEMIS	-0.712564	0.000136947
									RIPK3	0.761632	1.86309e-09		THOC1	-0.678672	9.1338e-06
									RNASET2	0.82956	0.000495087		TIAM1	-1.01392	2.2909e-13
									RNF135	0.833813	0.00037977		TIE1	-1.17208	1.79344e-05
									RNF149	1.06132	5.07364e-05		TLK1	-0.952786	2.04214e-07
									RNF167	0.485549	2.03131e-05		TMEM123	-1.18785	8.41916e-10
									RNF19B	0.803051	0.000302953		TMEM177	-0.474429	0.000688063
									RORC	1.09565	7.75618e-07		TMEM204	-1.13374	3.89471e-09
									RRP12	1.15778	2.04333e-05		TMEM213	-2.13002	2.50574e-33
									RSPH3	1.1318	8.07556e-05		TMEM243	-0.999752	9.42045e-14
									RTN2	1.49753	3.52128e-06		TMEM25	-1.03222	1.95117e-11
									RUFY4	4.30849	5.64438e-08		TMEM63A	-1.16739	8.30264e-09
									RXRG	8.37002	0.000236965		TMEM64	-0.802958	6.65748e-06
									S100A10	0.902649	0.000203046		TMIGD2	-2.47829	2.16802e-11
									S100A11	1.28161	2.09189e-06		TNFRSF13C	-2.6514	1.35956e-38
									S100A4	1.32471	2.02011e-06		TNFRSF25	-0.873699	2.5089e-19
									S100A9	2.31969	0.000163668		TNK1	-0.881751	4.94713e-06
									SAMD3	1.58636	1.16678e-05		TNPO2	-0.405057	0.000561897
									SAT1	1.48651	7.27339e-05		TP53	-0.614061	2.0062e-06
									SC5D	1.28758	0.000131532		TP53BP1	-0.564504	0.000632164
									SCARF1	1.76211	5.66969e-08		TP73	-1.77829	6.30422e-05
									SCIN	2.43377	3.01503e-05		TRAF3	-0.520307	6.47508e-06
									SCUBE3	5.41357	4.46103e-06		TRAF3IP3	-0.390303	1.79658e-05
									SDCBP	1.16754	2.4025e-05		TRAF5	-0.579476	0.000277264
									SDHB	0.640496	2.86035e-05		TREML2	-1.01929	5.31002e-11
									SELPLG	0.870413	0.000131035		TREX2	-0.755687	3.3937e-06
									SEMA3G	3.28297	3.14005e-34		TRIB2	-1.28295	1.24604e-19
									2022-09-02	0.261383	1.32902e-05		TRIM32	-0.654255	3.73551e-06
									SERPINA1	1.62372	0.000315538		TRIM44	-0.689506	3.32744e-08
									SERPINB1	1.44154	0.000148022		TRIO	-1.22595	4.93104e-07
									SERPINB9	1.39502	2.18247e-09		TRMT5	-0.338792	4.48358e-05
									SERTAD3	0.592924	7.12427e-06		TRRAP	-0.380791	0.000507035
									SFXN3	0.678449	6.39618e-05		TSEN2	-0.961914	0.000126944
									SGCB	2.96696	2.50014e-13		TSHZ1	-0.69431	0.000393578
									SGCE	6.4732	6.4418e-11		TSPAN13	-1.19907	3.42857e-10
									SGSH	1.37775	9.15629e-07		TSPAN3	-0.534207	4.22202e-05
									SH2D2A	0.79746	0.000428436		TSPYL2	-0.510885	1.7038e-06
									SH3BGRL	0.729695	0.000548527		TTC24	-1.68397	5.43809e-09
									SH3BGRL3	1.00001	2.42003e-11		TTN	-5.19337	2.0199e-08
									SH3RF2	3.40873	7.85418e-45		TXLNA	-0.751044	1.16523e-07
									SHCBP1	2.08586	8.36923e-11		TXNDC5	-1.00946	3.64591e-05
									SIGLEC11	1.17024	5.65139e-05		UBA2	-0.527852	3.39819e-07
									SIGLEC14	1.24731	7.62262e-05		UBE2D2	-0.280831	0.000101137
									SIRPB2	1.17432	7.47877e-07		UBTF	-0.417071	0.000381643
									SLAMF6	0.610081	0.000887007		URB1	-0.664321	2.03879e-07
									SLAMF7	1.85585	1.4881e-17		USP6NL	-0.766622	4.69055e-06
									SLAMF8	1.39368	0.000130154		UST	-0.856306	7.23069e-06
									SLC11A1	1.53229	1.0036e-05		UTP3	-0.451728	5.56043e-05
									SLC22A18	0.669257	0.000768674		VIPR1	-1.07304	0.000654141
									SLC31A2	1.71951	9.92532e-09		VPS13A	-0.728488	3.98533e-05
									SLC36A1	1.10278	6.09925e-06		VSIG1	-1.14314	8.45202e-08
									SLC37A2	0.983338	7.20326e-05		WDR4	-0.812252	0.000249678
									SLC39A1	0.766711	0.000195389		WDR43	-0.659645	0.000472351
									SLC40A1	1.37388	6.20297e-06		WDR90	-1.30053	4.60429e-06
									SLC41A3	1.03548	0.000756398		WNK3	-2.84719	0.000414903
									SLC6A13	4.29505	7.73207e-05		XG	-2.23992	2.7874e-11
									SLC6A6	0.922797	0.000912181		YDJC	-0.728315	0.000220013
									SLCO3A1	0.954852	1.4993e-08		ZBTB10	-1.41828	7.59126e-18
									SMIM3	0.781891	3.82122e-05		ZBTB12	-1.01503	4.75171e-08
									SMPD2	0.647206	1.73554e-06		ZBTB25	-1.00105	0.000163628
									SNTB1	0.929197	6.5931e-05		ZC3H7B	-0.42094	0.000405096
									SNX18	1.30045	2.305e-08		ZCCHC14	-0.541121	6.29622e-05
									SOCS2	1.78448	1.90757e-11		ZCCHC18	-1.25239	5.90864e-08
									SOCS3	1.89272	8.09588e-08		ZEB1	-0.91951	0.000258144
									SOD2	2.02053	2.57542e-05		ZFP41	-0.83868	8.56793e-11
									SPI1	1.01451	0.000265716		ZFYVE9	-1.02643	8.78253e-06
									SPIRE1	2.30077	0.000896749		ZKSCAN4	-0.599523	0.000455715
									SPTBN4	3.4649	9.95184e-12		ZKSCAN7	-0.762386	0.000342723
									SQRDL	1.40265	9.14439e-09		ZNF146	-0.645203	0.000417868
									SRGN	1.28271	2.08697e-05		ZNF202	-0.52312	8.92737e-07
									SRXN1	1.10485	4.89608e-05		ZNF212	-0.516411	2.0946e-06
									SSBP4	1.22341	1.32832e-09		ZNF215	-2.23413	0.000391606
									SSH3	1.01882	0.000545711		ZNF229	-3.02738	1.98425e-05
									ST3GAL4	1.03785	0.00096625		ZNF286A	-1.61217	3.69059e-06
									ST6GALNAC2	1.45641	1.3088e-05		ZNF329	-0.467429	3.82122e-05
									ST8SIA1	1.49062	0.000911566		ZNF337	-0.98403	2.05277e-41
									STAC3	1.2922	1.70551e-05		ZNF362	-0.345976	0.000385231
									STEAP4	1.77888	7.17756e-05		ZNF395	-0.830935	3.05105e-05
									STK10	0.737937	0.000352336		ZNF45	-0.759233	0.00078104
									STOM	1.22546	5.62735e-05		ZNF454	-2.69068	1.69283e-12
									STX11	1.27636	4.87787e-05		ZNF48	-0.825451	9.15918e-07
									STX3	1.88971	7.17756e-05		ZNF512B	-0.387216	2.25702e-06
									STXBP2	0.947911	5.486e-07		ZNF514	-1.24367	2.15206e-06
									SYT11	1.51986	1.03297e-14		ZNF544	-1.24806	0.000681047
									SYTL2	1.86267	5.24778e-13		ZNF550	-1.21424	8.20102e-10
									SYTL3	1.45578	2.96123e-07		ZNF551	-0.739809	2.69175e-07
									TAF10	0.529888	0.000104067		ZNF552	-2.36865	1.11156e-06
									TALDO1	1.1234	9.0203e-08		ZNF625	-2.21467	1.21786e-08
									TBC1D2B	0.590322	0.000225616		ZNF662	-3.01858	3.3937e-06
									TBX21	2.25345	9.60818e-12		ZNF664	-0.770316	6.43074e-06
									TBXAS1	0.80941	0.000652487		ZNF709	-1.53064	3.43727e-06
									TCF7L1	2.34873	8.38532e-10		ZNF71	-1.2428	4.283e-12
									TCIRG1	0.978795	7.12145e-06		ZNF711	-1.38458	2.64258e-10
									TCTA	0.599773	0.000327175		ZNF74	-1.00021	2.4884e-06
									TEX2	1.03814	8.26514e-05		ZNF783	-0.972223	0.000458181
									TFE3	0.964327	2.57939e-05		ZNF827	-1.09001	0.000133028
									TGFBR3	1.47338	1.03297e-14		ZNF831	-0.667991	0.000341452
									TIGIT	1.51777	1.98059e-14		ZSCAN29	-0.380885	1.62237e-06
									TIMP1	0.86441	0.0006531
									TKTL1	2.22479	3.47252e-09
									TLR1	1.60496	3.7666e-08
									TLR2	1.21526	2.9559e-05
									TLR4	1.19604	0.000172257
									TLR6	1.55183	6.95389e-06
									TM2D2	0.541378	1.85302e-07
									TMC7	5.73586	6.73642e-07
									TMEM106A	1.29281	1.1359e-11
									TMEM120A	1.43407	4.87134e-08
									TMEM45A	5.71209	0.000512378
									TMEM62	0.859223	1.3088e-05
									TMEM91	0.80353	8.53028e-06
									TMTC2	1.69269	4.84081e-09
									TNFRSF1B	1.05888	4.80362e-09
									TNFRSF4	1.43906	2.61015e-05
									TNFRSF8	1.60382	4.63194e-07
									TNFSF14	1.72473	9.83367e-12
									TNS2	1.84434	6.79925e-05
									TOR2A	0.882708	4.89142e-05
									TP53I11	1.25972	8.76325e-07
									TPD52L2	0.802299	9.89143e-07
									TPM4	0.781185	3.62376e-08
									TPRG1L	0.502464	0.000126351
									TPST2	0.662932	0.000929995
									TRAF1	0.714329	0.00018428
									TRIM39	0.573914	0.000956306
									TRIM69	1.74409	0.000920966
									TSHZ3	2.54423	6.85915e-06
									TSPAN17	1.04591	2.46243e-07
									TSPAN2	1.14533	2.33065e-09
									TSPAN32	1.25673	4.40871e-15
									TSPAN33	1.06966	0.000503502
									TSPO	1.05155	0.000198409
									TSTD1	1.65498	0.0006892
									TTC39A	2.51758	0.000163668
									TTL	0.38886	0.000976328
									TUBB2A	1.37023	4.79062e-05
									TYROBP	1.01558	0.000171655
									UBC	0.593748	7.40974e-05
									UBE2Q2	0.573698	3.41763e-06
									UBLCP1	0.795804	0.000747874
									UBXN2B	1.36367	3.01371e-09
									UPP1	1.67297	9.33784e-09
									USHBP1	0.925909	0.000251833
									USP28	1.10274	0.000113168
									USP31	1.02107	0.000309358
									VANGL1	1.9141	2.09966e-10
									VCAN	1.61642	4.98826e-05
									VPS4A	0.39941	0.000479698
									VPS9D1	1.11084	3.12347e-05
									WDR13	0.851813	9.96813e-05
									WDR45	0.883462	4.21561e-07
									WDR63	3.17461	1.33733e-07
									WSB2	0.546789	3.18277e-05
									YIPF1	0.791357	3.58474e-09
									YIPF3	0.58413	0.000131407
									ZBED3	1.18222	3.93888e-05
									ZBP1	0.921034	5.82354e-06
									ZBTB38	0.76992	6.10013e-05
									ZBTB47	1.39719	8.30996e-10
									ZBTB8A	3.31005	5.45488e-08
									ZEB2	0.890219	6.56118e-05
									ZFYVE21	0.593334	0.000258144
									ZFYVE28	2.47335	7.17221e-05
									ZMAT5	0.974337	3.9538e-07
									ZNF746	0.721922	0.000855797
									ZNFX1	1.05325	4.44204e-06
									ZYX	1.12724	7.04553e-06

## Sheet: Fig. 3c
immune marker genes of macaca fascicularis										immune marker genes of macaca mulatta
sample	age	Group	gene	DESeq2_value	z	Cell Type	Pattern	hubgene		sample	age	Group	gene	DESeq2_value	z	Cell Type	Pattern	hubgene
G1_1	3	G1	DHRS9	263	-1.18378	CD14+ Monocyte	DEG_Pattern2	Hub		SRR11235653	4	G1	TIMP1	57.1131	-0.647184	CD14- Monocyte	DEG_Pattern2	Hub
G1_2	3	G1	DHRS9	157	-1.44181	CD14+ Monocyte	DEG_Pattern2	Hub		SRR11235768	4	G1	TIMP1	52.8976	-0.75087	CD14- Monocyte	DEG_Pattern2	Hub
G1_3	4	G1	DHRS9	280	-1.14239	CD14+ Monocyte	DEG_Pattern2	Hub		SRR11235785	4	G1	TIMP1	63.1722	-0.498154	CD14- Monocyte	DEG_Pattern2	Hub
G1_4	4	G1	DHRS9	194	-1.35174	CD14+ Monocyte	DEG_Pattern2	Hub		SRR11235788	4	G1	TIMP1	255.295	4.2273	CD14- Monocyte	DEG_Pattern2	Hub
G1_5	5	G1	DHRS9	329	-1.02311	CD14+ Monocyte	DEG_Pattern2	Hub		SRR11235642	5	G1	TIMP1	52.0685	-0.771263	CD14- Monocyte	DEG_Pattern2	Hub
G1_6	5	G1	DHRS9	196	-1.34687	CD14+ Monocyte	DEG_Pattern2	Hub		SRR11235664	5	G1	TIMP1	71.8799	-0.28398	CD14- Monocyte	DEG_Pattern2	Hub
G2_1	7	G2	DHRS9	520	-0.558163	CD14+ Monocyte	DEG_Pattern2	Hub		SRR11235706	5	G1	TIMP1	74.7296	-0.213889	CD14- Monocyte	DEG_Pattern2	Hub
G2_2	7	G2	DHRS9	611	-0.336642	CD14+ Monocyte	DEG_Pattern2	Hub		SRR11235707	5	G1	TIMP1	61.7227	-0.533807	CD14- Monocyte	DEG_Pattern2	Hub
G2_3	8	G2	DHRS9	829	0.194033	CD14+ Monocyte	DEG_Pattern2	Hub		SRR11235708	5	G1	TIMP1	49.7546	-0.828175	CD14- Monocyte	DEG_Pattern2	Hub
G2_4	8	G2	DHRS9	664	-0.207625	CD14+ Monocyte	DEG_Pattern2	Hub		SRR11235719	5	G1	TIMP1	62.1176	-0.524094	CD14- Monocyte	DEG_Pattern2	Hub
G2_5	9	G2	DHRS9	996	0.60056	CD14+ Monocyte	DEG_Pattern2	Hub		SRR11235763	5	G1	TIMP1	42.7295	-1.00097	CD14- Monocyte	DEG_Pattern2	Hub
G2_6	9	G2	DHRS9	1219	1.14341	CD14+ Monocyte	DEG_Pattern2	Hub		SRR11235774	5	G1	TIMP1	95.9106	0.307083	CD14- Monocyte	DEG_Pattern2	Hub
G3_1	12	G3	DHRS9	950	0.488583	CD14+ Monocyte	DEG_Pattern2	Hub		SRR11235775	5	G1	TIMP1	49.4813	-0.834899	CD14- Monocyte	DEG_Pattern2	Hub
G3_2	12	G3	DHRS9	677	-0.175979	CD14+ Monocyte	DEG_Pattern2	Hub		SRR11235777	5	G1	TIMP1	85.121	0.0416984	CD14- Monocyte	DEG_Pattern2	Hub
G3_3	13	G3	DHRS9	1352	1.46717	CD14+ Monocyte	DEG_Pattern2	Hub		SRR11235787	5	G1	TIMP1	80.2515	-0.0780723	CD14- Monocyte	DEG_Pattern2	Hub
G3_4	13	G3	DHRS9	713	-0.0883445	CD14+ Monocyte	DEG_Pattern2	Hub		SRR11235730	7	G2	TIMP1	66.917	-0.406047	CD14- Monocyte	DEG_Pattern2	Hub
G3_5	14	G3	DHRS9	1177	1.04117	CD14+ Monocyte	DEG_Pattern2	Hub		SRR11235739	7	G2	TIMP1	57.8535	-0.628975	CD14- Monocyte	DEG_Pattern2	Hub
G3_6	14	G3	DHRS9	452	-0.723695	CD14+ Monocyte	DEG_Pattern2	Hub		SRR11235729	8	G2	TIMP1	94.3796	0.269425	CD14- Monocyte	DEG_Pattern2	Hub
G4_1	16	G4	DHRS9	1413	1.61566	CD14+ Monocyte	DEG_Pattern2	Hub		SRR11235733	8	G2	TIMP1	99.1681	0.387203	CD14- Monocyte	DEG_Pattern2	Hub
G4_2	16	G4	DHRS9	1600	2.07087	CD14+ Monocyte	DEG_Pattern2	Hub		SRR11235736	8	G2	TIMP1	57.5055	-0.637534	CD14- Monocyte	DEG_Pattern2	Hub
G4_3	17	G4	DHRS9	1151	0.977875	CD14+ Monocyte	DEG_Pattern2	Hub		SRR11235770	9	G2	TIMP1	123.344	0.981838	CD14- Monocyte	DEG_Pattern2	Hub
G4_4	17	G4	DHRS9	744	-0.0128815	CD14+ Monocyte	DEG_Pattern2	Hub		SRR11235784	9	G2	TIMP1	157.177	1.814	CD14- Monocyte	DEG_Pattern2	Hub
G4_5	18	G4	DHRS9	551	-0.4827	CD14+ Monocyte	DEG_Pattern2	Hub		SRR11235780	10	G2	TIMP1	77.4617	-0.146689	CD14- Monocyte	DEG_Pattern2	Hub
G4_6	18	G4	DHRS9	945	0.476411	CD14+ Monocyte	DEG_Pattern2	Hub		SRR11235792	10	G2	TIMP1	71.5213	-0.2928	CD14- Monocyte	DEG_Pattern2	Hub
G1_1	3	G1	HOPX	2467	-0.909541	NK cell	DEG_Pattern2	Hub		SRR11235732	15	G3	TIMP1	83.9771	0.0135634	CD14- Monocyte	DEG_Pattern2	Hub
G1_2	3	G1	HOPX	1726	-1.24065	NK cell	DEG_Pattern2	Hub		SRR11235786	16	G3	TIMP1	57.2713	-0.643295	CD14- Monocyte	DEG_Pattern2	Hub
G1_3	4	G1	HOPX	1967	-1.13296	NK cell	DEG_Pattern2	Hub		SRR11235673	17	G3	TIMP1	81.8173	-0.0395578	CD14- Monocyte	DEG_Pattern2	Hub
G1_4	4	G1	HOPX	2284	-0.991312	NK cell	DEG_Pattern2	Hub		SRR11235781	17	G3	TIMP1	119.605	0.889866	CD14- Monocyte	DEG_Pattern2	Hub
G1_5	5	G1	HOPX	2147	-1.05253	NK cell	DEG_Pattern2	Hub		SRR11235778	21	G4	TIMP1	95.3278	0.292748	CD14- Monocyte	DEG_Pattern2	Hub
G1_6	5	G1	HOPX	2114	-1.06728	NK cell	DEG_Pattern2	Hub		SRR11235790	22	G4	TIMP1	105.198	0.535517	CD14- Monocyte	DEG_Pattern2	Hub
G2_1	7	G2	HOPX	2259	-1.00248	NK cell	DEG_Pattern2	Hub		SRR11235653	4	G1	DHRS9	282.637	1.35673	CD14+ Monocyte	DEG_Pattern2	Hub
G2_2	7	G2	HOPX	3736	-0.342502	NK cell	DEG_Pattern2	Hub		SRR11235768	4	G1	DHRS9	58.6833	-1.33998	CD14+ Monocyte	DEG_Pattern2	Hub
G2_3	8	G2	HOPX	2700	-0.805427	NK cell	DEG_Pattern2	Hub		SRR11235785	4	G1	DHRS9	298.388	1.5464	CD14+ Monocyte	DEG_Pattern2	Hub
G2_4	8	G2	HOPX	6530	0.905966	NK cell	DEG_Pattern2	Hub		SRR11235788	4	G1	DHRS9	144.012	-0.312501	CD14+ Monocyte	DEG_Pattern2	Hub
G2_5	9	G2	HOPX	2238	-1.01187	NK cell	DEG_Pattern2	Hub		SRR11235642	5	G1	DHRS9	211.58	0.501107	CD14+ Monocyte	DEG_Pattern2	Hub
G2_6	9	G2	HOPX	7800	1.47345	NK cell	DEG_Pattern2	Hub		SRR11235664	5	G1	DHRS9	141.603	-0.341508	CD14+ Monocyte	DEG_Pattern2	Hub
G3_1	12	G3	HOPX	4184	-0.142318	NK cell	DEG_Pattern2	Hub		SRR11235706	5	G1	DHRS9	171.11	0.0137909	CD14+ Monocyte	DEG_Pattern2	Hub
G3_2	12	G3	HOPX	5115	0.273689	NK cell	DEG_Pattern2	Hub		SRR11235707	5	G1	DHRS9	61.7227	-1.30338	CD14+ Monocyte	DEG_Pattern2	Hub
G3_3	13	G3	HOPX	3215	-0.575305	NK cell	DEG_Pattern2	Hub		SRR11235708	5	G1	DHRS9	77.4751	-1.1137	CD14+ Monocyte	DEG_Pattern2	Hub
G3_4	13	G3	HOPX	7681	1.42028	NK cell	DEG_Pattern2	Hub		SRR11235719	5	G1	DHRS9	285.176	1.38731	CD14+ Monocyte	DEG_Pattern2	Hub
G3_5	14	G3	HOPX	5376	0.390314	NK cell	DEG_Pattern2	Hub		SRR11235763	5	G1	DHRS9	120.648	-0.593839	CD14+ Monocyte	DEG_Pattern2	Hub
G3_6	14	G3	HOPX	5653	0.514088	NK cell	DEG_Pattern2	Hub		SRR11235774	5	G1	DHRS9	258.631	1.06767	CD14+ Monocyte	DEG_Pattern2	Hub
G4_1	16	G4	HOPX	7418	1.30276	NK cell	DEG_Pattern2	Hub		SRR11235775	5	G1	DHRS9	361.892	2.31108	CD14+ Monocyte	DEG_Pattern2	Hub
G4_2	16	G4	HOPX	9960	2.43862	NK cell	DEG_Pattern2	Hub		SRR11235777	5	G1	DHRS9	56.7473	-1.36329	CD14+ Monocyte	DEG_Pattern2	Hub
G4_3	17	G4	HOPX	5162	0.29469	NK cell	DEG_Pattern2	Hub		SRR11235787	5	G1	DHRS9	242.761	0.876567	CD14+ Monocyte	DEG_Pattern2	Hub
G4_4	17	G4	HOPX	5882	0.616415	NK cell	DEG_Pattern2	Hub		SRR11235730	7	G2	DHRS9	110.061	-0.721322	CD14+ Monocyte	DEG_Pattern2	Hub
G4_5	18	G4	HOPX	4599	0.04312	NK cell	DEG_Pattern2	Hub		SRR11235739	7	G2	DHRS9	187.488	0.211008	CD14+ Monocyte	DEG_Pattern2	Hub
G4_6	18	G4	HOPX	5847	0.600775	NK cell	DEG_Pattern2	Hub		SRR11235729	8	G2	DHRS9	82.5822	-1.05221	CD14+ Monocyte	DEG_Pattern2	Hub
G1_1	3	G1	ANXA2	4329	-1.28182	CD14- Monocyte	DEG_Pattern2	Hub		SRR11235733	8	G2	DHRS9	185.766	0.190267	CD14+ Monocyte	DEG_Pattern2	Hub
G1_2	3	G1	ANXA2	5416	-0.993177	CD14- Monocyte	DEG_Pattern2	Hub		SRR11235736	8	G2	DHRS9	331.007	1.93918	CD14+ Monocyte	DEG_Pattern2	Hub
G1_3	4	G1	ANXA2	4145	-1.33068	CD14- Monocyte	DEG_Pattern2	Hub		SRR11235770	9	G2	DHRS9	195.773	0.310769	CD14+ Monocyte	DEG_Pattern2	Hub
G1_4	4	G1	ANXA2	6557	-0.690192	CD14- Monocyte	DEG_Pattern2	Hub		SRR11235784	9	G2	DHRS9	179.472	0.114484	CD14+ Monocyte	DEG_Pattern2	Hub
G1_5	5	G1	ANXA2	4424	-1.2566	CD14- Monocyte	DEG_Pattern2	Hub		SRR11235780	10	G2	DHRS9	200.86	0.372025	CD14+ Monocyte	DEG_Pattern2	Hub
G1_6	5	G1	ANXA2	7666	-0.395704	CD14- Monocyte	DEG_Pattern2	Hub		SRR11235792	10	G2	DHRS9	150.054	-0.239744	CD14+ Monocyte	DEG_Pattern2	Hub
G2_1	7	G2	ANXA2	5700	-0.917762	CD14- Monocyte	DEG_Pattern2	Hub		SRR11235732	15	G3	DHRS9	74.15	-1.15374	CD14+ Monocyte	DEG_Pattern2	Hub
G2_2	7	G2	ANXA2	7259	-0.50378	CD14- Monocyte	DEG_Pattern2	Hub		SRR11235786	16	G3	DHRS9	102.16	-0.816466	CD14+ Monocyte	DEG_Pattern2	Hub
G2_3	8	G2	ANXA2	6713	-0.648767	CD14- Monocyte	DEG_Pattern2	Hub		SRR11235673	17	G3	DHRS9	143.999	-0.312667	CD14+ Monocyte	DEG_Pattern2	Hub
G2_4	8	G2	ANXA2	12339	0.845181	CD14- Monocyte	DEG_Pattern2	Hub		SRR11235781	17	G3	DHRS9	90.8111	-0.953118	CD14+ Monocyte	DEG_Pattern2	Hub
G2_5	9	G2	ANXA2	7900	-0.333567	CD14- Monocyte	DEG_Pattern2	Hub		SRR11235778	21	G4	DHRS9	174.35	0.0528023	CD14+ Monocyte	DEG_Pattern2	Hub
G2_6	9	G2	ANXA2	12983	1.01619	CD14- Monocyte	DEG_Pattern2	Hub		SRR11235790	22	G4	DHRS9	117.336	-0.633716	CD14+ Monocyte	DEG_Pattern2	Hub
G3_1	12	G3	ANXA2	21335	3.23401	CD14- Monocyte	DEG_Pattern2	Hub		SRR11235653	4	G1	HOPX	480.336	-0.102977	NK cell	DEG_Pattern2	Hub
G3_2	12	G3	ANXA2	12046	0.767376	CD14- Monocyte	DEG_Pattern2	Hub		SRR11235768	4	G1	HOPX	297.549	-0.994505	NK cell	DEG_Pattern2	Hub
G3_3	13	G3	ANXA2	8623	-0.141579	CD14- Monocyte	DEG_Pattern2	Hub		SRR11235785	4	G1	HOPX	704.303	0.989402	NK cell	DEG_Pattern2	Hub
G3_4	13	G3	ANXA2	12308	0.836949	CD14- Monocyte	DEG_Pattern2	Hub		SRR11235788	4	G1	HOPX	316.827	-0.900478	NK cell	DEG_Pattern2	Hub
G3_5	14	G3	ANXA2	13617	1.18455	CD14- Monocyte	DEG_Pattern2	Hub		SRR11235642	5	G1	HOPX	528.123	0.1301	NK cell	DEG_Pattern2	Hub
G3_6	14	G3	ANXA2	7475	-0.446423	CD14- Monocyte	DEG_Pattern2	Hub		SRR11235664	5	G1	HOPX	365.869	-0.661282	NK cell	DEG_Pattern2	Hub
G4_1	16	G4	ANXA2	9139	-0.0045585	CD14- Monocyte	DEG_Pattern2	Hub		SRR11235706	5	G1	HOPX	284.252	-1.05936	NK cell	DEG_Pattern2	Hub
G4_2	16	G4	ANXA2	11245	0.554676	CD14- Monocyte	DEG_Pattern2	Hub		SRR11235707	5	G1	HOPX	287.672	-1.04268	NK cell	DEG_Pattern2	Hub
G4_3	17	G4	ANXA2	10076	0.244256	CD14- Monocyte	DEG_Pattern2	Hub		SRR11235708	5	G1	HOPX	361.787	-0.681189	NK cell	DEG_Pattern2	Hub
G4_4	17	G4	ANXA2	10906	0.464657	CD14- Monocyte	DEG_Pattern2	Hub		SRR11235719	5	G1	HOPX	945.882	2.16768	NK cell	DEG_Pattern2	Hub
G4_5	18	G4	ANXA2	8254	-0.239564	CD14- Monocyte	DEG_Pattern2	Hub		SRR11235763	5	G1	HOPX	311.674	-0.925611	NK cell	DEG_Pattern2	Hub
G4_6	18	G4	ANXA2	9293	0.0363352	CD14- Monocyte	DEG_Pattern2	Hub		SRR11235774	5	G1	HOPX	358.23	-0.698537	NK cell	DEG_Pattern2	Hub
G1_1	3	G1	PYCARD	473	-1.29659	CD14+ Monocyte	DEG_Pattern2	Hub		SRR11235775	5	G1	HOPX	1116.72	3.00095	NK cell	DEG_Pattern2	Hub
G1_2	3	G1	PYCARD	536	-1.13296	CD14+ Monocyte	DEG_Pattern2	Hub		SRR11235777	5	G1	HOPX	466.139	-0.172225	NK cell	DEG_Pattern2	Hub
G1_3	4	G1	PYCARD	461	-1.32776	CD14+ Monocyte	DEG_Pattern2	Hub		SRR11235787	5	G1	HOPX	757.172	1.24727	NK cell	DEG_Pattern2	Hub
G1_4	4	G1	PYCARD	753	-0.569348	CD14+ Monocyte	DEG_Pattern2	Hub		SRR11235730	7	G2	HOPX	628.668	0.620498	NK cell	DEG_Pattern2	Hub
G1_5	5	G1	PYCARD	506	-1.21088	CD14+ Monocyte	DEG_Pattern2	Hub		SRR11235739	7	G2	HOPX	481.041	-0.0995399	NK cell	DEG_Pattern2	Hub
G1_6	5	G1	PYCARD	707	-0.688824	CD14+ Monocyte	DEG_Pattern2	Hub		SRR11235729	8	G2	HOPX	522.558	0.102955	NK cell	DEG_Pattern2	Hub
G2_1	7	G2	PYCARD	778	-0.504416	CD14+ Monocyte	DEG_Pattern2	Hub		SRR11235733	8	G2	HOPX	284.934	-1.05603	NK cell	DEG_Pattern2	Hub
G2_2	7	G2	PYCARD	731	-0.626489	CD14+ Monocyte	DEG_Pattern2	Hub		SRR11235736	8	G2	HOPX	539.991	0.187983	NK cell	DEG_Pattern2	Hub
G2_3	8	G2	PYCARD	824	-0.38494	CD14+ Monocyte	DEG_Pattern2	Hub		SRR11235770	9	G2	HOPX	393.697	-0.525551	NK cell	DEG_Pattern2	Hub
G2_4	8	G2	PYCARD	1150	0.461777	CD14+ Monocyte	DEG_Pattern2	Hub		SRR11235784	9	G2	HOPX	632.054	0.637011	NK cell	DEG_Pattern2	Hub
G2_5	9	G2	PYCARD	967	-0.0135276	CD14+ Monocyte	DEG_Pattern2	Hub		SRR11235780	10	G2	HOPX	676.439	0.853496	NK cell	DEG_Pattern2	Hub
G2_6	9	G2	PYCARD	1349	0.978638	CD14+ Monocyte	DEG_Pattern2	Hub		SRR11235792	10	G2	HOPX	430.53	-0.345901	NK cell	DEG_Pattern2	Hub
G3_1	12	G3	PYCARD	1627	1.70069	CD14+ Monocyte	DEG_Pattern2	Hub		SRR11235732	15	G3	HOPX	351.989	-0.728979	NK cell	DEG_Pattern2	Hub
G3_2	12	G3	PYCARD	676	-0.76934	CD14+ Monocyte	DEG_Pattern2	Hub		SRR11235786	16	G3	HOPX	205.867	-1.44168	NK cell	DEG_Pattern2	Hub
G3_3	13	G3	PYCARD	844	-0.332995	CD14+ Monocyte	DEG_Pattern2	Hub		SRR11235673	17	G3	HOPX	572.067	0.344431	NK cell	DEG_Pattern2	Hub
G3_4	13	G3	PYCARD	782	-0.494027	CD14+ Monocyte	DEG_Pattern2	Hub		SRR11235781	17	G3	HOPX	425.262	-0.371599	NK cell	DEG_Pattern2	Hub
G3_5	14	G3	PYCARD	1082	0.285161	CD14+ Monocyte	DEG_Pattern2	Hub		SRR11235778	21	G4	HOPX	741.299	1.16985	NK cell	DEG_Pattern2	Hub
G3_6	14	G3	PYCARD	516	-1.18491	CD14+ Monocyte	DEG_Pattern2	Hub		SRR11235790	22	G4	HOPX	574.543	0.35651	NK cell	DEG_Pattern2	Hub
G4_1	16	G4	PYCARD	1599	1.62796	CD14+ Monocyte	DEG_Pattern2	Hub		SRR11235653	4	G1	ANXA2	1133.48	0.982517	CD14- Monocyte	DEG_Pattern2	Hub
G4_2	16	G4	PYCARD	1548	1.4955	CD14+ Monocyte	DEG_Pattern2	Hub		SRR11235768	4	G1	ANXA2	859.586	-0.280545	CD14- Monocyte	DEG_Pattern2	Hub
G4_3	17	G4	PYCARD	1590	1.60459	CD14+ Monocyte	DEG_Pattern2	Hub		SRR11235785	4	G1	ANXA2	1006.72	0.397988	CD14- Monocyte	DEG_Pattern2	Hub
G4_4	17	G4	PYCARD	1242	0.700728	CD14+ Monocyte	DEG_Pattern2	Hub		SRR11235788	4	G1	ANXA2	1500.35	2.67436	CD14- Monocyte	DEG_Pattern2	Hub
G4_5	18	G4	PYCARD	1457	1.25915	CD14+ Monocyte	DEG_Pattern2	Hub		SRR11235642	5	G1	ANXA2	833.922	-0.398896	CD14- Monocyte	DEG_Pattern2	Hub
G4_6	18	G4	PYCARD	1135	0.422818	CD14+ Monocyte	DEG_Pattern2	Hub		SRR11235664	5	G1	ANXA2	748.988	-0.790574	CD14- Monocyte	DEG_Pattern2	Hub
G1_1	3	G1	TIMP1	953	-1.47001	CD14- Monocyte	DEG_Pattern2	Hub		SRR11235706	5	G1	ANXA2	920.501	0.000367083	CD14- Monocyte	DEG_Pattern2	Hub
G1_2	3	G1	TIMP1	1458	-0.584586	CD14- Monocyte	DEG_Pattern2	Hub		SRR11235707	5	G1	ANXA2	586.366	-1.54052	CD14- Monocyte	DEG_Pattern2	Hub
G1_3	4	G1	TIMP1	1160	-1.10708	CD14- Monocyte	DEG_Pattern2	Hub		SRR11235708	5	G1	ANXA2	697.986	-1.02577	CD14- Monocyte	DEG_Pattern2	Hub
G1_4	4	G1	TIMP1	1471	-0.561793	CD14- Monocyte	DEG_Pattern2	Hub		SRR11235719	5	G1	ANXA2	1143.53	1.02887	CD14- Monocyte	DEG_Pattern2	Hub
G1_5	5	G1	TIMP1	1016	-1.35955	CD14- Monocyte	DEG_Pattern2	Hub		SRR11235763	5	G1	ANXA2	662.936	-1.18741	CD14- Monocyte	DEG_Pattern2	Hub
G1_6	5	G1	TIMP1	1449	-0.600366	CD14- Monocyte	DEG_Pattern2	Hub		SRR11235774	5	G1	ANXA2	997.635	0.356075	CD14- Monocyte	DEG_Pattern2	Hub
G2_1	7	G2	TIMP1	1889	0.171095	CD14- Monocyte	DEG_Pattern2	Hub		SRR11235775	5	G1	ANXA2	574.371	-1.59583	CD14- Monocyte	DEG_Pattern2	Hub
G2_2	7	G2	TIMP1	1525	-0.467114	CD14- Monocyte	DEG_Pattern2	Hub		SRR11235777	5	G1	ANXA2	717.448	-0.936024	CD14- Monocyte	DEG_Pattern2	Hub
G2_3	8	G2	TIMP1	1359	-0.758165	CD14- Monocyte	DEG_Pattern2	Hub		SRR11235787	5	G1	ANXA2	720.257	-0.923071	CD14- Monocyte	DEG_Pattern2	Hub
G2_4	8	G2	TIMP1	1805	0.0238159	CD14- Monocyte	DEG_Pattern2	Hub		SRR11235730	7	G2	ANXA2	655.083	-1.22363	CD14- Monocyte	DEG_Pattern2	Hub
G2_5	9	G2	TIMP1	1859	0.118495	CD14- Monocyte	DEG_Pattern2	Hub		SRR11235739	7	G2	ANXA2	947.083	0.122951	CD14- Monocyte	DEG_Pattern2	Hub
G2_6	9	G2	TIMP1	1398	-0.689785	CD14- Monocyte	DEG_Pattern2	Hub		SRR11235729	8	G2	ANXA2	1005.56	0.392619	CD14- Monocyte	DEG_Pattern2	Hub
G3_1	12	G3	TIMP1	3296	2.63802	CD14- Monocyte	DEG_Pattern2	Hub		SRR11235733	8	G2	ANXA2	1231.92	1.43649	CD14- Monocyte	DEG_Pattern2	Hub
G3_2	12	G3	TIMP1	1520	-0.47588	CD14- Monocyte	DEG_Pattern2	Hub		SRR11235736	8	G2	ANXA2	897.647	-0.105025	CD14- Monocyte	DEG_Pattern2	Hub
G3_3	13	G3	TIMP1	2124	0.583125	CD14- Monocyte	DEG_Pattern2	Hub		SRR11235770	9	G2	ANXA2	1176.79	1.18225	CD14- Monocyte	DEG_Pattern2	Hub
G3_4	13	G3	TIMP1	1594	-0.346135	CD14- Monocyte	DEG_Pattern2	Hub		SRR11235784	9	G2	ANXA2	1111.39	0.880659	CD14- Monocyte	DEG_Pattern2	Hub
G3_5	14	G3	TIMP1	2152	0.632218	CD14- Monocyte	DEG_Pattern2	Hub		SRR11235780	10	G2	ANXA2	814.249	-0.489622	CD14- Monocyte	DEG_Pattern2	Hub
G3_6	14	G3	TIMP1	1292	-0.875637	CD14- Monocyte	DEG_Pattern2	Hub		SRR11235792	10	G2	ANXA2	783.929	-0.629441	CD14- Monocyte	DEG_Pattern2	Hub
G4_1	16	G4	TIMP1	2239	0.784757	CD14- Monocyte	DEG_Pattern2	Hub		SRR11235732	15	G3	ANXA2	812.076	-0.49964	CD14- Monocyte	DEG_Pattern2	Hub
G4_2	16	G4	TIMP1	1600	-0.335615	CD14- Monocyte	DEG_Pattern2	Hub		SRR11235786	16	G3	ANXA2	880.739	-0.182995	CD14- Monocyte	DEG_Pattern2	Hub
G4_3	17	G4	TIMP1	2653	1.51063	CD14- Monocyte	DEG_Pattern2	Hub		SRR11235673	17	G3	ANXA2	856.791	-0.293435	CD14- Monocyte	DEG_Pattern2	Hub
G4_4	17	G4	TIMP1	1962	0.299087	CD14- Monocyte	DEG_Pattern2	Hub		SRR11235781	17	G3	ANXA2	990.062	0.321152	CD14- Monocyte	DEG_Pattern2	Hub
G4_5	18	G4	TIMP1	2866	1.88409	CD14- Monocyte	DEG_Pattern2	Hub		SRR11235778	21	G4	ANXA2	1032.3	0.515936	CD14- Monocyte	DEG_Pattern2	Hub
G4_6	18	G4	TIMP1	2354	0.986389	CD14- Monocyte	DEG_Pattern2	Hub		SRR11235790	22	G4	ANXA2	1312.95	1.81019	CD14- Monocyte	DEG_Pattern2	Hub
G1_1	3	G1	CTSC	908	-1.22833	CD14- Monocyte	DEG_Pattern2	Hub		SRR11235653	4	G1	PYCARD	82.0086	-1.29316	CD14+ Monocyte	DEG_Pattern2	Hub
G1_2	3	G1	CTSC	1024	-0.928331	CD14- Monocyte	DEG_Pattern2	Hub		SRR11235768	4	G1	PYCARD	80.1729	-1.3334	CD14+ Monocyte	DEG_Pattern2	Hub
G1_3	4	G1	CTSC	928	-1.1766	CD14- Monocyte	DEG_Pattern2	Hub		SRR11235785	4	G1	PYCARD	142.474	0.0323416	CD14+ Monocyte	DEG_Pattern2	Hub
G1_4	4	G1	CTSC	822	-1.45074	CD14- Monocyte	DEG_Pattern2	Hub		SRR11235788	4	G1	PYCARD	205.545	1.41498	CD14+ Monocyte	DEG_Pattern2	Hub
G1_5	5	G1	CTSC	838	-1.40936	CD14- Monocyte	DEG_Pattern2	Hub		SRR11235642	5	G1	PYCARD	122.32	-0.40947	CD14+ Monocyte	DEG_Pattern2	Hub
G1_6	5	G1	CTSC	690	-1.79212	CD14- Monocyte	DEG_Pattern2	Hub		SRR11235664	5	G1	PYCARD	96.319	-0.979451	CD14+ Monocyte	DEG_Pattern2	Hub
G2_1	7	G2	CTSC	1562	0.463034	CD14- Monocyte	DEG_Pattern2	Hub		SRR11235706	5	G1	PYCARD	113.142	-0.61066	CD14+ Monocyte	DEG_Pattern2	Hub
G2_2	7	G2	CTSC	1372	-0.0283402	CD14- Monocyte	DEG_Pattern2	Hub		SRR11235707	5	G1	PYCARD	102.504	-0.84387	CD14+ Monocyte	DEG_Pattern2	Hub
G2_3	8	G2	CTSC	1449	0.170796	CD14- Monocyte	DEG_Pattern2	Hub		SRR11235708	5	G1	PYCARD	112.303	-0.629046	CD14+ Monocyte	DEG_Pattern2	Hub
G2_4	8	G2	CTSC	1354	-0.0748915	CD14- Monocyte	DEG_Pattern2	Hub		SRR11235719	5	G1	PYCARD	182.118	0.90141	CD14+ Monocyte	DEG_Pattern2	Hub
G2_5	9	G2	CTSC	1970	1.5182	CD14- Monocyte	DEG_Pattern2	Hub		SRR11235763	5	G1	PYCARD	78.5469	-1.36905	CD14+ Monocyte	DEG_Pattern2	Hub
G2_6	9	G2	CTSC	1503	0.310449	CD14- Monocyte	DEG_Pattern2	Hub		SRR11235774	5	G1	PYCARD	143.046	0.0448956	CD14+ Monocyte	DEG_Pattern2	Hub
G3_1	12	G3	CTSC	1520	0.354414	CD14- Monocyte	DEG_Pattern2	Hub		SRR11235775	5	G1	PYCARD	134.861	-0.134546	CD14+ Monocyte	DEG_Pattern2	Hub
G3_2	12	G3	CTSC	1184	-0.514542	CD14- Monocyte	DEG_Pattern2	Hub		SRR11235777	5	G1	PYCARD	218.882	1.70737	CD14+ Monocyte	DEG_Pattern2	Hub
G3_3	13	G3	CTSC	1593	0.543206	CD14- Monocyte	DEG_Pattern2	Hub		SRR11235787	5	G1	PYCARD	107.136	-0.74233	CD14+ Monocyte	DEG_Pattern2	Hub
G3_4	13	G3	CTSC	1255	-0.330923	CD14- Monocyte	DEG_Pattern2	Hub		SRR11235730	7	G2	PYCARD	103.017	-0.832618	CD14+ Monocyte	DEG_Pattern2	Hub
G3_5	14	G3	CTSC	1611	0.589757	CD14- Monocyte	DEG_Pattern2	Hub		SRR11235739	7	G2	PYCARD	123.206	-0.390028	CD14+ Monocyte	DEG_Pattern2	Hub
G3_6	14	G3	CTSC	984	-1.03178	CD14- Monocyte	DEG_Pattern2	Hub		SRR11235729	8	G2	PYCARD	123.526	-0.383018	CD14+ Monocyte	DEG_Pattern2	Hub
G4_1	16	G4	CTSC	1546	0.421655	CD14- Monocyte	DEG_Pattern2	Hub		SRR11235733	8	G2	PYCARD	149.451	0.18529	CD14+ Monocyte	DEG_Pattern2	Hub
G4_2	16	G4	CTSC	1752	0.954408	CD14- Monocyte	DEG_Pattern2	Hub		SRR11235736	8	G2	PYCARD	103.79	-0.815664	CD14+ Monocyte	DEG_Pattern2	Hub
G4_3	17	G4	CTSC	1896	1.32682	CD14- Monocyte	DEG_Pattern2	Hub		SRR11235770	9	G2	PYCARD	134.101	-0.151203	CD14+ Monocyte	DEG_Pattern2	Hub
G4_4	17	G4	CTSC	1681	0.770789	CD14- Monocyte	DEG_Pattern2	Hub		SRR11235784	9	G2	PYCARD	284.257	3.1405	CD14+ Monocyte	DEG_Pattern2	Hub
G4_5	18	G4	CTSC	2199	2.11043	CD14- Monocyte	DEG_Pattern2	Hub		SRR11235780	10	G2	PYCARD	186.449	0.996355	CD14+ Monocyte	DEG_Pattern2	Hub
G4_6	18	G4	CTSC	1550	0.432	CD14- Monocyte	DEG_Pattern2	Hub		SRR11235792	10	G2	PYCARD	133.226	-0.170383	CD14+ Monocyte	DEG_Pattern2	Hub
G1_1	3	G1	ITGAX	1181	-1.37834	CD14- Monocyte	DEG_Pattern2	Hub		SRR11235732	15	G3	PYCARD	150.087	0.199236	CD14+ Monocyte	DEG_Pattern2	Hub
G1_2	3	G1	ITGAX	4045	-0.259204	CD14- Monocyte	DEG_Pattern2	Hub		SRR11235786	16	G3	PYCARD	123.83	-0.376364	CD14+ Monocyte	DEG_Pattern2	Hub
G1_3	4	G1	ITGAX	1884	-1.10363	CD14- Monocyte	DEG_Pattern2	Hub		SRR11235673	17	G3	PYCARD	141.38	0.00837664	CD14+ Monocyte	DEG_Pattern2	Hub
G1_4	4	G1	ITGAX	1362	-1.30761	CD14- Monocyte	DEG_Pattern2	Hub		SRR11235781	17	G3	PYCARD	163.903	0.502112	CD14+ Monocyte	DEG_Pattern2	Hub
G1_5	5	G1	ITGAX	1388	-1.29745	CD14- Monocyte	DEG_Pattern2	Hub		SRR11235778	21	G4	PYCARD	198.182	1.25356	CD14+ Monocyte	DEG_Pattern2	Hub
G1_6	5	G1	ITGAX	2070	-1.03095	CD14- Monocyte	DEG_Pattern2	Hub		SRR11235790	22	G4	PYCARD	190.166	1.07784	CD14+ Monocyte	DEG_Pattern2	Hub
G2_1	7	G2	ITGAX	4891	0.0713787	CD14- Monocyte	DEG_Pattern2	Hub		SRR11235653	4	G1	CTSC	74.6864	-1.11278	CD14- Monocyte	DEG_Pattern2	Hub
G2_2	7	G2	ITGAX	5227	0.202674	CD14- Monocyte	DEG_Pattern2	Hub		SRR11235768	4	G1	CTSC	108.275	0.00182668	CD14- Monocyte	DEG_Pattern2	Hub
G2_3	8	G2	ITGAX	4564	-0.0563996	CD14- Monocyte	DEG_Pattern2	Hub		SRR11235785	4	G1	CTSC	88.7099	-0.647422	CD14- Monocyte	DEG_Pattern2	Hub
G2_4	8	G2	ITGAX	4792	0.0326935	CD14- Monocyte	DEG_Pattern2	Hub		SRR11235788	4	G1	CTSC	99.4994	-0.28938	CD14- Monocyte	DEG_Pattern2	Hub
G2_5	9	G2	ITGAX	4414	-0.115014	CD14- Monocyte	DEG_Pattern2	Hub		SRR11235642	5	G1	CTSC	85.9543	-0.738866	CD14- Monocyte	DEG_Pattern2	Hub
G2_6	9	G2	ITGAX	4735	0.0104202	CD14- Monocyte	DEG_Pattern2	Hub		SRR11235664	5	G1	CTSC	84.0995	-0.800418	CD14- Monocyte	DEG_Pattern2	Hub
G3_1	12	G3	ITGAX	3657	-0.410818	CD14- Monocyte	DEG_Pattern2	Hub		SRR11235706	5	G1	CTSC	93.5866	-0.485593	CD14- Monocyte	DEG_Pattern2	Hub
G3_2	12	G3	ITGAX	1899	-1.09777	CD14- Monocyte	DEG_Pattern2	Hub		SRR11235707	5	G1	CTSC	96.9928	-0.37256	CD14- Monocyte	DEG_Pattern2	Hub
G3_3	13	G3	ITGAX	9240	1.77079	CD14- Monocyte	DEG_Pattern2	Hub		SRR11235708	5	G1	CTSC	99.5093	-0.289053	CD14- Monocyte	DEG_Pattern2	Hub
G3_4	13	G3	ITGAX	2489	-0.867225	CD14- Monocyte	DEG_Pattern2	Hub		SRR11235719	5	G1	CTSC	70.5882	-1.24878	CD14- Monocyte	DEG_Pattern2	Hub
G3_5	14	G3	ITGAX	9066	1.7028	CD14- Monocyte	DEG_Pattern2	Hub		SRR11235763	5	G1	CTSC	92.3712	-0.525926	CD14- Monocyte	DEG_Pattern2	Hub
G3_6	14	G3	ITGAX	1953	-1.07667	CD14- Monocyte	DEG_Pattern2	Hub		SRR11235774	5	G1	CTSC	150.014	1.38692	CD14- Monocyte	DEG_Pattern2	Hub
G4_1	16	G4	ITGAX	7167	0.960747	CD14- Monocyte	DEG_Pattern2	Hub		SRR11235775	5	G1	CTSC	58.2133	-1.65944	CD14- Monocyte	DEG_Pattern2	Hub
G4_2	16	G4	ITGAX	8186	1.35893	CD14- Monocyte	DEG_Pattern2	Hub		SRR11235777	5	G1	CTSC	48.6405	-1.9771	CD14- Monocyte	DEG_Pattern2	Hub
G4_3	17	G4	ITGAX	8091	1.32181	CD14- Monocyte	DEG_Pattern2	Hub		SRR11235787	5	G1	CTSC	119.173	0.363491	CD14- Monocyte	DEG_Pattern2	Hub
G4_4	17	G4	ITGAX	5838	0.441428	CD14- Monocyte	DEG_Pattern2	Hub		SRR11235730	7	G2	CTSC	90.6902	-0.581708	CD14- Monocyte	DEG_Pattern2	Hub
G4_5	18	G4	ITGAX	7432	1.0643	CD14- Monocyte	DEG_Pattern2	Hub		SRR11235739	7	G2	CTSC	179.989	2.38161	CD14- Monocyte	DEG_Pattern2	Hub
G4_6	18	G4	ITGAX	7429	1.06313	CD14- Monocyte	DEG_Pattern2	Hub		SRR11235729	8	G2	CTSC	145.039	1.22183	CD14- Monocyte	DEG_Pattern2	Hub
G1_1	3	G1	CD8A	5340	-0.37121	Cytotoxic T cell	DEG_Pattern2	Hub		SRR11235733	8	G2	CTSC	170.402	2.06347	CD14- Monocyte	DEG_Pattern2	Hub
G1_2	3	G1	CD8A	4585	-0.689601	Cytotoxic T cell	DEG_Pattern2	Hub		SRR11235736	8	G2	CTSC	107.998	-0.0073534	CD14- Monocyte	DEG_Pattern2	Hub
G1_3	4	G1	CD8A	5619	-0.253553	Cytotoxic T cell	DEG_Pattern2	Hub		SRR11235770	9	G2	CTSC	121.193	0.430502	CD14- Monocyte	DEG_Pattern2	Hub
G1_4	4	G1	CD8A	4158	-0.869671	Cytotoxic T cell	DEG_Pattern2	Hub		SRR11235784	9	G2	CTSC	99.2112	-0.298942	CD14- Monocyte	DEG_Pattern2	Hub
G1_5	5	G1	CD8A	4778	-0.608211	Cytotoxic T cell	DEG_Pattern2	Hub		SRR11235780	10	G2	CTSC	111.689	0.115125	CD14- Monocyte	DEG_Pattern2	Hub
G1_6	5	G1	CD8A	3049	-1.33735	Cytotoxic T cell	DEG_Pattern2	Hub		SRR11235792	10	G2	CTSC	99.5689	-0.287075	CD14- Monocyte	DEG_Pattern2	Hub
G2_1	7	G2	CD8A	4926	-0.545798	Cytotoxic T cell	DEG_Pattern2	Hub		SRR11235732	15	G3	CTSC	159.02	1.68579	CD14- Monocyte	DEG_Pattern2	Hub
G2_2	7	G2	CD8A	5843	-0.15909	Cytotoxic T cell	DEG_Pattern2	Hub		SRR11235786	16	G3	CTSC	125.378	0.569376	CD14- Monocyte	DEG_Pattern2	Hub
G2_3	8	G2	CD8A	3573	-1.11637	Cytotoxic T cell	DEG_Pattern2	Hub		SRR11235673	17	G3	CTSC	108.653	0.0143911	CD14- Monocyte	DEG_Pattern2	Hub
G2_4	8	G2	CD8A	6886	0.280753	Cytotoxic T cell	DEG_Pattern2	Hub		SRR11235781	17	G3	CTSC	108.53	0.0103048	CD14- Monocyte	DEG_Pattern2	Hub
G2_5	9	G2	CD8A	3648	-1.08474	Cytotoxic T cell	DEG_Pattern2	Hub		SRR11235778	21	G4	CTSC	115.397	0.238168	CD14- Monocyte	DEG_Pattern2	Hub
G2_6	9	G2	CD8A	4747	-0.621284	Cytotoxic T cell	DEG_Pattern2	Hub		SRR11235790	22	G4	CTSC	133.521	0.839596	CD14- Monocyte	DEG_Pattern2	Hub
G3_1	12	G3	CD8A	4737	-0.625501	Cytotoxic T cell	DEG_Pattern2	Hub		SRR11235653	4	G1	ITGAX	257.741	-0.0887758	CD14- Monocyte	DEG_Pattern2	Hub
G3_2	12	G3	CD8A	8898	1.12923	Cytotoxic T cell	DEG_Pattern2	Hub		SRR11235768	4	G1	ITGAX	244.651	-0.255604	CD14- Monocyte	DEG_Pattern2	Hub
G3_3	13	G3	CD8A	3785	-1.02697	Cytotoxic T cell	DEG_Pattern2	Hub		SRR11235785	4	G1	ITGAX	309.141	0.566297	CD14- Monocyte	DEG_Pattern2	Hub
G3_4	13	G3	CD8A	6943	0.304791	Cytotoxic T cell	DEG_Pattern2	Hub		SRR11235788	4	G1	ITGAX	289.334	0.313863	CD14- Monocyte	DEG_Pattern2	Hub
G3_5	14	G3	CD8A	5239	-0.413803	Cytotoxic T cell	DEG_Pattern2	Hub		SRR11235642	5	G1	ITGAX	311.584	0.597442	CD14- Monocyte	DEG_Pattern2	Hub
G3_6	14	G3	CD8A	10474	1.79385	Cytotoxic T cell	DEG_Pattern2	Hub		SRR11235664	5	G1	ITGAX	194.794	-0.89102	CD14- Monocyte	DEG_Pattern2	Hub
G4_1	16	G4	CD8A	6822	0.253764	Cytotoxic T cell	DEG_Pattern2	Hub		SRR11235706	5	G1	ITGAX	196.252	-0.872438	CD14- Monocyte	DEG_Pattern2	Hub
G4_2	16	G4	CD8A	6910	0.290874	Cytotoxic T cell	DEG_Pattern2	Hub		SRR11235707	5	G1	ITGAX	272.241	0.0960208	CD14- Monocyte	DEG_Pattern2	Hub
G4_3	17	G4	CD8A	7339	0.471788	Cytotoxic T cell	DEG_Pattern2	Hub		SRR11235708	5	G1	ITGAX	244.508	-0.257426	CD14- Monocyte	DEG_Pattern2	Hub
G4_4	17	G4	CD8A	11118	2.06543	Cytotoxic T cell	DEG_Pattern2	Hub		SRR11235719	5	G1	ITGAX	213.176	-0.656748	CD14- Monocyte	DEG_Pattern2	Hub
G4_5	18	G4	CD8A	7916	0.715114	Cytotoxic T cell	DEG_Pattern2	Hub		SRR11235763	5	G1	ITGAX	233.127	-0.402478	CD14- Monocyte	DEG_Pattern2	Hub
G4_6	18	G4	CD8A	11953	2.41756	Cytotoxic T cell	DEG_Pattern2	Hub		SRR11235774	5	G1	ITGAX	254.532	-0.129677	CD14- Monocyte	DEG_Pattern2	Hub
G1_1	3	G1	ID2	1843	-0.645568	Cytotoxic T cell	DEG_Pattern2	Hub		SRR11235775	5	G1	ITGAX	176.58	-1.12316	CD14- Monocyte	DEG_Pattern2	Hub
G1_2	3	G1	ID2	2025	-0.347172	Cytotoxic T cell	DEG_Pattern2	Hub		SRR11235777	5	G1	ITGAX	353.657	1.13365	CD14- Monocyte	DEG_Pattern2	Hub
G1_3	4	G1	ID2	1628	-0.998069	Cytotoxic T cell	DEG_Pattern2	Hub		SRR11235787	5	G1	ITGAX	288.905	0.308401	CD14- Monocyte	DEG_Pattern2	Hub
G1_4	4	G1	ID2	1484	-1.23416	Cytotoxic T cell	DEG_Pattern2	Hub		SRR11235730	7	G2	ITGAX	242.134	-0.287688	CD14- Monocyte	DEG_Pattern2	Hub
G1_5	5	G1	ID2	1432	-1.31942	Cytotoxic T cell	DEG_Pattern2	Hub		SRR11235739	7	G2	ITGAX	369.619	1.33708	CD14- Monocyte	DEG_Pattern2	Hub
G1_6	5	G1	ID2	1048	-1.949	Cytotoxic T cell	DEG_Pattern2	Hub		SRR11235729	8	G2	ITGAX	272.729	0.102242	CD14- Monocyte	DEG_Pattern2	Hub
G2_1	7	G2	ID2	1982	-0.417673	Cytotoxic T cell	DEG_Pattern2	Hub		SRR11235733	8	G2	ITGAX	191.353	-0.934887	CD14- Monocyte	DEG_Pattern2	Hub
G2_2	7	G2	ID2	2025	-0.347172	Cytotoxic T cell	DEG_Pattern2	Hub		SRR11235736	8	G2	ITGAX	301.553	0.469597	CD14- Monocyte	DEG_Pattern2	Hub
G2_3	8	G2	ID2	1733	-0.825918	Cytotoxic T cell	DEG_Pattern2	Hub		SRR11235770	9	G2	ITGAX	195.056	-0.88769	CD14- Monocyte	DEG_Pattern2	Hub
G2_4	8	G2	ID2	2256	0.0315611	Cytotoxic T cell	DEG_Pattern2	Hub		SRR11235784	9	G2	ITGAX	400.189	1.72669	CD14- Monocyte	DEG_Pattern2	Hub
G2_5	9	G2	ID2	2130	-0.175021	Cytotoxic T cell	DEG_Pattern2	Hub		SRR11235780	10	G2	ITGAX	236.889	-0.354538	CD14- Monocyte	DEG_Pattern2	Hub
G2_6	9	G2	ID2	1557	-1.11448	Cytotoxic T cell	DEG_Pattern2	Hub		SRR11235792	10	G2	ITGAX	120.605	-1.83655	CD14- Monocyte	DEG_Pattern2	Hub
G3_1	12	G3	ID2	2315	0.128294	Cytotoxic T cell	DEG_Pattern2	Hub		SRR11235732	15	G3	ITGAX	347.522	1.05546	CD14- Monocyte	DEG_Pattern2	Hub
G3_2	12	G3	ID2	2755	0.849691	Cytotoxic T cell	DEG_Pattern2	Hub		SRR11235786	16	G3	ITGAX	487.58	2.84046	CD14- Monocyte	DEG_Pattern2	Hub
G3_3	13	G3	ID2	2178	-0.0963229	Cytotoxic T cell	DEG_Pattern2	Hub		SRR11235673	17	G3	ITGAX	176.725	-1.12131	CD14- Monocyte	DEG_Pattern2	Hub
G3_4	13	G3	ID2	2504	0.438167	Cytotoxic T cell	DEG_Pattern2	Hub		SRR11235781	17	G3	ITGAX	347.74	1.05823	CD14- Monocyte	DEG_Pattern2	Hub
G3_5	14	G3	ID2	2813	0.944784	Cytotoxic T cell	DEG_Pattern2	Hub		SRR11235778	21	G4	ITGAX	269.677	0.0633463	CD14- Monocyte	DEG_Pattern2	Hub
G3_6	14	G3	ID2	3441	1.97441	Cytotoxic T cell	DEG_Pattern2	Hub		SRR11235790	22	G4	ITGAX	141.613	-1.56881	CD14- Monocyte	DEG_Pattern2	Hub
G4_1	16	G4	ID2	2322	0.139771	Cytotoxic T cell	DEG_Pattern2	Hub		SRR11235653	4	G1	CD8A	123.013	-1.42872	Cytotoxic T cell	DEG_Pattern2	Hub
G4_2	16	G4	ID2	2060	-0.289788	Cytotoxic T cell	DEG_Pattern2	Hub		SRR11235768	4	G1	CD8A	618.241	1.47709	Cytotoxic T cell	DEG_Pattern2	Hub
G4_3	17	G4	ID2	2782	0.893959	Cytotoxic T cell	DEG_Pattern2	Hub		SRR11235785	4	G1	CD8A	232.528	-0.786129	Cytotoxic T cell	DEG_Pattern2	Hub
G4_4	17	G4	ID2	3185	1.55469	Cytotoxic T cell	DEG_Pattern2	Hub		SRR11235788	4	G1	CD8A	299.807	-0.391357	Cytotoxic T cell	DEG_Pattern2	Hub
G4_5	18	G4	ID2	3270	1.69405	Cytotoxic T cell	DEG_Pattern2	Hub		SRR11235642	5	G1	CD8A	195.05	-1.00603	Cytotoxic T cell	DEG_Pattern2	Hub
G4_6	18	G4	ID2	2914	1.11038	Cytotoxic T cell	DEG_Pattern2	Hub		SRR11235664	5	G1	CD8A	214.921	-0.889439	Cytotoxic T cell	DEG_Pattern2	Hub
G1_1	3	G1	NKG7	1359	-1.05466	NK cell	DEG_Pattern2	Hub		SRR11235706	5	G1	CD8A	202.538	-0.962096	Cytotoxic T cell	DEG_Pattern2	Hub
G1_2	3	G1	NKG7	3042	-0.680108	NK cell	DEG_Pattern2	Hub		SRR11235707	5	G1	CD8A	285.467	-0.475499	Cytotoxic T cell	DEG_Pattern2	Hub
G1_3	4	G1	NKG7	2116	-0.88619	NK cell	DEG_Pattern2	Hub		SRR11235708	5	G1	CD8A	229.582	-0.803412	Cytotoxic T cell	DEG_Pattern2	Hub
G1_4	4	G1	NKG7	1264	-1.0758	NK cell	DEG_Pattern2	Hub		SRR11235719	5	G1	CD8A	206.117	-0.941094	Cytotoxic T cell	DEG_Pattern2	Hub
G1_5	5	G1	NKG7	1244	-1.08026	NK cell	DEG_Pattern2	Hub		SRR11235763	5	G1	CD8A	292.194	-0.436027	Cytotoxic T cell	DEG_Pattern2	Hub
G1_6	5	G1	NKG7	1166	-1.09761	NK cell	DEG_Pattern2	Hub		SRR11235774	5	G1	CD8A	238.957	-0.748405	Cytotoxic T cell	DEG_Pattern2	Hub
G2_1	7	G2	NKG7	3877	-0.494277	NK cell	DEG_Pattern2	Hub		SRR11235775	5	G1	CD8A	106.724	-1.52429	Cytotoxic T cell	DEG_Pattern2	Hub
G2_2	7	G2	NKG7	4288	-0.402809	NK cell	DEG_Pattern2	Hub		SRR11235777	5	G1	CD8A	441.818	0.441907	Cytotoxic T cell	DEG_Pattern2	Hub
G2_3	8	G2	NKG7	2620	-0.774024	NK cell	DEG_Pattern2	Hub		SRR11235787	5	G1	CD8A	207.049	-0.935629	Cytotoxic T cell	DEG_Pattern2	Hub
G2_4	8	G2	NKG7	5895	-0.0451687	NK cell	DEG_Pattern2	Hub		SRR11235730	7	G2	CD8A	355.717	-0.0633019	Cytotoxic T cell	DEG_Pattern2	Hub
G2_5	9	G2	NKG7	3485	-0.581517	NK cell	DEG_Pattern2	Hub		SRR11235739	7	G2	CD8A	353.549	-0.0760226	Cytotoxic T cell	DEG_Pattern2	Hub
G2_6	9	G2	NKG7	3185	-0.648283	NK cell	DEG_Pattern2	Hub		SRR11235729	8	G2	CD8A	550.316	1.07853	Cytotoxic T cell	DEG_Pattern2	Hub
G3_1	12	G3	NKG7	10389	0.954977	NK cell	DEG_Pattern2	Hub		SRR11235733	8	G2	CD8A	445.558	0.463851	Cytotoxic T cell	DEG_Pattern2	Hub
G3_2	12	G3	NKG7	8271	0.483613	NK cell	DEG_Pattern2	Hub		SRR11235736	8	G2	CD8A	338.02	-0.167139	Cytotoxic T cell	DEG_Pattern2	Hub
G3_3	13	G3	NKG7	7017	0.204534	NK cell	DEG_Pattern2	Hub		SRR11235770	9	G2	CD8A	347.802	-0.109746	Cytotoxic T cell	DEG_Pattern2	Hub
G3_4	13	G3	NKG7	7686	0.353421	NK cell	DEG_Pattern2	Hub		SRR11235784	9	G2	CD8A	338.879	-0.162101	Cytotoxic T cell	DEG_Pattern2	Hub
G3_5	14	G3	NKG7	9653	0.791179	NK cell	DEG_Pattern2	Hub		SRR11235780	10	G2	CD8A	680.943	1.845	Cytotoxic T cell	DEG_Pattern2	Hub
G3_6	14	G3	NKG7	9320	0.71707	NK cell	DEG_Pattern2	Hub		SRR11235792	10	G2	CD8A	546.928	1.05865	Cytotoxic T cell	DEG_Pattern2	Hub
G4_1	16	G4	NKG7	4929	-0.260153	NK cell	DEG_Pattern2	Hub		SRR11235732	15	G3	CD8A	569.079	1.18862	Cytotoxic T cell	DEG_Pattern2	Hub
G4_2	16	G4	NKG7	5634	-0.103255	NK cell	DEG_Pattern2	Hub		SRR11235786	16	G3	CD8A	760.005	2.30891	Cytotoxic T cell	DEG_Pattern2	Hub
G4_3	17	G4	NKG7	8585	0.553495	NK cell	DEG_Pattern2	Hub		SRR11235673	17	G3	CD8A	323.997	-0.249424	Cytotoxic T cell	DEG_Pattern2	Hub
G4_4	17	G4	NKG7	12645	1.45705	NK cell	DEG_Pattern2	Hub		SRR11235781	17	G3	CD8A	493.924	0.747641	Cytotoxic T cell	DEG_Pattern2	Hub
G4_5	18	G4	NKG7	7486	0.308911	NK cell	DEG_Pattern2	Hub		SRR11235778	21	G4	CD8A	334.902	-0.185438	Cytotoxic T cell	DEG_Pattern2	Hub
G4_6	18	G4	NKG7	21195	3.35987	NK cell	DEG_Pattern2	Hub		SRR11235790	22	G4	CD8A	661.534	1.73112	Cytotoxic T cell	DEG_Pattern2	Hub
G1_1	3	G1	LGALS3	2300	-1.2401	CD14+ Monocyte	DEG_Pattern2	Hub		SRR11235653	4	G1	ID2	92.2597	-1.20491	Cytotoxic T cell	DEG_Pattern2	Hub
G1_2	3	G1	LGALS3	2930	-0.995999	CD14+ Monocyte	DEG_Pattern2	Hub		SRR11235768	4	G1	ID2	190.927	0.225976	Cytotoxic T cell	DEG_Pattern2	Hub
G1_3	4	G1	LGALS3	2019	-1.34898	CD14+ Monocyte	DEG_Pattern2	Hub		SRR11235785	4	G1	ID2	98.1186	-1.11995	Cytotoxic T cell	DEG_Pattern2	Hub
G1_4	4	G1	LGALS3	3843	-0.642242	CD14+ Monocyte	DEG_Pattern2	Hub		SRR11235788	4	G1	ID2	162.341	-0.188584	Cytotoxic T cell	DEG_Pattern2	Hub
G1_5	5	G1	LGALS3	2690	-1.08899	CD14+ Monocyte	DEG_Pattern2	Hub		SRR11235642	5	G1	ID2	127.279	-0.697066	Cytotoxic T cell	DEG_Pattern2	Hub
G1_6	5	G1	LGALS3	3755	-0.676339	CD14+ Monocyte	DEG_Pattern2	Hub		SRR11235664	5	G1	ID2	90.5686	-1.22944	Cytotoxic T cell	DEG_Pattern2	Hub
G2_1	7	G2	LGALS3	2183	-1.28544	CD14+ Monocyte	DEG_Pattern2	Hub		SRR11235706	5	G1	ID2	171.808	-0.0512916	Cytotoxic T cell	DEG_Pattern2	Hub
G2_2	7	G2	LGALS3	4364	-0.440372	CD14+ Monocyte	DEG_Pattern2	Hub		SRR11235707	5	G1	ID2	162.022	-0.193211	Cytotoxic T cell	DEG_Pattern2	Hub
G2_3	8	G2	LGALS3	2679	-1.09325	CD14+ Monocyte	DEG_Pattern2	Hub		SRR11235708	5	G1	ID2	94.5338	-1.17193	Cytotoxic T cell	DEG_Pattern2	Hub
G2_4	8	G2	LGALS3	6614	0.431428	CD14+ Monocyte	DEG_Pattern2	Hub		SRR11235719	5	G1	ID2	112.941	-0.904989	Cytotoxic T cell	DEG_Pattern2	Hub
G2_5	9	G2	LGALS3	2573	-1.13433	CD14+ Monocyte	DEG_Pattern2	Hub		SRR11235763	5	G1	ID2	136.357	-0.565403	Cytotoxic T cell	DEG_Pattern2	Hub
G2_6	9	G2	LGALS3	9113	1.39971	CD14+ Monocyte	DEG_Pattern2	Hub		SRR11235774	5	G1	ID2	147.555	-0.403017	Cytotoxic T cell	DEG_Pattern2	Hub
G3_1	12	G3	LGALS3	10883	2.08552	CD14+ Monocyte	DEG_Pattern2	Hub		SRR11235775	5	G1	ID2	71.7963	-1.50167	Cytotoxic T cell	DEG_Pattern2	Hub
G3_2	12	G3	LGALS3	5374	-0.0490307	CD14+ Monocyte	DEG_Pattern2	Hub		SRR11235777	5	G1	ID2	138.828	-0.529571	Cytotoxic T cell	DEG_Pattern2	Hub
G3_3	13	G3	LGALS3	8143	1.02386	CD14+ Monocyte	DEG_Pattern2	Hub		SRR11235787	5	G1	ID2	138.835	-0.529472	Cytotoxic T cell	DEG_Pattern2	Hub
G3_4	13	G3	LGALS3	6700	0.46475	CD14+ Monocyte	DEG_Pattern2	Hub		SRR11235730	7	G2	ID2	193.707	0.26629	Cytotoxic T cell	DEG_Pattern2	Hub
G3_5	14	G3	LGALS3	7884	0.923511	CD14+ Monocyte	DEG_Pattern2	Hub		SRR11235739	7	G2	ID2	144.634	-0.44538	Cytotoxic T cell	DEG_Pattern2	Hub
G3_6	14	G3	LGALS3	5001	-0.193556	CD14+ Monocyte	DEG_Pattern2	Hub		SRR11235729	8	G2	ID2	197.087	0.315302	Cytotoxic T cell	DEG_Pattern2	Hub
G4_1	16	G4	LGALS3	8577	1.19203	CD14+ Monocyte	DEG_Pattern2	Hub		SRR11235733	8	G2	ID2	185.766	0.15112	Cytotoxic T cell	DEG_Pattern2	Hub
G4_2	16	G4	LGALS3	9398	1.51014	CD14+ Monocyte	DEG_Pattern2	Hub		SRR11235736	8	G2	ID2	185.14	0.142043	Cytotoxic T cell	DEG_Pattern2	Hub
G4_3	17	G4	LGALS3	7772	0.880115	CD14+ Monocyte	DEG_Pattern2	Hub		SRR11235770	9	G2	ID2	172.108	-0.0469434	Cytotoxic T cell	DEG_Pattern2	Hub
G4_4	17	G4	LGALS3	5464	-0.0141587	CD14+ Monocyte	DEG_Pattern2	Hub		SRR11235784	9	G2	ID2	214.029	0.560995	Cytotoxic T cell	DEG_Pattern2	Hub
G4_5	18	G4	LGALS3	5312	-0.0730536	CD14+ Monocyte	DEG_Pattern2	Hub		SRR11235780	10	G2	ID2	224.279	0.709641	Cytotoxic T cell	DEG_Pattern2	Hub
G4_6	18	G4	LGALS3	6442	0.364784	CD14+ Monocyte	DEG_Pattern2	Hub		SRR11235792	10	G2	ID2	255.233	1.15854	Cytotoxic T cell	DEG_Pattern2	Hub
G1_1	3	G1	HCST	940	-0.675056	Cytotoxic T cell	DEG_Pattern2	Hub		SRR11235732	15	G3	ID2	269.799	1.36978	Cytotoxic T cell	DEG_Pattern2	Hub
G1_2	3	G1	HCST	961	-0.646689	Cytotoxic T cell	DEG_Pattern2	Hub		SRR11235786	16	G3	ID2	410.186	3.40569	Cytotoxic T cell	DEG_Pattern2	Hub
G1_3	4	G1	HCST	1076	-0.491349	Cytotoxic T cell	DEG_Pattern2	Hub		SRR11235673	17	G3	ID2	233.016	0.836347	Cytotoxic T cell	DEG_Pattern2	Hub
G1_4	4	G1	HCST	856	-0.788522	Cytotoxic T cell	DEG_Pattern2	Hub		SRR11235781	17	G3	ID2	172.762	-0.0374526	Cytotoxic T cell	DEG_Pattern2	Hub
G1_5	5	G1	HCST	881	-0.754752	Cytotoxic T cell	DEG_Pattern2	Hub		SRR11235778	21	G4	ID2	173.095	-0.0326266	Cytotoxic T cell	DEG_Pattern2	Hub
G1_6	5	G1	HCST	676	-1.03166	Cytotoxic T cell	DEG_Pattern2	Hub		SRR11235790	22	G4	ID2	293.341	1.71119	Cytotoxic T cell	DEG_Pattern2	Hub
G2_1	7	G2	HCST	1163	-0.37383	Cytotoxic T cell	DEG_Pattern2	Hub		SRR11235653	4	G1	NKG7	123.013	-1.28918	NK cell	DEG_Pattern2	Hub
G2_2	7	G2	HCST	1114	-0.440019	Cytotoxic T cell	DEG_Pattern2	Hub		SRR11235768	4	G1	NKG7	657.914	0.514568	NK cell	DEG_Pattern2	Hub
G2_3	8	G2	HCST	1045	-0.533223	Cytotoxic T cell	DEG_Pattern2	Hub		SRR11235785	4	G1	NKG7	209.678	-0.996933	NK cell	DEG_Pattern2	Hub
G2_4	8	G2	HCST	1531	0.123259	Cytotoxic T cell	DEG_Pattern2	Hub		SRR11235788	4	G1	NKG7	1370.74	2.91828	NK cell	DEG_Pattern2	Hub
G2_5	9	G2	HCST	1043	-0.535925	Cytotoxic T cell	DEG_Pattern2	Hub		SRR11235642	5	G1	NKG7	304.973	-0.67559	NK cell	DEG_Pattern2	Hub
G2_6	9	G2	HCST	747	-0.935757	Cytotoxic T cell	DEG_Pattern2	Hub		SRR11235664	5	G1	NKG7	188.325	-1.06894	NK cell	DEG_Pattern2	Hub
G3_1	12	G3	HCST	2760	1.78338	Cytotoxic T cell	DEG_Pattern2	Hub		SRR11235706	5	G1	NKG7	318.474	-0.630062	NK cell	DEG_Pattern2	Hub
G3_2	12	G3	HCST	1764	0.437993	Cytotoxic T cell	DEG_Pattern2	Hub		SRR11235707	5	G1	NKG7	354.905	-0.50721	NK cell	DEG_Pattern2	Hub
G3_3	13	G3	HCST	997	-0.598061	Cytotoxic T cell	DEG_Pattern2	Hub		SRR11235708	5	G1	NKG7	245.219	-0.877084	NK cell	DEG_Pattern2	Hub
G3_4	13	G3	HCST	1540	0.135416	Cytotoxic T cell	DEG_Pattern2	Hub		SRR11235719	5	G1	NKG7	221.647	-0.956573	NK cell	DEG_Pattern2	Hub
G3_5	14	G3	HCST	1551	0.150275	Cytotoxic T cell	DEG_Pattern2	Hub		SRR11235763	5	G1	NKG7	276.485	-0.771652	NK cell	DEG_Pattern2	Hub
G3_6	14	G3	HCST	1724	0.383961	Cytotoxic T cell	DEG_Pattern2	Hub		SRR11235774	5	G1	NKG7	300.028	-0.692263	NK cell	DEG_Pattern2	Hub
G4_1	16	G4	HCST	966	-0.639935	Cytotoxic T cell	DEG_Pattern2	Hub		SRR11235775	5	G1	NKG7	54.3324	-1.52078	NK cell	DEG_Pattern2	Hub
G4_2	16	G4	HCST	1417	-0.0307304	Cytotoxic T cell	DEG_Pattern2	Hub		SRR11235777	5	G1	NKG7	623.207	0.397532	NK cell	DEG_Pattern2	Hub
G4_3	17	G4	HCST	1497	0.0773325	Cytotoxic T cell	DEG_Pattern2	Hub		SRR11235787	5	G1	NKG7	215.475	-0.977385	NK cell	DEG_Pattern2	Hub
G4_4	17	G4	HCST	2481	1.40651	Cytotoxic T cell	DEG_Pattern2	Hub		SRR11235730	7	G2	NKG7	568.795	0.214048	NK cell	DEG_Pattern2	Hub
G4_5	18	G4	HCST	1788	0.470411	Cytotoxic T cell	DEG_Pattern2	Hub		SRR11235739	7	G2	NKG7	377.119	-0.432304	NK cell	DEG_Pattern2	Hub
G4_6	18	G4	HCST	4036	3.50698	Cytotoxic T cell	DEG_Pattern2	Hub		SRR11235729	8	G2	NKG7	730.748	0.760172	NK cell	DEG_Pattern2	Hub
G1_1	3	G1	TCF4	799	0.425557	B cell	DEG_Pattern3	Hub		SRR11235733	8	G2	NKG7	519.585	0.048107	NK cell	DEG_Pattern2	Hub
G1_2	3	G1	TCF4	1084	1.53571	B cell	DEG_Pattern3	Hub		SRR11235736	8	G2	NKG7	521.757	0.0554324	NK cell	DEG_Pattern2	Hub
G1_3	4	G1	TCF4	1069	1.47728	B cell	DEG_Pattern3	Hub		SRR11235770	9	G2	NKG7	730.742	0.760152	NK cell	DEG_Pattern2	Hub
G1_4	4	G1	TCF4	809	0.46451	B cell	DEG_Pattern3	Hub		SRR11235784	9	G2	NKG7	432.516	-0.245498	NK cell	DEG_Pattern2	Hub
G1_5	5	G1	TCF4	1178	1.90186	B cell	DEG_Pattern3	Hub		SRR11235780	10	G2	NKG7	790.83	0.962775	NK cell	DEG_Pattern2	Hub
G1_6	5	G1	TCF4	1173	1.88238	B cell	DEG_Pattern3	Hub		SRR11235792	10	G2	NKG7	478.211	-0.0914106	NK cell	DEG_Pattern2	Hub
G2_1	7	G2	TCF4	709	0.0749837	B cell	DEG_Pattern3	Hub		SRR11235732	15	G3	NKG7	1018.45	1.73032	NK cell	DEG_Pattern2	Hub
G2_2	7	G2	TCF4	824	0.522939	B cell	DEG_Pattern3	Hub		SRR11235786	16	G3	NKG7	1030.88	1.77226	NK cell	DEG_Pattern2	Hub
G2_3	8	G2	TCF4	735	0.17626	B cell	DEG_Pattern3	Hub		SRR11235673	17	G3	NKG7	447.704	-0.194282	NK cell	DEG_Pattern2	Hub
G2_4	8	G2	TCF4	494	-0.762497	B cell	DEG_Pattern3	Hub		SRR11235781	17	G3	NKG7	609.099	0.349956	NK cell	DEG_Pattern2	Hub
G2_5	9	G2	TCF4	872	0.709911	B cell	DEG_Pattern3	Hub		SRR11235778	21	G4	NKG7	587.019	0.275501	NK cell	DEG_Pattern2	Hub
G2_6	9	G2	TCF4	485	-0.797554	B cell	DEG_Pattern3	Hub		SRR11235790	22	G4	NKG7	851.7	1.16803	NK cell	DEG_Pattern2	Hub
G3_1	12	G3	TCF4	529	-0.626163	B cell	DEG_Pattern3	Hub		SRR11235653	4	G1	LGALS3	1241.84	1.90141	CD14+ Monocyte	DEG_Pattern2	Hub
G3_2	12	G3	TCF4	690	0.000973815	B cell	DEG_Pattern3	Hub		SRR11235768	4	G1	LGALS3	327.304	-1.55614	CD14+ Monocyte	DEG_Pattern2	Hub
G3_3	13	G3	TCF4	910	0.857931	B cell	DEG_Pattern3	Hub		SRR11235785	4	G1	LGALS3	1202.96	1.7544	CD14+ Monocyte	DEG_Pattern2	Hub
G3_4	13	G3	TCF4	659	-0.119779	B cell	DEG_Pattern3	Hub		SRR11235788	4	G1	LGALS3	602.233	-0.516732	CD14+ Monocyte	DEG_Pattern2	Hub
G3_5	14	G3	TCF4	653	-0.143151	B cell	DEG_Pattern3	Hub		SRR11235642	5	G1	LGALS3	921.529	0.690412	CD14+ Monocyte	DEG_Pattern2	Hub
G3_6	14	G3	TCF4	547	-0.556048	B cell	DEG_Pattern3	Hub		SRR11235664	5	G1	LGALS3	583.665	-0.586934	CD14+ Monocyte	DEG_Pattern2	Hub
G4_1	16	G4	TCF4	423	-1.03906	B cell	DEG_Pattern3	Hub		SRR11235706	5	G1	LGALS3	562.218	-0.668016	CD14+ Monocyte	DEG_Pattern2	Hub
G4_2	16	G4	TCF4	381	-1.20266	B cell	DEG_Pattern3	Hub		SRR11235707	5	G1	LGALS3	351.599	-1.46429	CD14+ Monocyte	DEG_Pattern2	Hub
G4_3	17	G4	TCF4	434	-0.996213	B cell	DEG_Pattern3	Hub		SRR11235708	5	G1	LGALS3	636.148	-0.388511	CD14+ Monocyte	DEG_Pattern2	Hub
G4_4	17	G4	TCF4	353	-1.31173	B cell	DEG_Pattern3	Hub		SRR11235719	5	G1	LGALS3	1147.76	1.54572	CD14+ Monocyte	DEG_Pattern2	Hub
G4_5	18	G4	TCF4	428	-1.01958	B cell	DEG_Pattern3	Hub		SRR11235763	5	G1	LGALS3	600.098	-0.524804	CD14+ Monocyte	DEG_Pattern2	Hub
G4_6	18	G4	TCF4	316	-1.45585	B cell	DEG_Pattern3	Hub		SRR11235774	5	G1	LGALS3	869.754	0.494667	CD14+ Monocyte	DEG_Pattern2	Hub
G1_1	3	G1	BLK	1347	0.74654	B cell	DEG_Pattern3	Hub		SRR11235775	5	G1	LGALS3	992.536	0.958862	CD14+ Monocyte	DEG_Pattern2	Hub
G1_2	3	G1	BLK	1692	1.46463	B cell	DEG_Pattern3	Hub		SRR11235777	5	G1	LGALS3	760.009	0.0797593	CD14+ Monocyte	DEG_Pattern2	Hub
G1_3	4	G1	BLK	1389	0.83396	B cell	DEG_Pattern3	Hub		SRR11235787	5	G1	LGALS3	941.751	0.766862	CD14+ Monocyte	DEG_Pattern2	Hub
G1_4	4	G1	BLK	1338	0.727807	B cell	DEG_Pattern3	Hub		SRR11235730	7	G2	LGALS3	682.378	-0.213735	CD14+ Monocyte	DEG_Pattern2	Hub
G1_5	5	G1	BLK	1607	1.28771	B cell	DEG_Pattern3	Hub		SRR11235739	7	G2	LGALS3	517.467	-0.837203	CD14+ Monocyte	DEG_Pattern2	Hub
G1_6	5	G1	BLK	2459	3.06109	B cell	DEG_Pattern3	Hub		SRR11235729	8	G2	LGALS3	746.709	0.0294797	CD14+ Monocyte	DEG_Pattern2	Hub
G2_1	7	G2	BLK	669	-0.66467	B cell	DEG_Pattern3	Hub		SRR11235733	8	G2	LGALS3	755.633	0.0632171	CD14+ Monocyte	DEG_Pattern2	Hub
G2_2	7	G2	BLK	1305	0.65912	B cell	DEG_Pattern3	Hub		SRR11235736	8	G2	LGALS3	439.006	-1.13384	CD14+ Monocyte	DEG_Pattern2	Hub
G2_3	8	G2	BLK	741	-0.514807	B cell	DEG_Pattern3	Hub		SRR11235770	9	G2	LGALS3	899.982	0.608948	CD14+ Monocyte	DEG_Pattern2	Hub
G2_4	8	G2	BLK	1209	0.459302	B cell	DEG_Pattern3	Hub		SRR11235784	9	G2	LGALS3	656.578	-0.311275	CD14+ Monocyte	DEG_Pattern2	Hub
G2_5	9	G2	BLK	832	-0.325397	B cell	DEG_Pattern3	Hub		SRR11235780	10	G2	LGALS3	913.328	0.659404	CD14+ Monocyte	DEG_Pattern2	Hub
G2_6	9	G2	BLK	602	-0.804126	B cell	DEG_Pattern3	Hub		SRR11235792	10	G2	LGALS3	544.123	-0.736427	CD14+ Monocyte	DEG_Pattern2	Hub
G3_1	12	G3	BLK	1072	0.174146	B cell	DEG_Pattern3	Hub		SRR11235732	15	G3	LGALS3	410.058	-1.24328	CD14+ Monocyte	DEG_Pattern2	Hub
G3_2	12	G3	BLK	845	-0.298338	B cell	DEG_Pattern3	Hub		SRR11235786	16	G3	LGALS3	222.894	-1.95088	CD14+ Monocyte	DEG_Pattern2	Hub
G3_3	13	G3	BLK	755	-0.485667	B cell	DEG_Pattern3	Hub		SRR11235673	17	G3	LGALS3	696.429	-0.160612	CD14+ Monocyte	DEG_Pattern2	Hub
G3_4	13	G3	BLK	1011	0.0471791	B cell	DEG_Pattern3	Hub		SRR11235781	17	G3	LGALS3	739.778	0.00327431	CD14+ Monocyte	DEG_Pattern2	Hub
G3_5	14	G3	BLK	546	-0.920686	B cell	DEG_Pattern3	Hub		SRR11235778	21	G4	LGALS3	1068.68	1.24672	CD14+ Monocyte	DEG_Pattern2	Hub
G3_6	14	G3	BLK	1021	0.0679934	B cell	DEG_Pattern3	Hub		SRR11235790	22	G4	LGALS3	1132.9	1.48954	CD14+ Monocyte	DEG_Pattern2	Hub
G4_1	16	G4	BLK	427	-1.16838	B cell	DEG_Pattern3	Hub		SRR11235653	4	G1	HCST	24.8955	-0.530954	Cytotoxic T cell	DEG_Pattern2	Hub
G4_2	16	G4	BLK	523	-0.968559	B cell	DEG_Pattern3	Hub		SRR11235768	4	G1	HCST	54.5507	1.35424	Cytotoxic T cell	DEG_Pattern2	Hub
G4_3	17	G4	BLK	366	-1.29534	B cell	DEG_Pattern3	Hub		SRR11235785	4	G1	HCST	28.2259	-0.319238	Cytotoxic T cell	DEG_Pattern2	Hub
G4_4	17	G4	BLK	805	-0.381596	B cell	DEG_Pattern3	Hub		SRR11235788	4	G1	HCST	78.5522	2.88003	Cytotoxic T cell	DEG_Pattern2	Hub
G4_5	18	G4	BLK	446	-1.12883	B cell	DEG_Pattern3	Hub		SRR11235642	5	G1	HCST	19.8356	-0.852612	Cytotoxic T cell	DEG_Pattern2	Hub
G4_6	18	G4	BLK	713	-0.573087	B cell	DEG_Pattern3	Hub		SRR11235664	5	G1	HCST	28.752	-0.285796	Cytotoxic T cell	DEG_Pattern2	Hub
G1_1	3	G1	SP140	631	0.515969	B cell	DEG_Pattern3	Hub		SRR11235706	5	G1	HCST	22.349	-0.692832	Cytotoxic T cell	DEG_Pattern2	Hub
G1_2	3	G1	SP140	823	1.60162	B cell	DEG_Pattern3	Hub		SRR11235707	5	G1	HCST	33.0657	-0.0115671	Cytotoxic T cell	DEG_Pattern2	Hub
G1_3	4	G1	SP140	600	0.340681	B cell	DEG_Pattern3	Hub		SRR11235708	5	G1	HCST	16.3479	-1.07432	Cytotoxic T cell	DEG_Pattern2	Hub
G1_4	4	G1	SP140	704	0.928744	B cell	DEG_Pattern3	Hub		SRR11235719	5	G1	HCST	21.1765	-0.767374	Cytotoxic T cell	DEG_Pattern2	Hub
G1_5	5	G1	SP140	598	0.329372	B cell	DEG_Pattern3	Hub		SRR11235763	5	G1	HCST	20.108	-0.835296	Cytotoxic T cell	DEG_Pattern2	Hub
G1_6	5	G1	SP140	1013	2.67597	B cell	DEG_Pattern3	Hub		SRR11235774	5	G1	HCST	13.116	-1.27978	Cytotoxic T cell	DEG_Pattern2	Hub
G2_1	7	G2	SP140	476	-0.360472	B cell	DEG_Pattern3	Hub		SRR11235775	5	G1	HCST	21.3449	-0.756668	Cytotoxic T cell	DEG_Pattern2	Hub
G2_2	7	G2	SP140	729	1.07011	B cell	DEG_Pattern3	Hub		SRR11235777	5	G1	HCST	45.6005	0.785275	Cytotoxic T cell	DEG_Pattern2	Hub
G2_3	8	G2	SP140	660	0.679948	B cell	DEG_Pattern3	Hub		SRR11235787	5	G1	HCST	26.483	-0.430036	Cytotoxic T cell	DEG_Pattern2	Hub
G2_4	8	G2	SP140	740	1.1323	B cell	DEG_Pattern3	Hub		SRR11235730	7	G2	HCST	29.0561	-0.266462	Cytotoxic T cell	DEG_Pattern2	Hub
G2_5	9	G2	SP140	355	-1.04466	B cell	DEG_Pattern3	Hub		SRR11235739	7	G2	HCST	22.4986	-0.683326	Cytotoxic T cell	DEG_Pattern2	Hub
G2_6	9	G2	SP140	526	-0.0777488	B cell	DEG_Pattern3	Hub		SRR11235729	8	G2	HCST	33.3105	0.00399007	Cytotoxic T cell	DEG_Pattern2	Hub
G3_1	12	G3	SP140	542	0.0127225	B cell	DEG_Pattern3	Hub		SRR11235733	8	G2	HCST	27.9347	-0.337751	Cytotoxic T cell	DEG_Pattern2	Hub
G3_2	12	G3	SP140	476	-0.360472	B cell	DEG_Pattern3	Hub		SRR11235736	8	G2	HCST	46.2849	0.828784	Cytotoxic T cell	DEG_Pattern2	Hub
G3_3	13	G3	SP140	483	-0.32089	B cell	DEG_Pattern3	Hub		SRR11235770	9	G2	HCST	78.1657	2.85546	Cytotoxic T cell	DEG_Pattern2	Hub
G3_4	13	G3	SP140	442	-0.552723	B cell	DEG_Pattern3	Hub		SRR11235784	9	G2	HCST	52.3925	1.21704	Cytotoxic T cell	DEG_Pattern2	Hub
G3_5	14	G3	SP140	614	0.419843	B cell	DEG_Pattern3	Hub		SRR11235780	10	G2	HCST	30.6244	-0.166764	Cytotoxic T cell	DEG_Pattern2	Hub
G3_6	14	G3	SP140	510	-0.16822	B cell	DEG_Pattern3	Hub		SRR11235792	10	G2	HCST	30.8523	-0.152274	Cytotoxic T cell	DEG_Pattern2	Hub
G4_1	16	G4	SP140	371	-0.954189	B cell	DEG_Pattern3	Hub		SRR11235732	15	G3	HCST	37.5217	0.271699	Cytotoxic T cell	DEG_Pattern2	Hub
G4_2	16	G4	SP140	321	-1.23691	B cell	DEG_Pattern3	Hub		SRR11235786	16	G3	HCST	32.5053	-0.0471924	Cytotoxic T cell	DEG_Pattern2	Hub
G4_3	17	G4	SP140	272	-1.51398	B cell	DEG_Pattern3	Hub		SRR11235673	17	G3	HCST	16.3635	-1.07334	Cytotoxic T cell	DEG_Pattern2	Hub
G4_4	17	G4	SP140	374	-0.937226	B cell	DEG_Pattern3	Hub		SRR11235781	17	G3	HCST	35.4385	0.139269	Cytotoxic T cell	DEG_Pattern2	Hub
G4_5	18	G4	SP140	313	-1.28215	B cell	DEG_Pattern3	Hub		SRR11235778	21	G4	HCST	27.5949	-0.35935	Cytotoxic T cell	DEG_Pattern2	Hub
G4_6	18	G4	SP140	381	-0.897645	B cell	DEG_Pattern3	Hub		SRR11235790	22	G4	HCST	42.4838	0.587147	Cytotoxic T cell	DEG_Pattern2	Hub
G1_1	3	G1	LEF1	10900	2.3419	Helper T cell	DEG_Pattern3	Hub		SRR11235653	4	G1	TCF4	200.628	0.733765	B cell	DEG_Pattern3	Hub
G1_2	3	G1	LEF1	6898	0.840842	Helper T cell	DEG_Pattern3	Hub		SRR11235768	4	G1	TCF4	124.805	-0.246977	B cell	DEG_Pattern3	Hub
G1_3	4	G1	LEF1	6944	0.858095	Helper T cell	DEG_Pattern3	Hub		SRR11235785	4	G1	TCF4	219.087	0.972519	B cell	DEG_Pattern3	Hub
G1_4	4	G1	LEF1	8055	1.2748	Helper T cell	DEG_Pattern3	Hub		SRR11235788	4	G1	TCF4	484.405	4.40432	B cell	DEG_Pattern3	Hub
G1_5	5	G1	LEF1	10301	2.11722	Helper T cell	DEG_Pattern3	Hub		SRR11235642	5	G1	TCF4	166.123	0.287456	B cell	DEG_Pattern3	Hub
G1_6	5	G1	LEF1	6660	0.751574	Helper T cell	DEG_Pattern3	Hub		SRR11235664	5	G1	TCF4	182.575	0.500252	B cell	DEG_Pattern3	Hub
G2_1	7	G2	LEF1	5829	0.439886	Helper T cell	DEG_Pattern3	Hub		SRR11235706	5	G1	TCF4	157.84	0.180315	B cell	DEG_Pattern3	Hub
G2_2	7	G2	LEF1	4623	-0.0124556	Helper T cell	DEG_Pattern3	Hub		SRR11235707	5	G1	TCF4	170.84	0.34846	B cell	DEG_Pattern3	Hub
G2_3	8	G2	LEF1	6441	0.669432	Helper T cell	DEG_Pattern3	Hub		SRR11235708	5	G1	TCF4	185.514	0.538264	B cell	DEG_Pattern3	Hub
G2_4	8	G2	LEF1	3237	-0.532311	Helper T cell	DEG_Pattern3	Hub		SRR11235719	5	G1	TCF4	118.588	-0.327394	B cell	DEG_Pattern3	Hub
G2_5	9	G2	LEF1	6623	0.737696	Helper T cell	DEG_Pattern3	Hub		SRR11235763	5	G1	TCF4	212.391	0.88591	B cell	DEG_Pattern3	Hub
G2_6	9	G2	LEF1	5262	0.227218	Helper T cell	DEG_Pattern3	Hub		SRR11235774	5	G1	TCF4	115.175	-0.371545	B cell	DEG_Pattern3	Hub
G3_1	12	G3	LEF1	2113	-0.953896	Helper T cell	DEG_Pattern3	Hub		SRR11235775	5	G1	TCF4	130.01	-0.179662	B cell	DEG_Pattern3	Hub
G3_2	12	G3	LEF1	4197	-0.172238	Helper T cell	DEG_Pattern3	Hub		SRR11235777	5	G1	TCF4	96.2677	-0.616101	B cell	DEG_Pattern3	Hub
G3_3	13	G3	LEF1	1946	-1.01653	Helper T cell	DEG_Pattern3	Hub		SRR11235787	5	G1	TCF4	152.879	0.116146	B cell	DEG_Pattern3	Hub
G3_4	13	G3	LEF1	3357	-0.487302	Helper T cell	DEG_Pattern3	Hub		SRR11235730	7	G2	TCF4	103.898	-0.517412	B cell	DEG_Pattern3	Hub
G3_5	14	G3	LEF1	1722	-1.10055	Helper T cell	DEG_Pattern3	Hub		SRR11235739	7	G2	TCF4	176.774	0.425226	B cell	DEG_Pattern3	Hub
G3_6	14	G3	LEF1	2833	-0.683841	Helper T cell	DEG_Pattern3	Hub		SRR11235729	8	G2	TCF4	113.117	-0.398165	B cell	DEG_Pattern3	Hub
G4_1	16	G4	LEF1	2315	-0.878131	Helper T cell	DEG_Pattern3	Hub		SRR11235733	8	G2	TCF4	135.483	-0.108863	B cell	DEG_Pattern3	Hub
G4_2	16	G4	LEF1	1313	-1.25396	Helper T cell	DEG_Pattern3	Hub		SRR11235736	8	G2	TCF4	159.893	0.206874	B cell	DEG_Pattern3	Hub
G4_3	17	G4	LEF1	2720	-0.726225	Helper T cell	DEG_Pattern3	Hub		SRR11235770	9	G2	TCF4	109.002	-0.451391	B cell	DEG_Pattern3	Hub
G4_4	17	G4	LEF1	2635	-0.758106	Helper T cell	DEG_Pattern3	Hub		SRR11235784	9	G2	TCF4	99.2112	-0.578027	B cell	DEG_Pattern3	Hub
G4_5	18	G4	LEF1	3085	-0.589322	Helper T cell	DEG_Pattern3	Hub		SRR11235780	10	G2	TCF4	120.696	-0.300128	B cell	DEG_Pattern3	Hub
G4_6	18	G4	LEF1	1740	-1.0938	Helper T cell	DEG_Pattern3	Hub		SRR11235792	10	G2	TCF4	113.593	-0.392009	B cell	DEG_Pattern3	Hub
G1_1	3	G1	IL7R	7690	2.77305	Helper T cell	DEG_Pattern3	Hub		SRR11235732	15	G3	TCF4	123.285	-0.266636	B cell	DEG_Pattern3	Hub
G1_2	3	G1	IL7R	4071	0.528039	Helper T cell	DEG_Pattern3	Hub		SRR11235786	16	G3	TCF4	97.516	-0.599955	B cell	DEG_Pattern3	Hub
G1_3	4	G1	IL7R	5271	1.27245	Helper T cell	DEG_Pattern3	Hub		SRR11235673	17	G3	TCF4	66.1084	-1.0062	B cell	DEG_Pattern3	Hub
G1_4	4	G1	IL7R	4872	1.02493	Helper T cell	DEG_Pattern3	Hub		SRR11235781	17	G3	TCF4	90.8111	-0.686681	B cell	DEG_Pattern3	Hub
G1_5	5	G1	IL7R	5331	1.30967	Helper T cell	DEG_Pattern3	Hub		SRR11235778	21	G4	TCF4	70.2416	-0.95274	B cell	DEG_Pattern3	Hub
G1_6	5	G1	IL7R	3941	0.447394	Helper T cell	DEG_Pattern3	Hub		SRR11235790	22	G4	TCF4	20.2304	-1.59962	B cell	DEG_Pattern3	Hub
G2_1	7	G2	IL7R	4010	0.490198	Helper T cell	DEG_Pattern3	Hub		SRR11235653	4	G1	BLK	178.662	0.60788	B cell	DEG_Pattern3	Hub
G2_2	7	G2	IL7R	2951	-0.166742	Helper T cell	DEG_Pattern3	Hub		SRR11235768	4	G1	BLK	167.785	0.402724	B cell	DEG_Pattern3	Hub
G2_3	8	G2	IL7R	4943	1.06898	Helper T cell	DEG_Pattern3	Hub		SRR11235785	4	G1	BLK	198.925	0.990083	B cell	DEG_Pattern3	Hub
G2_4	8	G2	IL7R	1914	-0.810035	Helper T cell	DEG_Pattern3	Hub		SRR11235788	4	G1	BLK	209.472	1.18902	B cell	DEG_Pattern3	Hub
G2_5	9	G2	IL7R	4012	0.491439	Helper T cell	DEG_Pattern3	Hub		SRR11235642	5	G1	BLK	165.297	0.355799	B cell	DEG_Pattern3	Hub
G2_6	9	G2	IL7R	3049	-0.105949	Helper T cell	DEG_Pattern3	Hub		SRR11235664	5	G1	BLK	192.638	0.871496	B cell	DEG_Pattern3	Hub
G3_1	12	G3	IL7R	770	-1.5197	Helper T cell	DEG_Pattern3	Hub		SRR11235706	5	G1	BLK	192.76	0.873804	B cell	DEG_Pattern3	Hub
G3_2	12	G3	IL7R	2636	-0.362149	Helper T cell	DEG_Pattern3	Hub		SRR11235707	5	G1	BLK	190.679	0.834546	B cell	DEG_Pattern3	Hub
G3_3	13	G3	IL7R	890	-1.44526	Helper T cell	DEG_Pattern3	Hub		SRR11235708	5	G1	BLK	253.749	2.02413	B cell	DEG_Pattern3	Hub
G3_4	13	G3	IL7R	2812	-0.25297	Helper T cell	DEG_Pattern3	Hub		SRR11235719	5	G1	BLK	127.059	-0.365426	B cell	DEG_Pattern3	Hub
G3_5	14	G3	IL7R	851	-1.46946	Helper T cell	DEG_Pattern3	Hub		SRR11235763	5	G1	BLK	174.06	0.521086	B cell	DEG_Pattern3	Hub
G3_6	14	G3	IL7R	3511	0.180648	Helper T cell	DEG_Pattern3	Hub		SRR11235774	5	G1	BLK	69.2688	-1.45543	B cell	DEG_Pattern3	Hub
G4_1	16	G4	IL7R	2064	-0.716984	Helper T cell	DEG_Pattern3	Hub		SRR11235775	5	G1	BLK	128.069	-0.346368	B cell	DEG_Pattern3	Hub
G4_2	16	G4	IL7R	2528	-0.429146	Helper T cell	DEG_Pattern3	Hub		SRR11235777	5	G1	BLK	286.777	2.64709	B cell	DEG_Pattern3	Hub
G4_3	17	G4	IL7R	1901	-0.818099	Helper T cell	DEG_Pattern3	Hub		SRR11235787	5	G1	BLK	170.936	0.462156	B cell	DEG_Pattern3	Hub
G4_4	17	G4	IL7R	3014	-0.127661	Helper T cell	DEG_Pattern3	Hub		SRR11235730	7	G2	BLK	134.715	-0.221025	B cell	DEG_Pattern3	Hub
G4_5	18	G4	IL7R	2316	-0.560658	Helper T cell	DEG_Pattern3	Hub		SRR11235739	7	G2	BLK	122.135	-0.458293	B cell	DEG_Pattern3	Hub
G4_6	18	G4	IL7R	1927	-0.801971	Helper T cell	DEG_Pattern3	Hub		SRR11235729	8	G2	BLK	115.893	-0.576035	B cell	DEG_Pattern3	Hub
G1_1	3	G1	FCHSD2	1495	1.52096	B cell	DEG_Pattern3	Hub		SRR11235733	8	G2	BLK	131.293	-0.285562	B cell	DEG_Pattern3	Hub
G1_2	3	G1	FCHSD2	1391	1.22126	B cell	DEG_Pattern3	Hub		SRR11235736	8	G2	BLK	148.673	0.0422468	B cell	DEG_Pattern3	Hub
G1_3	4	G1	FCHSD2	1741	2.22987	B cell	DEG_Pattern3	Hub		SRR11235770	9	G2	BLK	135.535	-0.20555	B cell	DEG_Pattern3	Hub
G1_4	4	G1	FCHSD2	1019	0.14925	B cell	DEG_Pattern3	Hub		SRR11235784	9	G2	BLK	119.276	-0.512211	B cell	DEG_Pattern3	Hub
G1_5	5	G1	FCHSD2	1683	2.06273	B cell	DEG_Pattern3	Hub		SRR11235780	10	G2	BLK	151.321	0.0921877	B cell	DEG_Pattern3	Hub
G1_6	5	G1	FCHSD2	1418	1.29907	B cell	DEG_Pattern3	Hub		SRR11235792	10	G2	BLK	98.1665	-0.910376	B cell	DEG_Pattern3	Hub
G2_1	7	G2	FCHSD2	1122	0.44607	B cell	DEG_Pattern3	Hub		SRR11235732	15	G3	BLK	126.859	-0.369194	B cell	DEG_Pattern3	Hub
G2_2	7	G2	FCHSD2	1022	0.157895	B cell	DEG_Pattern3	Hub		SRR11235786	16	G3	BLK	122.282	-0.455524	B cell	DEG_Pattern3	Hub
G2_3	8	G2	FCHSD2	902	-0.187914	B cell	DEG_Pattern3	Hub		SRR11235673	17	G3	BLK	78.5446	-1.28047	B cell	DEG_Pattern3	Hub
G2_4	8	G2	FCHSD2	812	-0.44727	B cell	DEG_Pattern3	Hub		SRR11235781	17	G3	BLK	90.8111	-1.04911	B cell	DEG_Pattern3	Hub
G2_5	9	G2	FCHSD2	1080	0.325037	B cell	DEG_Pattern3	Hub		SRR11235778	21	G4	BLK	52.6812	-1.7683	B cell	DEG_Pattern3	Hub
G2_6	9	G2	FCHSD2	714	-0.729681	B cell	DEG_Pattern3	Hub		SRR11235790	22	G4	BLK	58.6682	-1.65537	B cell	DEG_Pattern3	Hub
G3_1	12	G3	FCHSD2	623	-0.99192	B cell	DEG_Pattern3	Hub		SRR11235653	4	G1	SP140	142.051	2.06826	B cell	DEG_Pattern3	Hub
G3_2	12	G3	FCHSD2	1040	0.209767	B cell	DEG_Pattern3	Hub		SRR11235768	4	G1	SP140	80.1729	-0.032115	B cell	DEG_Pattern3	Hub
G3_3	13	G3	FCHSD2	872	-0.274366	B cell	DEG_Pattern3	Hub		SRR11235785	4	G1	SP140	102.151	0.713902	B cell	DEG_Pattern3	Hub
G3_4	13	G3	FCHSD2	848	-0.343528	B cell	DEG_Pattern3	Hub		SRR11235788	4	G1	SP140	162.341	2.757	B cell	DEG_Pattern3	Hub
G3_5	14	G3	FCHSD2	799	-0.484733	B cell	DEG_Pattern3	Hub		SRR11235642	5	G1	SP140	91.7397	0.360507	B cell	DEG_Pattern3	Hub
G3_6	14	G3	FCHSD2	928	-0.112988	B cell	DEG_Pattern3	Hub		SRR11235664	5	G1	SP140	87.6935	0.223161	B cell	DEG_Pattern3	Hub
G4_1	16	G4	FCHSD2	683	-0.819015	B cell	DEG_Pattern3	Hub		SRR11235706	5	G1	SP140	127.809	1.58483	B cell	DEG_Pattern3	Hub
G4_2	16	G4	FCHSD2	457	-1.47029	B cell	DEG_Pattern3	Hub		SRR11235707	5	G1	SP140	68.3358	-0.433913	B cell	DEG_Pattern3	Hub
G4_3	17	G4	FCHSD2	629	-0.974629	B cell	DEG_Pattern3	Hub		SRR11235708	5	G1	SP140	97.3769	0.551856	B cell	DEG_Pattern3	Hub
G4_4	17	G4	FCHSD2	765	-0.582712	B cell	DEG_Pattern3	Hub		SRR11235719	5	G1	SP140	59.2941	-0.740827	B cell	DEG_Pattern3	Hub
G4_5	18	G4	FCHSD2	678	-0.833424	B cell	DEG_Pattern3	Hub		SRR11235763	5	G1	SP140	111.222	1.02183	B cell	DEG_Pattern3	Hub
G4_6	18	G4	FCHSD2	492	-1.36943	B cell	DEG_Pattern3	Hub		SRR11235774	5	G1	SP140	87.7132	0.22383	B cell	DEG_Pattern3	Hub
G1_1	3	G1	CD19	2074	0.783528	B cell	DEG_Pattern6	Hub		SRR11235775	5	G1	SP140	92.171	0.375146	B cell	DEG_Pattern3	Hub
G1_2	3	G1	CD19	2047	0.74996	B cell	DEG_Pattern6	Hub		SRR11235777	5	G1	SP140	89.1743	0.273428	B cell	DEG_Pattern3	Hub
G1_3	4	G1	CD19	2204	0.945155	B cell	DEG_Pattern6	Hub		SRR11235787	5	G1	SP140	93.8942	0.433639	B cell	DEG_Pattern3	Hub
G1_4	4	G1	CD19	1549	0.130804	B cell	DEG_Pattern6	Hub		SRR11235730	7	G2	SP140	65.1561	-0.541847	B cell	DEG_Pattern3	Hub
G1_5	5	G1	CD19	2405	1.19506	B cell	DEG_Pattern6	Hub		SRR11235739	7	G2	SP140	100.708	0.664923	B cell	DEG_Pattern3	Hub
G1_6	5	G1	CD19	4283	3.52994	B cell	DEG_Pattern6	Hub		SRR11235729	8	G2	SP140	58.9873	-0.751241	B cell	DEG_Pattern3	Hub
G2_1	7	G2	CD19	1025	-0.520677	B cell	DEG_Pattern6	Hub		SRR11235733	8	G2	SP140	83.804	0.0911386	B cell	DEG_Pattern3	Hub
G2_2	7	G2	CD19	1918	0.589576	B cell	DEG_Pattern6	Hub		SRR11235736	8	G2	SP140	92.5699	0.388685	B cell	DEG_Pattern3	Hub
G2_3	8	G2	CD19	930	-0.638789	B cell	DEG_Pattern6	Hub		SRR11235770	9	G2	SP140	49.4811	-1.07392	B cell	DEG_Pattern3	Hub
G2_4	8	G2	CD19	1831	0.48141	B cell	DEG_Pattern6	Hub		SRR11235784	9	G2	SP140	59.0809	-0.748064	B cell	DEG_Pattern3	Hub
G2_5	9	G2	CD19	936	-0.63133	B cell	DEG_Pattern6	Hub		SRR11235780	10	G2	SP140	53.1423	-0.949641	B cell	DEG_Pattern3	Hub
G2_6	9	G2	CD19	734	-0.882473	B cell	DEG_Pattern6	Hub		SRR11235792	10	G2	SP140	65.9118	-0.516195	B cell	DEG_Pattern3	Hub
G3_1	12	G3	CD19	1659	0.267565	B cell	DEG_Pattern6	Hub		SRR11235732	15	G3	SP140	60.7494	-0.691428	B cell	DEG_Pattern3	Hub
G3_2	12	G3	CD19	1354	-0.111637	B cell	DEG_Pattern6	Hub		SRR11235786	16	G3	SP140	86.6809	0.18879	B cell	DEG_Pattern3	Hub
G3_3	13	G3	CD19	1272	-0.213586	B cell	DEG_Pattern6	Hub		SRR11235673	17	G3	SP140	45.8177	-1.19827	B cell	DEG_Pattern3	Hub
G3_4	13	G3	CD19	1443	-0.000984267	B cell	DEG_Pattern6	Hub		SRR11235781	17	G3	SP140	35.4385	-1.55058	B cell	DEG_Pattern3	Hub
G3_5	14	G3	CD19	1319	-0.155152	B cell	DEG_Pattern6	Hub		SRR11235778	21	G4	SP140	36.3751	-1.51879	B cell	DEG_Pattern3	Hub
G3_6	14	G3	CD19	1372	-0.0892575	B cell	DEG_Pattern6	Hub		SRR11235790	22	G4	SP140	46.5299	-1.17409	B cell	DEG_Pattern3	Hub
G4_1	16	G4	CD19	520	-1.14854	B cell	DEG_Pattern6	Hub		SRR11235653	4	G1	LEF1	92.2597	-1.11541	Helper T cell	DEG_Pattern3	Hub
G4_2	16	G4	CD19	656	-0.979449	B cell	DEG_Pattern6	Hub		SRR11235768	4	G1	LEF1	220.682	0.982933	Helper T cell	DEG_Pattern3	Hub
G4_3	17	G4	CD19	545	-1.11745	B cell	DEG_Pattern6	Hub		SRR11235785	4	G1	LEF1	134.409	-0.426715	Helper T cell	DEG_Pattern3	Hub
G4_4	17	G4	CD19	1058	-0.479649	B cell	DEG_Pattern6	Hub		SRR11235788	4	G1	LEF1	204.236	0.714206	Helper T cell	DEG_Pattern3	Hub
G4_5	18	G4	CD19	493	-1.1821	B cell	DEG_Pattern6	Hub		SRR11235642	5	G1	LEF1	95.0456	-1.06989	Helper T cell	DEG_Pattern3	Hub
G4_6	18	G4	CD19	1024	-0.521921	B cell	DEG_Pattern6	Hub		SRR11235664	5	G1	LEF1	259.486	1.61697	Helper T cell	DEG_Pattern3	Hub
G1_1	3	G1	CD79A	3254	1.00219	B cell	DEG_Pattern6	Hub		SRR11235706	5	G1	LEF1	180.888	0.332713	Helper T cell	DEG_Pattern3	Hub
G1_2	3	G1	CD79A	2922	0.738808	B cell	DEG_Pattern6	Hub		SRR11235707	5	G1	LEF1	389.073	3.73433	Helper T cell	DEG_Pattern3	Hub
G1_3	4	G1	CD79A	3416	1.13071	B cell	DEG_Pattern6	Hub		SRR11235708	5	G1	LEF1	164.19	0.0598913	Helper T cell	DEG_Pattern3	Hub
G1_4	4	G1	CD79A	2869	0.696763	B cell	DEG_Pattern6	Hub		SRR11235719	5	G1	LEF1	120	-0.66215	Helper T cell	DEG_Pattern3	Hub
G1_5	5	G1	CD79A	4421	1.92799	B cell	DEG_Pattern6	Hub		SRR11235763	5	G1	LEF1	233.127	1.18628	Helper T cell	DEG_Pattern3	Hub
G1_6	5	G1	CD79A	5947	3.13859	B cell	DEG_Pattern6	Hub		SRR11235774	5	G1	LEF1	191.821	0.511364	Helper T cell	DEG_Pattern3	Hub
G2_1	7	G2	CD79A	1429	-0.445612	B cell	DEG_Pattern6	Hub		SRR11235775	5	G1	LEF1	136.801	-0.387629	Helper T cell	DEG_Pattern3	Hub
G2_2	7	G2	CD79A	2303	0.247746	B cell	DEG_Pattern6	Hub		SRR11235777	5	G1	LEF1	207.736	0.771394	Helper T cell	DEG_Pattern3	Hub
G2_3	8	G2	CD79A	1284	-0.560643	B cell	DEG_Pattern6	Hub		SRR11235787	5	G1	LEF1	149.669	-0.177378	Helper T cell	DEG_Pattern3	Hub
G2_4	8	G2	CD79A	2189	0.157308	B cell	DEG_Pattern6	Hub		SRR11235730	7	G2	LEF1	179.619	0.311994	Helper T cell	DEG_Pattern3	Hub
G2_5	9	G2	CD79A	1162	-0.657427	B cell	DEG_Pattern6	Hub		SRR11235739	7	G2	LEF1	133.92	-0.434704	Helper T cell	DEG_Pattern3	Hub
G2_6	9	G2	CD79A	1024	-0.766905	B cell	DEG_Pattern6	Hub		SRR11235729	8	G2	LEF1	142.957	-0.287041	Helper T cell	DEG_Pattern3	Hub
G3_1	12	G3	CD79A	2292	0.239019	B cell	DEG_Pattern6	Hub		SRR11235733	8	G2	LEF1	121.516	-0.637381	Helper T cell	DEG_Pattern3	Hub
G3_2	12	G3	CD79A	1486	-0.400393	B cell	DEG_Pattern6	Hub		SRR11235736	8	G2	LEF1	190.75	0.49386	Helper T cell	DEG_Pattern3	Hub
G3_3	13	G3	CD79A	1540	-0.357554	B cell	DEG_Pattern6	Hub		SRR11235770	9	G2	LEF1	147.726	-0.209123	Helper T cell	DEG_Pattern3	Hub
G3_4	13	G3	CD79A	1777	-0.169538	B cell	DEG_Pattern6	Hub		SRR11235784	9	G2	LEF1	83.605	-1.25682	Helper T cell	DEG_Pattern3	Hub
G3_5	14	G3	CD79A	1611	-0.301229	B cell	DEG_Pattern6	Hub		SRR11235780	10	G2	LEF1	85.5682	-1.22474	Helper T cell	DEG_Pattern3	Hub
G3_6	14	G3	CD79A	1145	-0.670914	B cell	DEG_Pattern6	Hub		SRR11235792	10	G2	LEF1	161.274	0.0122332	Helper T cell	DEG_Pattern3	Hub
G4_1	16	G4	CD79A	687	-1.03425	B cell	DEG_Pattern6	Hub		SRR11235732	15	G3	LEF1	168.848	0.135988	Helper T cell	DEG_Pattern3	Hub
G4_2	16	G4	CD79A	709	-1.0168	B cell	DEG_Pattern6	Hub		SRR11235786	16	G3	LEF1	97.516	-1.02952	Helper T cell	DEG_Pattern3	Hub
G4_3	17	G4	CD79A	716	-1.01125	B cell	DEG_Pattern6	Hub		SRR11235673	17	G3	LEF1	149.889	-0.173776	Helper T cell	DEG_Pattern3	Hub
G4_4	17	G4	CD79A	1234	-0.600309	B cell	DEG_Pattern6	Hub		SRR11235781	17	G3	LEF1	137.324	-0.379086	Helper T cell	DEG_Pattern3	Hub
G4_5	18	G4	CD79A	717	-1.01045	B cell	DEG_Pattern6	Hub		SRR11235778	21	G4	LEF1	110.38	-0.81934	Helper T cell	DEG_Pattern3	Hub
G4_6	18	G4	CD79A	1643	-0.275843	B cell	DEG_Pattern6	Hub		SRR11235790	22	G4	LEF1	125.428	-0.573451	Helper T cell	DEG_Pattern3	Hub
G1_1	3	G1	CD79B	4988	1.04377	B cell	DEG_Pattern6	Hub		SRR11235653	4	G1	IL7R	973.852	0.324029	Helper T cell	DEG_Pattern3	Hub
G1_2	3	G1	CD79B	4702	0.88951	B cell	DEG_Pattern6	Hub		SRR11235768	4	G1	IL7R	1352.2	2.15839	Helper T cell	DEG_Pattern3	Hub
G1_3	4	G1	CD79B	4859	0.974193	B cell	DEG_Pattern6	Hub		SRR11235785	4	G1	IL7R	844.089	-0.305118	Helper T cell	DEG_Pattern3	Hub
G1_4	4	G1	CD79B	4203	0.620358	B cell	DEG_Pattern6	Hub		SRR11235788	4	G1	IL7R	974.047	0.324972	Helper T cell	DEG_Pattern3	Hub
G1_5	5	G1	CD79B	6640	1.93483	B cell	DEG_Pattern6	Hub		SRR11235642	5	G1	IL7R	633.087	-1.32814	Helper T cell	DEG_Pattern3	Hub
G1_6	5	G1	CD79B	8818	3.10961	B cell	DEG_Pattern6	Hub		SRR11235664	5	G1	IL7R	1144.33	1.15056	Helper T cell	DEG_Pattern3	Hub
G2_1	7	G2	CD79B	2369	-0.368871	B cell	DEG_Pattern6	Hub		SRR11235706	5	G1	IL7R	1155.17	1.20311	Helper T cell	DEG_Pattern3	Hub
G2_2	7	G2	CD79B	3366	0.168894	B cell	DEG_Pattern6	Hub		SRR11235707	5	G1	IL7R	1225.64	1.54478	Helper T cell	DEG_Pattern3	Hub
G2_3	8	G2	CD79B	2248	-0.434136	B cell	DEG_Pattern6	Hub		SRR11235708	5	G1	IL7R	811.711	-0.462096	Helper T cell	DEG_Pattern3	Hub
G2_4	8	G2	CD79B	3273	0.118732	B cell	DEG_Pattern6	Hub		SRR11235719	5	G1	IL7R	667.764	-1.16001	Helper T cell	DEG_Pattern3	Hub
G2_5	9	G2	CD79B	2438	-0.331653	B cell	DEG_Pattern6	Hub		SRR11235763	5	G1	IL7R	848.935	-0.281621	Helper T cell	DEG_Pattern3	Hub
G2_6	9	G2	CD79B	1297	-0.947089	B cell	DEG_Pattern6	Hub		SRR11235774	5	G1	IL7R	1137.81	1.11897	Helper T cell	DEG_Pattern3	Hub
G3_1	12	G3	CD79B	3900	0.456925	B cell	DEG_Pattern6	Hub		SRR11235775	5	G1	IL7R	783.938	-0.59675	Helper T cell	DEG_Pattern3	Hub
G3_2	12	G3	CD79B	2361	-0.373186	B cell	DEG_Pattern6	Hub		SRR11235777	5	G1	IL7R	522.886	-1.86244	Helper T cell	DEG_Pattern3	Hub
G3_3	13	G3	CD79B	2107	-0.510189	B cell	DEG_Pattern6	Hub		SRR11235787	5	G1	IL7R	929.312	0.108079	Helper T cell	DEG_Pattern3	Hub
G3_4	13	G3	CD79B	2831	-0.119676	B cell	DEG_Pattern6	Hub		SRR11235730	7	G2	IL7R	1211.55	1.47649	Helper T cell	DEG_Pattern3	Hub
G3_5	14	G3	CD79B	2450	-0.32518	B cell	DEG_Pattern6	Hub		SRR11235739	7	G2	IL7R	836.733	-0.340783	Helper T cell	DEG_Pattern3	Hub
G3_6	14	G3	CD79B	2103	-0.512346	B cell	DEG_Pattern6	Hub		SRR11235729	8	G2	IL7R	647.472	-1.2584	Helper T cell	DEG_Pattern3	Hub
G4_1	16	G4	CD79B	1194	-1.00265	B cell	DEG_Pattern6	Hub		SRR11235733	8	G2	IL7R	754.236	-0.740758	Helper T cell	DEG_Pattern3	Hub
G4_2	16	G4	CD79B	999	-1.10783	B cell	DEG_Pattern6	Hub		SRR11235736	8	G2	IL7R	960.763	0.260566	Helper T cell	DEG_Pattern3	Hub
G4_3	17	G4	CD79B	1229	-0.983767	B cell	DEG_Pattern6	Hub		SRR11235770	9	G2	IL7R	858.389	-0.235784	Helper T cell	DEG_Pattern3	Hub
G4_4	17	G4	CD79B	1943	-0.598648	B cell	DEG_Pattern6	Hub		SRR11235784	9	G2	IL7R	609.759	-1.44124	Helper T cell	DEG_Pattern3	Hub
G4_5	18	G4	CD79B	1508	-0.833279	B cell	DEG_Pattern6	Hub		SRR11235780	10	G2	IL7R	965.569	0.28387	Helper T cell	DEG_Pattern3	Hub
G4_6	18	G4	CD79B	1443	-0.868339	B cell	DEG_Pattern6	Hub		SRR11235792	10	G2	IL7R	1206.05	1.44979	Helper T cell	DEG_Pattern3	Hub
G1_1	3	G1	SWAP70	2000	0.137595	B cell	DEG_Pattern6	Hub		SRR11235732	15	G3	IL7R	872.826	-0.16579	Helper T cell	DEG_Pattern3	Hub
G1_2	3	G1	SWAP70	2545	1.11466	B cell	DEG_Pattern6	Hub		SRR11235786	16	G3	IL7R	795.606	-0.540179	Helper T cell	DEG_Pattern3	Hub
G1_3	4	G1	SWAP70	1964	0.0730556	B cell	DEG_Pattern6	Hub		SRR11235673	17	G3	IL7R	1085.23	0.864009	Helper T cell	DEG_Pattern3	Hub
G1_4	4	G1	SWAP70	2203	0.501529	B cell	DEG_Pattern6	Hub		SRR11235781	17	G3	IL7R	750.852	-0.757165	Helper T cell	DEG_Pattern3	Hub
G1_5	5	G1	SWAP70	2584	1.18458	B cell	DEG_Pattern6	Hub		SRR11235778	21	G4	IL7R	940.735	0.163464	Helper T cell	DEG_Pattern3	Hub
G1_6	5	G1	SWAP70	3767	3.30543	B cell	DEG_Pattern6	Hub		SRR11235790	22	G4	IL7R	710.087	-0.954811	Helper T cell	DEG_Pattern3	Hub
G2_1	7	G2	SWAP70	1699	-0.40203	B cell	DEG_Pattern6	Hub		SRR11235653	4	G1	FCHSD2	48.3265	-0.615611	B cell	DEG_Pattern3	Hub
G2_2	7	G2	SWAP70	2058	0.241576	B cell	DEG_Pattern6	Hub		SRR11235768	4	G1	FCHSD2	100.01	2.0698	B cell	DEG_Pattern3	Hub
G2_3	8	G2	SWAP70	1440	-0.866359	B cell	DEG_Pattern6	Hub		SRR11235785	4	G1	FCHSD2	64.5163	0.225599	B cell	DEG_Pattern3	Hub
G2_4	8	G2	SWAP70	2039	0.207514	B cell	DEG_Pattern6	Hub		SRR11235788	4	G1	FCHSD2	47.1313	-0.677713	B cell	DEG_Pattern3	Hub
G2_5	9	G2	SWAP70	2151	0.408305	B cell	DEG_Pattern6	Hub		SRR11235642	5	G1	FCHSD2	76.0365	0.824179	B cell	DEG_Pattern3	Hub
G2_6	9	G2	SWAP70	1697	-0.405615	B cell	DEG_Pattern6	Hub		SRR11235664	5	G1	FCHSD2	90.5686	1.57926	B cell	DEG_Pattern3	Hub
G3_1	12	G3	SWAP70	1723	-0.359003	B cell	DEG_Pattern6	Hub		SRR11235706	5	G1	FCHSD2	79.6184	1.01029	B cell	DEG_Pattern3	Hub
G3_2	12	G3	SWAP70	2108	0.331215	B cell	DEG_Pattern6	Hub		SRR11235707	5	G1	FCHSD2	93.6862	1.74124	B cell	DEG_Pattern3	Hub
G3_3	13	G3	SWAP70	2279	0.63778	B cell	DEG_Pattern6	Hub		SRR11235708	5	G1	FCHSD2	82.4505	1.15745	B cell	DEG_Pattern3	Hub
G3_4	13	G3	SWAP70	2189	0.47643	B cell	DEG_Pattern6	Hub		SRR11235719	5	G1	FCHSD2	50.8235	-0.48587	B cell	DEG_Pattern3	Hub
G3_5	14	G3	SWAP70	2177	0.454917	B cell	DEG_Pattern6	Hub		SRR11235763	5	G1	FCHSD2	105.567	2.35856	B cell	DEG_Pattern3	Hub
G3_6	14	G3	SWAP70	1331	-1.06177	B cell	DEG_Pattern6	Hub		SRR11235774	5	G1	FCHSD2	44.2665	-0.826568	B cell	DEG_Pattern3	Hub
G4_1	16	G4	SWAP70	1503	-0.753414	B cell	DEG_Pattern6	Hub		SRR11235775	5	G1	FCHSD2	58.2133	-0.101903	B cell	DEG_Pattern3	Hub
G4_2	16	G4	SWAP70	1517	-0.728315	B cell	DEG_Pattern6	Hub		SRR11235777	5	G1	FCHSD2	42.5605	-0.915209	B cell	DEG_Pattern3	Hub
G4_3	17	G4	SWAP70	1333	-1.05819	B cell	DEG_Pattern6	Hub		SRR11235787	5	G1	FCHSD2	67.8125	0.396865	B cell	DEG_Pattern3	Hub
G4_4	17	G4	SWAP70	1584	-0.608199	B cell	DEG_Pattern6	Hub		SRR11235730	7	G2	FCHSD2	54.5902	-0.290153	B cell	DEG_Pattern3	Hub
G4_5	18	G4	SWAP70	1159	-1.37013	B cell	DEG_Pattern6	Hub		SRR11235739	7	G2	FCHSD2	50.3539	-0.510267	B cell	DEG_Pattern3	Hub
G4_6	18	G4	SWAP70	1108	-1.46156	B cell	DEG_Pattern6	Hub		SRR11235729	8	G2	FCHSD2	61.0692	0.0464874	B cell	DEG_Pattern3	Hub
G1_1	3	G1	FCRL1	3595	1.5235	B cell	DEG_Pattern6	Hub		SRR11235733	8	G2	FCHSD2	48.8857	-0.586556	B cell	DEG_Pattern3	Hub
G1_2	3	G1	FCRL1	2632	0.708051	B cell	DEG_Pattern6	Hub		SRR11235736	8	G2	FCHSD2	75.739	0.808719	B cell	DEG_Pattern3	Hub
G1_3	4	G1	FCRL1	3788	1.68693	B cell	DEG_Pattern6	Hub		SRR11235770	9	G2	FCHSD2	53.0666	-0.369317	B cell	DEG_Pattern3	Hub
G1_4	4	G1	FCRL1	1983	0.158489	B cell	DEG_Pattern6	Hub		SRR11235784	9	G2	FCHSD2	41.2451	-0.983554	B cell	DEG_Pattern3	Hub
G1_5	5	G1	FCRL1	5307	2.97319	B cell	DEG_Pattern6	Hub		SRR11235780	10	G2	FCHSD2	65.7524	0.289824	B cell	DEG_Pattern3	Hub
G1_6	5	G1	FCRL1	3401	1.35923	B cell	DEG_Pattern6	Hub		SRR11235792	10	G2	FCHSD2	44.8761	-0.794891	B cell	DEG_Pattern3	Hub
G2_1	7	G2	FCRL1	1419	-0.319096	B cell	DEG_Pattern6	Hub		SRR11235732	15	G3	FCHSD2	53.6024	-0.34148	B cell	DEG_Pattern3	Hub
G2_2	7	G2	FCRL1	1591	-0.173449	B cell	DEG_Pattern6	Hub		SRR11235786	16	G3	FCHSD2	43.3404	-0.874683	B cell	DEG_Pattern3	Hub
G2_3	8	G2	FCRL1	1615	-0.153126	B cell	DEG_Pattern6	Hub		SRR11235673	17	G3	FCHSD2	50.3995	-0.507901	B cell	DEG_Pattern3	Hub
G2_4	8	G2	FCRL1	866	-0.787367	B cell	DEG_Pattern6	Hub		SRR11235781	17	G3	FCHSD2	37.6534	-1.17018	B cell	DEG_Pattern3	Hub
G2_5	9	G2	FCRL1	2442	0.547163	B cell	DEG_Pattern6	Hub		SRR11235778	21	G4	FCHSD2	32.6122	-1.43212	B cell	DEG_Pattern3	Hub
G2_6	9	G2	FCRL1	896	-0.761963	B cell	DEG_Pattern6	Hub		SRR11235790	22	G4	FCHSD2	40.4608	-1.02431	B cell	DEG_Pattern3	Hub
G3_1	12	G3	FCRL1	1055	-0.627325	B cell	DEG_Pattern6	Hub		SRR11235653	4	G1	CD19	256.277	0.5232	B cell	DEG_Pattern6	Hub
G3_2	12	G3	FCRL1	2283	0.412524	B cell	DEG_Pattern6	Hub		SRR11235768	4	G1	CD19	223.162	0.174197	B cell	DEG_Pattern6	Hub
G3_3	13	G3	FCRL1	1492	-0.257281	B cell	DEG_Pattern6	Hub		SRR11235785	4	G1	CD19	260.753	0.570378	B cell	DEG_Pattern6	Hub
G3_4	13	G3	FCRL1	1751	-0.0379641	B cell	DEG_Pattern6	Hub		SRR11235788	4	G1	CD19	522.372	3.3276	B cell	DEG_Pattern6	Hub
G3_5	14	G3	FCRL1	944	-0.721318	B cell	DEG_Pattern6	Hub		SRR11235642	5	G1	CD19	254.557	0.505073	B cell	DEG_Pattern6	Hub
G3_6	14	G3	FCRL1	1414	-0.32333	B cell	DEG_Pattern6	Hub		SRR11235664	5	G1	CD19	268.112	0.64793	B cell	DEG_Pattern6	Hub
G4_1	16	G4	FCRL1	632	-0.985514	B cell	DEG_Pattern6	Hub		SRR11235706	5	G1	CD19	210.221	0.0378085	B cell	DEG_Pattern6	Hub
G4_2	16	G4	FCRL1	795	-0.847488	B cell	DEG_Pattern6	Hub		SRR11235707	5	G1	CD19	319.635	1.19094	B cell	DEG_Pattern6	Hub
G4_3	17	G4	FCRL1	674	-0.949949	B cell	DEG_Pattern6	Hub		SRR11235708	5	G1	CD19	308.479	1.07336	B cell	DEG_Pattern6	Hub
G4_4	17	G4	FCRL1	1224	-0.484218	B cell	DEG_Pattern6	Hub		SRR11235719	5	G1	CD19	159.529	-0.496431	B cell	DEG_Pattern6	Hub
G4_5	18	G4	FCRL1	635	-0.982973	B cell	DEG_Pattern6	Hub		SRR11235763	5	G1	CD19	265.803	0.623593	B cell	DEG_Pattern6	Hub
G4_6	18	G4	FCRL1	666	-0.956723	B cell	DEG_Pattern6	Hub		SRR11235774	5	G1	CD19	97.96	-1.14531	B cell	DEG_Pattern6	Hub
G1_1	3	G1	FCRLA	1352	0.864917	B cell	DEG_Pattern6	Hub		SRR11235775	5	G1	CD19	150.384	-0.592812	B cell	DEG_Pattern6	Hub
G1_2	3	G1	FCRLA	1277	0.728184	B cell	DEG_Pattern6	Hub		SRR11235777	5	G1	CD19	356.697	1.58154	B cell	DEG_Pattern6	Hub
G1_3	4	G1	FCRLA	1343	0.848509	B cell	DEG_Pattern6	Hub		SRR11235787	5	G1	CD19	267.639	0.642941	B cell	DEG_Pattern6	Hub
G1_4	4	G1	FCRLA	1137	0.472947	B cell	DEG_Pattern6	Hub		SRR11235730	7	G2	CD19	196.349	-0.108389	B cell	DEG_Pattern6	Hub
G1_5	5	G1	FCRLA	2014	2.07182	B cell	DEG_Pattern6	Hub		SRR11235739	7	G2	CD19	186.417	-0.213062	B cell	DEG_Pattern6	Hub
G1_6	5	G1	FCRLA	2664	3.25685	B cell	DEG_Pattern6	Hub		SRR11235729	8	G2	CD19	129.772	-0.810046	B cell	DEG_Pattern6	Hub
G2_1	7	G2	FCRLA	703	-0.318286	B cell	DEG_Pattern6	Hub		SRR11235733	8	G2	CD19	182.972	-0.249365	B cell	DEG_Pattern6	Hub
G2_2	7	G2	FCRLA	1056	0.325275	B cell	DEG_Pattern6	Hub		SRR11235736	8	G2	CD19	179.529	-0.285649	B cell	DEG_Pattern6	Hub
G2_3	8	G2	FCRLA	535	-0.62457	B cell	DEG_Pattern6	Hub		SRR11235770	9	G2	CD19	158.483	-0.50746	B cell	DEG_Pattern6	Hub
G2_4	8	G2	FCRLA	806	-0.130505	B cell	DEG_Pattern6	Hub		SRR11235784	9	G2	CD19	169.439	-0.391988	B cell	DEG_Pattern6	Hub
G2_5	9	G2	FCRLA	689	-0.34381	B cell	DEG_Pattern6	Hub		SRR11235780	10	G2	CD19	204.463	-0.0228725	B cell	DEG_Pattern6	Hub
G2_6	9	G2	FCRLA	446	-0.786827	B cell	DEG_Pattern6	Hub		SRR11235792	10	G2	CD19	148.652	-0.611067	B cell	DEG_Pattern6	Hub
G3_1	12	G3	FCRLA	868	-0.0174715	B cell	DEG_Pattern6	Hub		SRR11235732	15	G3	CD19	246.571	0.420908	B cell	DEG_Pattern6	Hub
G3_2	12	G3	FCRLA	761	-0.212545	B cell	DEG_Pattern6	Hub		SRR11235786	16	G3	CD19	157.883	-0.513782	B cell	DEG_Pattern6	Hub
G3_3	13	G3	FCRLA	616	-0.476897	B cell	DEG_Pattern6	Hub		SRR11235673	17	G3	CD19	87.0536	-1.26026	B cell	DEG_Pattern6	Hub
G3_4	13	G3	FCRLA	973	0.173956	B cell	DEG_Pattern6	Hub		SRR11235781	17	G3	CD19	126.25	-0.84717	B cell	DEG_Pattern6	Hub
G3_5	14	G3	FCRLA	660	-0.39668	B cell	DEG_Pattern6	Hub		SRR11235778	21	G4	CD19	75.2588	-1.38456	B cell	DEG_Pattern6	Hub
G3_6	14	G3	FCRLA	862	-0.0284102	B cell	DEG_Pattern6	Hub		SRR11235790	22	G4	CD19	28.3226	-1.87923	B cell	DEG_Pattern6	Hub
G4_1	16	G4	FCRLA	339	-0.981901	B cell	DEG_Pattern6	Hub		SRR11235653	4	G1	CD79A	584.311	-0.185426	B cell	DEG_Pattern6	Hub
G4_2	16	G4	FCRLA	336	-0.98737	B cell	DEG_Pattern6	Hub		SRR11235768	4	G1	CD79A	822.393	0.490444	B cell	DEG_Pattern6	Hub
G4_3	17	G4	FCRLA	383	-0.901684	B cell	DEG_Pattern6	Hub		SRR11235785	4	G1	CD79A	834.68	0.525326	B cell	DEG_Pattern6	Hub
G4_4	17	G4	FCRLA	599	-0.50789	B cell	DEG_Pattern6	Hub		SRR11235788	4	G1	CD79A	1852.52	3.4148	B cell	DEG_Pattern6	Hub
G4_5	18	G4	FCRLA	324	-1.00925	B cell	DEG_Pattern6	Hub		SRR11235642	5	G1	CD79A	811.607	0.459826	B cell	DEG_Pattern6	Hub
G4_6	18	G4	FCRLA	319	-1.01836	B cell	DEG_Pattern6	Hub		SRR11235664	5	G1	CD79A	925.813	0.784036	B cell	DEG_Pattern6	Hub
G1_1	3	G1	CD22	2619	0.947924	B cell	DEG_Pattern6	Hub		SRR11235706	5	G1	CD79A	707.487	0.164247	B cell	DEG_Pattern6	Hub
G1_2	3	G1	CD22	2467	0.784005	B cell	DEG_Pattern6	Hub		SRR11235707	5	G1	CD79A	934.658	0.809146	B cell	DEG_Pattern6	Hub
G1_3	4	G1	CD22	2678	1.01155	B cell	DEG_Pattern6	Hub		SRR11235708	5	G1	CD79A	772.618	0.349144	B cell	DEG_Pattern6	Hub
G1_4	4	G1	CD22	1647	-0.100292	B cell	DEG_Pattern6	Hub		SRR11235719	5	G1	CD79A	604.235	-0.128867	B cell	DEG_Pattern6	Hub
G1_5	5	G1	CD22	4156	2.60544	B cell	DEG_Pattern6	Hub		SRR11235763	5	G1	CD79A	689.328	0.112697	B cell	DEG_Pattern6	Hub
G1_6	5	G1	CD22	3962	2.39623	B cell	DEG_Pattern6	Hub		SRR11235774	5	G1	CD79A	286.912	-1.02969	B cell	DEG_Pattern6	Hub
G2_1	7	G2	CD22	1264	-0.513324	B cell	DEG_Pattern6	Hub		SRR11235775	5	G1	CD79A	422.046	-0.646068	B cell	DEG_Pattern6	Hub
G2_2	7	G2	CD22	1925	0.199506	B cell	DEG_Pattern6	Hub		SRR11235777	5	G1	CD79A	1659.86	2.86786	B cell	DEG_Pattern6	Hub
G2_3	8	G2	CD22	1155	-0.630871	B cell	DEG_Pattern6	Hub		SRR11235787	5	G1	CD79A	587.842	-0.175404	B cell	DEG_Pattern6	Hub
G2_4	8	G2	CD22	1909	0.182252	B cell	DEG_Pattern6	Hub		SRR11235730	7	G2	CD79A	449.049	-0.569413	B cell	DEG_Pattern6	Hub
G2_5	9	G2	CD22	1326	-0.446463	B cell	DEG_Pattern6	Hub		SRR11235739	7	G2	CD79A	474.613	-0.496841	B cell	DEG_Pattern6	Hub
G2_6	9	G2	CD22	799	-1.01479	B cell	DEG_Pattern6	Hub		SRR11235729	8	G2	CD79A	463.57	-0.528188	B cell	DEG_Pattern6	Hub
G3_1	12	G3	CD22	1800	0.0647047	B cell	DEG_Pattern6	Hub		SRR11235733	8	G2	CD79A	776.584	0.360402	B cell	DEG_Pattern6	Hub
G3_2	12	G3	CD22	2167	0.460482	B cell	DEG_Pattern6	Hub		SRR11235736	8	G2	CD79A	552.614	-0.275409	B cell	DEG_Pattern6	Hub
G3_3	13	G3	CD22	1490	-0.269603	B cell	DEG_Pattern6	Hub		SRR11235770	9	G2	CD79A	588.753	-0.172817	B cell	DEG_Pattern6	Hub
G3_4	13	G3	CD22	2228	0.526265	B cell	DEG_Pattern6	Hub		SRR11235784	9	G2	CD79A	391.271	-0.733433	B cell	DEG_Pattern6	Hub
G3_5	14	G3	CD22	1317	-0.456168	B cell	DEG_Pattern6	Hub		SRR11235780	10	G2	CD79A	640.41	-0.0261714	B cell	DEG_Pattern6	Hub
G3_6	14	G3	CD22	1961	0.238329	B cell	DEG_Pattern6	Hub		SRR11235792	10	G2	CD79A	420.713	-0.649851	B cell	DEG_Pattern6	Hub
G4_1	16	G4	CD22	786	-1.02881	B cell	DEG_Pattern6	Hub		SRR11235732	15	G3	CD79A	564.612	-0.24135	B cell	DEG_Pattern6	Hub
G4_2	16	G4	CD22	644	-1.18194	B cell	DEG_Pattern6	Hub		SRR11235786	16	G3	CD79A	377.681	-0.772013	B cell	DEG_Pattern6	Hub
G4_3	17	G4	CD22	790	-1.02449	B cell	DEG_Pattern6	Hub		SRR11235673	17	G3	CD79A	369.16	-0.796203	B cell	DEG_Pattern6	Hub
G4_4	17	G4	CD22	1118	-0.670772	B cell	DEG_Pattern6	Hub		SRR11235781	17	G3	CD79A	442.981	-0.586639	B cell	DEG_Pattern6	Hub
G4_5	18	G4	CD22	849	-0.960865	B cell	DEG_Pattern6	Hub		SRR11235778	21	G4	CD79A	272.186	-1.07149	B cell	DEG_Pattern6	Hub
G4_6	18	G4	CD22	703	-1.11831	B cell	DEG_Pattern6	Hub		SRR11235790	22	G4	CD79A	208.373	-1.25265	B cell	DEG_Pattern6	Hub
G1_1	3	G1	PAX5	2159	1.20872	B cell	DEG_Pattern6	Hub		SRR11235653	4	G1	CD79B	494.981	0.186584	B cell	DEG_Pattern6	Hub
G1_2	3	G1	PAX5	1871	0.868933	B cell	DEG_Pattern6	Hub		SRR11235768	4	G1	CD79B	433.099	-0.0531306	B cell	DEG_Pattern6	Hub
G1_3	4	G1	PAX5	2061	1.0931	B cell	DEG_Pattern6	Hub		SRR11235785	4	G1	CD79B	592.744	0.565296	B cell	DEG_Pattern6	Hub
G1_4	4	G1	PAX5	1424	0.341556	B cell	DEG_Pattern6	Hub		SRR11235788	4	G1	CD79B	1400.85	3.6957	B cell	DEG_Pattern6	Hub
G1_5	5	G1	PAX5	3841	3.19317	B cell	DEG_Pattern6	Hub		SRR11235642	5	G1	CD79B	602.507	0.603116	B cell	DEG_Pattern6	Hub
G1_6	5	G1	PAX5	2904	2.08768	B cell	DEG_Pattern6	Hub		SRR11235664	5	G1	CD79B	506.034	0.229404	B cell	DEG_Pattern6	Hub
G2_1	7	G2	PAX5	744	-0.460718	B cell	DEG_Pattern6	Hub		SRR11235706	5	G1	CD79B	561.52	0.444341	B cell	DEG_Pattern6	Hub
G2_2	7	G2	PAX5	1143	0.0100284	B cell	DEG_Pattern6	Hub		SRR11235707	5	G1	CD79B	577.548	0.506432	B cell	DEG_Pattern6	Hub
G2_3	8	G2	PAX5	935	-0.235373	B cell	DEG_Pattern6	Hub		SRR11235708	5	G1	CD79B	765.511	1.23456	B cell	DEG_Pattern6	Hub
G2_4	8	G2	PAX5	796	-0.399367	B cell	DEG_Pattern6	Hub		SRR11235719	5	G1	CD79B	372.706	-0.287082	B cell	DEG_Pattern6	Hub
G2_5	9	G2	PAX5	811	-0.38167	B cell	DEG_Pattern6	Hub		SRR11235763	5	G1	CD79B	506.47	0.231093	B cell	DEG_Pattern6	Hub
G2_6	9	G2	PAX5	395	-0.872473	B cell	DEG_Pattern6	Hub		SRR11235774	5	G1	CD79B	180.345	-1.03224	B cell	DEG_Pattern6	Hub
G3_1	12	G3	PAX5	755	-0.44774	B cell	DEG_Pattern6	Hub		SRR11235775	5	G1	CD79B	402.642	-0.171116	B cell	DEG_Pattern6	Hub
G3_2	12	G3	PAX5	1060	-0.0878962	B cell	DEG_Pattern6	Hub		SRR11235777	5	G1	CD79B	1046.79	2.32415	B cell	DEG_Pattern6	Hub
G3_3	13	G3	PAX5	739	-0.466617	B cell	DEG_Pattern6	Hub		SRR11235787	5	G1	CD79B	375.176	-0.277514	B cell	DEG_Pattern6	Hub
G3_4	13	G3	PAX5	1105	-0.0348045	B cell	DEG_Pattern6	Hub		SRR11235730	7	G2	CD79B	304.649	-0.550719	B cell	DEG_Pattern6	Hub
G3_5	14	G3	PAX5	809	-0.38403	B cell	DEG_Pattern6	Hub		SRR11235739	7	G2	CD79B	316.051	-0.506547	B cell	DEG_Pattern6	Hub
G3_6	14	G3	PAX5	937	-0.233013	B cell	DEG_Pattern6	Hub		SRR11235729	8	G2	CD79B	390.01	-0.220049	B cell	DEG_Pattern6	Hub
G4_1	16	G4	PAX5	446	-0.812302	B cell	DEG_Pattern6	Hub		SRR11235733	8	G2	CD79B	331.026	-0.448539	B cell	DEG_Pattern6	Hub
G4_2	16	G4	PAX5	422	-0.840618	B cell	DEG_Pattern6	Hub		SRR11235736	8	G2	CD79B	380.097	-0.258447	B cell	DEG_Pattern6	Hub
G4_3	17	G4	PAX5	371	-0.900788	B cell	DEG_Pattern6	Hub		SRR11235770	9	G2	CD79B	409.474	-0.14465	B cell	DEG_Pattern6	Hub
G4_4	17	G4	PAX5	679	-0.537405	B cell	DEG_Pattern6	Hub		SRR11235784	9	G2	CD79B	386.812	-0.232435	B cell	DEG_Pattern6	Hub
G4_5	18	G4	PAX5	512	-0.734434	B cell	DEG_Pattern6	Hub		SRR11235780	10	G2	CD79B	461.167	0.0555994	B cell	DEG_Pattern6	Hub
G4_6	18	G4	PAX5	309	-0.973937	B cell	DEG_Pattern6	Hub		SRR11235792	10	G2	CD79B	281.878	-0.638927	B cell	DEG_Pattern6	Hub
G1_1	3	G1	CCR1	1117	-0.993059	CD14+ Monocyte	DEG_Pattern2	Not		SRR11235732	15	G3	CD79B	377.897	-0.266972	B cell	DEG_Pattern6	Hub
G1_2	3	G1	CCR1	1372	-0.822916	CD14+ Monocyte	DEG_Pattern2	Not		SRR11235786	16	G3	CD79B	301.835	-0.561618	B cell	DEG_Pattern6	Hub
G1_3	4	G1	CCR1	1547	-0.706151	CD14+ Monocyte	DEG_Pattern2	Not		SRR11235673	17	G3	CD79B	176.725	-1.04626	B cell	DEG_Pattern6	Hub
G1_4	4	G1	CCR1	2116	-0.326497	CD14+ Monocyte	DEG_Pattern2	Not		SRR11235781	17	G3	CD79B	254.714	-0.744155	B cell	DEG_Pattern6	Hub
G1_5	5	G1	CCR1	1035	-1.04777	CD14+ Monocyte	DEG_Pattern2	Not		SRR11235778	21	G4	CD79B	124.177	-1.24982	B cell	DEG_Pattern6	Hub
G1_6	5	G1	CCR1	1556	-0.700146	CD14+ Monocyte	DEG_Pattern2	Not		SRR11235790	22	G4	CD79B	89.0138	-1.38604	B cell	DEG_Pattern6	Hub
G2_1	7	G2	CCR1	2148	-0.305146	CD14+ Monocyte	DEG_Pattern2	Not		SRR11235653	4	G1	SWAP70	493.516	1.41996	B cell	DEG_Pattern6	Hub
G2_2	7	G2	CCR1	2379	-0.151016	CD14+ Monocyte	DEG_Pattern2	Not		SRR11235768	4	G1	SWAP70	361.191	0.255015	B cell	DEG_Pattern6	Hub
G2_3	8	G2	CCR1	1877	-0.485965	CD14+ Monocyte	DEG_Pattern2	Not		SRR11235785	4	G1	SWAP70	454.302	1.07473	B cell	DEG_Pattern6	Hub
G2_4	8	G2	CCR1	2968	0.241982	CD14+ Monocyte	DEG_Pattern2	Not		SRR11235788	4	G1	SWAP70	659.838	2.88421	B cell	DEG_Pattern6	Hub
G2_5	9	G2	CCR1	2065	-0.360526	CD14+ Monocyte	DEG_Pattern2	Not		SRR11235642	5	G1	SWAP70	429.772	0.858772	B cell	DEG_Pattern6	Hub
G2_6	9	G2	CCR1	4697	1.39562	CD14+ Monocyte	DEG_Pattern2	Not		SRR11235664	5	G1	SWAP70	429.842	0.859389	B cell	DEG_Pattern6	Hub
G3_1	12	G3	CCR1	2304	-0.201058	CD14+ Monocyte	DEG_Pattern2	Not		SRR11235706	5	G1	SWAP70	393.203	0.536837	B cell	DEG_Pattern6	Hub
G3_2	12	G3	CCR1	1647	-0.639428	CD14+ Monocyte	DEG_Pattern2	Not		SRR11235707	5	G1	SWAP70	395.687	0.558698	B cell	DEG_Pattern6	Hub
G3_3	13	G3	CCR1	1899	-0.471286	CD14+ Monocyte	DEG_Pattern2	Not		SRR11235708	5	G1	SWAP70	474.091	1.24894	B cell	DEG_Pattern6	Hub
G3_4	13	G3	CCR1	1274	-0.888304	CD14+ Monocyte	DEG_Pattern2	Not		SRR11235719	5	G1	SWAP70	320.47	-0.103482	B cell	DEG_Pattern6	Hub
G3_5	14	G3	CCR1	2107	-0.332502	CD14+ Monocyte	DEG_Pattern2	Not		SRR11235763	5	G1	SWAP70	498.93	1.46762	B cell	DEG_Pattern6	Hub
G3_6	14	G3	CCR1	1095	-1.00774	CD14+ Monocyte	DEG_Pattern2	Not		SRR11235774	5	G1	SWAP70	217.643	-1.00874	B cell	DEG_Pattern6	Hub
G4_1	16	G4	CCR1	3520	0.610292	CD14+ Monocyte	DEG_Pattern2	Not		SRR11235775	5	G1	SWAP70	365.773	0.295351	B cell	DEG_Pattern6	Hub
G4_2	16	G4	CCR1	6473	2.58062	CD14+ Monocyte	DEG_Pattern2	Not		SRR11235777	5	G1	SWAP70	193.549	-1.22086	B cell	DEG_Pattern6	Hub
G4_3	17	G4	CCR1	5933	2.22032	CD14+ Monocyte	DEG_Pattern2	Not		SRR11235787	5	G1	SWAP70	293.319	-0.342513	B cell	DEG_Pattern6	Hub
G4_4	17	G4	CCR1	2507	-0.0656108	CD14+ Monocyte	DEG_Pattern2	Not		SRR11235730	7	G2	SWAP70	246.536	-0.754372	B cell	DEG_Pattern6	Hub
G4_5	18	G4	CCR1	4756	1.43499	CD14+ Monocyte	DEG_Pattern2	Not		SRR11235739	7	G2	SWAP70	355.692	0.206596	B cell	DEG_Pattern6	Hub
G4_6	18	G4	CCR1	4136	1.02131	CD14+ Monocyte	DEG_Pattern2	Not		SRR11235729	8	G2	SWAP70	267.178	-0.572654	B cell	DEG_Pattern6	Hub
G1_1	3	G1	SOD2	21563	-0.880429	CD14- Monocyte	DEG_Pattern2	Not		SRR11235733	8	G2	SWAP70	328.232	-0.0351465	B cell	DEG_Pattern6	Hub
G1_2	3	G1	SOD2	18477	-0.965247	CD14- Monocyte	DEG_Pattern2	Not		SRR11235736	8	G2	SWAP70	387.11	0.483195	B cell	DEG_Pattern6	Hub
G1_3	4	G1	SOD2	21379	-0.885486	CD14- Monocyte	DEG_Pattern2	Not		SRR11235770	9	G2	SWAP70	275.373	-0.500506	B cell	DEG_Pattern6	Hub
G1_4	4	G1	SOD2	16388	-1.02266	CD14- Monocyte	DEG_Pattern2	Not		SRR11235784	9	G2	SWAP70	306.552	-0.226018	B cell	DEG_Pattern6	Hub
G1_5	5	G1	SOD2	22671	-0.849976	CD14- Monocyte	DEG_Pattern2	Not		SRR11235780	10	G2	SWAP70	308.946	-0.204937	B cell	DEG_Pattern6	Hub
G1_6	5	G1	SOD2	19627	-0.93364	CD14- Monocyte	DEG_Pattern2	Not		SRR11235792	10	G2	SWAP70	232.795	-0.87535	B cell	DEG_Pattern6	Hub
G2_1	7	G2	SOD2	20846	-0.900136	CD14- Monocyte	DEG_Pattern2	Not		SRR11235732	15	G3	SWAP70	262.652	-0.612499	B cell	DEG_Pattern6	Hub
G2_2	7	G2	SOD2	48715	-0.134161	CD14- Monocyte	DEG_Pattern2	Not		SRR11235786	16	G3	SWAP70	222.894	-0.962516	B cell	DEG_Pattern6	Hub
G2_3	8	G2	SOD2	63579	0.274373	CD14- Monocyte	DEG_Pattern2	Not		SRR11235673	17	G3	SWAP70	187.198	-1.27677	B cell	DEG_Pattern6	Hub
G2_4	8	G2	SOD2	52002	-0.0438188	CD14- Monocyte	DEG_Pattern2	Not		SRR11235781	17	G3	SWAP70	281.293	-0.448389	B cell	DEG_Pattern6	Hub
G2_5	9	G2	SOD2	31654	-0.60308	CD14- Monocyte	DEG_Pattern2	Not		SRR11235778	21	G4	SWAP70	159.298	-1.52239	B cell	DEG_Pattern6	Hub
G2_6	9	G2	SOD2	132881	2.17913	CD14- Monocyte	DEG_Pattern2	Not		SRR11235790	22	G4	SWAP70	163.866	-1.48217	B cell	DEG_Pattern6	Hub
G3_1	12	G3	SOD2	38872	-0.404694	CD14- Monocyte	DEG_Pattern2	Not		SRR11235653	4	G1	FCRL1	92.2597	-0.139805	B cell	DEG_Pattern6	Hub
G3_2	12	G3	SOD2	42963	-0.292254	CD14- Monocyte	DEG_Pattern2	Not		SRR11235768	4	G1	FCRL1	150.428	0.938996	B cell	DEG_Pattern6	Hub
G3_3	13	G3	SOD2	90525	1.01498	CD14- Monocyte	DEG_Pattern2	Not		SRR11235785	4	G1	FCRL1	87.3659	-0.230567	B cell	DEG_Pattern6	Hub
G3_4	13	G3	SOD2	54408	0.0223097	CD14- Monocyte	DEG_Pattern2	Not		SRR11235788	4	G1	FCRL1	54.9865	-0.831085	B cell	DEG_Pattern6	Hub
G3_5	14	G3	SOD2	62780	0.252413	CD14- Monocyte	DEG_Pattern2	Not		SRR11235642	5	G1	FCRL1	200.836	1.87388	B cell	DEG_Pattern6	Hub
G3_6	14	G3	SOD2	39668	-0.382817	CD14- Monocyte	DEG_Pattern2	Not		SRR11235664	5	G1	FCRL1	158.136	1.08195	B cell	DEG_Pattern6	Hub
G4_1	16	G4	SOD2	116784	1.7367	CD14- Monocyte	DEG_Pattern2	Not		SRR11235706	5	G1	FCRL1	153.65	0.998753	B cell	DEG_Pattern6	Hub
G4_2	16	G4	SOD2	142720	2.44955	CD14- Monocyte	DEG_Pattern2	Not		SRR11235707	5	G1	FCRL1	130.059	0.561225	B cell	DEG_Pattern6	Hub
G4_3	17	G4	SOD2	100292	1.28342	CD14- Monocyte	DEG_Pattern2	Not		SRR11235708	5	G1	FCRL1	181.249	1.51062	B cell	DEG_Pattern6	Hub
G4_4	17	G4	SOD2	23588	-0.824772	CD14- Monocyte	DEG_Pattern2	Not		SRR11235719	5	G1	FCRL1	40.9411	-1.09158	B cell	DEG_Pattern6	Hub
G4_5	18	G4	SOD2	54935	0.0367942	CD14- Monocyte	DEG_Pattern2	Not		SRR11235763	5	G1	FCRL1	225.587	2.33292	B cell	DEG_Pattern6	Hub
G4_6	18	G4	SOD2	48994	-0.126493	CD14- Monocyte	DEG_Pattern2	Not		SRR11235774	5	G1	FCRL1	86.8934	-0.239329	B cell	DEG_Pattern6	Hub
G1_1	3	G1	CD14	4441	-1.3727	CD14+ Monocyte	DEG_Pattern2	Not		SRR11235775	5	G1	FCRL1	68.8857	-0.573307	B cell	DEG_Pattern6	Hub
G1_2	3	G1	CD14	8600	-0.766704	CD14+ Monocyte	DEG_Pattern2	Not		SRR11235777	5	G1	FCRL1	129.708	0.554726	B cell	DEG_Pattern6	Hub
G1_3	4	G1	CD14	6984	-1.00217	CD14+ Monocyte	DEG_Pattern2	Not		SRR11235787	5	G1	FCRL1	132.014	0.597485	B cell	DEG_Pattern6	Hub
G1_4	4	G1	CD14	7050	-0.992549	CD14+ Monocyte	DEG_Pattern2	Not		SRR11235730	7	G2	FCRL1	63.3951	-0.675137	B cell	DEG_Pattern6	Hub
G1_5	5	G1	CD14	5866	-1.16507	CD14+ Monocyte	DEG_Pattern2	Not		SRR11235739	7	G2	FCRL1	147.848	0.89115	B cell	DEG_Pattern6	Hub
G1_6	5	G1	CD14	10071	-0.552369	CD14+ Monocyte	DEG_Pattern2	Not		SRR11235729	8	G2	FCRL1	75.6425	-0.447993	B cell	DEG_Pattern6	Hub
G2_1	7	G2	CD14	7692	-0.899005	CD14+ Monocyte	DEG_Pattern2	Not		SRR11235733	8	G2	FCRL1	74.0269	-0.477956	B cell	DEG_Pattern6	Hub
G2_2	7	G2	CD14	13200	-0.0964519	CD14+ Monocyte	DEG_Pattern2	Not		SRR11235736	8	G2	FCRL1	78.5441	-0.394178	B cell	DEG_Pattern6	Hub
G2_3	8	G2	CD14	7883	-0.871175	CD14+ Monocyte	DEG_Pattern2	Not		SRR11235770	9	G2	FCRL1	90.3567	-0.175098	B cell	DEG_Pattern6	Hub
G2_4	8	G2	CD14	14427	0.0823305	CD14+ Monocyte	DEG_Pattern2	Not		SRR11235784	9	G2	FCRL1	37.9009	-1.14796	B cell	DEG_Pattern6	Hub
G2_5	9	G2	CD14	8462	-0.786811	CD14+ Monocyte	DEG_Pattern2	Not		SRR11235780	10	G2	FCRL1	163.03	1.17272	B cell	DEG_Pattern6	Hub
G2_6	9	G2	CD14	17348	0.50794	CD14+ Monocyte	DEG_Pattern2	Not		SRR11235792	10	G2	FCRL1	28.0476	-1.3307	B cell	DEG_Pattern6	Hub
G3_1	12	G3	CD14	23226	1.36441	CD14+ Monocyte	DEG_Pattern2	Not		SRR11235732	15	G3	FCRL1	117.925	0.336197	B cell	DEG_Pattern6	Hub
G3_2	12	G3	CD14	11178	-0.391071	CD14+ Monocyte	DEG_Pattern2	Not		SRR11235786	16	G3	FCRL1	26.3138	-1.36286	B cell	DEG_Pattern6	Hub
G3_3	13	G3	CD14	29707	2.30873	CD14+ Monocyte	DEG_Pattern2	Not		SRR11235673	17	G3	FCRL1	73.9629	-0.479143	B cell	DEG_Pattern6	Hub
G3_4	13	G3	CD14	11873	-0.289805	CD14+ Monocyte	DEG_Pattern2	Not		SRR11235781	17	G3	FCRL1	57.5875	-0.782846	B cell	DEG_Pattern6	Hub
G3_5	14	G3	CD14	25979	1.76554	CD14+ Monocyte	DEG_Pattern2	Not		SRR11235778	21	G4	FCRL1	50.1725	-0.920367	B cell	DEG_Pattern6	Hub
G3_6	14	G3	CD14	9170	-0.683651	CD14+ Monocyte	DEG_Pattern2	Not		SRR11235790	22	G4	FCRL1	16.1843	-1.55072	B cell	DEG_Pattern6	Hub
G4_1	16	G4	CD14	23028	1.33556	CD14+ Monocyte	DEG_Pattern2	Not		SRR11235653	4	G1	FCRLA	137.657	1.02029	B cell	DEG_Pattern6	Hub
G4_2	16	G4	CD14	21912	1.17295	CD14+ Monocyte	DEG_Pattern2	Not		SRR11235768	4	G1	FCRLA	116.54	0.549051	B cell	DEG_Pattern6	Hub
G4_3	17	G4	CD14	20557	0.975514	CD14+ Monocyte	DEG_Pattern2	Not		SRR11235785	4	G1	FCRLA	151.882	1.33772	B cell	DEG_Pattern6	Hub
G4_4	17	G4	CD14	12527	-0.194513	CD14+ Monocyte	DEG_Pattern2	Not		SRR11235788	4	G1	FCRLA	225.183	2.97345	B cell	DEG_Pattern6	Hub
G4_5	18	G4	CD14	14207	0.0502749	CD14+ Monocyte	DEG_Pattern2	Not		SRR11235642	5	G1	FCRLA	116.534	0.548921	B cell	DEG_Pattern6	Hub
G4_6	18	G4	CD14	17299	0.500801	CD14+ Monocyte	DEG_Pattern2	Not		SRR11235664	5	G1	FCRLA	92.0062	0.00157067	B cell	DEG_Pattern6	Hub
G1_1	3	G1	GLUL	13567	-1.03333	Granulocyte	DEG_Pattern2	Not		SRR11235706	5	G1	FCRLA	111.047	0.426466	B cell	DEG_Pattern6	Hub
G1_2	3	G1	GLUL	15048	-0.927583	Granulocyte	DEG_Pattern2	Not		SRR11235707	5	G1	FCRLA	134.467	0.949103	B cell	DEG_Pattern6	Hub
G1_3	4	G1	GLUL	16258	-0.841189	Granulocyte	DEG_Pattern2	Not		SRR11235708	5	G1	FCRLA	106.617	0.327616	B cell	DEG_Pattern6	Hub
G1_4	4	G1	GLUL	14021	-1.00091	Granulocyte	DEG_Pattern2	Not		SRR11235719	5	G1	FCRLA	86.1176	-0.129837	B cell	DEG_Pattern6	Hub
G1_5	5	G1	GLUL	18030	-0.714669	Granulocyte	DEG_Pattern2	Not		SRR11235763	5	G1	FCRLA	82.3172	-0.214645	B cell	DEG_Pattern6	Hub
G1_6	5	G1	GLUL	16057	-0.855541	Granulocyte	DEG_Pattern2	Not		SRR11235774	5	G1	FCRLA	47.5454	-0.990587	B cell	DEG_Pattern6	Hub
G2_1	7	G2	GLUL	17241	-0.771004	Granulocyte	DEG_Pattern2	Not		SRR11235775	5	G1	FCRLA	128.069	0.806327	B cell	DEG_Pattern6	Hub
G2_2	7	G2	GLUL	27434	-0.0432294	Granulocyte	DEG_Pattern2	Not		SRR11235777	5	G1	FCRLA	154.028	1.38562	B cell	DEG_Pattern6	Hub
G2_3	8	G2	GLUL	30935	0.20674	Granulocyte	DEG_Pattern2	Not		SRR11235787	5	G1	FCRLA	138.434	1.03762	B cell	DEG_Pattern6	Hub
G2_4	8	G2	GLUL	21191	-0.488976	Granulocyte	DEG_Pattern2	Not		SRR11235730	7	G2	FCRLA	96.8536	0.109742	B cell	DEG_Pattern6	Hub
G2_5	9	G2	GLUL	14876	-0.939863	Granulocyte	DEG_Pattern2	Not		SRR11235739	7	G2	FCRLA	71.7812	-0.449759	B cell	DEG_Pattern6	Hub
G2_6	9	G2	GLUL	46291	1.30315	Granulocyte	DEG_Pattern2	Not		SRR11235729	8	G2	FCRLA	68.7028	-0.518453	B cell	DEG_Pattern6	Hub
G3_1	12	G3	GLUL	20614	-0.530173	Granulocyte	DEG_Pattern2	Not		SRR11235733	8	G2	FCRLA	108.945	0.37957	B cell	DEG_Pattern6	Hub
G3_2	12	G3	GLUL	20988	-0.50347	Granulocyte	DEG_Pattern2	Not		SRR11235736	8	G2	FCRLA	88.3621	-0.079749	B cell	DEG_Pattern6	Hub
G3_3	13	G3	GLUL	46116	1.29065	Granulocyte	DEG_Pattern2	Not		SRR11235770	9	G2	FCRLA	62.3892	-0.659344	B cell	DEG_Pattern6	Hub
G3_4	13	G3	GLUL	22206	-0.416506	Granulocyte	DEG_Pattern2	Not		SRR11235784	9	G2	FCRLA	64.6545	-0.608792	B cell	DEG_Pattern6	Hub
G3_5	14	G3	GLUL	34214	0.440859	Granulocyte	DEG_Pattern2	Not		SRR11235780	10	G2	FCRLA	88.2703	-0.0817975	B cell	DEG_Pattern6	Hub
G3_6	14	G3	GLUL	24420	-0.258427	Granulocyte	DEG_Pattern2	Not		SRR11235792	10	G2	FCRLA	46.2785	-1.01886	B cell	DEG_Pattern6	Hub
G4_1	16	G4	GLUL	52466	1.74404	Granulocyte	DEG_Pattern2	Not		SRR11235732	15	G3	FCRLA	55.3891	-0.815552	B cell	DEG_Pattern6	Hub
G4_2	16	G4	GLUL	69562	2.96469	Granulocyte	DEG_Pattern2	Not		SRR11235786	16	G3	FCRLA	61.9149	-0.669928	B cell	DEG_Pattern6	Hub
G4_3	17	G4	GLUL	41676	0.973641	Granulocyte	DEG_Pattern2	Not		SRR11235673	17	G3	FCRLA	51.7086	-0.897686	B cell	DEG_Pattern6	Hub
G4_4	17	G4	GLUL	26554	-0.106061	Granulocyte	DEG_Pattern2	Not		SRR11235781	17	G3	FCRLA	24.3639	-1.50789	B cell	DEG_Pattern6	Hub
G4_5	18	G4	GLUL	28364	0.0231721	Granulocyte	DEG_Pattern2	Not		SRR11235778	21	G4	FCRLA	23.832	-1.51976	B cell	DEG_Pattern6	Hub
G4_6	18	G4	GLUL	34818	0.483984	Granulocyte	DEG_Pattern2	Not		SRR11235790	22	G4	FCRLA	16.1843	-1.69042	B cell	DEG_Pattern6	Hub
G1_1	3	G1	SERPINB1	2561	-0.885223	CD14+ Monocyte	DEG_Pattern2	Not		SRR11235653	4	G1	CD22	191.842	0.216142	B cell	DEG_Pattern6	Hub
G1_2	3	G1	SERPINB1	2277	-0.996126	CD14+ Monocyte	DEG_Pattern2	Not		SRR11235768	4	G1	CD22	222.335	0.682725	B cell	DEG_Pattern6	Hub
G1_3	4	G1	SERPINB1	2221	-1.01799	CD14+ Monocyte	DEG_Pattern2	Not		SRR11235785	4	G1	CD22	241.936	0.982638	B cell	DEG_Pattern6	Hub
G1_4	4	G1	SERPINB1	2810	-0.787987	CD14+ Monocyte	DEG_Pattern2	Not		SRR11235788	4	G1	CD22	320.755	2.18864	B cell	DEG_Pattern6	Hub
G1_5	5	G1	SERPINB1	2452	-0.927787	CD14+ Monocyte	DEG_Pattern2	Not		SRR11235642	5	G1	CD22	183.479	0.0881929	B cell	DEG_Pattern6	Hub
G1_6	5	G1	SERPINB1	2324	-0.977772	CD14+ Monocyte	DEG_Pattern2	Not		SRR11235664	5	G1	CD22	197.67	0.305317	B cell	DEG_Pattern6	Hub
G2_1	7	G2	SERPINB1	2451	-0.928178	CD14+ Monocyte	DEG_Pattern2	Not		SRR11235706	5	G1	CD22	174.602	-0.0476425	B cell	DEG_Pattern6	Hub
G2_2	7	G2	SERPINB1	3997	-0.32446	CD14+ Monocyte	DEG_Pattern2	Not		SRR11235707	5	G1	CD22	273.343	1.4632	B cell	DEG_Pattern6	Hub
G2_3	8	G2	SERPINB1	5444	0.240599	CD14+ Monocyte	DEG_Pattern2	Not		SRR11235708	5	G1	CD22	243.087	1.00024	B cell	DEG_Pattern6	Hub
G2_4	8	G2	SERPINB1	5907	0.421402	CD14+ Monocyte	DEG_Pattern2	Not		SRR11235719	5	G1	CD22	131.294	-0.710294	B cell	DEG_Pattern6	Hub
G2_5	9	G2	SERPINB1	4278	-0.214728	CD14+ Monocyte	DEG_Pattern2	Not		SRR11235763	5	G1	CD22	235.012	0.876696	B cell	DEG_Pattern6	Hub
G2_6	9	G2	SERPINB1	10522	2.22358	CD14+ Monocyte	DEG_Pattern2	Not		SRR11235774	5	G1	CD22	119.683	-0.887948	B cell	DEG_Pattern6	Hub
G3_1	12	G3	SERPINB1	5582	0.294488	CD14+ Monocyte	DEG_Pattern2	Not		SRR11235775	5	G1	CD22	129.039	-0.744792	B cell	DEG_Pattern6	Hub
G3_2	12	G3	SERPINB1	4763	-0.0253339	CD14+ Monocyte	DEG_Pattern2	Not		SRR11235777	5	G1	CD22	312.11	2.05637	B cell	DEG_Pattern6	Hub
G3_3	13	G3	SERPINB1	3953	-0.341642	CD14+ Monocyte	DEG_Pattern2	Not		SRR11235787	5	G1	CD22	197.82	0.307615	B cell	DEG_Pattern6	Hub
G3_4	13	G3	SERPINB1	6080	0.488959	CD14+ Monocyte	DEG_Pattern2	Not		SRR11235730	7	G2	CD22	128.551	-0.752262	B cell	DEG_Pattern6	Hub
G3_5	14	G3	SERPINB1	4509	-0.124522	CD14+ Monocyte	DEG_Pattern2	Not		SRR11235739	7	G2	CD22	155.347	-0.342256	B cell	DEG_Pattern6	Hub
G3_6	14	G3	SERPINB1	3955	-0.340861	CD14+ Monocyte	DEG_Pattern2	Not		SRR11235729	8	G2	CD22	165.858	-0.181427	B cell	DEG_Pattern6	Hub
G4_1	16	G4	SERPINB1	12270	2.90618	CD14+ Monocyte	DEG_Pattern2	Not		SRR11235733	8	G2	CD22	270.966	1.42683	B cell	DEG_Pattern6	Hub
G4_2	16	G4	SERPINB1	5567	0.288631	CD14+ Monocyte	DEG_Pattern2	Not		SRR11235736	8	G2	CD22	192.153	0.2209	B cell	DEG_Pattern6	Hub
G4_3	17	G4	SERPINB1	8847	1.56948	CD14+ Monocyte	DEG_Pattern2	Not		SRR11235770	9	G2	CD22	187.885	0.155597	B cell	DEG_Pattern6	Hub
G4_4	17	G4	SERPINB1	2800	-0.791892	CD14+ Monocyte	DEG_Pattern2	Not		SRR11235784	9	G2	CD22	120.391	-0.877118	B cell	DEG_Pattern6	Hub
G4_5	18	G4	SERPINB1	6192	0.532696	CD14+ Monocyte	DEG_Pattern2	Not		SRR11235780	10	G2	CD22	187.349	0.147405	B cell	DEG_Pattern6	Hub
G4_6	18	G4	SERPINB1	4107	-0.281504	CD14+ Monocyte	DEG_Pattern2	Not		SRR11235792	10	G2	CD22	95.3617	-1.26009	B cell	DEG_Pattern6	Hub
G1_1	3	G1	FTH1	19219	-1.44524	CD14- Monocyte	DEG_Pattern2	Not		SRR11235732	15	G3	CD22	175.101	-0.0400028	B cell	DEG_Pattern6	Hub
G1_2	3	G1	FTH1	24358	-0.980016	CD14- Monocyte	DEG_Pattern2	Not		SRR11235786	16	G3	CD22	111.447	-1.01397	B cell	DEG_Pattern6	Hub
G1_3	4	G1	FTH1	21916	-1.20109	CD14- Monocyte	DEG_Pattern2	Not		SRR11235673	17	G3	CD22	98.1808	-1.21696	B cell	DEG_Pattern6	Hub
G1_4	4	G1	FTH1	23551	-1.05307	CD14- Monocyte	DEG_Pattern2	Not		SRR11235781	17	G3	CD22	119.605	-0.88915	B cell	DEG_Pattern6	Hub
G1_5	5	G1	FTH1	24747	-0.944801	CD14- Monocyte	DEG_Pattern2	Not		SRR11235778	21	G4	CD22	86.5476	-1.39496	B cell	DEG_Pattern6	Hub
G1_6	5	G1	FTH1	20022	-1.37255	CD14- Monocyte	DEG_Pattern2	Not		SRR11235790	22	G4	CD22	62.7142	-1.75963	B cell	DEG_Pattern6	Hub
G2_1	7	G2	FTH1	30219	-0.449431	CD14- Monocyte	DEG_Pattern2	Not		SRR11235653	4	G1	PAX5	120.084	-0.171037	B cell	DEG_Pattern6	Hub
G2_2	7	G2	FTH1	33473	-0.154852	CD14- Monocyte	DEG_Pattern2	Not		SRR11235768	4	G1	PAX5	204.152	1.12268	B cell	DEG_Pattern6	Hub
G2_3	8	G2	FTH1	31067	-0.372663	CD14- Monocyte	DEG_Pattern2	Not		SRR11235785	4	G1	PAX5	172.044	0.628567	B cell	DEG_Pattern6	Hub
G2_4	8	G2	FTH1	37176	0.180374	CD14- Monocyte	DEG_Pattern2	Not		SRR11235788	4	G1	PAX5	282.788	2.33281	B cell	DEG_Pattern6	Hub
G2_5	9	G2	FTH1	32475	-0.245199	CD14- Monocyte	DEG_Pattern2	Not		SRR11235642	5	G1	PAX5	176.868	0.702804	B cell	DEG_Pattern6	Hub
G2_6	9	G2	FTH1	61178	2.35323	CD14- Monocyte	DEG_Pattern2	Not		SRR11235664	5	G1	PAX5	169.637	0.591526	B cell	DEG_Pattern6	Hub
G3_1	12	G3	FTH1	36264	0.0978119	CD14- Monocyte	DEG_Pattern2	Not		SRR11235706	5	G1	PAX5	174.602	0.667937	B cell	DEG_Pattern6	Hub
G3_2	12	G3	FTH1	32481	-0.244656	CD14- Monocyte	DEG_Pattern2	Not		SRR11235707	5	G1	PAX5	206.11	1.15281	B cell	DEG_Pattern6	Hub
G3_3	13	G3	FTH1	43324	0.736941	CD14- Monocyte	DEG_Pattern2	Not		SRR11235708	5	G1	PAX5	228.871	1.50309	B cell	DEG_Pattern6	Hub
G3_4	13	G3	FTH1	37809	0.237678	CD14- Monocyte	DEG_Pattern2	Not		SRR11235719	5	G1	PAX5	83.2941	-0.737199	B cell	DEG_Pattern6	Hub
G3_5	14	G3	FTH1	34253	-0.0842402	CD14- Monocyte	DEG_Pattern2	Not		SRR11235763	5	G1	PAX5	233.127	1.56858	B cell	DEG_Pattern6	Hub
G3_6	14	G3	FTH1	31174	-0.362976	CD14- Monocyte	DEG_Pattern2	Not		SRR11235774	5	G1	PAX5	70.4984	-0.934111	B cell	DEG_Pattern6	Hub
G4_1	16	G4	FTH1	59135	2.16828	CD14- Monocyte	DEG_Pattern2	Not		SRR11235775	5	G1	PAX5	98.9625	-0.496076	B cell	DEG_Pattern6	Hub
G4_2	16	G4	FTH1	49107	1.26047	CD14- Monocyte	DEG_Pattern2	Not		SRR11235777	5	G1	PAX5	242.189	1.70804	B cell	DEG_Pattern6	Hub
G4_3	17	G4	FTH1	51529	1.47972	CD14- Monocyte	DEG_Pattern2	Not		SRR11235787	5	G1	PAX5	111.55	-0.302375	B cell	DEG_Pattern6	Hub
G4_4	17	G4	FTH1	32147	-0.274893	CD14- Monocyte	DEG_Pattern2	Not		SRR11235730	7	G2	PAX5	95.0926	-0.55563	B cell	DEG_Pattern6	Hub
G4_5	18	G4	FTH1	37346	0.195763	CD14- Monocyte	DEG_Pattern2	Not		SRR11235739	7	G2	PAX5	121.064	-0.155961	B cell	DEG_Pattern6	Hub
G4_6	18	G4	FTH1	40435	0.475405	CD14- Monocyte	DEG_Pattern2	Not		SRR11235729	8	G2	PAX5	102.013	-0.449129	B cell	DEG_Pattern6	Hub
G1_1	3	G1	BCL2A1	133	-0.695814	CD14+ Monocyte	DEG_Pattern2	Not		SRR11235733	8	G2	PAX5	106.152	-0.385441	B cell	DEG_Pattern6	Hub
G1_2	3	G1	BCL2A1	49	-1.02775	CD14+ Monocyte	DEG_Pattern2	Not		SRR11235736	8	G2	PAX5	173.919	0.657431	B cell	DEG_Pattern6	Hub
G1_3	4	G1	BCL2A1	90	-0.865734	CD14+ Monocyte	DEG_Pattern2	Not		SRR11235770	9	G2	PAX5	123.344	-0.120868	B cell	DEG_Pattern6	Hub
G1_4	4	G1	BCL2A1	41	-1.05936	CD14+ Monocyte	DEG_Pattern2	Not		SRR11235784	9	G2	PAX5	81.3755	-0.766723	B cell	DEG_Pattern6	Hub
G1_5	5	G1	BCL2A1	102	-0.818315	CD14+ Monocyte	DEG_Pattern2	Not		SRR11235780	10	G2	PAX5	138.711	0.115605	B cell	DEG_Pattern6	Hub
G1_6	5	G1	BCL2A1	109	-0.790653	CD14+ Monocyte	DEG_Pattern2	Not		SRR11235792	10	G2	PAX5	64.5094	-1.02628	B cell	DEG_Pattern6	Hub
G2_1	7	G2	BCL2A1	140	-0.668153	CD14+ Monocyte	DEG_Pattern2	Not		SRR11235732	15	G3	PAX5	87.5506	-0.671695	B cell	DEG_Pattern6	Hub
G2_2	7	G2	BCL2A1	147	-0.640492	CD14+ Monocyte	DEG_Pattern2	Not		SRR11235786	16	G3	PAX5	71.2021	-0.923281	B cell	DEG_Pattern6	Hub
G2_3	8	G2	BCL2A1	629	1.26419	CD14+ Monocyte	DEG_Pattern2	Not		SRR11235673	17	G3	PAX5	61.5266	-1.07218	B cell	DEG_Pattern6	Hub
G2_4	8	G2	BCL2A1	377	0.268381	CD14+ Monocyte	DEG_Pattern2	Not		SRR11235781	17	G3	PAX5	73.0918	-0.894201	B cell	DEG_Pattern6	Hub
G2_5	9	G2	BCL2A1	186	-0.486379	CD14+ Monocyte	DEG_Pattern2	Not		SRR11235778	21	G4	PAX5	41.3923	-1.38202	B cell	DEG_Pattern6	Hub
G2_6	9	G2	BCL2A1	974	2.6275	CD14+ Monocyte	DEG_Pattern2	Not		SRR11235790	22	G4	PAX5	20.2304	-1.70769	B cell	DEG_Pattern6	Hub
G3_1	12	G3	BCL2A1	299	-0.0398455	CD14+ Monocyte	DEG_Pattern2	Not		SRR11235653	4	G1	CCR1	259.206	1.02642	CD14+ Monocyte	DEG_Pattern2	Not
G3_2	12	G3	BCL2A1	163	-0.577266	CD14+ Monocyte	DEG_Pattern2	Not		SRR11235768	4	G1	CCR1	33.061	-1.27218	CD14+ Monocyte	DEG_Pattern2	Not
G3_3	13	G3	BCL2A1	146	-0.644443	CD14+ Monocyte	DEG_Pattern2	Not		SRR11235785	4	G1	CCR1	170.699	0.126815	CD14+ Monocyte	DEG_Pattern2	Not
G3_4	13	G3	BCL2A1	731	1.66725	CD14+ Monocyte	DEG_Pattern2	Not		SRR11235788	4	G1	CCR1	6.54601	-1.54169	CD14+ Monocyte	DEG_Pattern2	Not
G3_5	14	G3	BCL2A1	331	0.0866063	CD14+ Monocyte	DEG_Pattern2	Not		SRR11235642	5	G1	CCR1	314.064	1.58401	CD14+ Monocyte	DEG_Pattern2	Not
G3_6	14	G3	BCL2A1	240	-0.272991	CD14+ Monocyte	DEG_Pattern2	Not		SRR11235664	5	G1	CCR1	71.8799	-0.877615	CD14+ Monocyte	DEG_Pattern2	Not
G4_1	16	G4	BCL2A1	453	0.568704	CD14+ Monocyte	DEG_Pattern2	Not		SRR11235706	5	G1	CCR1	67.0471	-0.926737	CD14+ Monocyte	DEG_Pattern2	Not
G4_2	16	G4	BCL2A1	898	2.32718	CD14+ Monocyte	DEG_Pattern2	Not		SRR11235707	5	G1	CCR1	122.343	-0.364692	CD14+ Monocyte	DEG_Pattern2	Not
G4_3	17	G4	BCL2A1	404	0.375075	CD14+ Monocyte	DEG_Pattern2	Not		SRR11235708	5	G1	CCR1	163.479	0.0534289	CD14+ Monocyte	DEG_Pattern2	Not
G4_4	17	G4	BCL2A1	247	-0.24533	CD14+ Monocyte	DEG_Pattern2	Not		SRR11235719	5	G1	CCR1	218.823	0.615959	CD14+ Monocyte	DEG_Pattern2	Not
G4_5	18	G4	BCL2A1	284	-0.0991198	CD14+ Monocyte	DEG_Pattern2	Not		SRR11235763	5	G1	CCR1	87.9725	-0.714045	CD14+ Monocyte	DEG_Pattern2	Not
G4_6	18	G4	BCL2A1	245	-0.253233	CD14+ Monocyte	DEG_Pattern2	Not		SRR11235774	5	G1	CCR1	253.302	0.966415	CD14+ Monocyte	DEG_Pattern2	Not
G1_1	3	G1	IFI30	10555	-1.24057	CD14- Monocyte	DEG_Pattern2	Not		SRR11235775	5	G1	CCR1	404.582	2.50406	CD14+ Monocyte	DEG_Pattern2	Not
G1_2	3	G1	IFI30	12436	-1.0465	CD14- Monocyte	DEG_Pattern2	Not		SRR11235777	5	G1	CCR1	96.2677	-0.62973	CD14+ Monocyte	DEG_Pattern2	Not
G1_3	4	G1	IFI30	12700	-1.01926	CD14- Monocyte	DEG_Pattern2	Not		SRR11235787	5	G1	CCR1	247.977	0.912285	CD14+ Monocyte	DEG_Pattern2	Not
G1_4	4	G1	IFI30	12749	-1.0142	CD14- Monocyte	DEG_Pattern2	Not		SRR11235730	7	G2	CCR1	136.476	-0.221047	CD14+ Monocyte	DEG_Pattern2	Not
G1_5	5	G1	IFI30	14043	-0.880694	CD14- Monocyte	DEG_Pattern2	Not		SRR11235739	7	G2	CCR1	115.707	-0.432145	CD14+ Monocyte	DEG_Pattern2	Not
G1_6	5	G1	IFI30	15261	-0.755026	CD14- Monocyte	DEG_Pattern2	Not		SRR11235729	8	G2	CCR1	210.272	0.529043	CD14+ Monocyte	DEG_Pattern2	Not
G2_1	7	G2	IFI30	17562	-0.517618	CD14- Monocyte	DEG_Pattern2	Not		SRR11235733	8	G2	CCR1	224.874	0.677461	CD14+ Monocyte	DEG_Pattern2	Not
G2_2	7	G2	IFI30	23105	0.0542878	CD14- Monocyte	DEG_Pattern2	Not		SRR11235736	8	G2	CCR1	116.414	-0.424962	CD14+ Monocyte	DEG_Pattern2	Not
G2_3	8	G2	IFI30	20759	-0.187763	CD14- Monocyte	DEG_Pattern2	Not		SRR11235770	9	G2	CCR1	151.312	-0.0702484	CD14+ Monocyte	DEG_Pattern2	Not
G2_4	8	G2	IFI30	20956	-0.167438	CD14- Monocyte	DEG_Pattern2	Not		SRR11235784	9	G2	CCR1	335.535	1.80225	CD14+ Monocyte	DEG_Pattern2	Not
G2_5	9	G2	IFI30	15294	-0.751621	CD14- Monocyte	DEG_Pattern2	Not		SRR11235780	10	G2	CCR1	0	-1.60822	CD14+ Monocyte	DEG_Pattern2	Not
G2_6	9	G2	IFI30	32861	1.06087	CD14- Monocyte	DEG_Pattern2	Not		SRR11235792	10	G2	CCR1	71.5213	-0.88126	CD14+ Monocyte	DEG_Pattern2	Not
G3_1	12	G3	IFI30	33929	1.17107	CD14- Monocyte	DEG_Pattern2	Not		SRR11235732	15	G3	CCR1	92.9108	-0.663851	CD14+ Monocyte	DEG_Pattern2	Not
G3_2	12	G3	IFI30	12099	-1.08127	CD14- Monocyte	DEG_Pattern2	Not		SRR11235786	16	G3	CCR1	32.5053	-1.27783	CD14+ Monocyte	DEG_Pattern2	Not
G3_3	13	G3	IFI30	35360	1.31871	CD14- Monocyte	DEG_Pattern2	Not		SRR11235673	17	G3	CCR1	176.725	0.188064	CD14+ Monocyte	DEG_Pattern2	Not
G3_4	13	G3	IFI30	14173	-0.867281	CD14- Monocyte	DEG_Pattern2	Not		SRR11235781	17	G3	CCR1	115.175	-0.437552	CD14+ Monocyte	DEG_Pattern2	Not
G3_5	14	G3	IFI30	29653	0.729885	CD14- Monocyte	DEG_Pattern2	Not		SRR11235778	21	G4	CCR1	265.914	1.09461	CD14+ Monocyte	DEG_Pattern2	Not
G3_6	14	G3	IFI30	10315	-1.26534	CD14- Monocyte	DEG_Pattern2	Not		SRR11235790	22	G4	CCR1	184.097	0.262988	CD14+ Monocyte	DEG_Pattern2	Not
G4_1	16	G4	IFI30	39027	1.69706	CD14- Monocyte	DEG_Pattern2	Not		SRR11235653	4	G1	SOD2	14600.5	2.60668	CD14- Monocyte	DEG_Pattern2	Not
G4_2	16	G4	IFI30	37418	1.53105	CD14- Monocyte	DEG_Pattern2	Not		SRR11235768	4	G1	SOD2	2847.38	-1.26791	CD14- Monocyte	DEG_Pattern2	Not
G4_3	17	G4	IFI30	34993	1.28085	CD14- Monocyte	DEG_Pattern2	Not		SRR11235785	4	G1	SOD2	9045.73	0.775476	CD14- Monocyte	DEG_Pattern2	Not
G4_4	17	G4	IFI30	26025	0.355562	CD14- Monocyte	DEG_Pattern2	Not		SRR11235788	4	G1	SOD2	3524.37	-1.04473	CD14- Monocyte	DEG_Pattern2	Not
G4_5	18	G4	IFI30	25468	0.298093	CD14- Monocyte	DEG_Pattern2	Not		SRR11235642	5	G1	SOD2	8835.94	0.706317	CD14- Monocyte	DEG_Pattern2	Not
G4_6	18	G4	IFI30	35151	1.29715	CD14- Monocyte	DEG_Pattern2	Not		SRR11235664	5	G1	SOD2	5473.65	-0.402114	CD14- Monocyte	DEG_Pattern2	Not
G1_1	3	G1	CAMP	3923	-0.637957	CD14+ Monocyte	DEG_Pattern2	Not		SRR11235706	5	G1	SOD2	7647.56	0.314549	CD14- Monocyte	DEG_Pattern2	Not
G1_2	3	G1	CAMP	1576	-1.58416	CD14+ Monocyte	DEG_Pattern2	Not		SRR11235707	5	G1	SOD2	2968.2	-1.22808	CD14- Monocyte	DEG_Pattern2	Not
G1_3	4	G1	CAMP	3590	-0.772207	CD14+ Monocyte	DEG_Pattern2	Not		SRR11235708	5	G1	SOD2	6099.92	-0.195656	CD14- Monocyte	DEG_Pattern2	Not
G1_4	4	G1	CAMP	2937	-1.03547	CD14+ Monocyte	DEG_Pattern2	Not		SRR11235719	5	G1	SOD2	5799.52	-0.294686	CD14- Monocyte	DEG_Pattern2	Not
G1_5	5	G1	CAMP	4434	-0.431946	CD14+ Monocyte	DEG_Pattern2	Not		SRR11235763	5	G1	SOD2	7610.88	0.302457	CD14- Monocyte	DEG_Pattern2	Not
G1_6	5	G1	CAMP	2381	-1.25962	CD14+ Monocyte	DEG_Pattern2	Not		SRR11235774	5	G1	SOD2	7765.48	0.353424	CD14- Monocyte	DEG_Pattern2	Not
G2_1	7	G2	CAMP	3649	-0.748421	CD14+ Monocyte	DEG_Pattern2	Not		SRR11235775	5	G1	SOD2	9882.67	1.05139	CD14- Monocyte	DEG_Pattern2	Not
G2_2	7	G2	CAMP	3768	-0.700446	CD14+ Monocyte	DEG_Pattern2	Not		SRR11235777	5	G1	SOD2	3093.74	-1.18669	CD14- Monocyte	DEG_Pattern2	Not
G2_3	8	G2	CAMP	6226	0.290506	CD14+ Monocyte	DEG_Pattern2	Not		SRR11235787	5	G1	SOD2	8345.35	0.544586	CD14- Monocyte	DEG_Pattern2	Not
G2_4	8	G2	CAMP	5783	0.111909	CD14+ Monocyte	DEG_Pattern2	Not		SRR11235730	7	G2	SOD2	5131.48	-0.514917	CD14- Monocyte	DEG_Pattern2	Not
G2_5	9	G2	CAMP	2683	-1.13787	CD14+ Monocyte	DEG_Pattern2	Not		SRR11235739	7	G2	SOD2	7612.02	0.302831	CD14- Monocyte	DEG_Pattern2	Not
G2_6	9	G2	CAMP	8086	1.04037	CD14+ Monocyte	DEG_Pattern2	Not		SRR11235729	8	G2	SOD2	5635.71	-0.348689	CD14- Monocyte	DEG_Pattern2	Not
G3_1	12	G3	CAMP	8468	1.19438	CD14+ Monocyte	DEG_Pattern2	Not		SRR11235733	8	G2	SOD2	6154.01	-0.177824	CD14- Monocyte	DEG_Pattern2	Not
G3_2	12	G3	CAMP	4783	-0.291245	CD14+ Monocyte	DEG_Pattern2	Not		SRR11235736	8	G2	SOD2	7269.54	0.189928	CD14- Monocyte	DEG_Pattern2	Not
G3_3	13	G3	CAMP	6621	0.449752	CD14+ Monocyte	DEG_Pattern2	Not		SRR11235770	9	G2	SOD2	4195.13	-0.823599	CD14- Monocyte	DEG_Pattern2	Not
G3_4	13	G3	CAMP	2953	-1.02902	CD14+ Monocyte	DEG_Pattern2	Not		SRR11235784	9	G2	SOD2	10183.1	1.15043	CD14- Monocyte	DEG_Pattern2	Not
G3_5	14	G3	CAMP	7722	0.893624	CD14+ Monocyte	DEG_Pattern2	Not		SRR11235780	10	G2	SOD2	9094.55	0.791571	CD14- Monocyte	DEG_Pattern2	Not
G3_6	14	G3	CAMP	4445	-0.427511	CD14+ Monocyte	DEG_Pattern2	Not		SRR11235792	10	G2	SOD2	3735.94	-0.97498	CD14- Monocyte	DEG_Pattern2	Not
G4_1	16	G4	CAMP	10308	1.93618	CD14+ Monocyte	DEG_Pattern2	Not		SRR11235732	15	G3	SOD2	2359.4	-1.42878	CD14- Monocyte	DEG_Pattern2	Not
G4_2	16	G4	CAMP	9128	1.46046	CD14+ Monocyte	DEG_Pattern2	Not		SRR11235786	16	G3	SOD2	1157.81	-1.8249	CD14- Monocyte	DEG_Pattern2	Not
G4_3	17	G4	CAMP	10235	1.90675	CD14+ Monocyte	DEG_Pattern2	Not		SRR11235673	17	G3	SOD2	9099.4	0.79317	CD14- Monocyte	DEG_Pattern2	Not
G4_4	17	G4	CAMP	4516	-0.398887	CD14+ Monocyte	DEG_Pattern2	Not		SRR11235781	17	G3	SOD2	4117.51	-0.84919	CD14- Monocyte	DEG_Pattern2	Not
G4_5	18	G4	CAMP	7017	0.609401	CD14+ Monocyte	DEG_Pattern2	Not		SRR11235778	21	G4	SOD2	11224.9	1.49386	CD14- Monocyte	DEG_Pattern2	Not
G4_6	18	G4	CAMP	6898	0.561425	CD14+ Monocyte	DEG_Pattern2	Not		SRR11235790	22	G4	SOD2	10291.2	1.18607	CD14- Monocyte	DEG_Pattern2	Not
G1_1	3	G1	SLC31A2	2262	-0.978333	Granulocyte	DEG_Pattern2	Not		SRR11235653	4	G1	CD14	1200.84	-0.122808	CD14+ Monocyte	DEG_Pattern2	Not
G1_2	3	G1	SLC31A2	1906	-1.14111	Granulocyte	DEG_Pattern2	Not		SRR11235768	4	G1	CD14	513.272	-1.09104	CD14+ Monocyte	DEG_Pattern2	Not
G1_3	4	G1	SLC31A2	2128	-1.0396	Granulocyte	DEG_Pattern2	Not		SRR11235785	4	G1	CD14	1461.03	0.243585	CD14+ Monocyte	DEG_Pattern2	Not
G1_4	4	G1	SLC31A2	1590	-1.2856	Granulocyte	DEG_Pattern2	Not		SRR11235788	4	G1	CD14	1178.28	-0.154574	CD14+ Monocyte	DEG_Pattern2	Not
G1_5	5	G1	SLC31A2	2143	-1.03275	Granulocyte	DEG_Pattern2	Not		SRR11235642	5	G1	CD14	1403.37	0.162393	CD14+ Monocyte	DEG_Pattern2	Not
G1_6	5	G1	SLC31A2	2028	-1.08533	Granulocyte	DEG_Pattern2	Not		SRR11235664	5	G1	CD14	1058.07	-0.323854	CD14+ Monocyte	DEG_Pattern2	Not
G2_1	7	G2	SLC31A2	2993	-0.644087	Granulocyte	DEG_Pattern2	Not		SRR11235706	5	G1	CD14	1007.8	-0.394644	CD14+ Monocyte	DEG_Pattern2	Not
G2_2	7	G2	SLC31A2	4197	-0.0935638	Granulocyte	DEG_Pattern2	Not		SRR11235707	5	G1	CD14	783.658	-0.710283	CD14+ Monocyte	DEG_Pattern2	Not
G2_3	8	G2	SLC31A2	4504	0.0468105	Granulocyte	DEG_Pattern2	Not		SRR11235708	5	G1	CD14	1097.44	-0.268409	CD14+ Monocyte	DEG_Pattern2	Not
G2_4	8	G2	SLC31A2	3933	-0.214277	Granulocyte	DEG_Pattern2	Not		SRR11235719	5	G1	CD14	1375.06	0.122524	CD14+ Monocyte	DEG_Pattern2	Not
G2_5	9	G2	SLC31A2	2665	-0.794064	Granulocyte	DEG_Pattern2	Not		SRR11235763	5	G1	CD14	623.977	-0.935145	CD14+ Monocyte	DEG_Pattern2	Not
G2_6	9	G2	SLC31A2	7123	1.24434	Granulocyte	DEG_Pattern2	Not		SRR11235774	5	G1	CD14	867.295	-0.592506	CD14+ Monocyte	DEG_Pattern2	Not
G3_1	12	G3	SLC31A2	2793	-0.735536	Granulocyte	DEG_Pattern2	Not		SRR11235775	5	G1	CD14	2006.42	1.0116	CD14+ Monocyte	DEG_Pattern2	Not
G3_2	12	G3	SLC31A2	4209	-0.0880769	Granulocyte	DEG_Pattern2	Not		SRR11235777	5	G1	CD14	4005.75	3.82706	CD14+ Monocyte	DEG_Pattern2	Not
G3_3	13	G3	SLC31A2	7337	1.34219	Granulocyte	DEG_Pattern2	Not		SRR11235787	5	G1	CD14	1439.71	0.213569	CD14+ Monocyte	DEG_Pattern2	Not
G3_4	13	G3	SLC31A2	4306	-0.0437241	Granulocyte	DEG_Pattern2	Not		SRR11235730	7	G2	CD14	1065.39	-0.313549	CD14+ Monocyte	DEG_Pattern2	Not
G3_5	14	G3	SLC31A2	5591	0.543836	Granulocyte	DEG_Pattern2	Not		SRR11235739	7	G2	CD14	866.731	-0.5933	CD14+ Monocyte	DEG_Pattern2	Not
G3_6	14	G3	SLC31A2	4224	-0.0812182	Granulocyte	DEG_Pattern2	Not		SRR11235729	8	G2	CD14	908.404	-0.534616	CD14+ Monocyte	DEG_Pattern2	Not
G4_1	16	G4	SLC31A2	9425	2.29691	Granulocyte	DEG_Pattern2	Not		SRR11235733	8	G2	CD14	1393.94	0.149115	CD14+ Monocyte	DEG_Pattern2	Not
G4_2	16	G4	SLC31A2	8327	1.79486	Granulocyte	DEG_Pattern2	Not		SRR11235736	8	G2	CD14	1223.04	-0.0915408	CD14+ Monocyte	DEG_Pattern2	Not
G4_3	17	G4	SLC31A2	7858	1.58041	Granulocyte	DEG_Pattern2	Not		SRR11235770	9	G2	CD14	1897.49	0.858213	CD14+ Monocyte	DEG_Pattern2	Not
G4_4	17	G4	SLC31A2	3572	-0.379342	Granulocyte	DEG_Pattern2	Not		SRR11235784	9	G2	CD14	1174.93	-0.159297	CD14+ Monocyte	DEG_Pattern2	Not
G4_5	18	G4	SLC31A2	5118	0.327559	Granulocyte	DEG_Pattern2	Not		SRR11235780	10	G2	CD14	1660.02	0.523811	CD14+ Monocyte	DEG_Pattern2	Not
G4_6	18	G4	SLC31A2	5407	0.459703	Granulocyte	DEG_Pattern2	Not		SRR11235792	10	G2	CD14	734.846	-0.779019	CD14+ Monocyte	DEG_Pattern2	Not
G1_1	3	G1	SPI1	6425	-1.33141	CD14- Monocyte	DEG_Pattern2	Not		SRR11235732	15	G3	CD14	503.862	-1.10429	CD14+ Monocyte	DEG_Pattern2	Not
G1_2	3	G1	SPI1	8544	-0.843782	CD14- Monocyte	DEG_Pattern2	Not		SRR11235786	16	G3	CD14	157.883	-1.5915	CD14+ Monocyte	DEG_Pattern2	Not
G1_3	4	G1	SPI1	8721	-0.803051	CD14- Monocyte	DEG_Pattern2	Not		SRR11235673	17	G3	CD14	1267.84	-0.0284573	CD14+ Monocyte	DEG_Pattern2	Not
G1_4	4	G1	SPI1	6533	-1.30655	CD14- Monocyte	DEG_Pattern2	Not		SRR11235781	17	G3	CD14	1160.61	-0.179461	CD14+ Monocyte	DEG_Pattern2	Not
G1_5	5	G1	SPI1	9137	-0.707321	CD14- Monocyte	DEG_Pattern2	Not		SRR11235778	21	G4	CD14	1907.81	0.872745	CD14+ Monocyte	DEG_Pattern2	Not
G1_6	5	G1	SPI1	8620	-0.826293	CD14- Monocyte	DEG_Pattern2	Not		SRR11235790	22	G4	CD14	2696.71	1.98367	CD14+ Monocyte	DEG_Pattern2	Not
G2_1	7	G2	SPI1	8431	-0.869786	CD14- Monocyte	DEG_Pattern2	Not		SRR11235653	4	G1	GLUL	2821.98	0.910813	Granulocyte	DEG_Pattern2	Not
G2_2	7	G2	SPI1	11871	-0.0781736	CD14- Monocyte	DEG_Pattern2	Not		SRR11235768	4	G1	GLUL	678.577	-1.51297	Granulocyte	DEG_Pattern2	Not
G2_3	8	G2	SPI1	9977	-0.51402	CD14- Monocyte	DEG_Pattern2	Not		SRR11235785	4	G1	GLUL	3235.22	1.37812	Granulocyte	DEG_Pattern2	Not
G2_4	8	G2	SPI1	12577	0.084291	CD14- Monocyte	DEG_Pattern2	Not		SRR11235788	4	G1	GLUL	836.581	-1.3343	Granulocyte	DEG_Pattern2	Not
G2_5	9	G2	SPI1	7876	-0.997502	CD14- Monocyte	DEG_Pattern2	Not		SRR11235642	5	G1	GLUL	2738.14	0.816013	Granulocyte	DEG_Pattern2	Not
G2_6	9	G2	SPI1	17041	1.11155	CD14- Monocyte	DEG_Pattern2	Not		SRR11235664	5	G1	GLUL	1334.09	-0.771706	Granulocyte	DEG_Pattern2	Not
G3_1	12	G3	SPI1	15503	0.757621	CD14- Monocyte	DEG_Pattern2	Not		SRR11235706	5	G1	GLUL	1903.86	-0.127405	Granulocyte	DEG_Pattern2	Not
G3_2	12	G3	SPI1	9804	-0.553831	CD14- Monocyte	DEG_Pattern2	Not		SRR11235707	5	G1	GLUL	1160.61	-0.967883	Granulocyte	DEG_Pattern2	Not
G3_3	13	G3	SPI1	19260	1.62218	CD14- Monocyte	DEG_Pattern2	Not		SRR11235708	5	G1	GLUL	1722.22	-0.332803	Granulocyte	DEG_Pattern2	Not
G3_4	13	G3	SPI1	10925	-0.295867	CD14- Monocyte	DEG_Pattern2	Not		SRR11235719	5	G1	GLUL	2209.41	0.218117	Granulocyte	DEG_Pattern2	Not
G3_5	14	G3	SPI1	16063	0.886488	CD14- Monocyte	DEG_Pattern2	Not		SRR11235763	5	G1	GLUL	1320.84	-0.786684	Granulocyte	DEG_Pattern2	Not
G3_6	14	G3	SPI1	8815	-0.78142	CD14- Monocyte	DEG_Pattern2	Not		SRR11235774	5	G1	GLUL	1393.57	-0.704442	Granulocyte	DEG_Pattern2	Not
G4_1	16	G4	SPI1	23127	2.51205	CD14- Monocyte	DEG_Pattern2	Not		SRR11235775	5	G1	GLUL	3471.45	1.64525	Granulocyte	DEG_Pattern2	Not
G4_2	16	G4	SPI1	16033	0.879585	CD14- Monocyte	DEG_Pattern2	Not		SRR11235777	5	G1	GLUL	2555.66	0.609656	Granulocyte	DEG_Pattern2	Not
G4_3	17	G4	SPI1	18231	1.38539	CD14- Monocyte	DEG_Pattern2	Not		SRR11235787	5	G1	GLUL	2875.41	0.971238	Granulocyte	DEG_Pattern2	Not
G4_4	17	G4	SPI1	11082	-0.259738	CD14- Monocyte	DEG_Pattern2	Not		SRR11235730	7	G2	GLUL	2093.8	0.0873827	Granulocyte	DEG_Pattern2	Not
G4_5	18	G4	SPI1	12800	0.135608	CD14- Monocyte	DEG_Pattern2	Not		SRR11235739	7	G2	GLUL	1377.77	-0.722313	Granulocyte	DEG_Pattern2	Not
G4_6	18	G4	SPI1	15661	0.79398	CD14- Monocyte	DEG_Pattern2	Not		SRR11235729	8	G2	GLUL	2145.75	0.146127	Granulocyte	DEG_Pattern2	Not
G1_1	3	G1	SH3BGRL	4853	-0.948885	CD14- Monocyte	DEG_Pattern2	Not		SRR11235733	8	G2	GLUL	1758.49	-0.291792	Granulocyte	DEG_Pattern2	Not
G1_2	3	G1	SH3BGRL	4157	-1.24974	CD14- Monocyte	DEG_Pattern2	Not		SRR11235736	8	G2	GLUL	2311.44	0.333495	Granulocyte	DEG_Pattern2	Not
G1_3	4	G1	SH3BGRL	4536	-1.08591	CD14- Monocyte	DEG_Pattern2	Not		SRR11235770	9	G2	GLUL	1809.29	-0.234349	Granulocyte	DEG_Pattern2	Not
G1_4	4	G1	SH3BGRL	4062	-1.29081	CD14- Monocyte	DEG_Pattern2	Not		SRR11235784	9	G2	GLUL	2497	0.54333	Granulocyte	DEG_Pattern2	Not
G1_5	5	G1	SH3BGRL	5161	-0.815746	CD14- Monocyte	DEG_Pattern2	Not		SRR11235780	10	G2	GLUL	1926.64	-0.101649	Granulocyte	DEG_Pattern2	Not
G1_6	5	G1	SH3BGRL	4544	-1.08246	CD14- Monocyte	DEG_Pattern2	Not		SRR11235792	10	G2	GLUL	1555.24	-0.52163	Granulocyte	DEG_Pattern2	Not
G2_1	7	G2	SH3BGRL	5722	-0.573243	CD14- Monocyte	DEG_Pattern2	Not		SRR11235732	15	G3	GLUL	726.312	-1.45899	Granulocyte	DEG_Pattern2	Not
G2_2	7	G2	SH3BGRL	6523	-0.226995	CD14- Monocyte	DEG_Pattern2	Not		SRR11235786	16	G3	GLUL	665.585	-1.52766	Granulocyte	DEG_Pattern2	Not
G2_3	8	G2	SH3BGRL	5229	-0.786351	CD14- Monocyte	DEG_Pattern2	Not		SRR11235673	17	G3	GLUL	2089.94	0.0830209	Granulocyte	DEG_Pattern2	Not
G2_4	8	G2	SH3BGRL	10084	1.31231	CD14- Monocyte	DEG_Pattern2	Not		SRR11235781	17	G3	GLUL	1448.55	-0.642277	Granulocyte	DEG_Pattern2	Not
G2_5	9	G2	SH3BGRL	6046	-0.433188	CD14- Monocyte	DEG_Pattern2	Not		SRR11235778	21	G4	GLUL	4196.93	2.46563	Granulocyte	DEG_Pattern2	Not
G2_6	9	G2	SH3BGRL	12239	2.24385	CD14- Monocyte	DEG_Pattern2	Not		SRR11235790	22	G4	GLUL	3635.4	1.83065	Granulocyte	DEG_Pattern2	Not
G3_1	12	G3	SH3BGRL	7091	0.0185335	CD14- Monocyte	DEG_Pattern2	Not		SRR11235653	4	G1	SERPINB1	893.308	0.063111	CD14+ Monocyte	DEG_Pattern2	Not
G3_2	12	G3	SH3BGRL	8977	0.833793	CD14- Monocyte	DEG_Pattern2	Not		SRR11235768	4	G1	SERPINB1	247.958	-1.42902	CD14+ Monocyte	DEG_Pattern2	Not
G3_3	13	G3	SH3BGRL	7098	0.0215594	CD14- Monocyte	DEG_Pattern2	Not		SRR11235785	4	G1	SERPINB1	1075.27	0.483835	CD14+ Monocyte	DEG_Pattern2	Not
G3_4	13	G3	SH3BGRL	11641	1.98536	CD14- Monocyte	DEG_Pattern2	Not		SRR11235788	4	G1	SERPINB1	404.544	-1.06698	CD14+ Monocyte	DEG_Pattern2	Not
G3_5	14	G3	SH3BGRL	8992	0.840277	CD14- Monocyte	DEG_Pattern2	Not		SRR11235642	5	G1	SERPINB1	1303.37	1.01122	CD14+ Monocyte	DEG_Pattern2	Not
G3_6	14	G3	SH3BGRL	6904	-0.0623008	CD14- Monocyte	DEG_Pattern2	Not		SRR11235664	5	G1	SERPINB1	497.409	-0.852259	CD14+ Monocyte	DEG_Pattern2	Not
G4_1	16	G4	SH3BGRL	10158	1.3443	CD14- Monocyte	DEG_Pattern2	Not		SRR11235706	5	G1	SERPINB1	666.281	-0.461806	CD14+ Monocyte	DEG_Pattern2	Not
G4_2	16	G4	SH3BGRL	8268	0.527314	CD14- Monocyte	DEG_Pattern2	Not		SRR11235707	5	G1	SERPINB1	556.606	-0.715387	CD14+ Monocyte	DEG_Pattern2	Not
G4_3	17	G4	SH3BGRL	9036	0.859297	CD14- Monocyte	DEG_Pattern2	Not		SRR11235708	5	G1	SERPINB1	846.539	-0.0450241	CD14+ Monocyte	DEG_Pattern2	Not
G4_4	17	G4	SH3BGRL	5559	-0.643703	CD14- Monocyte	DEG_Pattern2	Not		SRR11235719	5	G1	SERPINB1	1411.76	1.26185	CD14+ Monocyte	DEG_Pattern2	Not
G4_5	18	G4	SH3BGRL	6348	-0.302642	CD14- Monocyte	DEG_Pattern2	Not		SRR11235763	5	G1	SERPINB1	644.085	-0.513126	CD14+ Monocyte	DEG_Pattern2	Not
G4_6	18	G4	SH3BGRL	5927	-0.484628	CD14- Monocyte	DEG_Pattern2	Not		SRR11235774	5	G1	SERPINB1	1608.76	1.71732	CD14+ Monocyte	DEG_Pattern2	Not
G1_1	3	G1	ACSL1	7956	-0.570348	Granulocyte	DEG_Pattern2	Not		SRR11235775	5	G1	SERPINB1	1333.08	1.07993	CD14+ Monocyte	DEG_Pattern2	Not
G1_2	3	G1	ACSL1	5928	-0.889077	Granulocyte	DEG_Pattern2	Not		SRR11235777	5	G1	SERPINB1	350.617	-1.19166	CD14+ Monocyte	DEG_Pattern2	Not
G1_3	4	G1	ACSL1	7122	-0.701423	Granulocyte	DEG_Pattern2	Not		SRR11235787	5	G1	SERPINB1	889.989	0.0554358	CD14+ Monocyte	DEG_Pattern2	Not
G1_4	4	G1	ACSL1	4991	-1.03634	Granulocyte	DEG_Pattern2	Not		SRR11235730	7	G2	SERPINB1	563.512	-0.69942	CD14+ Monocyte	DEG_Pattern2	Not
G1_5	5	G1	ACSL1	7203	-0.688693	Granulocyte	DEG_Pattern2	Not		SRR11235739	7	G2	SERPINB1	774.594	-0.211372	CD14+ Monocyte	DEG_Pattern2	Not
G1_6	5	G1	ACSL1	6534	-0.793836	Granulocyte	DEG_Pattern2	Not		SRR11235729	8	G2	SERPINB1	717.563	-0.343235	CD14+ Monocyte	DEG_Pattern2	Not
G2_1	7	G2	ACSL1	5324	-0.984004	Granulocyte	DEG_Pattern2	Not		SRR11235733	8	G2	SERPINB1	798.932	-0.155099	CD14+ Monocyte	DEG_Pattern2	Not
G2_2	7	G2	ACSL1	9367	-0.34859	Granulocyte	DEG_Pattern2	Not		SRR11235736	8	G2	SERPINB1	788.246	-0.179805	CD14+ Monocyte	DEG_Pattern2	Not
G2_3	8	G2	ACSL1	11122	-0.072767	Granulocyte	DEG_Pattern2	Not		SRR11235770	9	G2	SERPINB1	648.274	-0.50344	CD14+ Monocyte	DEG_Pattern2	Not
G2_4	8	G2	ACSL1	7485	-0.644373	Granulocyte	DEG_Pattern2	Not		SRR11235784	9	G2	SERPINB1	1355.52	1.13179	CD14+ Monocyte	DEG_Pattern2	Not
G2_5	9	G2	ACSL1	5958	-0.884362	Granulocyte	DEG_Pattern2	Not		SRR11235780	10	G2	SERPINB1	1081.76	0.49884	CD14+ Monocyte	DEG_Pattern2	Not
G2_6	9	G2	ACSL1	18366	1.06573	Granulocyte	DEG_Pattern2	Not		SRR11235792	10	G2	SERPINB1	417.909	-1.03607	CD14+ Monocyte	DEG_Pattern2	Not
G3_1	12	G3	ACSL1	7109	-0.703466	Granulocyte	DEG_Pattern2	Not		SRR11235732	15	G3	SERPINB1	369.856	-1.14718	CD14+ Monocyte	DEG_Pattern2	Not
G3_2	12	G3	ACSL1	9283	-0.361792	Granulocyte	DEG_Pattern2	Not		SRR11235786	16	G3	SERPINB1	360.654	-1.16845	CD14+ Monocyte	DEG_Pattern2	Not
G3_3	13	G3	ACSL1	22311	1.68574	Granulocyte	DEG_Pattern2	Not		SRR11235673	17	G3	SERPINB1	1007.99	0.328269	CD14+ Monocyte	DEG_Pattern2	Not
G3_4	13	G3	ACSL1	11618	0.00518641	Granulocyte	DEG_Pattern2	Not		SRR11235781	17	G3	SERPINB1	828.374	-0.0870252	CD14+ Monocyte	DEG_Pattern2	Not
G3_5	14	G3	ACSL1	16271	0.736471	Granulocyte	DEG_Pattern2	Not		SRR11235778	21	G4	SERPINB1	2159.93	2.9917	CD14+ Monocyte	DEG_Pattern2	Not
G3_6	14	G3	ACSL1	10184	-0.220187	Granulocyte	DEG_Pattern2	Not		SRR11235790	22	G4	SERPINB1	1377.69	1.18306	CD14+ Monocyte	DEG_Pattern2	Not
G4_1	16	G4	ACSL1	27555	2.50991	Granulocyte	DEG_Pattern2	Not		SRR11235653	4	G1	FTH1	1212.56	-0.866262	CD14- Monocyte	DEG_Pattern2	Not
G4_2	16	G4	ACSL1	25889	2.24808	Granulocyte	DEG_Pattern2	Not		SRR11235768	4	G1	FTH1	1013.32	-1.4105	CD14- Monocyte	DEG_Pattern2	Not
G4_3	17	G4	ACSL1	18284	1.05284	Granulocyte	DEG_Pattern2	Not		SRR11235785	4	G1	FTH1	1780.92	0.686303	CD14- Monocyte	DEG_Pattern2	Not
G4_4	17	G4	ACSL1	8439	-0.494438	Granulocyte	DEG_Pattern2	Not		SRR11235788	4	G1	FTH1	1519.98	-0.0264777	CD14- Monocyte	DEG_Pattern2	Not
G4_5	18	G4	ACSL1	11288	-0.0466777	Granulocyte	DEG_Pattern2	Not		SRR11235642	5	G1	FTH1	1833.97	0.831212	CD14- Monocyte	DEG_Pattern2	Not
G4_6	18	G4	ACSL1	12453	0.136418	Granulocyte	DEG_Pattern2	Not		SRR11235664	5	G1	FTH1	1327.62	-0.551945	CD14- Monocyte	DEG_Pattern2	Not
G1_1	3	G1	CSF3R	56132	-0.917099	CD14+ Monocyte	DEG_Pattern2	Not		SRR11235706	5	G1	FTH1	1284.37	-0.670089	CD14- Monocyte	DEG_Pattern2	Not
G1_2	3	G1	CSF3R	45180	-1.21591	CD14+ Monocyte	DEG_Pattern2	Not		SRR11235707	5	G1	FTH1	1255.4	-0.74924	CD14- Monocyte	DEG_Pattern2	Not
G1_3	4	G1	CSF3R	63968	-0.703304	CD14+ Monocyte	DEG_Pattern2	Not		SRR11235708	5	G1	FTH1	1647.59	0.322092	CD14- Monocyte	DEG_Pattern2	Not
G1_4	4	G1	CSF3R	33861	-1.52473	CD14+ Monocyte	DEG_Pattern2	Not		SRR11235719	5	G1	FTH1	1752	0.607302	CD14- Monocyte	DEG_Pattern2	Not
G1_5	5	G1	CSF3R	54665	-0.957124	CD14+ Monocyte	DEG_Pattern2	Not		SRR11235763	5	G1	FTH1	963.299	-1.54714	CD14- Monocyte	DEG_Pattern2	Not
G1_6	5	G1	CSF3R	44256	-1.24112	CD14+ Monocyte	DEG_Pattern2	Not		SRR11235774	5	G1	FTH1	1499.73	-0.0818026	CD14- Monocyte	DEG_Pattern2	Not
G2_1	7	G2	CSF3R	65558	-0.659923	CD14+ Monocyte	DEG_Pattern2	Not		SRR11235775	5	G1	FTH1	1824.99	0.806676	CD14- Monocyte	DEG_Pattern2	Not
G2_2	7	G2	CSF3R	109475	0.538294	CD14+ Monocyte	DEG_Pattern2	Not		SRR11235777	5	G1	FTH1	2119.92	1.61232	CD14- Monocyte	DEG_Pattern2	Not
G2_3	8	G2	CSF3R	85417	-0.118096	CD14+ Monocyte	DEG_Pattern2	Not		SRR11235787	5	G1	FTH1	1628.3	0.269407	CD14- Monocyte	DEG_Pattern2	Not
G2_4	8	G2	CSF3R	85466	-0.116759	CD14+ Monocyte	DEG_Pattern2	Not		SRR11235730	7	G2	FTH1	1701.98	0.470675	CD14- Monocyte	DEG_Pattern2	Not
G2_5	9	G2	CSF3R	55830	-0.925338	CD14+ Monocyte	DEG_Pattern2	Not		SRR11235739	7	G2	FTH1	961.01	-1.55339	CD14- Monocyte	DEG_Pattern2	Not
G2_6	9	G2	CSF3R	151327	1.68017	CD14+ Monocyte	DEG_Pattern2	Not		SRR11235729	8	G2	FTH1	1671.07	0.386246	CD14- Monocyte	DEG_Pattern2	Not
G3_1	12	G3	CSF3R	69877	-0.542084	CD14+ Monocyte	DEG_Pattern2	Not		SRR11235733	8	G2	FTH1	1645.35	0.315983	CD14- Monocyte	DEG_Pattern2	Not
G3_2	12	G3	CSF3R	75858	-0.378901	CD14+ Monocyte	DEG_Pattern2	Not		SRR11235736	8	G2	FTH1	1608.75	0.216003	CD14- Monocyte	DEG_Pattern2	Not
G3_3	13	G3	CSF3R	160479	1.92987	CD14+ Monocyte	DEG_Pattern2	Not		SRR11235770	9	G2	FTH1	1832.95	0.828434	CD14- Monocyte	DEG_Pattern2	Not
G3_4	13	G3	CSF3R	86764	-0.0813451	CD14+ Monocyte	DEG_Pattern2	Not		SRR11235784	9	G2	FTH1	2381.07	2.3257	CD14- Monocyte	DEG_Pattern2	Not
G3_5	14	G3	CSF3R	115110	0.692038	CD14+ Monocyte	DEG_Pattern2	Not		SRR11235780	10	G2	FTH1	1716.77	0.511064	CD14- Monocyte	DEG_Pattern2	Not
G3_6	14	G3	CSF3R	80423	-0.254351	CD14+ Monocyte	DEG_Pattern2	Not		SRR11235792	10	G2	FTH1	1029.35	-1.36673	CD14- Monocyte	DEG_Pattern2	Not
G4_1	16	G4	CSF3R	159494	1.903	CD14+ Monocyte	DEG_Pattern2	Not		SRR11235732	15	G3	FTH1	974.67	-1.51608	CD14- Monocyte	DEG_Pattern2	Not
G4_2	16	G4	CSF3R	133924	1.20535	CD14+ Monocyte	DEG_Pattern2	Not		SRR11235786	16	G3	FTH1	972.064	-1.5232	CD14- Monocyte	DEG_Pattern2	Not
G4_3	17	G4	CSF3R	129058	1.07259	CD14+ Monocyte	DEG_Pattern2	Not		SRR11235673	17	G3	FTH1	1508.06	-0.0590588	CD14- Monocyte	DEG_Pattern2	Not
G4_4	17	G4	CSF3R	73839	-0.433987	CD14+ Monocyte	DEG_Pattern2	Not		SRR11235781	17	G3	FTH1	1353.31	-0.481783	CD14- Monocyte	DEG_Pattern2	Not
G4_5	18	G4	CSF3R	94830	0.138725	CD14+ Monocyte	DEG_Pattern2	Not		SRR11235778	21	G4	FTH1	2026.97	1.35843	CD14- Monocyte	DEG_Pattern2	Not
G4_6	18	G4	CSF3R	123100	0.910034	CD14+ Monocyte	DEG_Pattern2	Not		SRR11235790	22	G4	FTH1	1842.99	0.855857	CD14- Monocyte	DEG_Pattern2	Not
G1_1	3	G1	TSPAN33	5026	-0.585315	B cell	DEG_Pattern2	Not		SRR11235653	4	G1	MS4A1	944.564	1.7173	B cell	DEG_Pattern6	Not
G1_2	3	G1	TSPAN33	4380	-0.807109	B cell	DEG_Pattern2	Not		SRR11235768	4	G1	MS4A1	624.853	0.365015	B cell	DEG_Pattern6	Not
G1_3	4	G1	TSPAN33	6275	-0.156489	B cell	DEG_Pattern2	Not		SRR11235785	4	G1	MS4A1	1051.08	2.16783	B cell	DEG_Pattern6	Not
G1_4	4	G1	TSPAN33	3046	-1.26512	B cell	DEG_Pattern2	Not		SRR11235788	4	G1	MS4A1	649.365	0.468692	B cell	DEG_Pattern6	Not
G1_5	5	G1	TSPAN33	5456	-0.437681	B cell	DEG_Pattern2	Not		SRR11235642	5	G1	MS4A1	787.639	1.05356	B cell	DEG_Pattern6	Not
G1_6	5	G1	TSPAN33	4622	-0.724022	B cell	DEG_Pattern2	Not		SRR11235664	5	G1	MS4A1	675.671	0.579961	B cell	DEG_Pattern6	Not
G2_1	7	G2	TSPAN33	3123	-1.23868	B cell	DEG_Pattern2	Not		SRR11235706	5	G1	MS4A1	765.454	0.95972	B cell	DEG_Pattern6	Not
G2_2	7	G2	TSPAN33	6035	-0.23889	B cell	DEG_Pattern2	Not		SRR11235707	5	G1	MS4A1	820.03	1.19056	B cell	DEG_Pattern6	Not
G2_3	8	G2	TSPAN33	3384	-1.14907	B cell	DEG_Pattern2	Not		SRR11235708	5	G1	MS4A1	1007.18	1.98214	B cell	DEG_Pattern6	Not
G2_4	8	G2	TSPAN33	7044	0.107535	B cell	DEG_Pattern2	Not		SRR11235719	5	G1	MS4A1	570.352	0.134493	B cell	DEG_Pattern6	Not
G2_5	9	G2	TSPAN33	2935	-1.30323	B cell	DEG_Pattern2	Not		SRR11235763	5	G1	MS4A1	310.417	-0.964961	B cell	DEG_Pattern6	Not
G2_6	9	G2	TSPAN33	8480	0.600565	B cell	DEG_Pattern2	Not		SRR11235774	5	G1	MS4A1	376.265	-0.686444	B cell	DEG_Pattern6	Not
G3_1	12	G3	TSPAN33	5752	-0.336054	B cell	DEG_Pattern2	Not		SRR11235775	5	G1	MS4A1	623.852	0.360781	B cell	DEG_Pattern6	Not
G3_2	12	G3	TSPAN33	5570	-0.39854	B cell	DEG_Pattern2	Not		SRR11235777	5	G1	MS4A1	216.856	-1.3607	B cell	DEG_Pattern6	Not
G3_3	13	G3	TSPAN33	9462	0.93772	B cell	DEG_Pattern2	Not		SRR11235787	5	G1	MS4A1	300.542	-1.00673	B cell	DEG_Pattern6	Not
G3_4	13	G3	TSPAN33	6654	-0.0263653	B cell	DEG_Pattern2	Not		SRR11235730	7	G2	MS4A1	427.036	-0.471695	B cell	DEG_Pattern6	Not
G3_5	14	G3	TSPAN33	7931	0.412074	B cell	DEG_Pattern2	Not		SRR11235739	7	G2	MS4A1	576.392	0.160038	B cell	DEG_Pattern6	Not
G3_6	14	G3	TSPAN33	5903	-0.28421	B cell	DEG_Pattern2	Not		SRR11235729	8	G2	MS4A1	385.152	-0.648854	B cell	DEG_Pattern6	Not
G4_1	16	G4	TSPAN33	15175	2.89919	B cell	DEG_Pattern2	Not		SRR11235733	8	G2	MS4A1	641.101	0.433739	B cell	DEG_Pattern6	Not
G4_2	16	G4	TSPAN33	10107	1.15917	B cell	DEG_Pattern2	Not		SRR11235736	8	G2	MS4A1	525.965	-0.0532538	B cell	DEG_Pattern6	Not
G4_3	17	G4	TSPAN33	11635	1.68379	B cell	DEG_Pattern2	Not		SRR11235770	9	G2	MS4A1	365.73	-0.731006	B cell	DEG_Pattern6	Not
G4_4	17	G4	TSPAN33	6052	-0.233053	B cell	DEG_Pattern2	Not		SRR11235784	9	G2	MS4A1	494.941	-0.184475	B cell	DEG_Pattern6	Not
G4_5	18	G4	TSPAN33	7042	0.106849	B cell	DEG_Pattern2	Not		SRR11235780	10	G2	MS4A1	679.141	0.594639	B cell	DEG_Pattern6	Not
G4_6	18	G4	TSPAN33	10450	1.27693	B cell	DEG_Pattern2	Not		SRR11235792	10	G2	MS4A1	332.364	-0.872134	B cell	DEG_Pattern6	Not
G1_1	3	G1	TLR4	5370	-0.809979	CD14+ Monocyte	DEG_Pattern2	Not		SRR11235732	15	G3	MS4A1	613.747	0.318041	B cell	DEG_Pattern6	Not
G1_2	3	G1	TLR4	3424	-1.3238	CD14+ Monocyte	DEG_Pattern2	Not		SRR11235786	16	G3	MS4A1	453.527	-0.359648	B cell	DEG_Pattern6	Not
G1_3	4	G1	TLR4	4824	-0.954143	CD14+ Monocyte	DEG_Pattern2	Not		SRR11235673	17	G3	MS4A1	259.852	-1.17884	B cell	DEG_Pattern6	Not
G1_4	4	G1	TLR4	4406	-1.06451	CD14+ Monocyte	DEG_Pattern2	Not		SRR11235781	17	G3	MS4A1	352.17	-0.78836	B cell	DEG_Pattern6	Not
G1_5	5	G1	TLR4	5500	-0.775654	CD14+ Monocyte	DEG_Pattern2	Not		SRR11235778	21	G4	MS4A1	191.91	-1.46621	B cell	DEG_Pattern6	Not
G1_6	5	G1	TLR4	4115	-1.14135	CD14+ Monocyte	DEG_Pattern2	Not		SRR11235790	22	G4	MS4A1	133.521	-1.71319	B cell	DEG_Pattern6	Not
G2_1	7	G2	TLR4	5923	-0.663966	CD14+ Monocyte	DEG_Pattern2	Not		SRR11235653	4	G1	BCL2A1	168.411	0.73523	CD14+ Monocyte	DEG_Pattern2	Not
G2_2	7	G2	TLR4	6959	-0.390423	CD14+ Monocyte	DEG_Pattern2	Not		SRR11235768	4	G1	BCL2A1	34.7141	-0.831795	CD14+ Monocyte	DEG_Pattern2	Not
G2_3	8	G2	TLR4	9219	0.206301	CD14+ Monocyte	DEG_Pattern2	Not		SRR11235785	4	G1	BCL2A1	100.807	-0.0571381	CD14+ Monocyte	DEG_Pattern2	Not
G2_4	8	G2	TLR4	5651	-0.735784	CD14+ Monocyte	DEG_Pattern2	Not		SRR11235788	4	G1	BCL2A1	74.6246	-0.364014	CD14+ Monocyte	DEG_Pattern2	Not
G2_5	9	G2	TLR4	5528	-0.768261	CD14+ Monocyte	DEG_Pattern2	Not		SRR11235642	5	G1	BCL2A1	130.584	0.291879	CD14+ Monocyte	DEG_Pattern2	Not
G2_6	9	G2	TLR4	15546	1.87687	CD14+ Monocyte	DEG_Pattern2	Not		SRR11235664	5	G1	BCL2A1	66.1295	-0.463582	CD14+ Monocyte	DEG_Pattern2	Not
G3_1	12	G3	TLR4	6308	-0.562312	CD14+ Monocyte	DEG_Pattern2	Not		SRR11235706	5	G1	BCL2A1	90.0945	-0.182693	CD14+ Monocyte	DEG_Pattern2	Not
G3_2	12	G3	TLR4	9593	0.305051	CD14+ Monocyte	DEG_Pattern2	Not		SRR11235707	5	G1	BCL2A1	33.0657	-0.851115	CD14+ Monocyte	DEG_Pattern2	Not
G3_3	13	G3	TLR4	15899	1.97007	CD14+ Monocyte	DEG_Pattern2	Not		SRR11235708	5	G1	BCL2A1	44.0684	-0.722155	CD14+ Monocyte	DEG_Pattern2	Not
G3_4	13	G3	TLR4	9749	0.346241	CD14+ Monocyte	DEG_Pattern2	Not		SRR11235719	5	G1	BCL2A1	162.353	0.664229	CD14+ Monocyte	DEG_Pattern2	Not
G3_5	14	G3	TLR4	11485	0.80461	CD14+ Monocyte	DEG_Pattern2	Not		SRR11235763	5	G1	BCL2A1	87.3442	-0.21493	CD14+ Monocyte	DEG_Pattern2	Not
G3_6	14	G3	TLR4	9678	0.327494	CD14+ Monocyte	DEG_Pattern2	Not		SRR11235774	5	G1	BCL2A1	116.814	0.130482	CD14+ Monocyte	DEG_Pattern2	Not
G4_1	16	G4	TLR4	15036	1.74221	CD14+ Monocyte	DEG_Pattern2	Not		SRR11235775	5	G1	BCL2A1	250.317	1.69524	CD14+ Monocyte	DEG_Pattern2	Not
G4_2	16	G4	TLR4	15199	1.78525	CD14+ Monocyte	DEG_Pattern2	Not		SRR11235777	5	G1	BCL2A1	20.2669	-1.00113	CD14+ Monocyte	DEG_Pattern2	Not
G4_3	17	G4	TLR4	11407	0.784015	CD14+ Monocyte	DEG_Pattern2	Not		SRR11235787	5	G1	BCL2A1	161.305	0.651953	CD14+ Monocyte	DEG_Pattern2	Not
G4_4	17	G4	TLR4	6637	-0.475443	CD14+ Monocyte	DEG_Pattern2	Not		SRR11235730	7	G2	BCL2A1	53.7097	-0.609151	CD14+ Monocyte	DEG_Pattern2	Not
G4_5	18	G4	TLR4	7779	-0.173913	CD14+ Monocyte	DEG_Pattern2	Not		SRR11235739	7	G2	BCL2A1	79.2807	-0.30944	CD14+ Monocyte	DEG_Pattern2	Not
G4_6	18	G4	TLR4	7269	-0.308572	CD14+ Monocyte	DEG_Pattern2	Not		SRR11235729	8	G2	BCL2A1	62.4571	-0.506626	CD14+ Monocyte	DEG_Pattern2	Not
G1_1	3	G1	IDO1	1742	-1.16608	CD14- Monocyte	DEG_Pattern2	Not		SRR11235733	8	G2	BCL2A1	71.2334	-0.40376	CD14+ Monocyte	DEG_Pattern2	Not
G1_2	3	G1	IDO1	2759	-1.00878	CD14- Monocyte	DEG_Pattern2	Not		SRR11235736	8	G2	BCL2A1	84.1544	-0.252316	CD14+ Monocyte	DEG_Pattern2	Not
G1_3	4	G1	IDO1	1797	-1.15757	CD14- Monocyte	DEG_Pattern2	Not		SRR11235770	9	G2	BCL2A1	65.9748	-0.465396	CD14+ Monocyte	DEG_Pattern2	Not
G1_4	4	G1	IDO1	2636	-1.0278	CD14- Monocyte	DEG_Pattern2	Not		SRR11235784	9	G2	BCL2A1	170.554	0.760355	CD14+ Monocyte	DEG_Pattern2	Not
G1_5	5	G1	IDO1	3646	-0.871583	CD14- Monocyte	DEG_Pattern2	Not		SRR11235780	10	G2	BCL2A1	254.903	1.74899	CD14+ Monocyte	DEG_Pattern2	Not
G1_6	5	G1	IDO1	2603	-1.0329	CD14- Monocyte	DEG_Pattern2	Not		SRR11235792	10	G2	BCL2A1	35.0595	-0.827747	CD14+ Monocyte	DEG_Pattern2	Not
G2_1	7	G2	IDO1	4740	-0.702373	CD14- Monocyte	DEG_Pattern2	Not		SRR11235732	15	G3	BCL2A1	18.7608	-1.01878	CD14+ Monocyte	DEG_Pattern2	Not
G2_2	7	G2	IDO1	8338	-0.145867	CD14- Monocyte	DEG_Pattern2	Not		SRR11235786	16	G3	BCL2A1	20.1223	-1.00282	CD14+ Monocyte	DEG_Pattern2	Not
G2_3	8	G2	IDO1	9267	-0.00217828	CD14- Monocyte	DEG_Pattern2	Not		SRR11235673	17	G3	BCL2A1	79.1992	-0.310396	CD14+ Monocyte	DEG_Pattern2	Not
G2_4	8	G2	IDO1	10465	0.183117	CD14- Monocyte	DEG_Pattern2	Not		SRR11235781	17	G3	BCL2A1	62.0173	-0.51178	CD14+ Monocyte	DEG_Pattern2	Not
G2_5	9	G2	IDO1	5630	-0.564716	CD14- Monocyte	DEG_Pattern2	Not		SRR11235778	21	G4	BCL2A1	426.467	3.75985	CD14+ Monocyte	DEG_Pattern2	Not
G2_6	9	G2	IDO1	19431	1.5699	CD14- Monocyte	DEG_Pattern2	Not		SRR11235790	22	G4	BCL2A1	145.659	0.468563	CD14+ Monocyte	DEG_Pattern2	Not
G3_1	12	G3	IDO1	14408	0.792984	CD14- Monocyte	DEG_Pattern2	Not		SRR11235653	4	G1	IMPA2	70.2931	-0.291108	Granulocyte	DEG_Pattern4	Not
G3_2	12	G3	IDO1	5084	-0.649166	CD14- Monocyte	DEG_Pattern2	Not		SRR11235768	4	G1	IMPA2	38.0202	-1.25304	Granulocyte	DEG_Pattern4	Not
G3_3	13	G3	IDO1	18685	1.45451	CD14- Monocyte	DEG_Pattern2	Not		SRR11235785	4	G1	IMPA2	72.5809	-0.222918	Granulocyte	DEG_Pattern4	Not
G3_4	13	G3	IDO1	8202	-0.166903	CD14- Monocyte	DEG_Pattern2	Not		SRR11235788	4	G1	IMPA2	85.0982	0.150175	Granulocyte	DEG_Pattern4	Not
G3_5	14	G3	IDO1	15442	0.952914	CD14- Monocyte	DEG_Pattern2	Not		SRR11235642	5	G1	IMPA2	80.9954	0.0278871	Granulocyte	DEG_Pattern4	Not
G3_6	14	G3	IDO1	6269	-0.465881	CD14- Monocyte	DEG_Pattern2	Not		SRR11235664	5	G1	IMPA2	98.4754	0.548899	Granulocyte	DEG_Pattern4	Not
G4_1	16	G4	IDO1	26135	2.60681	CD14- Monocyte	DEG_Pattern2	Not		SRR11235706	5	G1	IMPA2	77.5232	-0.0756057	Granulocyte	DEG_Pattern4	Not
G4_2	16	G4	IDO1	16802	1.16327	CD14- Monocyte	DEG_Pattern2	Not		SRR11235707	5	G1	IMPA2	47.3942	-0.973635	Granulocyte	DEG_Pattern4	Not
G4_3	17	G4	IDO1	16531	1.12135	CD14- Monocyte	DEG_Pattern2	Not		SRR11235708	5	G1	IMPA2	63.9702	-0.479568	Granulocyte	DEG_Pattern4	Not
G4_4	17	G4	IDO1	6534	-0.424894	CD14- Monocyte	DEG_Pattern2	Not		SRR11235719	5	G1	IMPA2	74.8235	-0.156075	Granulocyte	DEG_Pattern4	Not
G4_5	18	G4	IDO1	8899	-0.0590971	CD14- Monocyte	DEG_Pattern2	Not		SRR11235763	5	G1	IMPA2	49.0133	-0.925377	Granulocyte	DEG_Pattern4	Not
G4_6	18	G4	IDO1	6701	-0.399064	CD14- Monocyte	DEG_Pattern2	Not		SRR11235774	5	G1	IMPA2	51.2343	-0.859176	Granulocyte	DEG_Pattern4	Not
G1_1	3	G1	TSPO	1770	-1.17671	CD14+ Monocyte	DEG_Pattern2	Not		SRR11235775	5	G1	IMPA2	46.5706	-0.998184	Granulocyte	DEG_Pattern4	Not
G1_2	3	G1	TSPO	2155	-0.928382	CD14+ Monocyte	DEG_Pattern2	Not		SRR11235777	5	G1	IMPA2	71.9475	-0.241797	Granulocyte	DEG_Pattern4	Not
G1_3	4	G1	TSPO	2460	-0.731655	CD14+ Monocyte	DEG_Pattern2	Not		SRR11235787	5	G1	IMPA2	53.3672	-0.795603	Granulocyte	DEG_Pattern4	Not
G1_4	4	G1	TSPO	2815	-0.502677	CD14+ Monocyte	DEG_Pattern2	Not		SRR11235730	7	G2	IMPA2	82.7658	0.0806561	Granulocyte	DEG_Pattern4	Not
G1_5	5	G1	TSPO	2061	-0.989013	CD14+ Monocyte	DEG_Pattern2	Not		SRR11235739	7	G2	IMPA2	35.3549	-1.33248	Granulocyte	DEG_Pattern4	Not
G1_6	5	G1	TSPO	3007	-0.378835	CD14+ Monocyte	DEG_Pattern2	Not		SRR11235729	8	G2	IMPA2	108.259	0.840508	Granulocyte	DEG_Pattern4	Not
G2_1	7	G2	TSPO	2445	-0.74133	CD14+ Monocyte	DEG_Pattern2	Not		SRR11235733	8	G2	IMPA2	75.4236	-0.138186	Granulocyte	DEG_Pattern4	Not
G2_2	7	G2	TSPO	2129	-0.945152	CD14+ Monocyte	DEG_Pattern2	Not		SRR11235736	8	G2	IMPA2	50.4926	-0.881283	Granulocyte	DEG_Pattern4	Not
G2_3	8	G2	TSPO	2260	-0.860656	CD14+ Monocyte	DEG_Pattern2	Not		SRR11235770	9	G2	IMPA2	89.6396	0.285537	Granulocyte	DEG_Pattern4	Not
G2_4	8	G2	TSPO	3678	0.0539657	CD14+ Monocyte	DEG_Pattern2	Not		SRR11235784	9	G2	IMPA2	180.587	2.99632	Granulocyte	DEG_Pattern4	Not
G2_5	9	G2	TSPO	2307	-0.830341	CD14+ Monocyte	DEG_Pattern2	Not		SRR11235780	10	G2	IMPA2	54.9438	-0.748612	Granulocyte	DEG_Pattern4	Not
G2_6	9	G2	TSPO	3805	0.135882	CD14+ Monocyte	DEG_Pattern2	Not		SRR11235792	10	G2	IMPA2	58.8999	-0.630695	Granulocyte	DEG_Pattern4	Not
G3_1	12	G3	TSPO	7199	2.32504	CD14+ Monocyte	DEG_Pattern2	Not		SRR11235732	15	G3	IMPA2	87.5506	0.223271	Granulocyte	DEG_Pattern4	Not
G3_2	12	G3	TSPO	2868	-0.468491	CD14+ Monocyte	DEG_Pattern2	Not		SRR11235786	16	G3	IMPA2	100.612	0.612573	Granulocyte	DEG_Pattern4	Not
G3_3	13	G3	TSPO	4723	0.728	CD14+ Monocyte	DEG_Pattern2	Not		SRR11235673	17	G3	IMPA2	74.6174	-0.162217	Granulocyte	DEG_Pattern4	Not
G3_4	13	G3	TSPO	2695	-0.580078	CD14+ Monocyte	DEG_Pattern2	Not		SRR11235781	17	G3	IMPA2	141.754	1.83886	Granulocyte	DEG_Pattern4	Not
G3_5	14	G3	TSPO	5927	1.50459	CD14+ Monocyte	DEG_Pattern2	Not		SRR11235778	21	G4	IMPA2	137.974	1.72621	Granulocyte	DEG_Pattern4	Not
G3_6	14	G3	TSPO	2384	-0.780675	CD14+ Monocyte	DEG_Pattern2	Not		SRR11235790	22	G4	IMPA2	141.613	1.83466	Granulocyte	DEG_Pattern4	Not
G4_1	16	G4	TSPO	4842	0.804756	CD14+ Monocyte	DEG_Pattern2	Not		SRR11235653	4	G1	B2M	34820	1.62116	Cytotoxic T cell	DEG_Pattern4	Not
G4_2	16	G4	TSPO	6945	2.16121	CD14+ Monocyte	DEG_Pattern2	Not		SRR11235768	4	G1	B2M	14321.2	-1.12739	Cytotoxic T cell	DEG_Pattern4	Not
G4_3	17	G4	TSPO	4025	0.277784	CD14+ Monocyte	DEG_Pattern2	Not		SRR11235785	4	G1	B2M	22485.3	-0.0327215	Cytotoxic T cell	DEG_Pattern4	Not
G4_4	17	G4	TSPO	4696	0.710584	CD14+ Monocyte	DEG_Pattern2	Not		SRR11235788	4	G1	B2M	21189.4	-0.206473	Cytotoxic T cell	DEG_Pattern4	Not
G4_5	18	G4	TSPO	3466	-0.0827761	CD14+ Monocyte	DEG_Pattern2	Not		SRR11235642	5	G1	B2M	26149.1	0.458541	Cytotoxic T cell	DEG_Pattern4	Not
G4_6	18	G4	TSPO	5602	1.29496	CD14+ Monocyte	DEG_Pattern2	Not		SRR11235664	5	G1	B2M	23079.9	0.0470085	Cytotoxic T cell	DEG_Pattern4	Not
G1_1	3	G1	DAPK1	1499	-1.38177	CD14- Monocyte	DEG_Pattern2	Not		SRR11235706	5	G1	B2M	29616	0.923389	Cytotoxic T cell	DEG_Pattern4	Not
G1_2	3	G1	DAPK1	2661	-0.860362	CD14- Monocyte	DEG_Pattern2	Not		SRR11235707	5	G1	B2M	13967	-1.17489	Cytotoxic T cell	DEG_Pattern4	Not
G1_3	4	G1	DAPK1	2071	-1.12511	CD14- Monocyte	DEG_Pattern2	Not		SRR11235708	5	G1	B2M	17962.8	-0.639109	Cytotoxic T cell	DEG_Pattern4	Not
G1_4	4	G1	DAPK1	1710	-1.28709	CD14- Monocyte	DEG_Pattern2	Not		SRR11235719	5	G1	B2M	37897.4	2.0338	Cytotoxic T cell	DEG_Pattern4	Not
G1_5	5	G1	DAPK1	1593	-1.33959	CD14- Monocyte	DEG_Pattern2	Not		SRR11235763	5	G1	B2M	23352.9	0.0836172	Cytotoxic T cell	DEG_Pattern4	Not
G1_6	5	G1	DAPK1	2201	-1.06677	CD14- Monocyte	DEG_Pattern2	Not		SRR11235774	5	G1	B2M	22267.7	-0.0619006	Cytotoxic T cell	DEG_Pattern4	Not
G2_1	7	G2	DAPK1	4520	-0.026194	CD14- Monocyte	DEG_Pattern2	Not		SRR11235775	5	G1	B2M	35483.9	1.71018	Cytotoxic T cell	DEG_Pattern4	Not
G2_2	7	G2	DAPK1	5330	0.337268	CD14- Monocyte	DEG_Pattern2	Not		SRR11235777	5	G1	B2M	8130.06	-1.95753	Cytotoxic T cell	DEG_Pattern4	Not
G2_3	8	G2	DAPK1	4470	-0.0486299	CD14- Monocyte	DEG_Pattern2	Not		SRR11235787	5	G1	B2M	25121.9	0.320809	Cytotoxic T cell	DEG_Pattern4	Not
G2_4	8	G2	DAPK1	4068	-0.229015	CD14- Monocyte	DEG_Pattern2	Not		SRR11235730	7	G2	B2M	16527.6	-0.831548	Cytotoxic T cell	DEG_Pattern4	Not
G2_5	9	G2	DAPK1	3237	-0.6019	CD14- Monocyte	DEG_Pattern2	Not		SRR11235739	7	G2	B2M	23406	0.0907338	Cytotoxic T cell	DEG_Pattern4	Not
G2_6	9	G2	DAPK1	4990	0.184704	CD14- Monocyte	DEG_Pattern2	Not		SRR11235729	8	G2	B2M	18074.4	-0.624152	Cytotoxic T cell	DEG_Pattern4	Not
G3_1	12	G3	DAPK1	2704	-0.841068	CD14- Monocyte	DEG_Pattern2	Not		SRR11235733	8	G2	B2M	18365.7	-0.585098	Cytotoxic T cell	DEG_Pattern4	Not
G3_2	12	G3	DAPK1	3114	-0.657093	CD14- Monocyte	DEG_Pattern2	Not		SRR11235736	8	G2	B2M	22275.7	-0.0608271	Cytotoxic T cell	DEG_Pattern4	Not
G3_3	13	G3	DAPK1	7658	1.38189	CD14- Monocyte	DEG_Pattern2	Not		SRR11235770	9	G2	B2M	15881.3	-0.918214	Cytotoxic T cell	DEG_Pattern4	Not
G3_4	13	G3	DAPK1	4488	-0.040553	CD14- Monocyte	DEG_Pattern2	Not		SRR11235784	9	G2	B2M	27848.3	0.686368	Cytotoxic T cell	DEG_Pattern4	Not
G3_5	14	G3	DAPK1	7513	1.31682	CD14- Monocyte	DEG_Pattern2	Not		SRR11235780	10	G2	B2M	33142.8	1.39628	Cytotoxic T cell	DEG_Pattern4	Not
G3_6	14	G3	DAPK1	4483	-0.0427966	CD14- Monocyte	DEG_Pattern2	Not		SRR11235792	10	G2	B2M	21404.5	-0.177637	Cytotoxic T cell	DEG_Pattern4	Not
G4_1	16	G4	DAPK1	9691	2.29413	CD14- Monocyte	DEG_Pattern2	Not		SRR11235732	15	G3	B2M	12669.8	-1.34882	Cytotoxic T cell	DEG_Pattern4	Not
G4_2	16	G4	DAPK1	7499	1.31054	CD14- Monocyte	DEG_Pattern2	Not		SRR11235786	16	G3	B2M	15323.9	-0.992944	Cytotoxic T cell	DEG_Pattern4	Not
G4_3	17	G4	DAPK1	7457	1.29169	CD14- Monocyte	DEG_Pattern2	Not		SRR11235673	17	G3	B2M	24729.8	0.26823	Cytotoxic T cell	DEG_Pattern4	Not
G4_4	17	G4	DAPK1	4643	0.0289985	CD14- Monocyte	DEG_Pattern2	Not		SRR11235781	17	G3	B2M	19081.4	-0.489129	Cytotoxic T cell	DEG_Pattern4	Not
G4_5	18	G4	DAPK1	5014	0.195473	CD14- Monocyte	DEG_Pattern2	Not		SRR11235778	21	G4	B2M	37919.2	2.03671	Cytotoxic T cell	DEG_Pattern4	Not
G4_6	18	G4	DAPK1	7267	1.20644	CD14- Monocyte	DEG_Pattern2	Not		SRR11235790	22	G4	B2M	19384.8	-0.448451	Cytotoxic T cell	DEG_Pattern4	Not
G1_1	3	G1	SAT1	5234	-1.01068	CD14+ Monocyte	DEG_Pattern2	Not		SRR11235653	4	G1	IFI30	1927.2	-0.0477348	CD14- Monocyte	DEG_Pattern2	Not
G1_2	3	G1	SAT1	4448	-1.15562	CD14+ Monocyte	DEG_Pattern2	Not		SRR11235768	4	G1	IFI30	1060.43	-1.52915	CD14- Monocyte	DEG_Pattern2	Not
G1_3	4	G1	SAT1	5752	-0.915164	CD14+ Monocyte	DEG_Pattern2	Not		SRR11235785	4	G1	IFI30	2533.61	0.988687	CD14- Monocyte	DEG_Pattern2	Not
G1_4	4	G1	SAT1	3768	-1.28101	CD14+ Monocyte	DEG_Pattern2	Not		SRR11235788	4	G1	IFI30	2402.39	0.764411	CD14- Monocyte	DEG_Pattern2	Not
G1_5	5	G1	SAT1	6336	-0.807476	CD14+ Monocyte	DEG_Pattern2	Not		SRR11235642	5	G1	IFI30	2363.74	0.698366	CD14- Monocyte	DEG_Pattern2	Not
G1_6	5	G1	SAT1	5506	-0.960525	CD14+ Monocyte	DEG_Pattern2	Not		SRR11235664	5	G1	IFI30	1728.71	-0.38698	CD14- Monocyte	DEG_Pattern2	Not
G2_1	7	G2	SAT1	5902	-0.887504	CD14+ Monocyte	DEG_Pattern2	Not		SRR11235706	5	G1	IFI30	1720.88	-0.400372	CD14- Monocyte	DEG_Pattern2	Not
G2_2	7	G2	SAT1	9377	-0.246724	CD14+ Monocyte	DEG_Pattern2	Not		SRR11235707	5	G1	IFI30	1317.12	-1.09044	CD14- Monocyte	DEG_Pattern2	Not
G2_3	8	G2	SAT1	10663	-0.00958866	CD14+ Monocyte	DEG_Pattern2	Not		SRR11235708	5	G1	IFI30	1905.6	-0.0846521	CD14- Monocyte	DEG_Pattern2	Not
G2_4	8	G2	SAT1	14558	0.708639	CD14+ Monocyte	DEG_Pattern2	Not		SRR11235719	5	G1	IFI30	2025.88	0.120918	CD14- Monocyte	DEG_Pattern2	Not
G2_5	9	G2	SAT1	7428	-0.606114	CD14+ Monocyte	DEG_Pattern2	Not		SRR11235763	5	G1	IFI30	1335.93	-1.0583	CD14- Monocyte	DEG_Pattern2	Not
G2_6	9	G2	SAT1	21061	1.90777	CD14+ Monocyte	DEG_Pattern2	Not		SRR11235774	5	G1	IFI30	1632.53	-0.551364	CD14- Monocyte	DEG_Pattern2	Not
G3_1	12	G3	SAT1	9972	-0.137007	CD14+ Monocyte	DEG_Pattern2	Not		SRR11235775	5	G1	IFI30	2464.36	0.870332	CD14- Monocyte	DEG_Pattern2	Not
G3_2	12	G3	SAT1	10616	-0.0182553	CD14+ Monocyte	DEG_Pattern2	Not		SRR11235777	5	G1	IFI30	3662.23	2.91763	CD14- Monocyte	DEG_Pattern2	Not
G3_3	13	G3	SAT1	7131	-0.66088	CD14+ Monocyte	DEG_Pattern2	Not		SRR11235787	5	G1	IFI30	2216.14	0.4461	CD14- Monocyte	DEG_Pattern2	Not
G3_4	13	G3	SAT1	20465	1.79787	CD14+ Monocyte	DEG_Pattern2	Not		SRR11235730	7	G2	IFI30	1837.58	-0.200915	CD14- Monocyte	DEG_Pattern2	Not
G3_5	14	G3	SAT1	11844	0.208185	CD14+ Monocyte	DEG_Pattern2	Not		SRR11235739	7	G2	IFI30	1575.97	-0.64803	CD14- Monocyte	DEG_Pattern2	Not
G3_6	14	G3	SAT1	10108	-0.111929	CD14+ Monocyte	DEG_Pattern2	Not		SRR11235729	8	G2	IFI30	2127.01	0.293762	CD14- Monocyte	DEG_Pattern2	Not
G4_1	16	G4	SAT1	20240	1.75638	CD14+ Monocyte	DEG_Pattern2	Not		SRR11235733	8	G2	IFI30	2311.59	0.609236	CD14- Monocyte	DEG_Pattern2	Not
G4_2	16	G4	SAT1	20425	1.7905	CD14+ Monocyte	DEG_Pattern2	Not		SRR11235736	8	G2	IFI30	1927.14	-0.0478486	CD14- Monocyte	DEG_Pattern2	Not
G4_3	17	G4	SAT1	18096	1.36104	CD14+ Monocyte	DEG_Pattern2	Not		SRR11235770	9	G2	IFI30	2305.53	0.598872	CD14- Monocyte	DEG_Pattern2	Not
G4_4	17	G4	SAT1	7644	-0.566284	CD14+ Monocyte	DEG_Pattern2	Not		SRR11235784	9	G2	IFI30	2648.61	1.18523	CD14- Monocyte	DEG_Pattern2	Not
G4_5	18	G4	SAT1	9871	-0.155631	CD14+ Monocyte	DEG_Pattern2	Not		SRR11235780	10	G2	IFI30	1932.04	-0.0394681	CD14- Monocyte	DEG_Pattern2	Not
G4_6	18	G4	SAT1	10715	0	CD14+ Monocyte	DEG_Pattern2	Not		SRR11235792	10	G2	IFI30	1307.02	-1.10771	CD14- Monocyte	DEG_Pattern2	Not
G1_1	3	G1	HCK	5713	-1.35354	CD14- Monocyte	DEG_Pattern2	Not		SRR11235732	15	G3	IFI30	1147.98	-1.37951	CD14- Monocyte	DEG_Pattern2	Not
G1_2	3	G1	HCK	7317	-0.853698	CD14- Monocyte	DEG_Pattern2	Not		SRR11235786	16	G3	IFI30	922.532	-1.76483	CD14- Monocyte	DEG_Pattern2	Not
G1_3	4	G1	HCK	6228	-1.19306	CD14- Monocyte	DEG_Pattern2	Not		SRR11235673	17	G3	IFI30	1697.87	-0.439685	CD14- Monocyte	DEG_Pattern2	Not
G1_4	4	G1	HCK	6796	-1.01605	CD14- Monocyte	DEG_Pattern2	Not		SRR11235781	17	G3	IFI30	1477.34	-0.816601	CD14- Monocyte	DEG_Pattern2	Not
G1_5	5	G1	HCK	8771	-0.400594	CD14- Monocyte	DEG_Pattern2	Not		SRR11235778	21	G4	IFI30	3022.9	1.82493	CD14- Monocyte	DEG_Pattern2	Not
G1_6	5	G1	HCK	7573	-0.773921	CD14- Monocyte	DEG_Pattern2	Not		SRR11235790	22	G4	IFI30	2116.1	0.275113	CD14- Monocyte	DEG_Pattern2	Not
G2_1	7	G2	HCK	6986	-0.956845	CD14- Monocyte	DEG_Pattern2	Not		SRR11235653	4	G1	RALGPS2	411.508	1.53074	B cell	DEG_Pattern6	Not
G2_2	7	G2	HCK	10157	0.0313183	CD14- Monocyte	DEG_Pattern2	Not		SRR11235768	4	G1	RALGPS2	323.998	0.646879	B cell	DEG_Pattern6	Not
G2_3	8	G2	HCK	8712	-0.41898	CD14- Monocyte	DEG_Pattern2	Not		SRR11235785	4	G1	RALGPS2	341.399	0.822633	B cell	DEG_Pattern6	Not
G2_4	8	G2	HCK	10614	0.173731	CD14- Monocyte	DEG_Pattern2	Not		SRR11235788	4	G1	RALGPS2	134.848	-1.26357	B cell	DEG_Pattern6	Not
G2_5	9	G2	HCK	6073	-1.24136	CD14- Monocyte	DEG_Pattern2	Not		SRR11235642	5	G1	RALGPS2	340.511	0.813669	B cell	DEG_Pattern6	Not
G2_6	9	G2	HCK	15621	1.73404	CD14- Monocyte	DEG_Pattern2	Not		SRR11235664	5	G1	RALGPS2	298.301	0.387341	B cell	DEG_Pattern6	Not
G3_1	12	G3	HCK	11071	0.316144	CD14- Monocyte	DEG_Pattern2	Not		SRR11235706	5	G1	RALGPS2	396.695	1.38114	B cell	DEG_Pattern6	Not
G3_2	12	G3	HCK	8368	-0.526179	CD14- Monocyte	DEG_Pattern2	Not		SRR11235707	5	G1	RALGPS2	307.511	0.480361	B cell	DEG_Pattern6	Not
G3_3	13	G3	HCK	14084	1.25507	CD14- Monocyte	DEG_Pattern2	Not		SRR11235708	5	G1	RALGPS2	383.111	1.24393	B cell	DEG_Pattern6	Not
G3_4	13	G3	HCK	8128	-0.600969	CD14- Monocyte	DEG_Pattern2	Not		SRR11235719	5	G1	RALGPS2	211.765	-0.4867	B cell	DEG_Pattern6	Not
G3_5	14	G3	HCK	10682	0.194922	CD14- Monocyte	DEG_Pattern2	Not		SRR11235763	5	G1	RALGPS2	441.119	1.82983	B cell	DEG_Pattern6	Not
G3_6	14	G3	HCK	7870	-0.681369	CD14- Monocyte	DEG_Pattern2	Not		SRR11235774	5	G1	RALGPS2	206.987	-0.534958	B cell	DEG_Pattern6	Not
G4_1	16	G4	HCK	15836	1.80104	CD14- Monocyte	DEG_Pattern2	Not		SRR11235775	5	G1	RALGPS2	368.684	1.09822	B cell	DEG_Pattern6	Not
G4_2	16	G4	HCK	16538	2.0198	CD14- Monocyte	DEG_Pattern2	Not		SRR11235777	5	G1	RALGPS2	74.9875	-1.86818	B cell	DEG_Pattern6	Not
G4_3	17	G4	HCK	13805	1.16813	CD14- Monocyte	DEG_Pattern2	Not		SRR11235787	5	G1	RALGPS2	337.457	0.782823	B cell	DEG_Pattern6	Not
G4_4	17	G4	HCK	11444	0.43238	CD14- Monocyte	DEG_Pattern2	Not		SRR11235730	7	G2	RALGPS2	198.11	-0.624617	B cell	DEG_Pattern6	Not
G4_5	18	G4	HCK	9933	-0.0384857	CD14- Monocyte	DEG_Pattern2	Not		SRR11235739	7	G2	RALGPS2	374.976	1.16177	B cell	DEG_Pattern6	Not
G4_6	18	G4	HCK	13036	0.928488	CD14- Monocyte	DEG_Pattern2	Not		SRR11235729	8	G2	RALGPS2	181.82	-0.78915	B cell	DEG_Pattern6	Not
G1_1	3	G1	SLC11A1	9678	-1.0512	CD14+ Monocyte	DEG_Pattern2	Not		SRR11235733	8	G2	RALGPS2	209.51	-0.509471	B cell	DEG_Pattern6	Not
G1_2	3	G1	SLC11A1	12092	-0.824737	CD14+ Monocyte	DEG_Pattern2	Not		SRR11235736	8	G2	RALGPS2	321.189	0.618512	B cell	DEG_Pattern6	Not
G1_3	4	G1	SLC11A1	11252	-0.90354	CD14+ Monocyte	DEG_Pattern2	Not		SRR11235770	9	G2	RALGPS2	167.088	-0.93794	B cell	DEG_Pattern6	Not
G1_4	4	G1	SLC11A1	11981	-0.83515	CD14+ Monocyte	DEG_Pattern2	Not		SRR11235784	9	G2	RALGPS2	244.127	-0.159837	B cell	DEG_Pattern6	Not
G1_5	5	G1	SLC11A1	10793	-0.946601	CD14+ Monocyte	DEG_Pattern2	Not		SRR11235780	10	G2	RALGPS2	344.975	0.858751	B cell	DEG_Pattern6	Not
G1_6	5	G1	SLC11A1	13358	-0.705969	CD14+ Monocyte	DEG_Pattern2	Not		SRR11235792	10	G2	RALGPS2	194.931	-0.656726	B cell	DEG_Pattern6	Not
G2_1	7	G2	SLC11A1	10350	-0.98816	CD14+ Monocyte	DEG_Pattern2	Not		SRR11235732	15	G3	RALGPS2	180.461	-0.802868	B cell	DEG_Pattern6	Not
G2_2	7	G2	SLC11A1	23932	0.286014	CD14+ Monocyte	DEG_Pattern2	Not		SRR11235786	16	G3	RALGPS2	114.543	-1.46866	B cell	DEG_Pattern6	Not
G2_3	8	G2	SLC11A1	16615	-0.400419	CD14+ Monocyte	DEG_Pattern2	Not		SRR11235673	17	G3	RALGPS2	157.744	-1.03232	B cell	DEG_Pattern6	Not
G2_4	8	G2	SLC11A1	17400	-0.326775	CD14+ Monocyte	DEG_Pattern2	Not		SRR11235781	17	G3	RALGPS2	181.622	-0.791145	B cell	DEG_Pattern6	Not
G2_5	9	G2	SLC11A1	9338	-1.0831	CD14+ Monocyte	DEG_Pattern2	Not		SRR11235778	21	G4	RALGPS2	206.962	-0.535209	B cell	DEG_Pattern6	Not
G2_6	9	G2	SLC11A1	32368	1.07742	CD14+ Monocyte	DEG_Pattern2	Not		SRR11235790	22	G4	RALGPS2	141.613	-1.19525	B cell	DEG_Pattern6	Not
G3_1	12	G3	SLC11A1	17524	-0.315143	CD14+ Monocyte	DEG_Pattern2	Not		SRR11235653	4	G1	CD52	666.32	-0.683403	Cytotoxic T cell	DEG_Pattern5	Not
G3_2	12	G3	SLC11A1	13377	-0.704187	CD14+ Monocyte	DEG_Pattern2	Not		SRR11235768	4	G1	CD52	776.107	-0.492097	Cytotoxic T cell	DEG_Pattern5	Not
G3_3	13	G3	SLC11A1	36537	1.46853	CD14+ Monocyte	DEG_Pattern2	Not		SRR11235785	4	G1	CD52	786.293	-0.474348	Cytotoxic T cell	DEG_Pattern5	Not
G3_4	13	G3	SLC11A1	13789	-0.665536	CD14+ Monocyte	DEG_Pattern2	Not		SRR11235788	4	G1	CD52	2550.33	2.59951	Cytotoxic T cell	DEG_Pattern5	Not
G3_5	14	G3	SLC11A1	24684	0.356561	CD14+ Monocyte	DEG_Pattern2	Not		SRR11235642	5	G1	CD52	863.676	-0.339507	Cytotoxic T cell	DEG_Pattern5	Not
G3_6	14	G3	SLC11A1	16107	-0.448076	CD14+ Monocyte	DEG_Pattern2	Not		SRR11235664	5	G1	CD52	1288.09	0.400037	Cytotoxic T cell	DEG_Pattern5	Not
G4_1	16	G4	SLC11A1	44162	2.18386	CD14+ Monocyte	DEG_Pattern2	Not		SRR11235706	5	G1	CD52	1014.09	-0.0774122	Cytotoxic T cell	DEG_Pattern5	Not
G4_2	16	G4	SLC11A1	43282	2.1013	CD14+ Monocyte	DEG_Pattern2	Not		SRR11235707	5	G1	CD52	801.293	-0.448211	Cytotoxic T cell	DEG_Pattern5	Not
G4_3	17	G4	SLC11A1	32985	1.13531	CD14+ Monocyte	DEG_Pattern2	Not		SRR11235708	5	G1	CD52	384.532	-1.17442	Cytotoxic T cell	DEG_Pattern5	Not
G4_4	17	G4	SLC11A1	20630	-0.0237582	CD14+ Monocyte	DEG_Pattern2	Not		SRR11235719	5	G1	CD52	601.411	-0.796507	Cytotoxic T cell	DEG_Pattern5	Not
G4_5	18	G4	SLC11A1	25030	0.389021	CD14+ Monocyte	DEG_Pattern2	Not		SRR11235763	5	G1	CD52	743.368	-0.549146	Cytotoxic T cell	DEG_Pattern5	Not
G4_6	18	G4	SLC11A1	33934	1.22434	CD14+ Monocyte	DEG_Pattern2	Not		SRR11235774	5	G1	CD52	836.144	-0.387482	Cytotoxic T cell	DEG_Pattern5	Not
G1_1	3	G1	FGR	9318	-1.43622	CD14- Monocyte	DEG_Pattern2	Not		SRR11235775	5	G1	CD52	439.51	-1.07862	Cytotoxic T cell	DEG_Pattern5	Not
G1_2	3	G1	FGR	15575	-0.560355	CD14- Monocyte	DEG_Pattern2	Not		SRR11235777	5	G1	CD52	1242.36	0.320357	Cytotoxic T cell	DEG_Pattern5	Not
G1_3	4	G1	FGR	12387	-1.00662	CD14- Monocyte	DEG_Pattern2	Not		SRR11235787	5	G1	CD52	1176.09	0.204871	Cytotoxic T cell	DEG_Pattern5	Not
G1_4	4	G1	FGR	10433	-1.28014	CD14- Monocyte	DEG_Pattern2	Not		SRR11235730	7	G2	CD52	1329.54	0.472262	Cytotoxic T cell	DEG_Pattern5	Not
G1_5	5	G1	FGR	11302	-1.1585	CD14- Monocyte	DEG_Pattern2	Not		SRR11235739	7	G2	CD52	647.102	-0.716891	Cytotoxic T cell	DEG_Pattern5	Not
G1_6	5	G1	FGR	11206	-1.17194	CD14- Monocyte	DEG_Pattern2	Not		SRR11235729	8	G2	CD52	1414.31	0.619976	Cytotoxic T cell	DEG_Pattern5	Not
G2_1	7	G2	FGR	16027	-0.497083	CD14- Monocyte	DEG_Pattern2	Not		SRR11235733	8	G2	CD52	914.861	-0.250317	Cytotoxic T cell	DEG_Pattern5	Not
G2_2	7	G2	FGR	21809	0.312295	CD14- Monocyte	DEG_Pattern2	Not		SRR11235736	8	G2	CD52	816.298	-0.422064	Cytotoxic T cell	DEG_Pattern5	Not
G2_3	8	G2	FGR	13265	-0.883714	CD14- Monocyte	DEG_Pattern2	Not		SRR11235770	9	G2	CD52	1046.27	-0.0213276	Cytotoxic T cell	DEG_Pattern5	Not
G2_4	8	G2	FGR	22271	0.376966	CD14- Monocyte	DEG_Pattern2	Not		SRR11235784	9	G2	CD52	1481.48	0.737028	Cytotoxic T cell	DEG_Pattern5	Not
G2_5	9	G2	FGR	14616	-0.694598	CD14- Monocyte	DEG_Pattern2	Not		SRR11235780	10	G2	CD52	1043.93	-0.0254081	Cytotoxic T cell	DEG_Pattern5	Not
G2_6	9	G2	FGR	27390	1.09354	CD14- Monocyte	DEG_Pattern2	Not		SRR11235792	10	G2	CD52	764.296	-0.512678	Cytotoxic T cell	DEG_Pattern5	Not
G3_1	12	G3	FGR	20632	0.147535	CD14- Monocyte	DEG_Pattern2	Not		SRR11235732	15	G3	CD52	1151.56	0.162132	Cytotoxic T cell	DEG_Pattern5	Not
G3_2	12	G3	FGR	14902	-0.654563	CD14- Monocyte	DEG_Pattern2	Not		SRR11235786	16	G3	CD52	1261.52	0.353736	Cytotoxic T cell	DEG_Pattern5	Not
G3_3	13	G3	FGR	31702	1.69714	CD14- Monocyte	DEG_Pattern2	Not		SRR11235673	17	G3	CD52	792.646	-0.463277	Cytotoxic T cell	DEG_Pattern5	Not
G3_4	13	G3	FGR	17588	-0.278571	CD14- Monocyte	DEG_Pattern2	Not		SRR11235781	17	G3	CD52	3289.13	3.88689	Cytotoxic T cell	DEG_Pattern5	Not
G3_5	14	G3	FGR	29676	1.41354	CD14- Monocyte	DEG_Pattern2	Not		SRR11235778	21	G4	CD52	722.485	-0.585535	Cytotoxic T cell	DEG_Pattern5	Not
G3_6	14	G3	FGR	12160	-1.03839	CD14- Monocyte	DEG_Pattern2	Not		SRR11235790	22	G4	CD52	910.368	-0.258145	Cytotoxic T cell	DEG_Pattern5	Not
G4_1	16	G4	FGR	27009	1.0402	CD14- Monocyte	DEG_Pattern2	Not		SRR11235653	4	G1	CAMP	1073.43	0.479589	CD14+ Monocyte	DEG_Pattern2	Not
G4_2	16	G4	FGR	29912	1.44657	CD14- Monocyte	DEG_Pattern2	Not		SRR11235768	4	G1	CAMP	264.488	-1.30344	CD14+ Monocyte	DEG_Pattern2	Not
G4_3	17	G4	FGR	25353	0.808392	CD14- Monocyte	DEG_Pattern2	Not		SRR11235785	4	G1	CAMP	1048.39	0.424389	CD14+ Monocyte	DEG_Pattern2	Not
G4_4	17	G4	FGR	23007	0.479993	CD14- Monocyte	DEG_Pattern2	Not		SRR11235788	4	G1	CAMP	1175.66	0.704918	CD14+ Monocyte	DEG_Pattern2	Not
G4_5	18	G4	FGR	20952	0.19233	CD14- Monocyte	DEG_Pattern2	Not		SRR11235642	5	G1	CAMP	623.995	-0.511039	CD14+ Monocyte	DEG_Pattern2	Not
G4_6	18	G4	FGR	31381	1.6522	CD14- Monocyte	DEG_Pattern2	Not		SRR11235664	5	G1	CAMP	785.647	-0.154735	CD14+ Monocyte	DEG_Pattern2	Not
G1_1	3	G1	C5AR1	4183	-1.12774	CD14+ Monocyte	DEG_Pattern2	Not		SRR11235706	5	G1	CAMP	692.122	-0.360878	CD14+ Monocyte	DEG_Pattern2	Not
G1_2	3	G1	C5AR1	5914	-0.648332	CD14+ Monocyte	DEG_Pattern2	Not		SRR11235707	5	G1	CAMP	316.329	-1.18918	CD14+ Monocyte	DEG_Pattern2	Not
G1_3	4	G1	C5AR1	4934	-0.919749	CD14+ Monocyte	DEG_Pattern2	Not		SRR11235708	5	G1	CAMP	579.286	-0.609584	CD14+ Monocyte	DEG_Pattern2	Not
G1_4	4	G1	C5AR1	4900	-0.929166	CD14+ Monocyte	DEG_Pattern2	Not		SRR11235719	5	G1	CAMP	1094.12	0.525176	CD14+ Monocyte	DEG_Pattern2	Not
G1_5	5	G1	C5AR1	4310	-1.09257	CD14+ Monocyte	DEG_Pattern2	Not		SRR11235763	5	G1	CAMP	409.072	-0.98476	CD14+ Monocyte	DEG_Pattern2	Not
G1_6	5	G1	C5AR1	5172	-0.853834	CD14+ Monocyte	DEG_Pattern2	Not		SRR11235774	5	G1	CAMP	1273.89	0.921423	CD14+ Monocyte	DEG_Pattern2	Not
G2_1	7	G2	C5AR1	5211	-0.843032	CD14+ Monocyte	DEG_Pattern2	Not		SRR11235775	5	G1	CAMP	1623.18	1.69131	CD14+ Monocyte	DEG_Pattern2	Not
G2_2	7	G2	C5AR1	7786	-0.129869	CD14+ Monocyte	DEG_Pattern2	Not		SRR11235777	5	G1	CAMP	1295.05	0.968072	CD14+ Monocyte	DEG_Pattern2	Not
G2_3	8	G2	C5AR1	5776	-0.686552	CD14+ Monocyte	DEG_Pattern2	Not		SRR11235787	5	G1	CAMP	734.702	-0.267025	CD14+ Monocyte	DEG_Pattern2	Not
G2_4	8	G2	C5AR1	7075	-0.326785	CD14+ Monocyte	DEG_Pattern2	Not		SRR11235730	7	G2	CAMP	666.529	-0.417288	CD14+ Monocyte	DEG_Pattern2	Not
G2_5	9	G2	C5AR1	5435	-0.780994	CD14+ Monocyte	DEG_Pattern2	Not		SRR11235739	7	G2	CAMP	414.617	-0.97254	CD14+ Monocyte	DEG_Pattern2	Not
G2_6	9	G2	C5AR1	11643	0.938351	CD14+ Monocyte	DEG_Pattern2	Not		SRR11235729	8	G2	CAMP	520.476	-0.739211	CD14+ Monocyte	DEG_Pattern2	Not
G3_1	12	G3	C5AR1	6771	-0.41098	CD14+ Monocyte	DEG_Pattern2	Not		SRR11235733	8	G2	CAMP	629.927	-0.497965	CD14+ Monocyte	DEG_Pattern2	Not
G3_2	12	G3	C5AR1	6918	-0.370268	CD14+ Monocyte	DEG_Pattern2	Not		SRR11235736	8	G2	CAMP	684.456	-0.377775	CD14+ Monocyte	DEG_Pattern2	Not
G3_3	13	G3	C5AR1	12908	1.2887	CD14+ Monocyte	DEG_Pattern2	Not		SRR11235770	9	G2	CAMP	688.432	-0.369011	CD14+ Monocyte	DEG_Pattern2	Not
G3_4	13	G3	C5AR1	8555	0.08311	CD14+ Monocyte	DEG_Pattern2	Not		SRR11235784	9	G2	CAMP	1221.75	0.806493	CD14+ Monocyte	DEG_Pattern2	Not
G3_5	14	G3	C5AR1	10265	0.556705	CD14+ Monocyte	DEG_Pattern2	Not		SRR11235780	10	G2	CAMP	831.362	-0.053972	CD14+ Monocyte	DEG_Pattern2	Not
G3_6	14	G3	C5AR1	6687	-0.434245	CD14+ Monocyte	DEG_Pattern2	Not		SRR11235792	10	G2	CAMP	671.739	-0.405804	CD14+ Monocyte	DEG_Pattern2	Not
G4_1	16	G4	C5AR1	18320	2.78759	CD14+ Monocyte	DEG_Pattern2	Not		SRR11235732	15	G3	CAMP	219.77	-1.40201	CD14+ Monocyte	DEG_Pattern2	Not
G4_2	16	G4	C5AR1	12448	1.1613	CD14+ Monocyte	DEG_Pattern2	Not		SRR11235786	16	G3	CAMP	253.851	-1.32689	CD14+ Monocyte	DEG_Pattern2	Not
G4_3	17	G4	C5AR1	14780	1.80716	CD14+ Monocyte	DEG_Pattern2	Not		SRR11235673	17	G3	CAMP	1265.88	0.903762	CD14+ Monocyte	DEG_Pattern2	Not
G4_4	17	G4	C5AR1	6858	-0.386885	CD14+ Monocyte	DEG_Pattern2	Not		SRR11235781	17	G3	CAMP	755.282	-0.221664	CD14+ Monocyte	DEG_Pattern2	Not
G4_5	18	G4	C5AR1	10472	0.614035	CD14+ Monocyte	DEG_Pattern2	Not		SRR11235778	21	G4	CAMP	2132.33	2.81355	CD14+ Monocyte	DEG_Pattern2	Not
G4_6	18	G4	C5AR1	10797	0.704046	CD14+ Monocyte	DEG_Pattern2	Not		SRR11235790	22	G4	CAMP	1729.7	1.92609	CD14+ Monocyte	DEG_Pattern2	Not
G1_1	3	G1	VCAN	8158	-0.969437	CD14+ Monocyte	DEG_Pattern2	Not		SRR11235653	4	G1	C5AR1	505.232	-0.377493	CD14+ Monocyte	DEG_Pattern2	Not
G1_2	3	G1	VCAN	8096	-0.975645	CD14+ Monocyte	DEG_Pattern2	Not		SRR11235768	4	G1	C5AR1	166.132	-1.21003	CD14+ Monocyte	DEG_Pattern2	Not
G1_3	4	G1	VCAN	10883	-0.696567	CD14+ Monocyte	DEG_Pattern2	Not		SRR11235785	4	G1	C5AR1	716.4	0.140955	CD14+ Monocyte	DEG_Pattern2	Not
G1_4	4	G1	VCAN	8041	-0.981152	CD14+ Monocyte	DEG_Pattern2	Not		SRR11235788	4	G1	C5AR1	238.275	-1.03291	CD14+ Monocyte	DEG_Pattern2	Not
G1_5	5	G1	VCAN	9111	-0.874007	CD14+ Monocyte	DEG_Pattern2	Not		SRR11235642	5	G1	C5AR1	810.781	0.372673	CD14+ Monocyte	DEG_Pattern2	Not
G1_6	5	G1	VCAN	8404	-0.944803	CD14+ Monocyte	DEG_Pattern2	Not		SRR11235664	5	G1	C5AR1	506.034	-0.375523	CD14+ Monocyte	DEG_Pattern2	Not
G2_1	7	G2	VCAN	11057	-0.679144	CD14+ Monocyte	DEG_Pattern2	Not		SRR11235706	5	G1	C5AR1	216.506	-1.08636	CD14+ Monocyte	DEG_Pattern2	Not
G2_2	7	G2	VCAN	22399	0.456593	CD14+ Monocyte	DEG_Pattern2	Not		SRR11235707	5	G1	C5AR1	336.168	-0.792569	CD14+ Monocyte	DEG_Pattern2	Not
G2_3	8	G2	VCAN	16036	-0.180569	CD14+ Monocyte	DEG_Pattern2	Not		SRR11235708	5	G1	C5AR1	997.225	0.830421	CD14+ Monocyte	DEG_Pattern2	Not
G2_4	8	G2	VCAN	15223	-0.261979	CD14+ Monocyte	DEG_Pattern2	Not		SRR11235719	5	G1	C5AR1	968.47	0.759823	CD14+ Monocyte	DEG_Pattern2	Not
G2_5	9	G2	VCAN	13576	-0.426903	CD14+ Monocyte	DEG_Pattern2	Not		SRR11235763	5	G1	C5AR1	295.336	-0.892817	CD14+ Monocyte	DEG_Pattern2	Not
G2_6	9	G2	VCAN	28874	1.10497	CD14+ Monocyte	DEG_Pattern2	Not		SRR11235774	5	G1	C5AR1	872.213	0.523499	CD14+ Monocyte	DEG_Pattern2	Not
G3_1	12	G3	VCAN	12332	-0.551471	CD14+ Monocyte	DEG_Pattern2	Not		SRR11235775	5	G1	C5AR1	1362.19	1.72646	CD14+ Monocyte	DEG_Pattern2	Not
G3_2	12	G3	VCAN	11332	-0.651607	CD14+ Monocyte	DEG_Pattern2	Not		SRR11235777	5	G1	C5AR1	686.034	0.0664032	CD14+ Monocyte	DEG_Pattern2	Not
G3_3	13	G3	VCAN	28588	1.07633	CD14+ Monocyte	DEG_Pattern2	Not		SRR11235787	5	G1	C5AR1	617.134	-0.102758	CD14+ Monocyte	DEG_Pattern2	Not
G3_4	13	G3	VCAN	15978	-0.186377	CD14+ Monocyte	DEG_Pattern2	Not		SRR11235730	7	G2	C5AR1	405.905	-0.621355	CD14+ Monocyte	DEG_Pattern2	Not
G3_5	14	G3	VCAN	27754	0.992818	CD14+ Monocyte	DEG_Pattern2	Not		SRR11235739	7	G2	C5AR1	445.686	-0.523687	CD14+ Monocyte	DEG_Pattern2	Not
G3_6	14	G3	VCAN	10734	-0.711488	CD14+ Monocyte	DEG_Pattern2	Not		SRR11235729	8	G2	C5AR1	594.73	-0.157761	CD14+ Monocyte	DEG_Pattern2	Not
G4_1	16	G4	VCAN	47215	2.94155	CD14+ Monocyte	DEG_Pattern2	Not		SRR11235733	8	G2	C5AR1	655.068	-0.00962324	CD14+ Monocyte	DEG_Pattern2	Not
G4_2	16	G4	VCAN	32841	1.50221	CD14+ Monocyte	DEG_Pattern2	Not		SRR11235736	8	G2	C5AR1	468.46	-0.467774	CD14+ Monocyte	DEG_Pattern2	Not
G4_3	17	G4	VCAN	31068	1.32467	CD14+ Monocyte	DEG_Pattern2	Not		SRR11235770	9	G2	C5AR1	791.697	0.32582	CD14+ Monocyte	DEG_Pattern2	Not
G4_4	17	G4	VCAN	10936	-0.69126	CD14+ Monocyte	DEG_Pattern2	Not		SRR11235784	9	G2	C5AR1	769.166	0.270503	CD14+ Monocyte	DEG_Pattern2	Not
G4_5	18	G4	VCAN	22915	0.508263	CD14+ Monocyte	DEG_Pattern2	Not		SRR11235780	10	G2	C5AR1	685.446	0.064959	CD14+ Monocyte	DEG_Pattern2	Not
G4_6	18	G4	VCAN	16591	-0.124994	CD14+ Monocyte	DEG_Pattern2	Not		SRR11235792	10	G2	C5AR1	305.718	-0.867327	CD14+ Monocyte	DEG_Pattern2	Not
G1_1	3	G1	JUNB	3542	-1.11382	Helper T cell	DEG_Pattern2	Not		SRR11235732	15	G3	C5AR1	251.931	-0.999383	CD14+ Monocyte	DEG_Pattern2	Not
G1_2	3	G1	JUNB	3766	-1.01034	Helper T cell	DEG_Pattern2	Not		SRR11235786	16	G3	C5AR1	150.144	-1.24929	CD14+ Monocyte	DEG_Pattern2	Not
G1_3	4	G1	JUNB	3665	-1.057	Helper T cell	DEG_Pattern2	Not		SRR11235673	17	G3	C5AR1	888.209	0.562771	CD14+ Monocyte	DEG_Pattern2	Not
G1_4	4	G1	JUNB	3859	-0.967375	Helper T cell	DEG_Pattern2	Not		SRR11235781	17	G3	C5AR1	518.287	-0.34544	CD14+ Monocyte	DEG_Pattern2	Not
G1_5	5	G1	JUNB	3851	-0.971071	Helper T cell	DEG_Pattern2	Not		SRR11235778	21	G4	C5AR1	1863.91	2.95826	CD14+ Monocyte	DEG_Pattern2	Not
G1_6	5	G1	JUNB	4134	-0.84033	Helper T cell	DEG_Pattern2	Not		SRR11235790	22	G4	C5AR1	1681.15	2.50955	CD14+ Monocyte	DEG_Pattern2	Not
G2_1	7	G2	JUNB	4411	-0.71236	Helper T cell	DEG_Pattern2	Not		SRR11235653	4	G1	RPS28	385.148	0.0468436	Helper T cell	DEG_Pattern3	Not
G2_2	7	G2	JUNB	4650	-0.601946	Helper T cell	DEG_Pattern2	Not		SRR11235768	4	G1	RPS28	662.047	1.26798	Helper T cell	DEG_Pattern3	Not
G2_3	8	G2	JUNB	5908	-0.02077	Helper T cell	DEG_Pattern2	Not		SRR11235785	4	G1	RPS28	294.356	-0.353554	Helper T cell	DEG_Pattern3	Not
G2_4	8	G2	JUNB	5581	-0.171839	Helper T cell	DEG_Pattern2	Not		SRR11235788	4	G1	RPS28	1204.47	3.66009	Helper T cell	DEG_Pattern3	Not
G2_5	9	G2	JUNB	4216	-0.802447	Helper T cell	DEG_Pattern2	Not		SRR11235642	5	G1	RPS28	183.479	-0.842525	Helper T cell	DEG_Pattern3	Not
G2_6	9	G2	JUNB	9755	1.75648	Helper T cell	DEG_Pattern2	Not		SRR11235664	5	G1	RPS28	457.156	0.364405	Helper T cell	DEG_Pattern3	Not
G3_1	12	G3	JUNB	6770	0.37746	Helper T cell	DEG_Pattern2	Not		SRR11235706	5	G1	RPS28	255.617	-0.524393	Helper T cell	DEG_Pattern3	Not
G3_2	12	G3	JUNB	4834	-0.516941	Helper T cell	DEG_Pattern2	Not		SRR11235707	5	G1	RPS28	272.241	-0.45108	Helper T cell	DEG_Pattern3	Not
G3_3	13	G3	JUNB	8689	1.26401	Helper T cell	DEG_Pattern2	Not		SRR11235708	5	G1	RPS28	160.636	-0.943264	Helper T cell	DEG_Pattern3	Not
G3_4	13	G3	JUNB	5238	-0.330299	Helper T cell	DEG_Pattern2	Not		SRR11235719	5	G1	RPS28	176.47	-0.873435	Helper T cell	DEG_Pattern3	Not
G3_5	14	G3	JUNB	7410	0.67313	Helper T cell	DEG_Pattern2	Not		SRR11235763	5	G1	RPS28	373.883	-0.00283277	Helper T cell	DEG_Pattern3	Not
G3_6	14	G3	JUNB	5317	-0.293803	Helper T cell	DEG_Pattern2	Not		SRR11235774	5	G1	RPS28	258.631	-0.511103	Helper T cell	DEG_Pattern3	Not
G4_1	16	G4	JUNB	8773	1.30281	Helper T cell	DEG_Pattern2	Not		SRR11235775	5	G1	RPS28	200.836	-0.765982	Helper T cell	DEG_Pattern3	Not
G4_2	16	G4	JUNB	12154	2.86478	Helper T cell	DEG_Pattern2	Not		SRR11235777	5	G1	RPS28	874.516	2.20499	Helper T cell	DEG_Pattern3	Not
G4_3	17	G4	JUNB	7704	0.808953	Helper T cell	DEG_Pattern2	Not		SRR11235787	5	G1	RPS28	321.407	-0.234256	Helper T cell	DEG_Pattern3	Not
G4_4	17	G4	JUNB	6275	0.148778	Helper T cell	DEG_Pattern2	Not		SRR11235730	7	G2	RPS28	490.432	0.511152	Helper T cell	DEG_Pattern3	Not
G4_5	18	G4	JUNB	5596	-0.164909	Helper T cell	DEG_Pattern2	Not		SRR11235739	7	G2	RPS28	159.633	-0.94769	Helper T cell	DEG_Pattern3	Not
G4_6	18	G4	JUNB	6773	0.378846	Helper T cell	DEG_Pattern2	Not		SRR11235729	8	G2	RPS28	415.687	0.181523	Helper T cell	DEG_Pattern3	Not
G1_1	3	G1	S100A9	7974	-0.612209	CD14+ Monocyte	DEG_Pattern2	Not		SRR11235733	8	G2	RPS28	301.695	-0.321189	Helper T cell	DEG_Pattern3	Not
G1_2	3	G1	S100A9	3498	-0.945498	CD14+ Monocyte	DEG_Pattern2	Not		SRR11235736	8	G2	RPS28	434.798	0.265804	Helper T cell	DEG_Pattern3	Not
G1_3	4	G1	S100A9	3852	-0.919139	CD14+ Monocyte	DEG_Pattern2	Not		SRR11235770	9	G2	RPS28	710.663	1.48238	Helper T cell	DEG_Pattern3	Not
G1_4	4	G1	S100A9	10075	-0.455766	CD14+ Monocyte	DEG_Pattern2	Not		SRR11235784	9	G2	RPS28	447.008	0.319651	Helper T cell	DEG_Pattern3	Not
G1_5	5	G1	S100A9	4984	-0.834848	CD14+ Monocyte	DEG_Pattern2	Not		SRR11235780	10	G2	RPS28	272.917	-0.448098	Helper T cell	DEG_Pattern3	Not
G1_6	5	G1	S100A9	7189	-0.670661	CD14+ Monocyte	DEG_Pattern2	Not		SRR11235792	10	G2	RPS28	459.98	0.376859	Helper T cell	DEG_Pattern3	Not
G2_1	7	G2	S100A9	3295	-0.960613	CD14+ Monocyte	DEG_Pattern2	Not		SRR11235732	15	G3	RPS28	232.277	-0.627324	Helper T cell	DEG_Pattern3	Not
G2_2	7	G2	S100A9	6084	-0.752941	CD14+ Monocyte	DEG_Pattern2	Not		SRR11235786	16	G3	RPS28	266.234	-0.477572	Helper T cell	DEG_Pattern3	Not
G2_3	8	G2	S100A9	17891	0.126224	CD14+ Monocyte	DEG_Pattern2	Not		SRR11235673	17	G3	RPS28	186.544	-0.829012	Helper T cell	DEG_Pattern3	Not
G2_4	8	G2	S100A9	11988	-0.313321	CD14+ Monocyte	DEG_Pattern2	Not		SRR11235781	17	G3	RPS28	292.367	-0.362323	Helper T cell	DEG_Pattern3	Not
G2_5	9	G2	S100A9	6620	-0.713029	CD14+ Monocyte	DEG_Pattern2	Not		SRR11235778	21	G4	RPS28	235.811	-0.61174	Helper T cell	DEG_Pattern3	Not
G2_6	9	G2	S100A9	31137	1.11254	CD14+ Monocyte	DEG_Pattern2	Not		SRR11235790	22	G4	RPS28	248.834	-0.554307	Helper T cell	DEG_Pattern3	Not
G3_1	12	G3	S100A9	20038	0.286093	CD14+ Monocyte	DEG_Pattern2	Not		SRR11235653	4	G1	SGK1	571.131	1.25181	CD14+ Monocyte	DEG_Pattern4	Not
G3_2	12	G3	S100A9	11495	-0.35003	CD14+ Monocyte	DEG_Pattern2	Not		SRR11235768	4	G1	SGK1	131.418	-1.50691	CD14+ Monocyte	DEG_Pattern4	Not
G3_3	13	G3	S100A9	10401	-0.431491	CD14+ Monocyte	DEG_Pattern2	Not		SRR11235785	4	G1	SGK1	544.357	1.08383	CD14+ Monocyte	DEG_Pattern4	Not
G3_4	13	G3	S100A9	18273	0.154669	CD14+ Monocyte	DEG_Pattern2	Not		SRR11235788	4	G1	SGK1	111.282	-1.63323	CD14+ Monocyte	DEG_Pattern4	Not
G3_5	14	G3	S100A9	14599	-0.118902	CD14+ Monocyte	DEG_Pattern2	Not		SRR11235642	5	G1	SGK1	581.845	1.31903	CD14+ Monocyte	DEG_Pattern4	Not
G3_6	14	G3	S100A9	11739	-0.331862	CD14+ Monocyte	DEG_Pattern2	Not		SRR11235664	5	G1	SGK1	360.837	-0.0675518	CD14+ Monocyte	DEG_Pattern4	Not
G4_1	16	G4	S100A9	44379	2.09856	CD14+ Monocyte	DEG_Pattern2	Not		SRR11235706	5	G1	SGK1	358.283	-0.0835754	CD14+ Monocyte	DEG_Pattern4	Not
G4_2	16	G4	S100A9	59996	3.26142	CD14+ Monocyte	DEG_Pattern2	Not		SRR11235707	5	G1	SGK1	299.796	-0.450517	CD14+ Monocyte	DEG_Pattern4	Not
G4_3	17	G4	S100A9	30542	1.06823	CD14+ Monocyte	DEG_Pattern2	Not		SRR11235708	5	G1	SGK1	581.418	1.31635	CD14+ Monocyte	DEG_Pattern4	Not
G4_4	17	G4	S100A9	10595	-0.417046	CD14+ Monocyte	DEG_Pattern2	Not		SRR11235719	5	G1	SGK1	616.941	1.53922	CD14+ Monocyte	DEG_Pattern4	Not
G4_5	18	G4	S100A9	19426	0.240523	CD14+ Monocyte	DEG_Pattern2	Not		SRR11235763	5	G1	SGK1	311.046	-0.379937	CD14+ Monocyte	DEG_Pattern4	Not
G4_6	18	G4	S100A9	22630	0.479097	CD14+ Monocyte	DEG_Pattern2	Not		SRR11235774	5	G1	SGK1	200.019	-1.07651	CD14+ Monocyte	DEG_Pattern4	Not
G1_1	3	G1	GRN	9064	-1.40475	CD14+ Monocyte	DEG_Pattern2	Not		SRR11235775	5	G1	SGK1	843.122	2.95825	CD14+ Monocyte	DEG_Pattern4	Not
G1_2	3	G1	GRN	11540	-1.09888	CD14+ Monocyte	DEG_Pattern2	Not		SRR11235777	5	G1	SGK1	351.631	-0.125312	CD14+ Monocyte	DEG_Pattern4	Not
G1_3	4	G1	GRN	11505	-1.10321	CD14+ Monocyte	DEG_Pattern2	Not		SRR11235787	5	G1	SGK1	338.26	-0.209198	CD14+ Monocyte	DEG_Pattern4	Not
G1_4	4	G1	GRN	11539	-1.09901	CD14+ Monocyte	DEG_Pattern2	Not		SRR11235730	7	G2	SGK1	292.322	-0.497409	CD14+ Monocyte	DEG_Pattern4	Not
G1_5	5	G1	GRN	10828	-1.18684	CD14+ Monocyte	DEG_Pattern2	Not		SRR11235739	7	G2	SGK1	319.265	-0.328367	CD14+ Monocyte	DEG_Pattern4	Not
G1_6	5	G1	GRN	11822	-1.06405	CD14+ Monocyte	DEG_Pattern2	Not		SRR11235729	8	G2	SGK1	448.997	0.485556	CD14+ Monocyte	DEG_Pattern4	Not
G2_1	7	G2	GRN	17775	-0.328658	CD14+ Monocyte	DEG_Pattern2	Not		SRR11235733	8	G2	SGK1	398.069	0.166039	CD14+ Monocyte	DEG_Pattern4	Not
G2_2	7	G2	GRN	24979	0.56127	CD14+ Monocyte	DEG_Pattern2	Not		SRR11235736	8	G2	SGK1	359.059	-0.0787079	CD14+ Monocyte	DEG_Pattern4	Not
G2_3	8	G2	GRN	18473	-0.242432	CD14+ Monocyte	DEG_Pattern2	Not		SRR11235770	9	G2	SGK1	380.789	0.0576253	CD14+ Monocyte	DEG_Pattern4	Not
G2_4	8	G2	GRN	25882	0.67282	CD14+ Monocyte	DEG_Pattern2	Not		SRR11235784	9	G2	SGK1	389.042	0.109403	CD14+ Monocyte	DEG_Pattern4	Not
G2_5	9	G2	GRN	14457	-0.738539	CD14+ Monocyte	DEG_Pattern2	Not		SRR11235780	10	G2	SGK1	291.833	-0.500479	CD14+ Monocyte	DEG_Pattern4	Not
G2_6	9	G2	GRN	29311	1.09641	CD14+ Monocyte	DEG_Pattern2	Not		SRR11235792	10	G2	SGK1	380.045	0.0529542	CD14+ Monocyte	DEG_Pattern4	Not
G3_1	12	G3	GRN	30282	1.21636	CD14+ Monocyte	DEG_Pattern2	Not		SRR11235732	15	G3	SGK1	135.793	-1.47946	CD14+ Monocyte	DEG_Pattern4	Not
G3_2	12	G3	GRN	13205	-0.893201	CD14+ Monocyte	DEG_Pattern2	Not		SRR11235786	16	G3	SGK1	160.979	-1.32144	CD14+ Monocyte	DEG_Pattern4	Not
G3_3	13	G3	GRN	31276	1.33915	CD14+ Monocyte	DEG_Pattern2	Not		SRR11235673	17	G3	SGK1	267.706	-0.651844	CD14+ Monocyte	DEG_Pattern4	Not
G3_4	13	G3	GRN	14289	-0.759292	CD14+ Monocyte	DEG_Pattern2	Not		SRR11235781	17	G3	SGK1	256.929	-0.719461	CD14+ Monocyte	DEG_Pattern4	Not
G3_5	14	G3	GRN	34022	1.67837	CD14+ Monocyte	DEG_Pattern2	Not		SRR11235778	21	G4	SGK1	465.35	0.588154	CD14+ Monocyte	DEG_Pattern4	Not
G3_6	14	G3	GRN	13331	-0.877636	CD14+ Monocyte	DEG_Pattern2	Not		SRR11235790	22	G4	SGK1	400.562	0.181679	CD14+ Monocyte	DEG_Pattern4	Not
G4_1	16	G4	GRN	29721	1.14706	CD14+ Monocyte	DEG_Pattern2	Not		SRR11235653	4	G1	SLC31A2	686.822	1.01932	Granulocyte	DEG_Pattern2	Not
G4_2	16	G4	GRN	29208	1.08369	CD14+ Monocyte	DEG_Pattern2	Not		SRR11235768	4	G1	SLC31A2	181.836	-1.61593	Granulocyte	DEG_Pattern2	Not
G4_3	17	G4	GRN	27365	0.856018	CD14+ Monocyte	DEG_Pattern2	Not		SRR11235785	4	G1	SLC31A2	462.367	-0.151991	Granulocyte	DEG_Pattern2	Not
G4_4	17	G4	GRN	19702	-0.0906111	CD14+ Monocyte	DEG_Pattern2	Not		SRR11235788	4	G1	SLC31A2	314.209	-0.925147	Granulocyte	DEG_Pattern2	Not
G4_5	18	G4	GRN	19882	-0.0683752	CD14+ Monocyte	DEG_Pattern2	Not		SRR11235642	5	G1	SLC31A2	558.703	0.350734	Granulocyte	DEG_Pattern2	Not
G4_6	18	G4	GRN	30994	1.30432	CD14+ Monocyte	DEG_Pattern2	Not		SRR11235664	5	G1	SLC31A2	500.284	0.0458767	Granulocyte	DEG_Pattern2	Not
G1_1	3	G1	DYSF	392	-0.771861	Granulocyte	DEG_Pattern2	Not		SRR11235706	5	G1	SLC31A2	437.901	-0.279663	Granulocyte	DEG_Pattern2	Not
G1_2	3	G1	DYSF	621	-0.621045	Granulocyte	DEG_Pattern2	Not		SRR11235707	5	G1	SLC31A2	303.103	-0.983104	Granulocyte	DEG_Pattern2	Not
G1_3	4	G1	DYSF	401	-0.765934	Granulocyte	DEG_Pattern2	Not		SRR11235708	5	G1	SLC31A2	641.835	0.784552	Granulocyte	DEG_Pattern2	Not
G1_4	4	G1	DYSF	461	-0.726419	Granulocyte	DEG_Pattern2	Not		SRR11235719	5	G1	SLC31A2	604.235	0.588339	Granulocyte	DEG_Pattern2	Not
G1_5	5	G1	DYSF	360	-0.792936	Granulocyte	DEG_Pattern2	Not		SRR11235763	5	G1	SLC31A2	378.282	-0.590785	Granulocyte	DEG_Pattern2	Not
G1_6	5	G1	DYSF	534	-0.678342	Granulocyte	DEG_Pattern2	Not		SRR11235774	5	G1	SLC31A2	317.243	-0.909313	Granulocyte	DEG_Pattern2	Not
G2_1	7	G2	DYSF	392	-0.771861	Granulocyte	DEG_Pattern2	Not		SRR11235775	5	G1	SLC31A2	1083.74	3.09059	Granulocyte	DEG_Pattern2	Not
G2_2	7	G2	DYSF	844	-0.474181	Granulocyte	DEG_Pattern2	Not		SRR11235777	5	G1	SLC31A2	536.059	0.232569	Granulocyte	DEG_Pattern2	Not
G2_3	8	G2	DYSF	825	-0.486694	Granulocyte	DEG_Pattern2	Not		SRR11235787	5	G1	SLC31A2	798.101	1.60002	Granulocyte	DEG_Pattern2	Not
G2_4	8	G2	DYSF	942	-0.40964	Granulocyte	DEG_Pattern2	Not		SRR11235730	7	G2	SLC31A2	491.312	-0.000942885	Granulocyte	DEG_Pattern2	Not
G2_5	9	G2	DYSF	536	-0.677025	Granulocyte	DEG_Pattern2	Not		SRR11235739	7	G2	SLC31A2	562.464	0.370362	Granulocyte	DEG_Pattern2	Not
G2_6	9	G2	DYSF	2130	0.372759	Granulocyte	DEG_Pattern2	Not		SRR11235729	8	G2	SLC31A2	497.575	0.0317395	Granulocyte	DEG_Pattern2	Not
G3_1	12	G3	DYSF	808	-0.49789	Granulocyte	DEG_Pattern2	Not		SRR11235733	8	G2	SLC31A2	530.759	0.204908	Granulocyte	DEG_Pattern2	Not
G3_2	12	G3	DYSF	812	-0.495255	Granulocyte	DEG_Pattern2	Not		SRR11235736	8	G2	SLC31A2	395.526	-0.500799	Granulocyte	DEG_Pattern2	Not
G3_3	13	G3	DYSF	3805	1.47589	Granulocyte	DEG_Pattern2	Not		SRR11235770	9	G2	SLC31A2	454.652	-0.192251	Granulocyte	DEG_Pattern2	Not
G3_4	13	G3	DYSF	1135	-0.282533	Granulocyte	DEG_Pattern2	Not		SRR11235784	9	G2	SLC31A2	640.972	0.780047	Granulocyte	DEG_Pattern2	Not
G3_5	14	G3	DYSF	1984	0.276605	Granulocyte	DEG_Pattern2	Not		SRR11235780	10	G2	SLC31A2	571.956	0.419892	Granulocyte	DEG_Pattern2	Not
G3_6	14	G3	DYSF	1284	-0.184404	Granulocyte	DEG_Pattern2	Not		SRR11235792	10	G2	SLC31A2	490.832	-0.00344568	Granulocyte	DEG_Pattern2	Not
G4_1	16	G4	DYSF	3841	1.4996	Granulocyte	DEG_Pattern2	Not		SRR11235732	15	G3	SLC31A2	215.303	-1.44128	Granulocyte	DEG_Pattern2	Not
G4_2	16	G4	DYSF	6932	3.53528	Granulocyte	DEG_Pattern2	Not		SRR11235786	16	G3	SLC31A2	134.665	-1.86209	Granulocyte	DEG_Pattern2	Not
G4_3	17	G4	DYSF	2546	0.64673	Granulocyte	DEG_Pattern2	Not		SRR11235673	17	G3	SLC31A2	274.906	-1.13025	Granulocyte	DEG_Pattern2	Not
G4_4	17	G4	DYSF	1327	-0.156085	Granulocyte	DEG_Pattern2	Not		SRR11235781	17	G3	SLC31A2	385.393	-0.553674	Granulocyte	DEG_Pattern2	Not
G4_5	18	G4	DYSF	1587	0.0151474	Granulocyte	DEG_Pattern2	Not		SRR11235778	21	G4	SLC31A2	721.23	1.19887	Granulocyte	DEG_Pattern2	Not
G4_6	18	G4	DYSF	3037	0.970095	Granulocyte	DEG_Pattern2	Not		SRR11235790	22	G4	SLC31A2	572.52	0.422839	Granulocyte	DEG_Pattern2	Not
G1_1	3	G1	FOS	2299	-0.986564	Helper T cell	DEG_Pattern2	Not		SRR11235653	4	G1	SPI1	1108.58	-0.500147	CD14- Monocyte	DEG_Pattern2	Not
G1_2	3	G1	FOS	2259	-1.00521	Helper T cell	DEG_Pattern2	Not		SRR11235768	4	G1	SPI1	555.425	-1.53463	CD14- Monocyte	DEG_Pattern2	Not
G1_3	4	G1	FOS	3209	-0.562369	Helper T cell	DEG_Pattern2	Not		SRR11235785	4	G1	SPI1	1754.04	0.706951	CD14- Monocyte	DEG_Pattern2	Not
G1_4	4	G1	FOS	2977	-0.670515	Helper T cell	DEG_Pattern2	Not		SRR11235788	4	G1	SPI1	761.956	-1.14839	CD14- Monocyte	DEG_Pattern2	Not
G1_5	5	G1	FOS	2324	-0.97491	Helper T cell	DEG_Pattern2	Not		SRR11235642	5	G1	SPI1	1693.47	0.593672	CD14- Monocyte	DEG_Pattern2	Not
G1_6	5	G1	FOS	1956	-1.14645	Helper T cell	DEG_Pattern2	Not		SRR11235664	5	G1	SPI1	1093.29	-0.528738	CD14- Monocyte	DEG_Pattern2	Not
G2_1	7	G2	FOS	6061	0.767086	Helper T cell	DEG_Pattern2	Not		SRR11235706	5	G1	SPI1	1097.9	-0.520129	CD14- Monocyte	DEG_Pattern2	Not
G2_2	7	G2	FOS	5413	0.465022	Helper T cell	DEG_Pattern2	Not		SRR11235707	5	G1	SPI1	986.461	-0.728529	CD14- Monocyte	DEG_Pattern2	Not
G2_3	8	G2	FOS	4167	-0.115799	Helper T cell	DEG_Pattern2	Not		SRR11235708	5	G1	SPI1	1172.79	-0.380071	CD14- Monocyte	DEG_Pattern2	Not
G2_4	8	G2	FOS	5165	0.349417	Helper T cell	DEG_Pattern2	Not		SRR11235719	5	G1	SPI1	1924.23	1.02524	CD14- Monocyte	DEG_Pattern2	Not
G2_5	9	G2	FOS	2460	-0.911514	Helper T cell	DEG_Pattern2	Not		SRR11235763	5	G1	SPI1	625.233	-1.40408	CD14- Monocyte	DEG_Pattern2	Not
G2_6	9	G2	FOS	7581	1.47563	Helper T cell	DEG_Pattern2	Not		SRR11235774	5	G1	SPI1	888.608	-0.911528	CD14- Monocyte	DEG_Pattern2	Not
G3_1	12	G3	FOS	2792	-0.756753	Helper T cell	DEG_Pattern2	Not		SRR11235775	5	G1	SPI1	1889.02	0.959388	CD14- Monocyte	DEG_Pattern2	Not
G3_2	12	G3	FOS	2116	-1.07187	Helper T cell	DEG_Pattern2	Not		SRR11235777	5	G1	SPI1	2575.92	2.24399	CD14- Monocyte	DEG_Pattern2	Not
G3_3	13	G3	FOS	5277	0.401625	Helper T cell	DEG_Pattern2	Not		SRR11235787	5	G1	SPI1	1626.3	0.468055	CD14- Monocyte	DEG_Pattern2	Not
G3_4	13	G3	FOS	2343	-0.966053	Helper T cell	DEG_Pattern2	Not		SRR11235730	7	G2	SPI1	1344.5	-0.0589359	CD14- Monocyte	DEG_Pattern2	Not
G3_5	14	G3	FOS	5196	0.363867	Helper T cell	DEG_Pattern2	Not		SRR11235739	7	G2	SPI1	940.655	-0.814194	CD14- Monocyte	DEG_Pattern2	Not
G3_6	14	G3	FOS	3569	-0.394556	Helper T cell	DEG_Pattern2	Not		SRR11235729	8	G2	SPI1	1452.47	0.142984	CD14- Monocyte	DEG_Pattern2	Not
G4_1	16	G4	FOS	5325	0.424001	Helper T cell	DEG_Pattern2	Not		SRR11235733	8	G2	SPI1	1157.89	-0.407927	CD14- Monocyte	DEG_Pattern2	Not
G4_2	16	G4	FOS	11031	3.08384	Helper T cell	DEG_Pattern2	Not		SRR11235736	8	G2	SPI1	1326.83	-0.0919811	CD14- Monocyte	DEG_Pattern2	Not
G4_3	17	G4	FOS	4914	0.232414	Helper T cell	DEG_Pattern2	Not		SRR11235770	9	G2	SPI1	2083.22	1.32258	CD14- Monocyte	DEG_Pattern2	Not
G4_4	17	G4	FOS	4951	0.249661	Helper T cell	DEG_Pattern2	Not		SRR11235784	9	G2	SPI1	1899.51	0.978996	CD14- Monocyte	DEG_Pattern2	Not
G4_5	18	G4	FOS	7463	1.42063	Helper T cell	DEG_Pattern2	Not		SRR11235780	10	G2	SPI1	1083.56	-0.546934	CD14- Monocyte	DEG_Pattern2	Not
G4_6	18	G4	FOS	5122	0.329373	Helper T cell	DEG_Pattern2	Not		SRR11235792	10	G2	SPI1	1103.67	-0.509328	CD14- Monocyte	DEG_Pattern2	Not
G1_1	3	G1	RPS28	11410	0.745267	Helper T cell	DEG_Pattern3	Not		SRR11235732	15	G3	SPI1	697.724	-1.26851	CD14- Monocyte	DEG_Pattern2	Not
G1_2	3	G1	RPS28	12990	1.45122	Helper T cell	DEG_Pattern3	Not		SRR11235786	16	G3	SPI1	818.825	-1.04203	CD14- Monocyte	DEG_Pattern2	Not
G1_3	4	G1	RPS28	11936	0.980286	Helper T cell	DEG_Pattern3	Not		SRR11235673	17	G3	SPI1	1460.93	0.158798	CD14- Monocyte	DEG_Pattern2	Not
G1_4	4	G1	RPS28	14957	2.33008	Helper T cell	DEG_Pattern3	Not		SRR11235781	17	G3	SPI1	1408.68	0.0610795	CD14- Monocyte	DEG_Pattern2	Not
G1_5	5	G1	RPS28	11032	0.576376	Helper T cell	DEG_Pattern3	Not		SRR11235778	21	G4	SPI1	2230.17	1.59739	CD14- Monocyte	DEG_Pattern2	Not
G1_6	5	G1	RPS28	13217	1.55264	Helper T cell	DEG_Pattern3	Not		SRR11235790	22	G4	SPI1	2518.69	2.13695	CD14- Monocyte	DEG_Pattern2	Not
G2_1	7	G2	RPS28	10525	0.349847	Helper T cell	DEG_Pattern3	Not		SRR11235653	4	G1	SH3BGRL	1039.75	1.35915	CD14- Monocyte	DEG_Pattern2	Not
G2_2	7	G2	RPS28	9585	-0.0701481	Helper T cell	DEG_Pattern3	Not		SRR11235768	4	G1	SH3BGRL	412.436	-1.58969	CD14- Monocyte	DEG_Pattern2	Not
G2_3	8	G2	RPS28	10385	0.287294	Helper T cell	DEG_Pattern3	Not		SRR11235785	4	G1	SH3BGRL	947.584	0.925889	CD14- Monocyte	DEG_Pattern2	Not
G2_4	8	G2	RPS28	9645	-0.0433399	Helper T cell	DEG_Pattern3	Not		SRR11235788	4	G1	SH3BGRL	442.511	-1.44832	CD14- Monocyte	DEG_Pattern2	Not
G2_5	9	G2	RPS28	10293	0.246188	Helper T cell	DEG_Pattern3	Not		SRR11235642	5	G1	SH3BGRL	1052.94	1.42114	CD14- Monocyte	DEG_Pattern2	Not
G2_6	9	G2	RPS28	7208	-1.1322	Helper T cell	DEG_Pattern3	Not		SRR11235664	5	G1	SH3BGRL	682.14	-0.321887	CD14- Monocyte	DEG_Pattern2	Not
G3_1	12	G3	RPS28	12500	1.23228	Helper T cell	DEG_Pattern3	Not		SRR11235706	5	G1	SH3BGRL	733.328	-0.0812682	CD14- Monocyte	DEG_Pattern2	Not
G3_2	12	G3	RPS28	7426	-1.0348	Helper T cell	DEG_Pattern3	Not		SRR11235707	5	G1	SH3BGRL	586.366	-0.772097	CD14- Monocyte	DEG_Pattern2	Not
G3_3	13	G3	RPS28	5833	-1.74655	Helper T cell	DEG_Pattern3	Not		SRR11235708	5	G1	SH3BGRL	653.918	-0.454551	CD14- Monocyte	DEG_Pattern2	Not
G3_4	13	G3	RPS28	8289	-0.649205	Helper T cell	DEG_Pattern3	Not		SRR11235719	5	G1	SH3BGRL	1087.06	1.58152	CD14- Monocyte	DEG_Pattern2	Not
G3_5	14	G3	RPS28	7957	-0.797543	Helper T cell	DEG_Pattern3	Not		SRR11235763	5	G1	SH3BGRL	635.916	-0.539175	CD14- Monocyte	DEG_Pattern2	Not
G3_6	14	G3	RPS28	8643	-0.491036	Helper T cell	DEG_Pattern3	Not		SRR11235774	5	G1	SH3BGRL	889.428	0.652515	CD14- Monocyte	DEG_Pattern2	Not
G4_1	16	G4	RPS28	7016	-1.21798	Helper T cell	DEG_Pattern3	Not		SRR11235775	5	G1	SH3BGRL	1031.34	1.31963	CD14- Monocyte	DEG_Pattern2	Not
G4_2	16	G4	RPS28	7043	-1.20592	Helper T cell	DEG_Pattern3	Not		SRR11235777	5	G1	SH3BGRL	146.935	-2.83774	CD14- Monocyte	DEG_Pattern2	Not
G4_3	17	G4	RPS28	8345	-0.624184	Helper T cell	DEG_Pattern3	Not		SRR11235787	5	G1	SH3BGRL	746.339	-0.0201081	CD14- Monocyte	DEG_Pattern2	Not
G4_4	17	G4	RPS28	8665	-0.481207	Helper T cell	DEG_Pattern3	Not		SRR11235730	7	G2	SH3BGRL	822.375	0.33732	CD14- Monocyte	DEG_Pattern2	Not
G4_5	18	G4	RPS28	8904	-0.374421	Helper T cell	DEG_Pattern3	Not		SRR11235739	7	G2	SH3BGRL	806.735	0.263797	CD14- Monocyte	DEG_Pattern2	Not
G4_6	18	G4	RPS28	10004	0.117062	Helper T cell	DEG_Pattern3	Not		SRR11235729	8	G2	SH3BGRL	800.839	0.236083	CD14- Monocyte	DEG_Pattern2	Not
G1_1	3	G1	IMPA2	250	-1.73847	Granulocyte	DEG_Pattern4	Not		SRR11235733	8	G2	SH3BGRL	794.742	0.207421	CD14- Monocyte	DEG_Pattern2	Not
G1_2	3	G1	IMPA2	358	-1.2447	Granulocyte	DEG_Pattern4	Not		SRR11235736	8	G2	SH3BGRL	841.544	0.427427	CD14- Monocyte	DEG_Pattern2	Not
G1_3	4	G1	IMPA2	360	-1.23556	Granulocyte	DEG_Pattern4	Not		SRR11235770	9	G2	SH3BGRL	760.144	0.0447871	CD14- Monocyte	DEG_Pattern2	Not
G1_4	4	G1	IMPA2	387	-1.11212	Granulocyte	DEG_Pattern4	Not		SRR11235784	9	G2	SH3BGRL	1035.59	1.33957	CD14- Monocyte	DEG_Pattern2	Not
G1_5	5	G1	IMPA2	384	-1.12583	Granulocyte	DEG_Pattern4	Not		SRR11235780	10	G2	SH3BGRL	674.638	-0.357155	CD14- Monocyte	DEG_Pattern2	Not
G1_6	5	G1	IMPA2	331	-1.36814	Granulocyte	DEG_Pattern4	Not		SRR11235792	10	G2	SH3BGRL	619.851	-0.61469	CD14- Monocyte	DEG_Pattern2	Not
G2_1	7	G2	IMPA2	1075	2.03335	Granulocyte	DEG_Pattern4	Not		SRR11235732	15	G3	SH3BGRL	503.862	-1.15992	CD14- Monocyte	DEG_Pattern2	Not
G2_2	7	G2	IMPA2	542	-0.403471	Granulocyte	DEG_Pattern4	Not		SRR11235786	16	G3	SH3BGRL	495.319	-1.20008	CD14- Monocyte	DEG_Pattern2	Not
G2_3	8	G2	IMPA2	546	-0.385183	Granulocyte	DEG_Pattern4	Not		SRR11235673	17	G3	SH3BGRL	714.102	-0.171645	CD14- Monocyte	DEG_Pattern2	Not
G2_4	8	G2	IMPA2	711	0.369181	Granulocyte	DEG_Pattern4	Not		SRR11235781	17	G3	SH3BGRL	770.786	0.0948151	CD14- Monocyte	DEG_Pattern2	Not
G2_5	9	G2	IMPA2	746	0.529198	Granulocyte	DEG_Pattern4	Not		SRR11235778	21	G4	SH3BGRL	964.567	1.00572	CD14- Monocyte	DEG_Pattern2	Not
G2_6	9	G2	IMPA2	874	1.1144	Granulocyte	DEG_Pattern4	Not		SRR11235790	22	G4	SH3BGRL	825.4	0.35154	CD14- Monocyte	DEG_Pattern2	Not
G3_1	12	G3	IMPA2	751	0.552057	Granulocyte	DEG_Pattern4	Not		SRR11235653	4	G1	ACSL1	1897.91	0.531403	Granulocyte	DEG_Pattern2	Not
G3_2	12	G3	IMPA2	777	0.670927	Granulocyte	DEG_Pattern4	Not		SRR11235768	4	G1	ACSL1	537.241	-1.07832	Granulocyte	DEG_Pattern2	Not
G3_3	13	G3	IMPA2	769	0.634352	Granulocyte	DEG_Pattern4	Not		SRR11235785	4	G1	ACSL1	1577.96	0.152889	Granulocyte	DEG_Pattern2	Not
G3_4	13	G3	IMPA2	1004	1.70875	Granulocyte	DEG_Pattern4	Not		SRR11235788	4	G1	ACSL1	408.471	-1.23066	Granulocyte	DEG_Pattern2	Not
G3_5	14	G3	IMPA2	699	0.314318	Granulocyte	DEG_Pattern4	Not		SRR11235642	5	G1	ACSL1	2204.23	0.893788	Granulocyte	DEG_Pattern2	Not
G3_6	14	G3	IMPA2	518	-0.513196	Granulocyte	DEG_Pattern4	Not		SRR11235664	5	G1	ACSL1	921.5	-0.623726	Granulocyte	DEG_Pattern2	Not
G4_1	16	G4	IMPA2	681	0.232024	Granulocyte	DEG_Pattern4	Not		SRR11235706	5	G1	ACSL1	764.058	-0.809986	Granulocyte	DEG_Pattern2	Not
G4_2	16	G4	IMPA2	719	0.405757	Granulocyte	DEG_Pattern4	Not		SRR11235707	5	G1	ACSL1	621.636	-0.978475	Granulocyte	DEG_Pattern2	Not
G4_3	17	G4	IMPA2	553	-0.35318	Granulocyte	DEG_Pattern4	Not		SRR11235708	5	G1	ACSL1	2093.96	0.763331	Granulocyte	DEG_Pattern2	Not
G4_4	17	G4	IMPA2	626	-0.0194306	Granulocyte	DEG_Pattern4	Not		SRR11235719	5	G1	ACSL1	1579.76	0.155021	Granulocyte	DEG_Pattern2	Not
G4_5	18	G4	IMPA2	503	-0.581775	Granulocyte	DEG_Pattern4	Not		SRR11235763	5	G1	ACSL1	680.53	-0.908801	Granulocyte	DEG_Pattern2	Not
G4_6	18	G4	IMPA2	962	1.51673	Granulocyte	DEG_Pattern4	Not		SRR11235774	5	G1	ACSL1	2231.36	0.925877	Granulocyte	DEG_Pattern2	Not
G1_1	3	G1	B2M	47717	-0.707286	Cytotoxic T cell	DEG_Pattern4	Not		SRR11235775	5	G1	ACSL1	2997.01	1.83167	Granulocyte	DEG_Pattern2	Not
G1_2	3	G1	B2M	29185	-1.47511	Cytotoxic T cell	DEG_Pattern4	Not		SRR11235777	5	G1	ACSL1	776.222	-0.795595	Granulocyte	DEG_Pattern2	Not
G1_3	4	G1	B2M	37596	-1.12662	Cytotoxic T cell	DEG_Pattern4	Not		SRR11235787	5	G1	ACSL1	3015.85	1.85396	Granulocyte	DEG_Pattern2	Not
G1_4	4	G1	B2M	35210	-1.22548	Cytotoxic T cell	DEG_Pattern4	Not		SRR11235730	7	G2	ACSL1	1054.82	-0.466	Granulocyte	DEG_Pattern2	Not
G1_5	5	G1	B2M	45965	-0.779876	Cytotoxic T cell	DEG_Pattern4	Not		SRR11235739	7	G2	ACSL1	1457.05	0.00984725	Granulocyte	DEG_Pattern2	Not
G1_6	5	G1	B2M	37212	-1.14253	Cytotoxic T cell	DEG_Pattern4	Not		SRR11235729	8	G2	ACSL1	1617.64	0.199829	Granulocyte	DEG_Pattern2	Not
G2_1	7	G2	B2M	56835	-0.329505	Cytotoxic T cell	DEG_Pattern4	Not		SRR11235733	8	G2	ACSL1	1586.69	0.163215	Granulocyte	DEG_Pattern2	Not
G2_2	7	G2	B2M	46827	-0.744161	Cytotoxic T cell	DEG_Pattern4	Not		SRR11235736	8	G2	ACSL1	1401.17	-0.05626	Granulocyte	DEG_Pattern2	Not
G2_3	8	G2	B2M	85472	0.856996	Cytotoxic T cell	DEG_Pattern4	Not		SRR11235770	9	G2	ACSL1	861.257	-0.694995	Granulocyte	DEG_Pattern2	Not
G2_4	8	G2	B2M	67879	0.128075	Cytotoxic T cell	DEG_Pattern4	Not		SRR11235784	9	G2	ACSL1	1693.28	0.289314	Granulocyte	DEG_Pattern2	Not
G2_5	9	G2	B2M	61125	-0.15176	Cytotoxic T cell	DEG_Pattern4	Not		SRR11235780	10	G2	ACSL1	1790.63	0.404479	Granulocyte	DEG_Pattern2	Not
G2_6	9	G2	B2M	126650	2.5631	Cytotoxic T cell	DEG_Pattern4	Not		SRR11235792	10	G2	ACSL1	694.177	-0.892656	Granulocyte	DEG_Pattern2	Not
G3_1	12	G3	B2M	79844	0.623814	Cytotoxic T cell	DEG_Pattern4	Not		SRR11235732	15	G3	ACSL1	303.747	-1.35455	Granulocyte	DEG_Pattern2	Not
G3_2	12	G3	B2M	69408	0.191425	Cytotoxic T cell	DEG_Pattern4	Not		SRR11235786	16	G3	ACSL1	109.899	-1.58388	Granulocyte	DEG_Pattern2	Not
G3_3	13	G3	B2M	47744	-0.706168	Cytotoxic T cell	DEG_Pattern4	Not		SRR11235673	17	G3	ACSL1	1377.15	-0.0846782	Granulocyte	DEG_Pattern2	Not
G3_4	13	G3	B2M	118065	2.2074	Cytotoxic T cell	DEG_Pattern4	Not		SRR11235781	17	G3	ACSL1	954.623	-0.58454	Granulocyte	DEG_Pattern2	Not
G3_5	14	G3	B2M	66174	0.0574323	Cytotoxic T cell	DEG_Pattern4	Not		SRR11235778	21	G4	ACSL1	3332.71	2.22881	Granulocyte	DEG_Pattern2	Not
G3_6	14	G3	B2M	67359	0.10653	Cytotoxic T cell	DEG_Pattern4	Not		SRR11235790	22	G4	ACSL1	2919.25	1.73967	Granulocyte	DEG_Pattern2	Not
G4_1	16	G4	B2M	84191	0.803921	Cytotoxic T cell	DEG_Pattern4	Not		SRR11235653	4	G1	TSPAN33	1227.2	1.1401	B cell	DEG_Pattern2	Not
G4_2	16	G4	B2M	96108	1.29767	Cytotoxic T cell	DEG_Pattern4	Not		SRR11235768	4	G1	TSPAN33	350.447	-1.41775	B cell	DEG_Pattern2	Not
G4_3	17	G4	B2M	73703	0.369377	Cytotoxic T cell	DEG_Pattern4	Not		SRR11235785	4	G1	TSPAN33	1431.46	1.736	B cell	DEG_Pattern2	Not
G4_4	17	G4	B2M	60603	-0.173388	Cytotoxic T cell	DEG_Pattern4	Not		SRR11235788	4	G1	TSPAN33	878.475	0.122729	B cell	DEG_Pattern2	Not
G4_5	18	G4	B2M	62872	-0.0793777	Cytotoxic T cell	DEG_Pattern4	Not		SRR11235642	5	G1	TSPAN33	857.064	0.060263	B cell	DEG_Pattern2	Not
G4_6	18	G4	B2M	51164	-0.564469	Cytotoxic T cell	DEG_Pattern4	Not		SRR11235664	5	G1	TSPAN33	795.71	-0.11873	B cell	DEG_Pattern2	Not
G1_1	3	G1	SGK1	971	-1.16767	CD14+ Monocyte	DEG_Pattern4	Not		SRR11235706	5	G1	TSPAN33	653.709	-0.533005	B cell	DEG_Pattern2	Not
G1_2	3	G1	SGK1	1579	-0.73248	CD14+ Monocyte	DEG_Pattern4	Not		SRR11235707	5	G1	TSPAN33	466.227	-1.07997	B cell	DEG_Pattern2	Not
G1_3	4	G1	SGK1	1245	-0.97155	CD14+ Monocyte	DEG_Pattern4	Not		SRR11235708	5	G1	TSPAN33	983.009	0.427698	B cell	DEG_Pattern2	Not
G1_4	4	G1	SGK1	896	-1.22136	CD14+ Monocyte	DEG_Pattern4	Not		SRR11235719	5	G1	TSPAN33	1136.47	0.875405	B cell	DEG_Pattern2	Not
G1_5	5	G1	SGK1	1409	-0.854162	CD14+ Monocyte	DEG_Pattern4	Not		SRR11235763	5	G1	TSPAN33	448.66	-1.13122	B cell	DEG_Pattern2	Not
G1_6	5	G1	SGK1	1449	-0.825531	CD14+ Monocyte	DEG_Pattern4	Not		SRR11235774	5	G1	TSPAN33	396.349	-1.28383	B cell	DEG_Pattern2	Not
G2_1	7	G2	SGK1	1896	-0.505578	CD14+ Monocyte	DEG_Pattern4	Not		SRR11235775	5	G1	TSPAN33	1620.27	2.28685	B cell	DEG_Pattern2	Not
G2_2	7	G2	SGK1	3211	0.43567	CD14+ Monocyte	DEG_Pattern4	Not		SRR11235777	5	G1	TSPAN33	1281.88	1.29963	B cell	DEG_Pattern2	Not
G2_3	8	G2	SGK1	1791	-0.580735	CD14+ Monocyte	DEG_Pattern4	Not		SRR11235787	5	G1	TSPAN33	852.672	0.0474496	B cell	DEG_Pattern2	Not
G2_4	8	G2	SGK1	3471	0.621773	CD14+ Monocyte	DEG_Pattern4	Not		SRR11235730	7	G2	TSPAN33	1117.34	0.819592	B cell	DEG_Pattern2	Not
G2_5	9	G2	SGK1	1553	-0.75109	CD14+ Monocyte	DEG_Pattern4	Not		SRR11235739	7	G2	TSPAN33	508.896	-0.955484	B cell	DEG_Pattern2	Not
G2_6	9	G2	SGK1	5453	2.04045	CD14+ Monocyte	DEG_Pattern4	Not		SRR11235729	8	G2	TSPAN33	791.123	-0.132113	B cell	DEG_Pattern2	Not
G3_1	12	G3	SGK1	2015	-0.4204	CD14+ Monocyte	DEG_Pattern4	Not		SRR11235733	8	G2	TSPAN33	652.275	-0.537191	B cell	DEG_Pattern2	Not
G3_2	12	G3	SGK1	3255	0.467165	CD14+ Monocyte	DEG_Pattern4	Not		SRR11235736	8	G2	TSPAN33	971.983	0.395531	B cell	DEG_Pattern2	Not
G3_3	13	G3	SGK1	6762	2.9774	CD14+ Monocyte	DEG_Pattern4	Not		SRR11235770	9	G2	TSPAN33	1095.75	0.756622	B cell	DEG_Pattern2	Not
G3_4	13	G3	SGK1	3072	0.336177	CD14+ Monocyte	DEG_Pattern4	Not		SRR11235784	9	G2	TSPAN33	957.556	0.353439	B cell	DEG_Pattern2	Not
G3_5	14	G3	SGK1	4269	1.19296	CD14+ Monocyte	DEG_Pattern4	Not		SRR11235780	10	G2	TSPAN33	715.17	-0.3537	B cell	DEG_Pattern2	Not
G3_6	14	G3	SGK1	2807	0.146496	CD14+ Monocyte	DEG_Pattern4	Not		SRR11235792	10	G2	TSPAN33	706.799	-0.378122	B cell	DEG_Pattern2	Not
G4_1	16	G4	SGK1	3084	0.344767	CD14+ Monocyte	DEG_Pattern4	Not		SRR11235732	15	G3	TSPAN33	310	-1.53575	B cell	DEG_Pattern2	Not
G4_2	16	G4	SGK1	3738	0.812886	CD14+ Monocyte	DEG_Pattern4	Not		SRR11235786	16	G3	TSPAN33	247.66	-1.71762	B cell	DEG_Pattern2	Not
G4_3	17	G4	SGK1	2169	-0.310171	CD14+ Monocyte	DEG_Pattern4	Not		SRR11235673	17	G3	TSPAN33	521.013	-0.920136	B cell	DEG_Pattern2	Not
G4_4	17	G4	SGK1	2375	-0.16272	CD14+ Monocyte	DEG_Pattern4	Not		SRR11235781	17	G3	TSPAN33	744.208	-0.268985	B cell	DEG_Pattern2	Not
G4_5	18	G4	SGK1	1493	-0.794037	CD14+ Monocyte	DEG_Pattern4	Not		SRR11235778	21	G4	TSPAN33	1122.61	0.834972	B cell	DEG_Pattern2	Not
G4_6	18	G4	SGK1	2493	-0.0782584	CD14+ Monocyte	DEG_Pattern4	Not		SRR11235790	22	G4	TSPAN33	1250.24	1.20732	B cell	DEG_Pattern2	Not
G1_1	3	G1	GPX1	4047	-1.11314	CD14+ Monocyte	DEG_Pattern4	Not		SRR11235653	4	G1	IDO1	2145.4	0.517144	CD14- Monocyte	DEG_Pattern2	Not
G1_2	3	G1	GPX1	7617	-0.802936	CD14+ Monocyte	DEG_Pattern4	Not		SRR11235768	4	G1	IDO1	500.874	-1.6566	CD14- Monocyte	DEG_Pattern2	Not
G1_3	4	G1	GPX1	7248	-0.835	CD14+ Monocyte	DEG_Pattern4	Not		SRR11235785	4	G1	IDO1	1685.49	-0.0907731	CD14- Monocyte	DEG_Pattern2	Not
G1_4	4	G1	GPX1	4529	-1.07126	CD14+ Monocyte	DEG_Pattern4	Not		SRR11235788	4	G1	IDO1	1021.18	-0.968862	CD14- Monocyte	DEG_Pattern2	Not
G1_5	5	G1	GPX1	6540	-0.89652	CD14+ Monocyte	DEG_Pattern4	Not		SRR11235642	5	G1	IDO1	2343.08	0.778435	CD14- Monocyte	DEG_Pattern2	Not
G1_6	5	G1	GPX1	6484	-0.901386	CD14+ Monocyte	DEG_Pattern4	Not		SRR11235664	5	G1	IDO1	1241.37	-0.677817	CD14- Monocyte	DEG_Pattern2	Not
G2_1	7	G2	GPX1	43024	2.27369	CD14+ Monocyte	DEG_Pattern4	Not		SRR11235706	5	G1	IDO1	1673.38	-0.106774	CD14- Monocyte	DEG_Pattern2	Not
G2_2	7	G2	GPX1	12398	-0.3875	CD14+ Monocyte	DEG_Pattern4	Not		SRR11235707	5	G1	IDO1	894.979	-1.13567	CD14- Monocyte	DEG_Pattern2	Not
G2_3	8	G2	GPX1	14331	-0.219536	CD14+ Monocyte	DEG_Pattern4	Not		SRR11235708	5	G1	IDO1	1140.09	-0.811681	CD14- Monocyte	DEG_Pattern2	Not
G2_4	8	G2	GPX1	22773	0.514016	CD14+ Monocyte	DEG_Pattern4	Not		SRR11235719	5	G1	IDO1	2608.94	1.12985	CD14- Monocyte	DEG_Pattern2	Not
G2_5	9	G2	GPX1	24685	0.680156	CD14+ Monocyte	DEG_Pattern4	Not		SRR11235763	5	G1	IDO1	1441.49	-0.413288	CD14- Monocyte	DEG_Pattern2	Not
G2_6	9	G2	GPX1	32081	1.32282	CD14+ Monocyte	DEG_Pattern4	Not		SRR11235774	5	G1	IDO1	2876.5	1.48351	CD14- Monocyte	DEG_Pattern2	Not
G3_1	12	G3	GPX1	24949	0.703096	CD14+ Monocyte	DEG_Pattern4	Not		SRR11235775	5	G1	IDO1	2532.28	1.02851	CD14- Monocyte	DEG_Pattern2	Not
G3_2	12	G3	GPX1	23778	0.601344	CD14+ Monocyte	DEG_Pattern4	Not		SRR11235777	5	G1	IDO1	1016.38	-0.975198	CD14- Monocyte	DEG_Pattern2	Not
G3_3	13	G3	GPX1	10408	-0.560417	CD14+ Monocyte	DEG_Pattern4	Not		SRR11235787	5	G1	IDO1	2211.73	0.604814	CD14- Monocyte	DEG_Pattern2	Not
G3_4	13	G3	GPX1	47553	2.66723	CD14+ Monocyte	DEG_Pattern4	Not		SRR11235730	7	G2	IDO1	972.058	-1.03379	CD14- Monocyte	DEG_Pattern2	Not
G3_5	14	G3	GPX1	12417	-0.385849	CD14+ Monocyte	DEG_Pattern4	Not		SRR11235739	7	G2	IDO1	2216.65	0.611311	CD14- Monocyte	DEG_Pattern2	Not
G3_6	14	G3	GPX1	15703	-0.100318	CD14+ Monocyte	DEG_Pattern4	Not		SRR11235729	8	G2	IDO1	971.555	-1.03445	CD14- Monocyte	DEG_Pattern2	Not
G4_1	16	G4	GPX1	19586	0.237088	CD14+ Monocyte	DEG_Pattern4	Not		SRR11235733	8	G2	IDO1	1467.97	-0.378294	CD14- Monocyte	DEG_Pattern2	Not
G4_2	16	G4	GPX1	5920	-0.950394	CD14+ Monocyte	DEG_Pattern4	Not		SRR11235736	8	G2	IDO1	1687.3	-0.0883848	CD14- Monocyte	DEG_Pattern2	Not
G4_3	17	G4	GPX1	19138	0.19816	CD14+ Monocyte	DEG_Pattern4	Not		SRR11235770	9	G2	IDO1	1417.02	-0.445633	CD14- Monocyte	DEG_Pattern2	Not
G4_4	17	G4	GPX1	10393	-0.561721	CD14+ Monocyte	DEG_Pattern4	Not		SRR11235784	9	G2	IDO1	2786.83	1.36499	CD14- Monocyte	DEG_Pattern2	Not
G4_5	18	G4	GPX1	6481	-0.901647	CD14+ Monocyte	DEG_Pattern4	Not		SRR11235780	10	G2	IDO1	2796.73	1.37807	CD14- Monocyte	DEG_Pattern2	Not
G4_6	18	G4	GPX1	22497	0.490034	CD14+ Monocyte	DEG_Pattern4	Not		SRR11235792	10	G2	IDO1	1154.16	-0.793089	CD14- Monocyte	DEG_Pattern2	Not
G1_1	3	G1	LYZ	4441	-0.882694	CD14+ Monocyte	DEG_Pattern4	Not		SRR11235732	15	G3	IDO1	661.096	-1.44482	CD14- Monocyte	DEG_Pattern2	Not
G1_2	3	G1	LYZ	3086	-1.07182	CD14+ Monocyte	DEG_Pattern4	Not		SRR11235786	16	G3	IDO1	1442.62	-0.411802	CD14- Monocyte	DEG_Pattern2	Not
G1_3	4	G1	LYZ	4127	-0.926522	CD14+ Monocyte	DEG_Pattern4	Not		SRR11235673	17	G3	IDO1	2026.45	0.359913	CD14- Monocyte	DEG_Pattern2	Not
G1_4	4	G1	LYZ	6048	-0.65839	CD14+ Monocyte	DEG_Pattern4	Not		SRR11235781	17	G3	IDO1	1371.03	-0.506432	CD14- Monocyte	DEG_Pattern2	Not
G1_5	5	G1	LYZ	3841	-0.966442	CD14+ Monocyte	DEG_Pattern4	Not		SRR11235778	21	G4	IDO1	3392.92	2.16611	CD14- Monocyte	DEG_Pattern2	Not
G1_6	5	G1	LYZ	6488	-0.596975	CD14+ Monocyte	DEG_Pattern4	Not		SRR11235790	22	G4	IDO1	2927.34	1.55071	CD14- Monocyte	DEG_Pattern2	Not
G2_1	7	G2	LYZ	5358	-0.7547	CD14+ Monocyte	DEG_Pattern4	Not		SRR11235653	4	G1	TSPO	352.93	-0.339525	CD14+ Monocyte	DEG_Pattern2	Not
G2_2	7	G2	LYZ	8479	-0.319073	CD14+ Monocyte	DEG_Pattern4	Not		SRR11235768	4	G1	TSPO	146.295	-1.68949	CD14+ Monocyte	DEG_Pattern2	Not
G2_3	8	G2	LYZ	8178	-0.361086	CD14+ Monocyte	DEG_Pattern4	Not		SRR11235785	4	G1	TSPO	380.378	-0.160208	CD14+ Monocyte	DEG_Pattern2	Not
G2_4	8	G2	LYZ	19289	1.18978	CD14+ Monocyte	DEG_Pattern4	Not		SRR11235788	4	G1	TSPO	472.622	0.442436	CD14+ Monocyte	DEG_Pattern2	Not
G2_5	9	G2	LYZ	12761	0.278606	CD14+ Monocyte	DEG_Pattern4	Not		SRR11235642	5	G1	TSPO	438.863	0.221883	CD14+ Monocyte	DEG_Pattern2	Not
G2_6	9	G2	LYZ	23412	1.76527	CD14+ Monocyte	DEG_Pattern4	Not		SRR11235664	5	G1	TSPO	305.489	-0.649459	CD14+ Monocyte	DEG_Pattern2	Not
G3_1	12	G3	LYZ	33161	3.12603	CD14+ Monocyte	DEG_Pattern4	Not		SRR11235706	5	G1	TSPO	231.173	-1.13498	CD14+ Monocyte	DEG_Pattern2	Not
G3_2	12	G3	LYZ	12593	0.255157	CD14+ Monocyte	DEG_Pattern4	Not		SRR11235707	5	G1	TSPO	310.818	-0.614648	CD14+ Monocyte	DEG_Pattern2	Not
G3_3	13	G3	LYZ	7124	-0.508203	CD14+ Monocyte	DEG_Pattern4	Not		SRR11235708	5	G1	TSPO	374.581	-0.198075	CD14+ Monocyte	DEG_Pattern2	Not
G3_4	13	G3	LYZ	21943	1.56022	CD14+ Monocyte	DEG_Pattern4	Not		SRR11235719	5	G1	TSPO	530.823	0.822668	CD14+ Monocyte	DEG_Pattern2	Not
G3_5	14	G3	LYZ	15341	0.638721	CD14+ Monocyte	DEG_Pattern4	Not		SRR11235763	5	G1	TSPO	196.053	-1.36442	CD14+ Monocyte	DEG_Pattern2	Not
G3_6	14	G3	LYZ	7307	-0.48266	CD14+ Monocyte	DEG_Pattern4	Not		SRR11235774	5	G1	TSPO	438.566	0.219942	CD14+ Monocyte	DEG_Pattern2	Not
G4_1	16	G4	LYZ	11266	0.0699351	CD14+ Monocyte	DEG_Pattern4	Not		SRR11235775	5	G1	TSPO	543.324	0.904336	CD14+ Monocyte	DEG_Pattern2	Not
G4_2	16	G4	LYZ	11653	0.123952	CD14+ Monocyte	DEG_Pattern4	Not		SRR11235777	5	G1	TSPO	529.979	0.817156	CD14+ Monocyte	DEG_Pattern2	Not
G4_3	17	G4	LYZ	9614	-0.16065	CD14+ Monocyte	DEG_Pattern4	Not		SRR11235787	5	G1	TSPO	495.954	0.594865	CD14+ Monocyte	DEG_Pattern2	Not
G4_4	17	G4	LYZ	7671	-0.431853	CD14+ Monocyte	DEG_Pattern4	Not		SRR11235730	7	G2	TSPO	451.69	0.305684	CD14+ Monocyte	DEG_Pattern2	Not
G4_5	18	G4	LYZ	10281	-0.0675506	CD14+ Monocyte	DEG_Pattern4	Not		SRR11235739	7	G2	TSPO	298.91	-0.692446	CD14+ Monocyte	DEG_Pattern2	Not
G4_6	18	G4	LYZ	4897	-0.819046	CD14+ Monocyte	DEG_Pattern4	Not		SRR11235729	8	G2	TSPO	372.661	-0.210623	CD14+ Monocyte	DEG_Pattern2	Not
G1_1	3	G1	CTSS	9559	-0.991289	CD14- Monocyte	DEG_Pattern4	Not		SRR11235733	8	G2	TSPO	555.9	0.986499	CD14+ Monocyte	DEG_Pattern2	Not
G1_2	3	G1	CTSS	8259	-1.27407	CD14- Monocyte	DEG_Pattern4	Not		SRR11235736	8	G2	TSPO	281.917	-0.803458	CD14+ Monocyte	DEG_Pattern2	Not
G1_3	4	G1	CTSS	8444	-1.23383	CD14- Monocyte	DEG_Pattern4	Not		SRR11235770	9	G2	TSPO	468.277	0.41405	CD14+ Monocyte	DEG_Pattern2	Not
G1_4	4	G1	CTSS	8580	-1.20425	CD14- Monocyte	DEG_Pattern4	Not		SRR11235784	9	G2	TSPO	768.051	2.3725	CD14+ Monocyte	DEG_Pattern2	Not
G1_5	5	G1	CTSS	10642	-0.755707	CD14- Monocyte	DEG_Pattern4	Not		SRR11235780	10	G2	TSPO	469.274	0.420561	CD14+ Monocyte	DEG_Pattern2	Not
G1_6	5	G1	CTSS	8065	-1.31627	CD14- Monocyte	DEG_Pattern4	Not		SRR11235792	10	G2	TSPO	314.133	-0.592991	CD14+ Monocyte	DEG_Pattern2	Not
G2_1	7	G2	CTSS	11996	-0.461176	CD14- Monocyte	DEG_Pattern4	Not		SRR11235732	15	G3	TSPO	318.041	-0.567459	CD14+ Monocyte	DEG_Pattern2	Not
G2_2	7	G2	CTSS	13386	-0.158813	CD14- Monocyte	DEG_Pattern4	Not		SRR11235786	16	G3	TSPO	179.553	-1.47221	CD14+ Monocyte	DEG_Pattern2	Not
G2_3	8	G2	CTSS	12471	-0.35785	CD14- Monocyte	DEG_Pattern4	Not		SRR11235673	17	G3	TSPO	289.306	-0.755186	CD14+ Monocyte	DEG_Pattern2	Not
G2_4	8	G2	CTSS	17234	0.678231	CD14- Monocyte	DEG_Pattern4	Not		SRR11235781	17	G3	TSPO	299.012	-0.691777	CD14+ Monocyte	DEG_Pattern2	Not
G2_5	9	G2	CTSS	14916	0.174004	CD14- Monocyte	DEG_Pattern4	Not		SRR11235778	21	G4	TSPO	502.98	0.640765	CD14+ Monocyte	DEG_Pattern2	Not
G2_6	9	G2	CTSS	26583	2.71189	CD14- Monocyte	DEG_Pattern4	Not		SRR11235790	22	G4	TSPO	829.446	2.7736	CD14+ Monocyte	DEG_Pattern2	Not
G3_1	12	G3	CTSS	18273	0.904242	CD14- Monocyte	DEG_Pattern4	Not		SRR11235653	4	G1	TLR4	1032.43	0.490087	CD14+ Monocyte	DEG_Pattern2	Not
G3_2	12	G3	CTSS	12704	-0.307166	CD14- Monocyte	DEG_Pattern4	Not		SRR11235768	4	G1	TLR4	238.039	-1.27693	CD14+ Monocyte	DEG_Pattern2	Not
G3_3	13	G3	CTSS	20740	1.44088	CD14- Monocyte	DEG_Pattern4	Not		SRR11235785	4	G1	TLR4	684.142	-0.284635	CD14+ Monocyte	DEG_Pattern2	Not
G3_4	13	G3	CTSS	15625	0.32823	CD14- Monocyte	DEG_Pattern4	Not		SRR11235788	4	G1	TLR4	607.47	-0.455182	CD14+ Monocyte	DEG_Pattern2	Not
G3_5	14	G3	CTSS	19162	1.09762	CD14- Monocyte	DEG_Pattern4	Not		SRR11235642	5	G1	TLR4	1165.34	0.785733	CD14+ Monocyte	DEG_Pattern2	Not
G3_6	14	G3	CTSS	10801	-0.72112	CD14- Monocyte	DEG_Pattern4	Not		SRR11235664	5	G1	TLR4	411.153	-0.891865	CD14+ Monocyte	DEG_Pattern2	Not
G4_1	16	G4	CTSS	19079	1.07957	CD14- Monocyte	DEG_Pattern4	Not		SRR11235706	5	G1	TLR4	466.536	-0.768672	CD14+ Monocyte	DEG_Pattern2	Not
G4_2	16	G4	CTSS	18301	0.910333	CD14- Monocyte	DEG_Pattern4	Not		SRR11235707	5	G1	TLR4	421.037	-0.869879	CD14+ Monocyte	DEG_Pattern2	Not
G4_3	17	G4	CTSS	17297	0.691936	CD14- Monocyte	DEG_Pattern4	Not		SRR11235708	5	G1	TLR4	1123.74	0.693203	CD14+ Monocyte	DEG_Pattern2	Not
G4_4	17	G4	CTSS	12376	-0.378515	CD14- Monocyte	DEG_Pattern4	Not		SRR11235719	5	G1	TLR4	1087.06	0.6116	CD14+ Monocyte	DEG_Pattern2	Not
G4_5	18	G4	CTSS	13191	-0.201231	CD14- Monocyte	DEG_Pattern4	Not		SRR11235763	5	G1	TLR4	539.146	-0.60716	CD14+ Monocyte	DEG_Pattern2	Not
G4_6	18	G4	CTSS	11102	-0.655645	CD14- Monocyte	DEG_Pattern4	Not		SRR11235774	5	G1	TLR4	866.475	0.120941	CD14+ Monocyte	DEG_Pattern2	Not
G1_1	3	G1	CD52	7835	-1.02138	Cytotoxic T cell	DEG_Pattern5	Not		SRR11235775	5	G1	TLR4	2338.23	3.39468	CD14+ Monocyte	DEG_Pattern2	Not
G1_2	3	G1	CD52	8683	-0.952192	Cytotoxic T cell	DEG_Pattern5	Not		SRR11235777	5	G1	TLR4	354.671	-1.0175	CD14+ Monocyte	DEG_Pattern2	Not
G1_3	4	G1	CD52	9372	-0.895979	Cytotoxic T cell	DEG_Pattern5	Not		SRR11235787	5	G1	TLR4	867.117	0.122369	CD14+ Monocyte	DEG_Pattern2	Not
G1_4	4	G1	CD52	8665	-0.95366	Cytotoxic T cell	DEG_Pattern5	Not		SRR11235730	7	G2	TLR4	762.502	-0.110333	CD14+ Monocyte	DEG_Pattern2	Not
G1_5	5	G1	CD52	8015	-1.00669	Cytotoxic T cell	DEG_Pattern5	Not		SRR11235739	7	G2	TLR4	849.589	0.0833804	CD14+ Monocyte	DEG_Pattern2	Not
G1_6	5	G1	CD52	9093	-0.918742	Cytotoxic T cell	DEG_Pattern5	Not		SRR11235729	8	G2	TLR4	834.843	0.0505803	CD14+ Monocyte	DEG_Pattern2	Not
G2_1	7	G2	CD52	39846	1.59027	Cytotoxic T cell	DEG_Pattern5	Not		SRR11235733	8	G2	TLR4	826.866	0.0328371	CD14+ Monocyte	DEG_Pattern2	Not
G2_2	7	G2	CD52	8970	-0.928777	Cytotoxic T cell	DEG_Pattern5	Not		SRR11235736	8	G2	TLR4	1043.51	0.514743	CD14+ Monocyte	DEG_Pattern2	Not
G2_3	8	G2	CD52	24427	0.332296	Cytotoxic T cell	DEG_Pattern5	Not		SRR11235770	9	G2	TLR4	420.948	-0.870078	CD14+ Monocyte	DEG_Pattern2	Not
G2_4	8	G2	CD52	17115	-0.26426	Cytotoxic T cell	DEG_Pattern5	Not		SRR11235784	9	G2	TLR4	954.212	0.3161	CD14+ Monocyte	DEG_Pattern2	Not
G2_5	9	G2	CD52	52100	2.59002	Cytotoxic T cell	DEG_Pattern5	Not		SRR11235780	10	G2	TLR4	1158.32	0.77012	CD14+ Monocyte	DEG_Pattern2	Not
G2_6	9	G2	CD52	19189	-0.0950509	Cytotoxic T cell	DEG_Pattern5	Not		SRR11235792	10	G2	TLR4	309.926	-1.11703	CD14+ Monocyte	DEG_Pattern2	Not
G3_1	12	G3	CD52	37519	1.40042	Cytotoxic T cell	DEG_Pattern5	Not		SRR11235732	15	G3	TLR4	440.433	-0.826735	CD14+ Monocyte	DEG_Pattern2	Not
G3_2	12	G3	CD52	21507	0.0940651	Cytotoxic T cell	DEG_Pattern5	Not		SRR11235786	16	G3	TLR4	272.426	-1.20045	CD14+ Monocyte	DEG_Pattern2	Not
G3_3	13	G3	CD52	9480	-0.887168	Cytotoxic T cell	DEG_Pattern5	Not		SRR11235673	17	G3	TLR4	1037.44	0.50124	CD14+ Monocyte	DEG_Pattern2	Not
G3_4	13	G3	CD52	40584	1.65048	Cytotoxic T cell	DEG_Pattern5	Not		SRR11235781	17	G3	TLR4	598.024	-0.476194	CD14+ Monocyte	DEG_Pattern2	Not
G3_5	14	G3	CD52	14055	-0.513913	Cytotoxic T cell	DEG_Pattern5	Not		SRR11235778	21	G4	TLR4	1882.72	2.38146	CD14+ Monocyte	DEG_Pattern2	Not
G3_6	14	G3	CD52	13014	-0.598844	Cytotoxic T cell	DEG_Pattern5	Not		SRR11235790	22	G4	TLR4	768.755	-0.0964237	CD14+ Monocyte	DEG_Pattern2	Not
G4_1	16	G4	CD52	27730	0.601774	Cytotoxic T cell	DEG_Pattern5	Not		SRR11235653	4	G1	GPX1	793.726	-0.769158	CD14+ Monocyte	DEG_Pattern4	Not
G4_2	16	G4	CD52	12561	-0.635802	Cytotoxic T cell	DEG_Pattern5	Not		SRR11235768	4	G1	GPX1	436.405	-0.970682	CD14+ Monocyte	DEG_Pattern4	Not
G4_3	17	G4	CD52	30269	0.80892	Cytotoxic T cell	DEG_Pattern5	Not		SRR11235785	4	G1	GPX1	2501.35	0.193919	CD14+ Monocyte	DEG_Pattern4	Not
G4_4	17	G4	CD52	21157	0.06551	Cytotoxic T cell	DEG_Pattern5	Not		SRR11235788	4	G1	GPX1	726.608	-0.807012	CD14+ Monocyte	DEG_Pattern4	Not
G4_5	18	G4	CD52	17422	-0.239213	Cytotoxic T cell	DEG_Pattern5	Not		SRR11235642	5	G1	GPX1	1226.5	-0.525078	CD14+ Monocyte	DEG_Pattern4	Not
G4_6	18	G4	CD52	29889	0.777918	Cytotoxic T cell	DEG_Pattern5	Not		SRR11235664	5	G1	GPX1	4838.95	1.51229	CD14+ Monocyte	DEG_Pattern4	Not
G1_1	3	G1	MS4A1	2781	-0.0458069	B cell	DEG_Pattern6	Not		SRR11235706	5	G1	GPX1	2216.74	0.0334051	CD14+ Monocyte	DEG_Pattern4	Not
G1_2	3	G1	MS4A1	4104	1.18574	B cell	DEG_Pattern6	Not		SRR11235707	5	G1	GPX1	2498.67	0.192405	CD14+ Monocyte	DEG_Pattern4	Not
G1_3	4	G1	MS4A1	3477	0.602083	B cell	DEG_Pattern6	Not		SRR11235708	5	G1	GPX1	1061.91	-0.617908	CD14+ Monocyte	DEG_Pattern4	Not
G1_4	4	G1	MS4A1	3419	0.548092	B cell	DEG_Pattern6	Not		SRR11235719	5	G1	GPX1	690.352	-0.827459	CD14+ Monocyte	DEG_Pattern4	Not
G1_5	5	G1	MS4A1	3031	0.186912	B cell	DEG_Pattern6	Not		SRR11235763	5	G1	GPX1	922.455	-0.696557	CD14+ Monocyte	DEG_Pattern4	Not
G1_6	5	G1	MS4A1	5645	2.62022	B cell	DEG_Pattern6	Not		SRR11235774	5	G1	GPX1	638.585	-0.856655	CD14+ Monocyte	DEG_Pattern4	Not
G2_1	7	G2	MS4A1	2324	-0.471218	B cell	DEG_Pattern6	Not		SRR11235775	5	G1	GPX1	997.387	-0.654296	CD14+ Monocyte	DEG_Pattern4	Not
G2_2	7	G2	MS4A1	3254	0.394498	B cell	DEG_Pattern6	Not		SRR11235777	5	G1	GPX1	3221.42	0.600029	CD14+ Monocyte	DEG_Pattern4	Not
G2_3	8	G2	MS4A1	1868	-0.895697	B cell	DEG_Pattern6	Not		SRR11235787	5	G1	GPX1	2577.28	0.236739	CD14+ Monocyte	DEG_Pattern4	Not
G2_4	8	G2	MS4A1	3081	0.233456	B cell	DEG_Pattern6	Not		SRR11235730	7	G2	GPX1	3649.62	0.841527	CD14+ Monocyte	DEG_Pattern4	Not
G2_5	9	G2	MS4A1	2180	-0.605264	B cell	DEG_Pattern6	Not		SRR11235739	7	G2	GPX1	1156	-0.564841	CD14+ Monocyte	DEG_Pattern4	Not
G2_6	9	G2	MS4A1	2228	-0.560582	B cell	DEG_Pattern6	Not		SRR11235729	8	G2	GPX1	2705.78	0.309214	CD14+ Monocyte	DEG_Pattern4	Not
G3_1	12	G3	MS4A1	3308	0.444765	B cell	DEG_Pattern6	Not		SRR11235733	8	G2	GPX1	2304.61	0.0829602	CD14+ Monocyte	DEG_Pattern4	Not
G3_2	12	G3	MS4A1	4006	1.09452	B cell	DEG_Pattern6	Not		SRR11235736	8	G2	GPX1	1542.83	-0.346673	CD14+ Monocyte	DEG_Pattern4	Not
G3_3	13	G3	MS4A1	3292	0.429871	B cell	DEG_Pattern6	Not		SRR11235770	9	G2	GPX1	1021.17	-0.64088	CD14+ Monocyte	DEG_Pattern4	Not
G3_4	13	G3	MS4A1	4017	1.10476	B cell	DEG_Pattern6	Not		SRR11235784	9	G2	GPX1	3671.93	0.85411	CD14+ Monocyte	DEG_Pattern4	Not
G3_5	14	G3	MS4A1	2469	-0.33624	B cell	DEG_Pattern6	Not		SRR11235780	10	G2	GPX1	1494.29	-0.374049	CD14+ Monocyte	DEG_Pattern4	Not
G3_6	14	G3	MS4A1	4040	1.12617	B cell	DEG_Pattern6	Not		SRR11235792	10	G2	GPX1	1218.67	-0.529497	CD14+ Monocyte	DEG_Pattern4	Not
G4_1	16	G4	MS4A1	1210	-1.50821	B cell	DEG_Pattern6	Not		SRR11235732	15	G3	GPX1	2321.88	0.092698	CD14+ Monocyte	DEG_Pattern4	Not
G4_2	16	G4	MS4A1	1693	-1.0586	B cell	DEG_Pattern6	Not		SRR11235786	16	G3	GPX1	5121.91	1.67188	CD14+ Monocyte	DEG_Pattern4	Not
G4_3	17	G4	MS4A1	1135	-1.57803	B cell	DEG_Pattern6	Not		SRR11235673	17	G3	GPX1	1088.5	-0.602911	CD14+ Monocyte	DEG_Pattern4	Not
G4_4	17	G4	MS4A1	2173	-0.61178	B cell	DEG_Pattern6	Not		SRR11235781	17	G3	GPX1	9107.68	3.9198	CD14+ Monocyte	DEG_Pattern4	Not
G4_5	18	G4	MS4A1	1470	-1.26619	B cell	DEG_Pattern6	Not		SRR11235778	21	G4	GPX1	676.075	-0.835511	CD14+ Monocyte	DEG_Pattern4	Not
G4_6	18	G4	MS4A1	1720	-1.03347	B cell	DEG_Pattern6	Not		SRR11235790	22	G4	GPX1	2296.15	0.0781888	CD14+ Monocyte	DEG_Pattern4	Not
G1_1	3	G1	RALGPS2	829	-0.293477	B cell	DEG_Pattern6	Not		SRR11235653	4	G1	DAPK1	183.055	-0.79392	CD14- Monocyte	DEG_Pattern2	Not
G1_2	3	G1	RALGPS2	1249	0.901292	B cell	DEG_Pattern6	Not		SRR11235768	4	G1	DAPK1	130.591	-1.12881	CD14- Monocyte	DEG_Pattern2	Not
G1_3	4	G1	RALGPS2	1213	0.798883	B cell	DEG_Pattern6	Not		SRR11235785	4	G1	DAPK1	287.635	-0.126364	CD14- Monocyte	DEG_Pattern2	Not
G1_4	4	G1	RALGPS2	1066	0.380714	B cell	DEG_Pattern6	Not		SRR11235788	4	G1	DAPK1	128.302	-1.14342	CD14- Monocyte	DEG_Pattern2	Not
G1_5	5	G1	RALGPS2	1031	0.28115	B cell	DEG_Pattern6	Not		SRR11235642	5	G1	DAPK1	254.557	-0.337509	CD14- Monocyte	DEG_Pattern2	Not
G1_6	5	G1	RALGPS2	1758	2.34924	B cell	DEG_Pattern6	Not		SRR11235664	5	G1	DAPK1	156.698	-0.96216	CD14- Monocyte	DEG_Pattern2	Not
G2_1	7	G2	RALGPS2	715	-0.617771	B cell	DEG_Pattern6	Not		SRR11235706	5	G1	DAPK1	239.554	-0.433278	CD14- Monocyte	DEG_Pattern2	Not
G2_2	7	G2	RALGPS2	898	-0.0971935	B cell	DEG_Pattern6	Not		SRR11235707	5	G1	DAPK1	247.993	-0.379408	CD14- Monocyte	DEG_Pattern2	Not
G2_3	8	G2	RALGPS2	691	-0.686044	B cell	DEG_Pattern6	Not		SRR11235708	5	G1	DAPK1	216.077	-0.583132	CD14- Monocyte	DEG_Pattern2	Not
G2_4	8	G2	RALGPS2	618	-0.893706	B cell	DEG_Pattern6	Not		SRR11235719	5	G1	DAPK1	776.47	2.99396	CD14- Monocyte	DEG_Pattern2	Not
G2_5	9	G2	RALGPS2	862	-0.199602	B cell	DEG_Pattern6	Not		SRR11235763	5	G1	DAPK1	324.242	0.107301	CD14- Monocyte	DEG_Pattern2	Not
G2_6	9	G2	RALGPS2	1243	0.884223	B cell	DEG_Pattern6	Not		SRR11235774	5	G1	DAPK1	371.756	0.410596	CD14- Monocyte	DEG_Pattern2	Not
G3_1	12	G3	RALGPS2	840	-0.262185	B cell	DEG_Pattern6	Not		SRR11235775	5	G1	DAPK1	601.537	1.87733	CD14- Monocyte	DEG_Pattern2	Not
G3_2	12	G3	RALGPS2	1015	0.235635	B cell	DEG_Pattern6	Not		SRR11235777	5	G1	DAPK1	365.817	0.372687	CD14- Monocyte	DEG_Pattern2	Not
G3_3	13	G3	RALGPS2	1819	2.52276	B cell	DEG_Pattern6	Not		SRR11235787	5	G1	DAPK1	429.747	0.780759	CD14- Monocyte	DEG_Pattern2	Not
G3_4	13	G3	RALGPS2	1058	0.357956	B cell	DEG_Pattern6	Not		SRR11235730	7	G2	DAPK1	103.017	-1.30482	CD14- Monocyte	DEG_Pattern2	Not
G3_5	14	G3	RALGPS2	999	0.19012	B cell	DEG_Pattern6	Not		SRR11235739	7	G2	DAPK1	316.051	0.0550213	CD14- Monocyte	DEG_Pattern2	Not
G3_6	14	G3	RALGPS2	1002	0.198654	B cell	DEG_Pattern6	Not		SRR11235729	8	G2	DAPK1	256.074	-0.327825	CD14- Monocyte	DEG_Pattern2	Not
G4_1	16	G4	RALGPS2	740	-0.546654	B cell	DEG_Pattern6	Not		SRR11235733	8	G2	DAPK1	412.036	0.667712	CD14- Monocyte	DEG_Pattern2	Not
G4_2	16	G4	RALGPS2	762	-0.484071	B cell	DEG_Pattern6	Not		SRR11235736	8	G2	DAPK1	315.579	0.0520063	CD14- Monocyte	DEG_Pattern2	Not
G4_3	17	G4	RALGPS2	747	-0.526741	B cell	DEG_Pattern6	Not		SRR11235770	9	G2	DAPK1	464.692	1.00382	CD14- Monocyte	DEG_Pattern2	Not
G4_4	17	G4	RALGPS2	422	-1.45126	B cell	DEG_Pattern6	Not		SRR11235784	9	G2	DAPK1	259.733	-0.304471	CD14- Monocyte	DEG_Pattern2	Not
G4_5	18	G4	RALGPS2	410	-1.4854	B cell	DEG_Pattern6	Not		SRR11235780	10	G2	DAPK1	355.783	0.308639	CD14- Monocyte	DEG_Pattern2	Not
G4_6	18	G4	RALGPS2	385	-1.55652	B cell	DEG_Pattern6	Not		SRR11235792	10	G2	DAPK1	217.369	-0.574889	CD14- Monocyte	DEG_Pattern2	Not
G1_1	3	G1	RAP1GAP2	2866	-0.712457	NK cell	DEG_Pattern7	Not		SRR11235732	15	G3	DAPK1	116.139	-1.22106	CD14- Monocyte	DEG_Pattern2	Not
G1_2	3	G1	RAP1GAP2	4058	-0.052889	NK cell	DEG_Pattern7	Not		SRR11235786	16	G3	DAPK1	126.926	-1.1522	CD14- Monocyte	DEG_Pattern2	Not
G1_3	4	G1	RAP1GAP2	3306	-0.468992	NK cell	DEG_Pattern7	Not		SRR11235673	17	G3	DAPK1	301.742	-0.036316	CD14- Monocyte	DEG_Pattern2	Not
G1_4	4	G1	RAP1GAP2	2542	-0.891736	NK cell	DEG_Pattern7	Not		SRR11235781	17	G3	DAPK1	186.052	-0.77479	CD14- Monocyte	DEG_Pattern2	Not
G1_5	5	G1	RAP1GAP2	2192	-1.0854	NK cell	DEG_Pattern7	Not		SRR11235778	21	G4	DAPK1	509.251	1.28825	CD14- Monocyte	DEG_Pattern2	Not
G1_6	5	G1	RAP1GAP2	2267	-1.0439	NK cell	DEG_Pattern7	Not		SRR11235790	22	G4	DAPK1	568.474	1.66628	CD14- Monocyte	DEG_Pattern2	Not
G2_1	7	G2	RAP1GAP2	3184	-0.536498	NK cell	DEG_Pattern7	Not		SRR11235653	4	G1	SAT1	2874.69	2.16342	CD14+ Monocyte	DEG_Pattern2	Not
G2_2	7	G2	RAP1GAP2	1950	-1.21931	NK cell	DEG_Pattern7	Not		SRR11235768	4	G1	SAT1	852.147	-1.10561	CD14+ Monocyte	DEG_Pattern2	Not
G2_3	8	G2	RAP1GAP2	2457	-0.938769	NK cell	DEG_Pattern7	Not		SRR11235785	4	G1	SAT1	2337.37	1.29495	CD14+ Monocyte	DEG_Pattern2	Not
G2_4	8	G2	RAP1GAP2	1628	-1.39748	NK cell	DEG_Pattern7	Not		SRR11235788	4	G1	SAT1	2153.64	0.997983	CD14+ Monocyte	DEG_Pattern2	Not
G2_5	9	G2	RAP1GAP2	2075	-1.15014	NK cell	DEG_Pattern7	Not		SRR11235642	5	G1	SAT1	1787.68	0.406493	CD14+ Monocyte	DEG_Pattern2	Not
G2_6	9	G2	RAP1GAP2	4073	-0.0445891	NK cell	DEG_Pattern7	Not		SRR11235664	5	G1	SAT1	1344.87	-0.309222	CD14+ Monocyte	DEG_Pattern2	Not
G3_1	12	G3	RAP1GAP2	4437	0.156823	NK cell	DEG_Pattern7	Not		SRR11235706	5	G1	SAT1	1408.69	-0.206078	CD14+ Monocyte	DEG_Pattern2	Not
G3_2	12	G3	RAP1GAP2	6017	1.03108	NK cell	DEG_Pattern7	Not		SRR11235707	5	G1	SAT1	934.658	-0.97225	CD14+ Monocyte	DEG_Pattern2	Not
G3_3	13	G3	RAP1GAP2	6844	1.48869	NK cell	DEG_Pattern7	Not		SRR11235708	5	G1	SAT1	1198.38	-0.546004	CD14+ Monocyte	DEG_Pattern2	Not
G3_4	13	G3	RAP1GAP2	4345	0.105916	NK cell	DEG_Pattern7	Not		SRR11235719	5	G1	SAT1	2865.88	2.14918	CD14+ Monocyte	DEG_Pattern2	Not
G3_5	14	G3	RAP1GAP2	4474	0.177296	NK cell	DEG_Pattern7	Not		SRR11235763	5	G1	SAT1	1357.92	-0.288135	CD14+ Monocyte	DEG_Pattern2	Not
G3_6	14	G3	RAP1GAP2	6243	1.15613	NK cell	DEG_Pattern7	Not		SRR11235774	5	G1	SAT1	1266.51	-0.435875	CD14+ Monocyte	DEG_Pattern2	Not
G4_1	16	G4	RAP1GAP2	3536	-0.341727	NK cell	DEG_Pattern7	Not		SRR11235775	5	G1	SAT1	2566.23	1.66486	CD14+ Monocyte	DEG_Pattern2	Not
G4_2	16	G4	RAP1GAP2	6134	1.09582	NK cell	DEG_Pattern7	Not		SRR11235777	5	G1	SAT1	528.966	-1.62797	CD14+ Monocyte	DEG_Pattern2	Not
G4_3	17	G4	RAP1GAP2	5613	0.807537	NK cell	DEG_Pattern7	Not		SRR11235787	5	G1	SAT1	1278.81	-0.416003	CD14+ Monocyte	DEG_Pattern2	Not
G4_4	17	G4	RAP1GAP2	7346	1.76646	NK cell	DEG_Pattern7	Not		SRR11235730	7	G2	SAT1	1852.55	0.511328	CD14+ Monocyte	DEG_Pattern2	Not
G4_5	18	G4	RAP1GAP2	4112	-0.0230093	NK cell	DEG_Pattern7	Not		SRR11235739	7	G2	SAT1	1762.39	0.365607	CD14+ Monocyte	DEG_Pattern2	Not
G4_6	18	G4	RAP1GAP2	7987	2.12114	NK cell	DEG_Pattern7	Not		SRR11235729	8	G2	SAT1	1770.31	0.378414	CD14+ Monocyte	DEG_Pattern2	Not
										SRR11235733	8	G2	SAT1	1255.66	-0.45341	CD14+ Monocyte	DEG_Pattern2	Not
										SRR11235736	8	G2	SAT1	1847.19	0.502671	CD14+ Monocyte	DEG_Pattern2	Not
										SRR11235770	9	G2	SAT1	1854.46	0.514429	CD14+ Monocyte	DEG_Pattern2	Not
										SRR11235784	9	G2	SAT1	2150.32	0.99262	CD14+ Monocyte	DEG_Pattern2	Not
										SRR11235780	10	G2	SAT1	1304.24	-0.374897	CD14+ Monocyte	DEG_Pattern2	Not
										SRR11235792	10	G2	SAT1	1183.61	-0.569874	CD14+ Monocyte	DEG_Pattern2	Not
										SRR11235732	15	G3	SAT1	539.597	-1.61078	CD14+ Monocyte	DEG_Pattern2	Not
										SRR11235786	16	G3	SAT1	490.676	-1.68986	CD14+ Monocyte	DEG_Pattern2	Not
										SRR11235673	17	G3	SAT1	1251.48	-0.460175	CD14+ Monocyte	DEG_Pattern2	Not
										SRR11235781	17	G3	SAT1	921.4	-0.993679	CD14+ Monocyte	DEG_Pattern2	Not
										SRR11235778	21	G4	SAT1	1638.13	0.164775	CD14+ Monocyte	DEG_Pattern2	Not
										SRR11235790	22	G4	SAT1	1507.16	-0.0469092	CD14+ Monocyte	DEG_Pattern2	Not
										SRR11235653	4	G1	LYZ	1388.29	1.04425	CD14+ Monocyte	DEG_Pattern4	Not
										SRR11235768	4	G1	LYZ	457.068	-0.789219	CD14+ Monocyte	DEG_Pattern4	Not
										SRR11235785	4	G1	LYZ	672.045	-0.365955	CD14+ Monocyte	DEG_Pattern4	Not
										SRR11235788	4	G1	LYZ	706.969	-0.297193	CD14+ Monocyte	DEG_Pattern4	Not
										SRR11235642	5	G1	LYZ	1262.87	0.797305	CD14+ Monocyte	DEG_Pattern4	Not
										SRR11235664	5	G1	LYZ	839.557	-0.0361436	CD14+ Monocyte	DEG_Pattern4	Not
										SRR11235706	5	G1	LYZ	617.392	-0.47356	CD14+ Monocyte	DEG_Pattern4	Not
										SRR11235707	5	G1	LYZ	311.92	-1.075	CD14+ Monocyte	DEG_Pattern4	Not
										SRR11235708	5	G1	LYZ	801.76	-0.110561	CD14+ Monocyte	DEG_Pattern4	Not
										SRR11235719	5	G1	LYZ	2635.76	3.50038	CD14+ Monocyte	DEG_Pattern4	Not
										SRR11235763	5	G1	LYZ	782.327	-0.148822	CD14+ Monocyte	DEG_Pattern4	Not
										SRR11235774	5	G1	LYZ	1718.19	1.69379	CD14+ Monocyte	DEG_Pattern4	Not
										SRR11235775	5	G1	LYZ	1206.95	0.68722	CD14+ Monocyte	DEG_Pattern4	Not
										SRR11235777	5	G1	LYZ	160.108	-1.3739	CD14+ Monocyte	DEG_Pattern4	Not
										SRR11235787	5	G1	LYZ	755.567	-0.201509	CD14+ Monocyte	DEG_Pattern4	Not
										SRR11235730	7	G2	LYZ	243.015	-1.21067	CD14+ Monocyte	DEG_Pattern4	Not
										SRR11235739	7	G2	LYZ	971.724	0.224078	CD14+ Monocyte	DEG_Pattern4	Not
										SRR11235729	8	G2	LYZ	621.795	-0.464892	CD14+ Monocyte	DEG_Pattern4	Not
										SRR11235733	8	G2	LYZ	1500.09	1.26437	CD14+ Monocyte	DEG_Pattern4	Not
										SRR11235736	8	G2	LYZ	363.267	-0.973904	CD14+ Monocyte	DEG_Pattern4	Not
										SRR11235770	9	G2	LYZ	760.861	-0.191087	CD14+ Monocyte	DEG_Pattern4	Not
										SRR11235784	9	G2	LYZ	955.326	0.191793	CD14+ Monocyte	DEG_Pattern4	Not
										SRR11235780	10	G2	LYZ	1125.9	0.527627	CD14+ Monocyte	DEG_Pattern4	Not
										SRR11235792	10	G2	LYZ	357.606	-0.985048	CD14+ Monocyte	DEG_Pattern4	Not
										SRR11235732	15	G3	LYZ	469.021	-0.765686	CD14+ Monocyte	DEG_Pattern4	Not
										SRR11235786	16	G3	LYZ	334.34	-1.03086	CD14+ Monocyte	DEG_Pattern4	Not
										SRR11235673	17	G3	LYZ	632.939	-0.442951	CD14+ Monocyte	DEG_Pattern4	Not
										SRR11235781	17	G3	LYZ	806.225	-0.101771	CD14+ Monocyte	DEG_Pattern4	Not
										SRR11235778	21	G4	LYZ	1372.22	1.01261	CD14+ Monocyte	DEG_Pattern4	Not
										SRR11235790	22	G4	LYZ	906.322	0.095309	CD14+ Monocyte	DEG_Pattern4	Not
										SRR11235653	4	G1	CSF3R	8356.09	0.433383	CD14+ Monocyte	DEG_Pattern2	Not
										SRR11235768	4	G1	CSF3R	2306.01	-1.46294	CD14+ Monocyte	DEG_Pattern2	Not
										SRR11235785	4	G1	CSF3R	9751.37	0.870716	CD14+ Monocyte	DEG_Pattern2	Not
										SRR11235788	4	G1	CSF3R	3157.8	-1.19596	CD14+ Monocyte	DEG_Pattern2	Not
										SRR11235642	5	G1	CSF3R	8364.02	0.435866	CD14+ Monocyte	DEG_Pattern2	Not
										SRR11235664	5	G1	CSF3R	5769.08	-0.377485	CD14+ Monocyte	DEG_Pattern2	Not
										SRR11235706	5	G1	CSF3R	4497.74	-0.775969	CD14+ Monocyte	DEG_Pattern2	Not
										SRR11235707	5	G1	CSF3R	3943.64	-0.949647	CD14+ Monocyte	DEG_Pattern2	Not
										SRR11235708	5	G1	CSF3R	7506.55	0.167105	CD14+ Monocyte	DEG_Pattern2	Not
										SRR11235719	5	G1	CSF3R	7017.88	0.0139353	CD14+ Monocyte	DEG_Pattern2	Not
										SRR11235763	5	G1	CSF3R	4256.61	-0.851549	CD14+ Monocyte	DEG_Pattern2	Not
										SRR11235774	5	G1	CSF3R	5238.2	-0.543883	CD14+ Monocyte	DEG_Pattern2	Not
										SRR11235775	5	G1	CSF3R	14467.9	2.34906	CD14+ Monocyte	DEG_Pattern2	Not
										SRR11235777	5	G1	CSF3R	13550.4	2.06149	CD14+ Monocyte	DEG_Pattern2	Not
										SRR11235787	5	G1	CSF3R	12829.4	1.83549	CD14+ Monocyte	DEG_Pattern2	Not
										SRR11235730	7	G2	CSF3R	7966.65	0.311317	CD14+ Monocyte	DEG_Pattern2	Not
										SRR11235739	7	G2	CSF3R	5711.42	-0.395556	CD14+ Monocyte	DEG_Pattern2	Not
										SRR11235729	8	G2	CSF3R	5962.57	-0.316837	CD14+ Monocyte	DEG_Pattern2	Not
										SRR11235733	8	G2	CSF3R	5674.93	-0.406995	CD14+ Monocyte	DEG_Pattern2	Not
										SRR11235736	8	G2	CSF3R	7146.11	0.0541291	CD14+ Monocyte	DEG_Pattern2	Not
										SRR11235770	9	G2	CSF3R	6456.2	-0.162114	CD14+ Monocyte	DEG_Pattern2	Not
										SRR11235784	9	G2	CSF3R	8228.96	0.393534	CD14+ Monocyte	DEG_Pattern2	Not
										SRR11235780	10	G2	CSF3R	8577.53	0.502791	CD14+ Monocyte	DEG_Pattern2	Not
										SRR11235792	10	G2	CSF3R	4479.2	-0.781783	CD14+ Monocyte	DEG_Pattern2	Not
										SRR11235732	15	G3	CSF3R	2368.33	-1.44341	CD14+ Monocyte	DEG_Pattern2	Not
										SRR11235786	16	G3	CSF3R	1905.43	-1.5885	CD14+ Monocyte	DEG_Pattern2	Not
										SRR11235673	17	G3	CSF3R	6847.78	-0.0393783	CD14+ Monocyte	DEG_Pattern2	Not
										SRR11235781	17	G3	CSF3R	5486.32	-0.466113	CD14+ Monocyte	DEG_Pattern2	Not
										SRR11235778	21	G4	CSF3R	12033.9	1.58614	CD14+ Monocyte	DEG_Pattern2	Not
										SRR11235790	22	G4	CSF3R	9344.42	0.743163	CD14+ Monocyte	DEG_Pattern2	Not
										SRR11235653	4	G1	HCK	899.166	-0.0437241	CD14- Monocyte	DEG_Pattern2	Not
										SRR11235768	4	G1	HCK	376.069	-1.8062	CD14- Monocyte	DEG_Pattern2	Not
										SRR11235785	4	G1	HCK	1034.95	0.413771	CD14- Monocyte	DEG_Pattern2	Not
										SRR11235788	4	G1	HCK	752.792	-0.536904	CD14- Monocyte	DEG_Pattern2	Not
										SRR11235642	5	G1	HCK	1070.3	0.532867	CD14- Monocyte	DEG_Pattern2	Not
										SRR11235664	5	G1	HCK	735.331	-0.595733	CD14- Monocyte	DEG_Pattern2	Not
										SRR11235706	5	G1	HCK	694.217	-0.734259	CD14- Monocyte	DEG_Pattern2	Not
										SRR11235707	5	G1	HCK	673.439	-0.804267	CD14- Monocyte	DEG_Pattern2	Not
										SRR11235708	5	G1	HCK	860.044	-0.175537	CD14- Monocyte	DEG_Pattern2	Not
										SRR11235719	5	G1	HCK	974.117	0.208808	CD14- Monocyte	DEG_Pattern2	Not
										SRR11235763	5	G1	HCK	516.524	-1.33296	CD14- Monocyte	DEG_Pattern2	Not
										SRR11235774	5	G1	HCK	898.445	-0.046153	CD14- Monocyte	DEG_Pattern2	Not
										SRR11235775	5	G1	HCK	1218.6	1.03254	CD14- Monocyte	DEG_Pattern2	Not
										SRR11235777	5	G1	HCK	1328.49	1.40282	CD14- Monocyte	DEG_Pattern2	Not
										SRR11235787	5	G1	HCK	716.244	-0.660043	CD14- Monocyte	DEG_Pattern2	Not
										SRR11235730	7	G2	HCK	858.475	-0.180823	CD14- Monocyte	DEG_Pattern2	Not
										SRR11235739	7	G2	HCK	722.097	-0.640323	CD14- Monocyte	DEG_Pattern2	Not
										SRR11235729	8	G2	HCK	967.391	0.186147	CD14- Monocyte	DEG_Pattern2	Not
										SRR11235733	8	G2	HCK	1009.84	0.329165	CD14- Monocyte	DEG_Pattern2	Not
										SRR11235736	8	G2	HCK	737.754	-0.587571	CD14- Monocyte	DEG_Pattern2	Not
										SRR11235770	9	G2	HCK	916.475	0.0145965	CD14- Monocyte	DEG_Pattern2	Not
										SRR11235784	9	G2	HCK	1348.83	1.47132	CD14- Monocyte	DEG_Pattern2	Not
										SRR11235780	10	G2	HCK	969.172	0.192148	CD14- Monocyte	DEG_Pattern2	Not
										SRR11235792	10	G2	HCK	694.177	-0.734393	CD14- Monocyte	DEG_Pattern2	Not
										SRR11235732	15	G3	HCK	519.05	-1.32445	CD14- Monocyte	DEG_Pattern2	Not
										SRR11235786	16	G3	HCK	685.708	-0.76293	CD14- Monocyte	DEG_Pattern2	Not
										SRR11235673	17	G3	HCK	927.481	0.0516789	CD14- Monocyte	DEG_Pattern2	Not
										SRR11235781	17	G3	HCK	914.755	0.00880092	CD14- Monocyte	DEG_Pattern2	Not
										SRR11235778	21	G4	HCK	1663.22	2.5306	CD14- Monocyte	DEG_Pattern2	Not
										SRR11235790	22	G4	HCK	1681.15	2.591	CD14- Monocyte	DEG_Pattern2	Not
										SRR11235653	4	G1	SLC11A1	1646.03	0.396651	CD14+ Monocyte	DEG_Pattern2	Not
										SRR11235768	4	G1	SLC11A1	356.232	-1.44465	CD14+ Monocyte	DEG_Pattern2	Not
										SRR11235785	4	G1	SLC11A1	1444.9	0.109515	CD14+ Monocyte	DEG_Pattern2	Not
										SRR11235788	4	G1	SLC11A1	831.344	-0.766389	CD14+ Monocyte	DEG_Pattern2	Not
										SRR11235642	5	G1	SLC11A1	1810.83	0.631913	CD14+ Monocyte	DEG_Pattern2	Not
										SRR11235664	5	G1	SLC11A1	847.464	-0.743376	CD14+ Monocyte	DEG_Pattern2	Not
										SRR11235706	5	G1	SLC11A1	635.551	-1.0459	CD14+ Monocyte	DEG_Pattern2	Not
										SRR11235707	5	G1	SLC11A1	836.563	-0.758938	CD14+ Monocyte	DEG_Pattern2	Not
										SRR11235708	5	G1	SLC11A1	1757.76	0.556156	CD14+ Monocyte	DEG_Pattern2	Not
										SRR11235719	5	G1	SLC11A1	1276.23	-0.131266	CD14+ Monocyte	DEG_Pattern2	Not
										SRR11235763	5	G1	SLC11A1	752.794	-0.878526	CD14+ Monocyte	DEG_Pattern2	Not
										SRR11235774	5	G1	SLC11A1	1447.68	0.113484	CD14+ Monocyte	DEG_Pattern2	Not
										SRR11235775	5	G1	SLC11A1	2753.49	1.97765	CD14+ Monocyte	DEG_Pattern2	Not
										SRR11235777	5	G1	SLC11A1	2468.51	1.57081	CD14+ Monocyte	DEG_Pattern2	Not
										SRR11235787	5	G1	SLC11A1	2361.8	1.41848	CD14+ Monocyte	DEG_Pattern2	Not
										SRR11235730	7	G2	SLC11A1	1022.25	-0.493858	CD14+ Monocyte	DEG_Pattern2	Not
										SRR11235739	7	G2	SLC11A1	898.872	-0.669987	CD14+ Monocyte	DEG_Pattern2	Not
										SRR11235729	8	G2	SLC11A1	1118.68	-0.356195	CD14+ Monocyte	DEG_Pattern2	Not
										SRR11235733	8	G2	SLC11A1	1142.53	-0.322144	CD14+ Monocyte	DEG_Pattern2	Not
										SRR11235736	8	G2	SLC11A1	1079.98	-0.411435	CD14+ Monocyte	DEG_Pattern2	Not
										SRR11235770	9	G2	SLC11A1	1116.55	-0.359229	CD14+ Monocyte	DEG_Pattern2	Not
										SRR11235784	9	G2	SLC11A1	1955.24	0.83808	CD14+ Monocyte	DEG_Pattern2	Not
										SRR11235780	10	G2	SLC11A1	1856.38	0.696944	CD14+ Monocyte	DEG_Pattern2	Not
										SRR11235792	10	G2	SLC11A1	845.634	-0.745988	CD14+ Monocyte	DEG_Pattern2	Not
										SRR11235732	15	G3	SLC11A1	547.638	-1.17141	CD14+ Monocyte	DEG_Pattern2	Not
										SRR11235786	16	G3	SLC11A1	312.67	-1.50684	CD14+ Monocyte	DEG_Pattern2	Not
										SRR11235673	17	G3	SLC11A1	1351.62	-0.023643	CD14+ Monocyte	DEG_Pattern2	Not
										SRR11235781	17	G3	SLC11A1	1269.14	-0.141394	CD14+ Monocyte	DEG_Pattern2	Not
										SRR11235778	21	G4	SLC11A1	3296.34	2.75262	CD14+ Monocyte	DEG_Pattern2	Not
										SRR11235790	22	G4	SLC11A1	2004.83	0.908875	CD14+ Monocyte	DEG_Pattern2	Not
										SRR11235653	4	G1	CTSS	3082.65	1.28634	CD14- Monocyte	DEG_Pattern4	Not
										SRR11235768	4	G1	CTSS	925.708	-1.53019	CD14- Monocyte	DEG_Pattern4	Not
										SRR11235785	4	G1	CTSS	2536.3	0.57292	CD14- Monocyte	DEG_Pattern4	Not
										SRR11235788	4	G1	CTSS	1231.96	-1.13029	CD14- Monocyte	DEG_Pattern4	Not
										SRR11235642	5	G1	CTSS	2460.44	0.473868	CD14- Monocyte	DEG_Pattern4	Not
										SRR11235664	5	G1	CTSS	1969.51	-0.167194	CD14- Monocyte	DEG_Pattern4	Not
										SRR11235706	5	G1	CTSS	1696.43	-0.523778	CD14- Monocyte	DEG_Pattern4	Not
										SRR11235707	5	G1	CTSS	1151.79	-1.23497	CD14- Monocyte	DEG_Pattern4	Not
										SRR11235708	5	G1	CTSS	1981.66	-0.151332	CD14- Monocyte	DEG_Pattern4	Not
										SRR11235719	5	G1	CTSS	3567.53	1.9195	CD14- Monocyte	DEG_Pattern4	Not
										SRR11235763	5	G1	CTSS	1751.28	-0.452155	CD14- Monocyte	DEG_Pattern4	Not
										SRR11235774	5	G1	CTSS	2732.63	0.829295	CD14- Monocyte	DEG_Pattern4	Not
										SRR11235775	5	G1	CTSS	4037.09	2.53265	CD14- Monocyte	DEG_Pattern4	Not
										SRR11235777	5	G1	CTSS	708.328	-1.81404	CD14- Monocyte	DEG_Pattern4	Not
										SRR11235787	5	G1	CTSS	2426.8	0.429943	CD14- Monocyte	DEG_Pattern4	Not
										SRR11235730	7	G2	CTSS	1686.13	-0.537225	CD14- Monocyte	DEG_Pattern4	Not
										SRR11235739	7	G2	CTSS	2445.92	0.454899	CD14- Monocyte	DEG_Pattern4	Not
										SRR11235729	8	G2	CTSS	1732.14	-0.477146	CD14- Monocyte	DEG_Pattern4	Not
										SRR11235733	8	G2	CTSS	1919.11	-0.233002	CD14- Monocyte	DEG_Pattern4	Not
										SRR11235736	8	G2	CTSS	1806.51	-0.380032	CD14- Monocyte	DEG_Pattern4	Not
										SRR11235770	9	G2	CTSS	1501.64	-0.778134	CD14- Monocyte	DEG_Pattern4	Not
										SRR11235784	9	G2	CTSS	2896.08	1.04272	CD14- Monocyte	DEG_Pattern4	Not
										SRR11235780	10	G2	CTSS	2526.51	0.560143	CD14- Monocyte	DEG_Pattern4	Not
										SRR11235792	10	G2	CTSS	1531.4	-0.73928	CD14- Monocyte	DEG_Pattern4	Not
										SRR11235732	15	G3	CTSS	1373.11	-0.945966	CD14- Monocyte	DEG_Pattern4	Not
										SRR11235786	16	G3	CTSS	1470.48	-0.818827	CD14- Monocyte	DEG_Pattern4	Not
										SRR11235673	17	G3	CTSS	1916.49	-0.236427	CD14- Monocyte	DEG_Pattern4	Not
										SRR11235781	17	G3	CTSS	2307.93	0.274716	CD14- Monocyte	DEG_Pattern4	Not
										SRR11235778	21	G4	CTSS	3347.76	1.63253	CD14- Monocyte	DEG_Pattern4	Not
										SRR11235790	22	G4	CTSS	2205.11	0.14046	CD14- Monocyte	DEG_Pattern4	Not
										SRR11235653	4	G1	RAP1GAP2	259.206	-1.07301	NK cell	DEG_Pattern7	Not
										SRR11235768	4	G1	RAP1GAP2	386.814	0.488618	NK cell	DEG_Pattern7	Not
										SRR11235785	4	G1	RAP1GAP2	288.979	-0.708649	NK cell	DEG_Pattern7	Not
										SRR11235788	4	G1	RAP1GAP2	170.196	-2.16228	NK cell	DEG_Pattern7	Not
										SRR11235642	5	G1	RAP1GAP2	269.434	-0.947842	NK cell	DEG_Pattern7	Not
										SRR11235664	5	G1	RAP1GAP2	271.706	-0.920036	NK cell	DEG_Pattern7	Not
										SRR11235706	5	G1	RAP1GAP2	320.569	-0.322065	NK cell	DEG_Pattern7	Not
										SRR11235707	5	G1	RAP1GAP2	267.832	-0.967439	NK cell	DEG_Pattern7	Not
										SRR11235708	5	G1	RAP1GAP2	298.528	-0.591799	NK cell	DEG_Pattern7	Not
										SRR11235719	5	G1	RAP1GAP2	321.882	-0.305996	NK cell	DEG_Pattern7	Not
										SRR11235763	5	G1	RAP1GAP2	216.161	-1.59978	NK cell	DEG_Pattern7	Not
										SRR11235774	5	G1	RAP1GAP2	324.621	-0.272482	NK cell	DEG_Pattern7	Not
										SRR11235775	5	G1	RAP1GAP2	307.56	-0.481265	NK cell	DEG_Pattern7	Not
										SRR11235777	5	G1	RAP1GAP2	459.045	1.37256	NK cell	DEG_Pattern7	Not
										SRR11235787	5	G1	RAP1GAP2	357.119	0.125222	NK cell	DEG_Pattern7	Not
										SRR11235730	7	G2	RAP1GAP2	332.824	-0.172089	NK cell	DEG_Pattern7	Not
										SRR11235739	7	G2	RAP1GAP2	371.762	0.30442	NK cell	DEG_Pattern7	Not
										SRR11235729	8	G2	RAP1GAP2	342.82	-0.0497636	NK cell	DEG_Pattern7	Not
										SRR11235733	8	G2	RAP1GAP2	325.439	-0.262468	NK cell	DEG_Pattern7	Not
										SRR11235736	8	G2	RAP1GAP2	367.474	0.251947	NK cell	DEG_Pattern7	Not
										SRR11235770	9	G2	RAP1GAP2	300.472	-0.568006	NK cell	DEG_Pattern7	Not
										SRR11235784	9	G2	RAP1GAP2	420.254	0.897853	NK cell	DEG_Pattern7	Not
										SRR11235780	10	G2	RAP1GAP2	432.344	1.04581	NK cell	DEG_Pattern7	Not
										SRR11235792	10	G2	RAP1GAP2	340.778	-0.0747546	NK cell	DEG_Pattern7	Not
										SRR11235732	15	G3	RAP1GAP2	413.632	0.816808	NK cell	DEG_Pattern7	Not
										SRR11235786	16	G3	RAP1GAP2	499.963	1.8733	NK cell	DEG_Pattern7	Not
										SRR11235673	17	G3	RAP1GAP2	377.014	0.368694	NK cell	DEG_Pattern7	Not
										SRR11235781	17	G3	RAP1GAP2	352.17	0.0646541	NK cell	DEG_Pattern7	Not
										SRR11235778	21	G4	RAP1GAP2	566.95	2.69306	NK cell	DEG_Pattern7	Not
										SRR11235790	22	G4	RAP1GAP2	443.046	1.17677	NK cell	DEG_Pattern7	Not
										SRR11235653	4	G1	FGR	1212.56	-0.121835	CD14- Monocyte	DEG_Pattern2	Not
										SRR11235768	4	G1	FGR	557.904	-1.64082	CD14- Monocyte	DEG_Pattern2	Not
										SRR11235785	4	G1	FGR	1333.34	0.158414	CD14- Monocyte	DEG_Pattern2	Not
										SRR11235788	4	G1	FGR	713.515	-1.27976	CD14- Monocyte	DEG_Pattern2	Not
										SRR11235642	5	G1	FGR	1463.7	0.4609	CD14- Monocyte	DEG_Pattern2	Not
										SRR11235664	5	G1	FGR	1009.19	-0.593696	CD14- Monocyte	DEG_Pattern2	Not
										SRR11235706	5	G1	FGR	830.406	-1.00853	CD14- Monocyte	DEG_Pattern2	Not
										SRR11235707	5	G1	FGR	931.351	-0.774312	CD14- Monocyte	DEG_Pattern2	Not
										SRR11235708	5	G1	FGR	1472.03	0.480212	CD14- Monocyte	DEG_Pattern2	Not
										SRR11235719	5	G1	FGR	1401.88	0.317455	CD14- Monocyte	DEG_Pattern2	Not
										SRR11235763	5	G1	FGR	782.327	-1.12009	CD14- Monocyte	DEG_Pattern2	Not
										SRR11235774	5	G1	FGR	1169.78	-0.221083	CD14- Monocyte	DEG_Pattern2	Not
										SRR11235775	5	G1	FGR	1600.86	0.779155	CD14- Monocyte	DEG_Pattern2	Not
										SRR11235777	5	G1	FGR	1773.35	1.17938	CD14- Monocyte	DEG_Pattern2	Not
										SRR11235787	5	G1	FGR	1310.1	0.104507	CD14- Monocyte	DEG_Pattern2	Not
										SRR11235730	7	G2	FGR	889.292	-0.871901	CD14- Monocyte	DEG_Pattern2	Not
										SRR11235739	7	G2	FGR	1237.42	-0.0641396	CD14- Monocyte	DEG_Pattern2	Not
										SRR11235729	8	G2	FGR	1278.29	0.0306841	CD14- Monocyte	DEG_Pattern2	Not
										SRR11235733	8	G2	FGR	1519.65	0.590705	CD14- Monocyte	DEG_Pattern2	Not
										SRR11235736	8	G2	FGR	1005.65	-0.601929	CD14- Monocyte	DEG_Pattern2	Not
										SRR11235770	9	G2	FGR	1125.87	-0.322964	CD14- Monocyte	DEG_Pattern2	Not
										SRR11235784	9	G2	FGR	2025.47	1.76436	CD14- Monocyte	DEG_Pattern2	Not
										SRR11235780	10	G2	FGR	1333.06	0.157775	CD14- Monocyte	DEG_Pattern2	Not
										SRR11235792	10	G2	FGR	838.622	-0.989471	CD14- Monocyte	DEG_Pattern2	Not
										SRR11235732	15	G3	FGR	846.918	-0.970223	CD14- Monocyte	DEG_Pattern2	Not
										SRR11235786	16	G3	FGR	869.904	-0.916887	CD14- Monocyte	DEG_Pattern2	Not
										SRR11235673	17	G3	FGR	1376.49	0.258551	CD14- Monocyte	DEG_Pattern2	Not
										SRR11235781	17	G3	FGR	1393.17	0.297253	CD14- Monocyte	DEG_Pattern2	Not
										SRR11235778	21	G4	FGR	2408.28	2.6526	CD14- Monocyte	DEG_Pattern2	Not
										SRR11235790	22	G4	FGR	2241.53	2.26568	CD14- Monocyte	DEG_Pattern2	Not
										SRR11235653	4	G1	VCAN	1748.54	0.0723157	CD14+ Monocyte	DEG_Pattern2	Not
										SRR11235768	4	G1	VCAN	353.753	-1.3595	CD14+ Monocyte	DEG_Pattern2	Not
										SRR11235785	4	G1	VCAN	1694.9	0.0172483	CD14+ Monocyte	DEG_Pattern2	Not
										SRR11235788	4	G1	VCAN	1120.68	-0.572217	CD14+ Monocyte	DEG_Pattern2	Not
										SRR11235642	5	G1	VCAN	3082.78	1.44198	CD14+ Monocyte	DEG_Pattern2	Not
										SRR11235664	5	G1	VCAN	1218.36	-0.471937	CD14+ Monocyte	DEG_Pattern2	Not
										SRR11235706	5	G1	VCAN	627.868	-1.07811	CD14+ Monocyte	DEG_Pattern2	Not
										SRR11235707	5	G1	VCAN	561.015	-1.14674	CD14+ Monocyte	DEG_Pattern2	Not
										SRR11235708	5	G1	VCAN	1872.2	0.199254	CD14+ Monocyte	DEG_Pattern2	Not
										SRR11235719	5	G1	VCAN	1778.82	0.103401	CD14+ Monocyte	DEG_Pattern2	Not
										SRR11235763	5	G1	VCAN	947.59	-0.749901	CD14+ Monocyte	DEG_Pattern2	Not
										SRR11235774	5	G1	VCAN	2901.5	1.25589	CD14+ Monocyte	DEG_Pattern2	Not
										SRR11235775	5	G1	VCAN	3800.36	2.17861	CD14+ Monocyte	DEG_Pattern2	Not
										SRR11235777	5	G1	VCAN	984.971	-0.711527	CD14+ Monocyte	DEG_Pattern2	Not
										SRR11235787	5	G1	VCAN	2307.23	0.645837	CD14+ Monocyte	DEG_Pattern2	Not
										SRR11235730	7	G2	VCAN	1464.25	-0.219522	CD14+ Monocyte	DEG_Pattern2	Not
										SRR11235739	7	G2	VCAN	1839.53	0.165717	CD14+ Monocyte	DEG_Pattern2	Not
										SRR11235729	8	G2	VCAN	1627.35	-0.0520883	CD14+ Monocyte	DEG_Pattern2	Not
										SRR11235733	8	G2	VCAN	1812.96	0.138446	CD14+ Monocyte	DEG_Pattern2	Not
										SRR11235736	8	G2	VCAN	1190.78	-0.500249	CD14+ Monocyte	DEG_Pattern2	Not
										SRR11235770	9	G2	VCAN	1746.9	0.0706278	CD14+ Monocyte	DEG_Pattern2	Not
										SRR11235784	9	G2	VCAN	2144.75	0.479041	CD14+ Monocyte	DEG_Pattern2	Not
										SRR11235780	10	G2	VCAN	1345.67	-0.341249	CD14+ Monocyte	DEG_Pattern2	Not
										SRR11235792	10	G2	VCAN	783.929	-0.917906	CD14+ Monocyte	DEG_Pattern2	Not
										SRR11235732	15	G3	VCAN	460.981	-1.24943	CD14+ Monocyte	DEG_Pattern2	Not
										SRR11235786	16	G3	VCAN	258.495	-1.45729	CD14+ Monocyte	DEG_Pattern2	Not
										SRR11235673	17	G3	VCAN	2275.83	0.613605	CD14+ Monocyte	DEG_Pattern2	Not
										SRR11235781	17	G3	VCAN	1337.8	-0.349329	CD14+ Monocyte	DEG_Pattern2	Not
										SRR11235778	21	G4	VCAN	4560.68	2.95912	CD14+ Monocyte	DEG_Pattern2	Not
										SRR11235790	22	G4	VCAN	2492.39	0.83591	CD14+ Monocyte	DEG_Pattern2	Not
										SRR11235653	4	G1	JUNB	899.166	-0.50257	Helper T cell	DEG_Pattern2	Not
										SRR11235768	4	G1	JUNB	612.455	-0.998869	Helper T cell	DEG_Pattern2	Not
										SRR11235785	4	G1	JUNB	1428.77	0.414175	Helper T cell	DEG_Pattern2	Not
										SRR11235788	4	G1	JUNB	459.53	-1.26358	Helper T cell	DEG_Pattern2	Not
										SRR11235642	5	G1	JUNB	1062.86	-0.219218	Helper T cell	DEG_Pattern2	Not
										SRR11235664	5	G1	JUNB	631.824	-0.965341	Helper T cell	DEG_Pattern2	Not
										SRR11235706	5	G1	JUNB	921.898	-0.463221	Helper T cell	DEG_Pattern2	Not
										SRR11235707	5	G1	JUNB	887.264	-0.523173	Helper T cell	DEG_Pattern2	Not
										SRR11235708	5	G1	JUNB	711.491	-0.827437	Helper T cell	DEG_Pattern2	Not
										SRR11235719	5	G1	JUNB	1167.53	-0.0380327	Helper T cell	DEG_Pattern2	Not
										SRR11235763	5	G1	JUNB	951.36	-0.412222	Helper T cell	DEG_Pattern2	Not
										SRR11235774	5	G1	JUNB	835.734	-0.612371	Helper T cell	DEG_Pattern2	Not
										SRR11235775	5	G1	JUNB	1795.88	1.04965	Helper T cell	DEG_Pattern2	Not
										SRR11235777	5	G1	JUNB	2075.33	1.53338	Helper T cell	DEG_Pattern2	Not
										SRR11235787	5	G1	JUNB	2561.63	2.37516	Helper T cell	DEG_Pattern2	Not
										SRR11235730	7	G2	JUNB	840.866	-0.603489	Helper T cell	DEG_Pattern2	Not
										SRR11235739	7	G2	JUNB	940.655	-0.430753	Helper T cell	DEG_Pattern2	Not
										SRR11235729	8	G2	JUNB	893.136	-0.513007	Helper T cell	DEG_Pattern2	Not
										SRR11235733	8	G2	JUNB	741.666	-0.775205	Helper T cell	DEG_Pattern2	Not
										SRR11235736	8	G2	JUNB	1098.22	-0.158015	Helper T cell	DEG_Pattern2	Not
										SRR11235770	9	G2	JUNB	1076.39	-0.19579	Helper T cell	DEG_Pattern2	Not
										SRR11235784	9	G2	JUNB	1783.57	1.02835	Helper T cell	DEG_Pattern2	Not
										SRR11235780	10	G2	JUNB	1952.76	1.3212	Helper T cell	DEG_Pattern2	Not
										SRR11235792	10	G2	JUNB	985.872	-0.352482	Helper T cell	DEG_Pattern2	Not
										SRR11235732	15	G3	JUNB	604.814	-1.0121	Helper T cell	DEG_Pattern2	Not
										SRR11235786	16	G3	JUNB	727.5	-0.799725	Helper T cell	DEG_Pattern2	Not
										SRR11235673	17	G3	JUNB	1108.79	-0.139712	Helper T cell	DEG_Pattern2	Not
										SRR11235781	17	G3	JUNB	1089.73	-0.172698	Helper T cell	DEG_Pattern2	Not
										SRR11235778	21	G4	JUNB	2457.2	2.1944	Helper T cell	DEG_Pattern2	Not
										SRR11235790	22	G4	JUNB	2381.12	2.0627	Helper T cell	DEG_Pattern2	Not
										SRR11235653	4	G1	S100A9	3719.68	0.435373	CD14+ Monocyte	DEG_Pattern2	Not
										SRR11235768	4	G1	S100A9	647.169	-0.981384	CD14+ Monocyte	DEG_Pattern2	Not
										SRR11235785	4	G1	S100A9	2684.15	-0.0421176	CD14+ Monocyte	DEG_Pattern2	Not
										SRR11235788	4	G1	S100A9	1779.21	-0.459393	CD14+ Monocyte	DEG_Pattern2	Not
										SRR11235642	5	G1	S100A9	3309.24	0.246118	CD14+ Monocyte	DEG_Pattern2	Not
										SRR11235664	5	G1	S100A9	1536.07	-0.571504	CD14+ Monocyte	DEG_Pattern2	Not
										SRR11235706	5	G1	S100A9	1388.43	-0.639581	CD14+ Monocyte	DEG_Pattern2	Not
										SRR11235707	5	G1	S100A9	720.833	-0.947417	CD14+ Monocyte	DEG_Pattern2	Not
										SRR11235708	5	G1	S100A9	1626.98	-0.529587	CD14+ Monocyte	DEG_Pattern2	Not
										SRR11235719	5	G1	S100A9	4339.76	0.721298	CD14+ Monocyte	DEG_Pattern2	Not
										SRR11235763	5	G1	S100A9	1030.54	-0.804611	CD14+ Monocyte	DEG_Pattern2	Not
										SRR11235774	5	G1	S100A9	7241.66	2.05939	CD14+ Monocyte	DEG_Pattern2	Not
										SRR11235775	5	G1	S100A9	5361.44	1.1924	CD14+ Monocyte	DEG_Pattern2	Not
										SRR11235777	5	G1	S100A9	1882.79	-0.411628	CD14+ Monocyte	DEG_Pattern2	Not
										SRR11235787	5	G1	S100A9	2788.74	0.00610963	CD14+ Monocyte	DEG_Pattern2	Not
										SRR11235730	7	G2	S100A9	1159.6	-0.745097	CD14+ Monocyte	DEG_Pattern2	Not
										SRR11235739	7	G2	S100A9	1611.33	-0.536804	CD14+ Monocyte	DEG_Pattern2	Not
										SRR11235729	8	G2	S100A9	1829.3	-0.436295	CD14+ Monocyte	DEG_Pattern2	Not
										SRR11235733	8	G2	S100A9	2318.58	-0.210685	CD14+ Monocyte	DEG_Pattern2	Not
										SRR11235736	8	G2	S100A9	1568.08	-0.556746	CD14+ Monocyte	DEG_Pattern2	Not
										SRR11235770	9	G2	S100A9	1989.28	-0.362526	CD14+ Monocyte	DEG_Pattern2	Not
										SRR11235784	9	G2	S100A9	5220.3	1.12732	CD14+ Monocyte	DEG_Pattern2	Not
										SRR11235780	10	G2	S100A9	4449.55	0.77192	CD14+ Monocyte	DEG_Pattern2	Not
										SRR11235792	10	G2	S100A9	877.889	-0.874997	CD14+ Monocyte	DEG_Pattern2	Not
										SRR11235732	15	G3	S100A9	357.349	-1.11502	CD14+ Monocyte	DEG_Pattern2	Not
										SRR11235786	16	G3	S100A9	202.771	-1.1863	CD14+ Monocyte	DEG_Pattern2	Not
										SRR11235673	17	G3	S100A9	3707.31	0.429669	CD14+ Monocyte	DEG_Pattern2	Not
										SRR11235781	17	G3	S100A9	1661.18	-0.513817	CD14+ Monocyte	DEG_Pattern2	Not
										SRR11235778	21	G4	S100A9	8859.22	2.80525	CD14+ Monocyte	DEG_Pattern2	Not
										SRR11235790	22	G4	S100A9	7396.24	2.13066	CD14+ Monocyte	DEG_Pattern2	Not
										SRR11235653	4	G1	GRN	844.982	-0.876599	CD14+ Monocyte	DEG_Pattern2	Not
										SRR11235768	4	G1	GRN	431.446	-1.37472	CD14+ Monocyte	DEG_Pattern2	Not
										SRR11235785	4	G1	GRN	1130.38	-0.532826	CD14+ Monocyte	DEG_Pattern2	Not
										SRR11235788	4	G1	GRN	1264.69	-0.371044	CD14+ Monocyte	DEG_Pattern2	Not
										SRR11235642	5	G1	GRN	1740.57	0.202178	CD14+ Monocyte	DEG_Pattern2	Not
										SRR11235664	5	G1	GRN	1375.06	-0.238096	CD14+ Monocyte	DEG_Pattern2	Not
										SRR11235706	5	G1	GRN	829.708	-0.894997	CD14+ Monocyte	DEG_Pattern2	Not
										SRR11235707	5	G1	GRN	769.329	-0.967725	CD14+ Monocyte	DEG_Pattern2	Not
										SRR11235708	5	G1	GRN	2296.53	0.871849	CD14+ Monocyte	DEG_Pattern2	Not
										SRR11235719	5	G1	GRN	2412.7	1.01178	CD14+ Monocyte	DEG_Pattern2	Not
										SRR11235763	5	G1	GRN	774.158	-0.961908	CD14+ Monocyte	DEG_Pattern2	Not
										SRR11235774	5	G1	GRN	1671.88	0.11943	CD14+ Monocyte	DEG_Pattern2	Not
										SRR11235775	5	G1	GRN	2387.71	0.981681	CD14+ Monocyte	DEG_Pattern2	Not
										SRR11235777	5	G1	GRN	3936.84	2.84767	CD14+ Monocyte	DEG_Pattern2	Not
										SRR11235787	5	G1	GRN	1345.01	-0.27429	CD14+ Monocyte	DEG_Pattern2	Not
										SRR11235730	7	G2	GRN	1436.96	-0.163543	CD14+ Monocyte	DEG_Pattern2	Not
										SRR11235739	7	G2	GRN	1220.28	-0.424538	CD14+ Monocyte	DEG_Pattern2	Not
										SRR11235729	8	G2	GRN	1115.9	-0.550267	CD14+ Monocyte	DEG_Pattern2	Not
										SRR11235733	8	G2	GRN	1653.73	0.0975733	CD14+ Monocyte	DEG_Pattern2	Not
										SRR11235736	8	G2	GRN	793.857	-0.938181	CD14+ Monocyte	DEG_Pattern2	Not
										SRR11235770	9	G2	GRN	1763.39	0.22966	CD14+ Monocyte	DEG_Pattern2	Not
										SRR11235784	9	G2	GRN	1965.27	0.472837	CD14+ Monocyte	DEG_Pattern2	Not
										SRR11235780	10	G2	GRN	1805.94	0.280911	CD14+ Monocyte	DEG_Pattern2	Not
										SRR11235792	10	G2	GRN	1078.43	-0.595403	CD14+ Monocyte	DEG_Pattern2	Not
										SRR11235732	15	G3	GRN	578.012	-1.19817	CD14+ Monocyte	DEG_Pattern2	Not
										SRR11235786	16	G3	GRN	851.33	-0.868952	CD14+ Monocyte	DEG_Pattern2	Not
										SRR11235673	17	G3	GRN	1659.26	0.104225	CD14+ Monocyte	DEG_Pattern2	Not
										SRR11235781	17	G3	GRN	1430.83	-0.170925	CD14+ Monocyte	DEG_Pattern2	Not
										SRR11235778	21	G4	GRN	3518.35	2.34358	CD14+ Monocyte	DEG_Pattern2	Not
										SRR11235790	22	G4	GRN	3099.3	1.83881	CD14+ Monocyte	DEG_Pattern2	Not
										SRR11235653	4	G1	DYSF	497.909	0.015134	Granulocyte	DEG_Pattern2	Not
										SRR11235768	4	G1	DYSF	114.06	-0.884837	Granulocyte	DEG_Pattern2	Not
										SRR11235785	4	G1	DYSF	525.539	0.0799147	Granulocyte	DEG_Pattern2	Not
										SRR11235788	4	G1	DYSF	23.5656	-1.09701	Granulocyte	DEG_Pattern2	Not
										SRR11235642	5	G1	DYSF	436.383	-0.12912	Granulocyte	DEG_Pattern2	Not
										SRR11235664	5	G1	DYSF	214.202	-0.650046	Granulocyte	DEG_Pattern2	Not
										SRR11235706	5	G1	DYSF	294.728	-0.461245	Granulocyte	DEG_Pattern2	Not
										SRR11235707	5	G1	DYSF	144.387	-0.813734	Granulocyte	DEG_Pattern2	Not
										SRR11235708	5	G1	DYSF	679.506	0.440905	Granulocyte	DEG_Pattern2	Not
										SRR11235719	5	G1	DYSF	423.529	-0.159258	Granulocyte	DEG_Pattern2	Not
										SRR11235763	5	G1	DYSF	181.6	-0.726483	Granulocyte	DEG_Pattern2	Not
										SRR11235774	5	G1	DYSF	1128.38	1.49334	Granulocyte	DEG_Pattern2	Not
										SRR11235775	5	G1	DYSF	871.258	0.890487	Granulocyte	DEG_Pattern2	Not
										SRR11235777	5	G1	DYSF	268.536	-0.522654	Granulocyte	DEG_Pattern2	Not
										SRR11235787	5	G1	DYSF	728.282	0.555265	Granulocyte	DEG_Pattern2	Not
										SRR11235730	7	G2	DYSF	148.802	-0.803382	Granulocyte	DEG_Pattern2	Not
										SRR11235739	7	G2	DYSF	209.987	-0.659929	Granulocyte	DEG_Pattern2	Not
										SRR11235729	8	G2	DYSF	167.94	-0.758511	Granulocyte	DEG_Pattern2	Not
										SRR11235733	8	G2	DYSF	459.525	-0.0748611	Granulocyte	DEG_Pattern2	Not
										SRR11235736	8	G2	DYSF	359.059	-0.310415	Granulocyte	DEG_Pattern2	Not
										SRR11235770	9	G2	DYSF	268.202	-0.523438	Granulocyte	DEG_Pattern2	Not
										SRR11235784	9	G2	DYSF	784.772	0.687711	Granulocyte	DEG_Pattern2	Not
										SRR11235780	10	G2	DYSF	1230.38	1.73248	Granulocyte	DEG_Pattern2	Not
										SRR11235792	10	G2	DYSF	134.628	-0.836614	Granulocyte	DEG_Pattern2	Not
										SRR11235732	15	G3	DYSF	50.9223	-1.03287	Granulocyte	DEG_Pattern2	Not
										SRR11235786	16	G3	DYSF	136.213	-0.832899	Granulocyte	DEG_Pattern2	Not
										SRR11235673	17	G3	DYSF	919.627	1.00389	Granulocyte	DEG_Pattern2	Not
										SRR11235781	17	G3	DYSF	290.152	-0.471973	Granulocyte	DEG_Pattern2	Not
										SRR11235778	21	G4	DYSF	1880.22	3.25609	Granulocyte	DEG_Pattern2	Not
										SRR11235790	22	G4	DYSF	1171.34	1.59406	Granulocyte	DEG_Pattern2	Not
										SRR11235653	4	G1	FOS	254.812	-0.533898	Helper T cell	DEG_Pattern2	Not
										SRR11235768	4	G1	FOS	93.3973	-1.62789	Helper T cell	DEG_Pattern2	Not
										SRR11235785	4	G1	FOS	245.968	-0.593838	Helper T cell	DEG_Pattern2	Not
										SRR11235788	4	G1	FOS	138.775	-1.32034	Helper T cell	DEG_Pattern2	Not
										SRR11235642	5	G1	FOS	265.301	-0.46281	Helper T cell	DEG_Pattern2	Not
										SRR11235664	5	G1	FOS	191.919	-0.960157	Helper T cell	DEG_Pattern2	Not
										SRR11235706	5	G1	FOS	224.887	-0.736717	Helper T cell	DEG_Pattern2	Not
										SRR11235707	5	G1	FOS	339.475	0.0399018	Helper T cell	DEG_Pattern2	Not
										SRR11235708	5	G1	FOS	202.572	-0.887955	Helper T cell	DEG_Pattern2	Not
										SRR11235719	5	G1	FOS	412.235	0.533034	Helper T cell	DEG_Pattern2	Not
										SRR11235763	5	G1	FOS	771.016	2.96468	Helper T cell	DEG_Pattern2	Not
										SRR11235774	5	G1	FOS	356.181	0.153128	Helper T cell	DEG_Pattern2	Not
										SRR11235775	5	G1	FOS	515.187	1.23079	Helper T cell	DEG_Pattern2	Not
										SRR11235777	5	G1	FOS	590.78	1.74312	Helper T cell	DEG_Pattern2	Not
										SRR11235787	5	G1	FOS	463.051	0.877439	Helper T cell	DEG_Pattern2	Not
										SRR11235730	7	G2	FOS	231.568	-0.691436	Helper T cell	DEG_Pattern2	Not
										SRR11235739	7	G2	FOS	430.687	0.658093	Helper T cell	DEG_Pattern2	Not
										SRR11235729	8	G2	FOS	262.32	-0.483017	Helper T cell	DEG_Pattern2	Not
[truncated: 12 more rows]

## Sheet: Fig. 3d,e
TIMER_Group						TIMER_Sample
cell_type	G1	G2	G3	G4		cell_type	A_FST	B_FST	A_SND	B_SND	A_TRD	B_TRD	C_FST	D_FST	C_SND	D_SND	C_TRD	D_TRD	E_FST	F_FST	E_SND	F_SND	E_TRD	F_TRD	G_FST	H_FST	G_SND	H_SND	G_TRD	H_TRD
B cell_TIMER	0.26282	0.0174218	0	0		B cell_TIMER	0.110685	0.142416	0.197864	0.0735281	0.0757249	0.813642	0	0.0395254	0	0.0398335	0	0	0.0145645	0.046802	0.133702	0	0.00958694	0	0.103962	0	0.0302861	0	0	0
T cell CD4+_TIMER	0.391902	0.0738949	0.0393309	0.0354472		T cell CD4+_TIMER	0.485538	0.44205	0.352575	0.605951	0.370774	0.547655	0.0373101	0.1456	0.181123	0.0190653	0.0251821	0	0	0.0943274	0	0	0	0.20259	0	0	0	0.00842503	0.00676354	0.00114219
T cell CD8+_TIMER	0.0809206	0.222775	0.278016	0.310422		T cell CD8+_TIMER	0.147484	0.0528087	0.00850122	0.149997	0	0.0900611	0.0999266	0.261052	0.160908	0.291188	0.139579	0.15376	0.226659	0.236012	0.202514	0.125428	0.207217	0.36535	0.162006	0.37711	0.200471	0.540121	0.313495	0.353596
Neutrophil_TIMER	0.0274558	0.0729472	0.118065	0.185035		Neutrophil_TIMER	0.0102443	0.0392577	0.00110857	0.0380798	0	0.055641	0	0.207729	0.060831	0.0759547	0	0.228379	0	0.0268255	0.380299	0	0.221936	0.126194	0.164159	0.496964	0.0944514	0.187988	0.069593	0.163296
Macrophage_TIMER	0	0.0858626	0.0716576	0.0723853		Macrophage_TIMER	0	0.0272154	0.00330428	0	0	0	0.051803	0.0868034	0.0130237	0.0441441	0.0272759	0.13288	0	0.0757699	0.195564	0.0729375	0.0654198	0.0766598	0.0921736	0.162723	0.0774511	0.067209	0.0576903	0.117876
Myeloid dendritic cell_TIMER	0.514318	0.44146	0.488687	0.589329		Myeloid dendritic cell_TIMER	0.420525	0.53388	0.400399	0.599526	0.393296	0.609439	0.323246	0.606628	0.508739	0.512925	0.328363	0.468677	0.530441	0.371695	0.548261	0.319715	0.567572	0.412269	0.408002	0.751976	0.471666	0.653529	0.537495	0.57702
B cell naive_CIBERSORT	0	0	0	0		B cell naive_CIBERSORT	0	0	0	0.000551195	0	0.0485107	0	0	0	0	0	0	0	0	0	0	0	0	0	0	0	0	0	0
B cell memory_CIBERSORT	0.0931905	0.0788747	0.0836343	0.0302417		B cell memory_CIBERSORT	0.0717989	0.0809218	0.0729479	0.0876233	0.0808488	0.0887497	0.0611428	0.0829809	0.0481435	0.088308	0.0476883	0.0605518	0.0802487	0.0670133	0.077321	0.0673977	0.0480523	0.0571327	0.0396069	0.0352245	0.0362745	0.0374361	0.0455056	0.0223531
B cell plasma_CIBERSORT	0.0275613	0.0138298	0	0.00206398		B cell plasma_CIBERSORT	0.0186511	0.0324689	0.0157037	0.0183617	0.0268319	0.0098613	0.0125695	0.00409737	0.0292541	0.00351897	0.0145524	0.00174423	0.0119863	0	0	0	0.00119936	0	0	0	0	0	0	0.000307805
T cell CD8+_CIBERSORT	0.18766	0.158704	0.203053	0.259167		T cell CD8+_CIBERSORT	0.216367	0.19048	0.206218	0.183198	0.190147	0.151984	0.162107	0.143014	0.130065	0.231943	0.126804	0.145569	0.169282	0.208975	0.0927051	0.189387	0.134577	0.297689	0.179552	0.225539	0.186116	0.349946	0.232148	0.290839
T cell CD4+ naive_CIBERSORT	0.233648	0.184971	0.0199266	0		T cell CD4+ naive_CIBERSORT	0.175968	0.221669	0.169685	0.242242	0.175576	0.2435	0.19502	0.167455	0.227232	0.0731992	0.17214	0.0613553	0.0949905	0.0577746	0.0570101	0.0524379	0.016594	0.0223816	0.0172742	0	0.0637063	0	0.0365878	0
T cell CD4+ memory resting_CIBERSORT	0	0	0	0		T cell CD4+ memory resting_CIBERSORT	0.0122385	0	0	0	0.0181393	0.0184724	0	0	0	0	0	0.0455054	0	0	0	0	0	0	0	0	0	0	0	0
T cell CD4+ memory activated_CIBERSORT	0.064341	0.0673807	0.0853293	0.0720286		T cell CD4+ memory activated_CIBERSORT	0.0675729	0.0721923	0.0795233	0.0745361	0.0463502	0.0514236	0.0677169	0.0875061	0.0720062	0.0673959	0.0794865	0.0463863	0.0605344	0.161139	0.0726503	0.105342	0.0743216	0.115398	0.0699263	0.0881427	0.0763844	0.0967652	0.0634053	0.101458
T cell follicular helper_CIBERSORT	0	0	0	0		T cell follicular helper_CIBERSORT	0	0	0	0	0	0	0	0	0	0	0	0	0	0	0	0	0	0	0	0	0	0	0	0
T cell regulatory (Tregs)_CIBERSORT	0.0366259	0.0302474	0.033825	0.00685346		T cell regulatory (Tregs)_CIBERSORT	0.0515812	0.0313883	0.0375315	0.0299281	0.0432879	0.0308298	0.0382811	0.0176368	0.0400547	0.0447369	0.0901268	0.0310895	0.0524428	0.00916168	0.0172819	0.0289083	0.0255725	0.011912	0.0248871	0.022089	0.0318689	0.0185533	0.0625238	0
T cell gamma delta_CIBERSORT	0	0	0	0		T cell gamma delta_CIBERSORT	0	0	0	0	0	0	0	0	0	0	0	0	0	0	0	0	0	0	0	0	0	0	0	0
NK cell resting_CIBERSORT	0.0744755	0.119376	0.240231	0.171982		NK cell resting_CIBERSORT	0.096129	0.134687	0.105369	0.100725	0.0723901	0.0714263	0.135934	0.170421	0.109088	0.145541	0.141477	0.113673	0.184343	0.244485	0.210604	0.26106	0.264048	0.247608	0.10312	0.14662	0.132405	0.212405	0.173279	0.261223
NK cell activated_CIBERSORT	0	0	0	0		NK cell activated_CIBERSORT	0	0	0	0	0	0	0	0	0	0	0	0	0	0	0	0	0	0	0	0	0	0	0	0
Monocyte_CIBERSORT	0.0530694	0.0778013	0.0610707	0.0616546		Monocyte_CIBERSORT	0.0243292	0.0598002	0.0454981	0.0963407	0.0329947	0.0701947	0.120906	0.0744541	0.0697122	0.0719151	0.179928	0.0479872	0.147289	0.0519649	0.0537916	0.0540708	0.0960263	0.0192496	0.121727	0.0202815	0.0762917	0.0679177	0.106517	0.0555681
Macrophage M0_CIBERSORT	0.0213892	0.0153024	0.0191769	0.0401808		Macrophage M0_CIBERSORT	0.0196547	0.0139235	0.017325	0.0162352	0.0441845	0.0053532	0.00750369	0.0161357	0.0293598	0.0172697	0.00315035	0.0223507	0.0291992	0	0.0391488	0.0238486	0.04749	0.0178554	0.0396407	0.0749551	0.0442481	0.0184482	0.0321312	0.0275121
Macrophage M1_CIBERSORT	0	0	0.000225339	0		Macrophage M1_CIBERSORT	0	0	0	0	0	0	0	0	0	0	0	0	0	0	0	0	0	0	0	0	0	0	0	0
Macrophage M2_CIBERSORT	0	0.00811384	0.0076904	0		Macrophage M2_CIBERSORT	0.00112303	0.00597831	0.00170547	0.00275711	0	0.00135601	0.0026089	0.00559944	0.000170112	0.00553816	0.00140677	0.0081297	0.0102712	0.0204976	0.0124711	0.00106918	0.00734729	0.00287186	0	0.00114011	0	0.0120635	0.000807981	0.0075073
Myeloid dendritic cell resting_CIBERSORT	0.00436756	0	0.00149813	0		Myeloid dendritic cell resting_CIBERSORT	0.0010618	0.000866307	0.00260832	0.00149994	0	0.0020976	0.00569513	0	0	0	0	0	0.000733514	0.011737	0	0	0	0	0	0	0	0	0	0
Myeloid dendritic cell activated_CIBERSORT	0	0	0	0		Myeloid dendritic cell activated_CIBERSORT	0	0	0	0	0	0	0	0	0	0	0	0	0	0	0	0	0	0	0	0	0	0	0	0
Mast cell activated_CIBERSORT	0	0	0	0		Mast cell activated_CIBERSORT	0	0.000406225	0	0.000927866	0.000818014	0.00442759	0	0	0	0	0	0	0	0	0	0	0	0	0	0	0	0	0	0
Mast cell resting_CIBERSORT	0	0.0243964	0.00711504	0.0147473		Mast cell resting_CIBERSORT	0	0	0	0	0	0	0.0175774	0.0328588	0.00319919	0.0206589	0.00518132	0.012909	0.00724345	0	0.00901357	0	0	0.00229541	0.0203513	0.0305029	0.0162329	0.0182243	0.0284868	0.0149113
Eosinophil_CIBERSORT	0	0	0	0		Eosinophil_CIBERSORT	0	0	0	0	0	0	0	0	0	0	0	0	0	0	0	0	0	0	0	0	0	0	0	0
Neutrophil_CIBERSORT	0.203671	0.221003	0.237224	0.34108		Neutrophil_CIBERSORT	0.243524	0.155219	0.245884	0.145074	0.268432	0.201813	0.172938	0.197841	0.241715	0.229975	0.138059	0.40275	0.151436	0.167251	0.358002	0.216478	0.284772	0.205606	0.383914	0.355505	0.336472	0.16824	0.218608	0.218321
B cell naive_CIBERSORT-ABS	0	0	0	0		B cell naive_CIBERSORT-ABS	0	0	0	0.00248038	0	0.218298	0	0	0	0	0	0	0	0	0	0	0	0	0	0	0	0	0	0
B cell memory_CIBERSORT-ABS	0.16607	0.110222	0.130813	0.0546677		B cell memory_CIBERSORT-ABS	0.287196	0.323687	0.218844	0.394305	0.242546	0.399374	0.122286	0.394159	0.156466	0.309078	0.0953766	0.151379	0.200622	0.20104	0.309284	0.134795	0.144157	0.228531	0.0990174	0.176123	0.0906861	0.187181	0.159269	0.0782359
B cell plasma_CIBERSORT-ABS	0.0491157	0.0193262	0	0.00373104		B cell plasma_CIBERSORT-ABS	0.0746043	0.129876	0.0471112	0.0826277	0.0804956	0.0443759	0.025139	0.0194625	0.0950757	0.0123164	0.0291048	0.00436057	0.0299657	0	0	0	0.00359807	0	0	0	0	0	0	0.00107732
T cell CD8+_CIBERSORT-ABS	0.33442	0.221779	0.317596	0.468495		T cell CD8+_CIBERSORT-ABS	0.86547	0.761919	0.618654	0.82439	0.570441	0.683929	0.324214	0.679315	0.422712	0.811801	0.253607	0.363922	0.423204	0.626925	0.37082	0.378774	0.40373	1.19075	0.448881	1.1277	0.465289	1.74973	0.812519	1.01793
T cell CD4+ naive_CIBERSORT-ABS	0.416373	0.258484	0.0311673	0		T cell CD4+ naive_CIBERSORT-ABS	0.703872	0.886676	0.509056	1.09009	0.526728	1.09575	0.39004	0.795409	0.738503	0.256197	0.344279	0.153388	0.237476	0.173324	0.228041	0.104876	0.0497821	0.0895263	0.0431855	0	0.159266	0	0.128057	0
T cell CD4+ memory resting_CIBERSORT-ABS	0	0	0	0		T cell CD4+ memory resting_CIBERSORT-ABS	0.0489541	0	0	0	0.0544178	0.0831257	0	0	0	0	0	0.113764	0	0	0	0	0	0	0	0	0	0	0	0
T cell CD4+ memory activated_CIBERSORT-ABS	0.114659	0.0941602	0.133464	0.130206		T cell CD4+ memory activated_CIBERSORT-ABS	0.270291	0.288769	0.23857	0.335412	0.139051	0.231406	0.135434	0.415654	0.23402	0.235886	0.158973	0.115966	0.151336	0.483418	0.290601	0.210684	0.222965	0.461594	0.174816	0.440713	0.190961	0.483826	0.221919	0.355104
T cell follicular helper_CIBERSORT-ABS	0	0	0	0		T cell follicular helper_CIBERSORT-ABS	0	0	0	0	0	0	0	0	0	0	0	0	0	0	0	0	0	0	0	0	0	0	0	0
T cell regulatory (Tregs)_CIBERSORT-ABS	0.0652693	0.0422689	0.0529057	0.0123889		T cell regulatory (Tregs)_CIBERSORT-ABS	0.206325	0.125553	0.112595	0.134677	0.129864	0.138734	0.0765622	0.0837748	0.130178	0.156579	0.180254	0.0777238	0.131107	0.027485	0.0691276	0.0578166	0.0767174	0.0476479	0.0622177	0.110445	0.0796723	0.0927665	0.218833	0
T cell gamma delta_CIBERSORT-ABS	0	0	0	0		T cell gamma delta_CIBERSORT-ABS	0	0	0	0	0	0	0	0	0	0	0	0	0	0	0	0	0	0	0	0	0	0	0	0
NK cell resting_CIBERSORT-ABS	0.132719	0.16682	0.375745	0.31089		NK cell resting_CIBERSORT-ABS	0.384516	0.538747	0.316108	0.453261	0.21717	0.321418	0.271869	0.809501	0.354536	0.509393	0.282954	0.284182	0.460857	0.733456	0.842417	0.52212	0.792145	0.990434	0.257799	0.733099	0.331013	1.06203	0.606476	0.914279
NK cell activated_CIBERSORT-ABS	0	0	0	0		NK cell activated_CIBERSORT-ABS	0	0	0	0	0	0	0	0	0	0	0	0	0	0	0	0	0	0	0	0	0	0	0	0
Monocyte_CIBERSORT-ABS	0.0945724	0.108722	0.0955209	0.111453		Monocyte_CIBERSORT-ABS	0.0973168	0.239201	0.136494	0.433533	0.098984	0.315876	0.241812	0.353657	0.226565	0.251703	0.359855	0.119968	0.368223	0.155895	0.215167	0.108142	0.288079	0.0769983	0.304318	0.101408	0.190729	0.339588	0.372808	0.194488
Macrophage M0_CIBERSORT-ABS	0.0381166	0.0213841	0.0299947	0.0726345		Macrophage M0_CIBERSORT-ABS	0.0786188	0.055694	0.0519749	0.0730585	0.132554	0.0240894	0.0150074	0.0766446	0.0954192	0.060444	0.0063007	0.0558767	0.072998	0	0.156595	0.0476973	0.14247	0.0714215	0.0991018	0.374775	0.11062	0.0922412	0.112459	0.0962925
Macrophage M1_CIBERSORT-ABS	0	0	0.000352453	0		Macrophage M1_CIBERSORT-ABS	0	0	0	0	0	0	0	0	0	0	0	0	0	0	0	0	0	0	0	0	0	0	0	0
Macrophage M2_CIBERSORT-ABS	0	0.0113386	0.0120286	0		Macrophage M2_CIBERSORT-ABS	0.00449212	0.0239132	0.0051164	0.012407	0	0.00610204	0.00521779	0.0265973	0.000552864	0.0193836	0.00281354	0.0203242	0.0256779	0.0614929	0.0498846	0.00213837	0.0220419	0.0114874	0	0.00570054	0	0.0603175	0.00282793	0.0262756
Myeloid dendritic cell resting_CIBERSORT-ABS	0.00778322	0	0.00234323	0		Myeloid dendritic cell resting_CIBERSORT-ABS	0.00424721	0.00346523	0.00782496	0.00674974	0	0.00943921	0.0113903	0	0	0	0	0	0.00183378	0.0352109	0	0	0	0	0	0	0	0	0	0
Myeloid dendritic cell activated_CIBERSORT-ABS	0	0	0	0		Myeloid dendritic cell activated_CIBERSORT-ABS	0	0	0	0	0	0	0	0	0	0	0	0	0	0	0	0	0	0	0	0	0	0	0	0
Mast cell activated_CIBERSORT-ABS	0	0	0	0		Mast cell activated_CIBERSORT-ABS	0	0.0016249	0	0.0041754	0.00245404	0.0199242	0	0	0	0	0	0	0	0	0	0	0	0	0	0	0	0	0	0
Mast cell resting_CIBERSORT-ABS	0	0.0340924	0.0111287	0.0266585		Mast cell resting_CIBERSORT-ABS	0	0	0	0	0	0	0.0351547	0.156079	0.0103974	0.0723062	0.0103626	0.0322725	0.0181086	0	0.0360543	0	0	0.00918162	0.0508782	0.152514	0.0405823	0.0911215	0.0997036	0.0521895
Eosinophil_CIBERSORT-ABS	0	0	0	0		Eosinophil_CIBERSORT-ABS	0	0	0	0	0	0	0	0	0	0	0	0	0	0	0	0	0	0	0	0	0	0	0	0
Neutrophil_CIBERSORT-ABS	0.362952	0.308837	0.371043	0.616568		Neutrophil_CIBERSORT-ABS	0.974097	0.620875	0.737652	0.652834	0.805295	0.908156	0.345875	0.939746	0.785575	0.804913	0.276119	1.00687	0.378591	0.501754	1.43201	0.432957	0.854315	0.822424	0.959785	1.77753	0.841181	0.841202	0.765127	0.764123
B cell_QUANTISEQ	0.222825	0.0763497	0.0742083	0.0319328		B cell_QUANTISEQ	0.197328	0.212346	0.159781	0.215388	0.19876	0.326689	0.0568594	0.131653	0.0588291	0.0994352	0.0646836	0.0412815	0.0773633	0.0771982	0.092548	0.0545781	0.0754461	0.0696448	0.0187029	0.0290746	0.0232074	0.0526652	0.034108	0.0283337
Macrophage M1_QUANTISEQ	0	0	0	0		Macrophage M1_QUANTISEQ	0	0	0	0	0	0	0	0	0	0	0	0	0	0	0	0	0	0	0	0	0	0	0	0
Macrophage M2_QUANTISEQ	0.0689297	0.149779	0.155506	0.142473		Macrophage M2_QUANTISEQ	0.0270535	0.0682108	0.0431928	0.112066	0.0453505	0.104438	0.0582405	0.171369	0.0841413	0.247725	0.0950656	0.231898	0.223598	0.116508	0.163322	0.109798	0.227968	0.0971425	0.14207	0.179992	0.140104	0.126006	0.139186	0.0977816
Monocyte_QUANTISEQ	0	0.0206443	0.0307581	0.00604147		Monocyte_QUANTISEQ	0	0	0	0	0	0	0.0201613	0	0.00797699	0.00862108	0.0299661	0.0734558	0.065945	0.00884232	0	0.0504124	0.102155	0	0.0653314	0	0.0582605	0	0	0
Neutrophil_QUANTISEQ	0	0.166744	0.162248	0.292345		Neutrophil_QUANTISEQ	0	0	0.0423038	0	0.0130798	0	0.0970672	0.165697	0.195866	0.147392	0.0670923	0.285757	0.078686	0.121056	0.294756	0.0831457	0.19919	0.147483	0.327724	0.452239	0.238888	0.176522	0.218099	0.284763
NK cell_QUANTISEQ	0	0.0207396	0.034973	0.0184433		NK cell_QUANTISEQ	0	0.00175661	0	0.00143663	0	0	0.00929031	0.0336026	0.0208272	0.0271826	0.00710699	0.0231079	0.022074	0.0269994	0.0402157	0.0172894	0.0471357	0.0532355	0.0149697	0.0263972	0.0111907	0.0139372	0.0193634	0.0184469
T cell CD4+ (non-regulatory)_QUANTISEQ	0.371509	0.302909	0.230808	0.120806		T cell CD4+ (non-regulatory)_QUANTISEQ	0.351462	0.416493	0.367553	0.320545	0.401424	0.347455	0.417815	0.192042	0.390247	0.134022	0.502107	0.13739	0.297236	0.253207	0.209485	0.276712	0.132331	0.123799	0.171052	0	0.269285	0.0569085	0.229263	0.0778614
T cell CD8+_QUANTISEQ	0.260258	0.196107	0.25285	0.329697		T cell CD8+_QUANTISEQ	0.347225	0.209885	0.303813	0.283319	0.261567	0.158509	0.145113	0.269249	0.147058	0.319444	0.117554	0.164956	0.175969	0.339244	0.108669	0.17954	0.183486	0.477895	0.207666	0.276902	0.199263	0.534045	0.306052	0.431717
T cell regulatory (Tregs)_QUANTISEQ	0.0764782	0.0588172	0.0467409	0.028116		T cell regulatory (Tregs)_QUANTISEQ	0.0769317	0.0913082	0.0833556	0.0672446	0.0798184	0.0629091	0.0707183	0.0363886	0.0657053	0.0161785	0.0745829	0.0372219	0.0347668	0.0486345	0.0447544	0.0409801	0.0312822	0.0308003	0.0343538	0	0.0403452	0.0158738	0.0509242	0.0195035
Myeloid dendritic cell_QUANTISEQ	0	0.00790872	0.0119077	0.0301452		Myeloid dendritic cell_QUANTISEQ	0	0	0	0	0	0	0.0159848	0	0.0293481	0	0.0054832	0.00493225	0	0.0083112	0.0462501	0	0.00100625	0	0.0181302	0.0353949	0.0148073	0.0240424	0.00300401	0.0415925
uncharacterized cell_QUANTISEQ	0	0	0	0		uncharacterized cell_QUANTISEQ	0	0	0	1.14755e-16	2.30906e-16	0	0.10875	0	0	0	0.0363582	0	0.0243623	3.41166e-16	0	0.187544	0	1.12732e-16	0	1.11022e-16	0.00464793	0	0	0
Myeloid dendritic cell activated_XCELL	0	1.8504e-18	0.0196373	0.00880614		Myeloid dendritic cell activated_XCELL	0	0.0145094	0	0.0117164	0	0.0130488	0	0.00375568	1.85825e-18	0.00711122	4.58025e-05	0.0227912	0.0572397	0	0.0685675	1.86962e-19	0.0742208	0.00207385	0.0248247	0.066224	0.0226018	0.0281731	0.0151032	0.0302801
B cell_XCELL	0.0721559	0.0164955	0.0166922	1.8082e-19		B cell_XCELL	0.0922989	0.089575	0.0784792	0.0905606	0.117652	0.149017	0.0187205	0.0588341	0.0168401	0.0527326	0.0173482	0.0109983	0.0509479	0.0505896	0.0278705	0.0455453	0.00870064	0.0370199	1.6118e-19	0.000829531	2.91971e-19	0.0188232	2.30399e-19	0.00188233
T cell CD4+ memory_XCELL	0.000871669	0.000209914	0	0		T cell CD4+ memory_XCELL	0.0122262	4.80276e-21	1.02206e-20	0.00525793	0.00443913	0.0035224	0	0	0.00344424	0	0.0110155	0.00562226	2.79537e-19	0.00506665	0	0.00787434	1.67093e-19	0.0046286	5.997e-22	7.68428e-19	0	0	0	0
T cell CD4+ naive_XCELL	0	9.04939e-20	9.33046e-19	0		T cell CD4+ naive_XCELL	0.00958474	5.06034e-19	0.00766776	0.00537849	0.00477023	0	0	1.6156e-18	9.25373e-19	0	0	0	1.72554e-18	0	4.7972e-18	4.78771e-18	0	1.56581e-20	0	0	0	0	0	0
T cell CD4+ (non-regulatory)_XCELL	0.00183324	1.11824e-19	2.36261e-19	0		T cell CD4+ (non-regulatory)_XCELL	0.0110227	1.65958e-18	0.00533868	0.00914485	0.00422462	0.000957884	0	4.77718e-20	2.03237e-18	0	0.00340353	5.2768e-19	1.04375e-17	0	6.89332e-20	2.39029e-18	5.71007e-20	0	2.64537e-18	0	0	4.23024e-18	1.94985e-18	0
T cell CD4+ central memory_XCELL	0.0125685	0	1.6727e-19	5.00401e-05		T cell CD4+ central memory_XCELL	0.0171463	0.0197928	0.0135609	0.0146343	0.0161615	0.0128694	0.00410384	2.38638e-19	0.00069833	0	0.00783302	1.39675e-18	2.82042e-18	6.32876e-20	1.01959e-18	0	0	0.00419565	0	0	5.11934e-19	0.00213297	0.00190772	0.00227205
T cell CD4+ effector memory_XCELL	9.84357e-19	1.89414e-19	1.06439e-18	0		T cell CD4+ effector memory_XCELL	0	0	2.14694e-18	0	0	0	7.28128e-18	1.70111e-18	0	1.8712e-18	2.54974e-18	2.7221e-18	1.33097e-17	2.46282e-18	0	0	0	0.0051845	1.24328e-18	0	1.03109e-18	0.00235323	0	2.83784e-19
T cell CD8+ naive_XCELL	1.10035e-20	9.85197e-05	9.22174e-20	0		T cell CD8+ naive_XCELL	0.0141046	0.00120473	0.00694413	0.00980008	0.00379369	0.00904324	0.00411049	0	0.00523945	0.00724959	0.00185612	0.00954258	0.000541855	0.00578924	1.76827e-19	0.0103307	0	0.0102703	0.00324792	0.00761547	0.00182823	0.00874376	0.00449108	0.00240948
T cell CD8+_XCELL	0	0	6.98199e-19	2.34114e-19		T cell CD8+_XCELL	0.0333022	0.00237622	0.025437	0.0189684	0.0158136	0.00248916	0.0158503	0.00140797	0.00685005	0.00286472	0.0225814	0.000219819	8.28001e-19	0.0356292	0	0.022288	3.04073e-18	0.0412316	0.00575001	0.00644544	0.00051758	0.0146539	0.0280766	0.00576225
T cell CD8+ central memory_XCELL	2.538e-19	1.67423e-19	0.000538061	0		T cell CD8+ central memory_XCELL	0.00769334	1.14527e-18	0.00299602	0	0	0	0	0	2.47168e-18	4.29235e-21	0.00249943	1.14836e-19	2.25112e-18	0.0219202	0	0.0141494	4.07897e-18	0.0243191	0.000931864	0	7.74308e-20	2.25751e-20	0.0180796	0
T cell CD8+ effector memory_XCELL	0	6.88505e-05	0.0012313	0.00381316		T cell CD8+ effector memory_XCELL	0	8.20308e-19	0	0	0	0	1.80629e-18	0	0	5.9148e-18	2.58541e-18	0	1.5044e-17	0.00578953	1.98824e-18	0.0020805	9.34584e-18	0.00635657	0	2.21549e-18	0	1.15106e-18	0	0
Class-switched memory B cell_XCELL	0.0160849	0.00199328	0.00215942	0		Class-switched memory B cell_XCELL	0.0143688	0.027101	0.0225559	0.0235958	0.0228631	0.0581946	0.00592878	0.0241722	0.000704116	0.0177452	0.00183104	0.00534716	0.011259	0.00994265	0.0107017	0.0112223	0.0011832	0.0151822	8.97092e-19	0.0024698	0	0.0107067	0	0.00558382
Common lymphoid progenitor_XCELL	0	0	5.48723e-20	0		Common lymphoid progenitor_XCELL	0.00949748	3.34337e-20	0	0.0063882	0.00226698	0.0107297	0.00240815	0.000756394	0.0180018	0.017956	0.0101166	0.0133943	0.0238257	0.0111755	0	0.0214098	0.00202395	0.00986706	0.00821597	0.0172452	0.0051169	0.00286804	0.00827056	0
Common myeloid progenitor_XCELL	0	0	0.000855302	0		Common myeloid progenitor_XCELL	0	0	2.13334e-19	0.00256706	0.000341323	0.00157286	0.00388048	0.00448639	0	0.00611202	2.43269e-20	0.00628825	0.0146861	1.56845e-21	0.0150501	0	0.019561	0	0.00366272	0.00209558	0	1.69913e-20	0.00667374	0.000866574
Myeloid dendritic cell_XCELL	4.0619e-20	0.000616835	0	0.000993734		Myeloid dendritic cell_XCELL	1.46857e-19	0	0	8.1645e-20	0	0	0.00429232	0	0	0.00111505	0.00468906	0.000193728	0.00114161	0	0.00140028	4.36754e-20	2.88399e-21	1.13091e-20	0.00192298	0.000452411	0.00115866	0.00178735	0.0016053	0.0024468
Endothelial cell_XCELL	0.00309661	0.00205022	0	5.18847e-20		Endothelial cell_XCELL	0.00119098	0.00268682	0.00249646	0.00205253	0.00269025	0	0.00205808	0.00157572	0.000612987	0.00164363	0.00183482	0.00156124	0	2.42916e-20	0.00279336	0	0.00124423	0	0.000751761	4.017e-22	0.000825011	6.51084e-19	0	2.24532e-18
Eosinophil_XCELL	1.43671e-18	1.16168e-19	0	0		Eosinophil_XCELL	0	7.8902e-20	0	4.05744e-19	0.00477394	0	0.000186549	6.86246e-19	5.20965e-18	0	0	1.6836e-19	0	0	0.0018708	1.69647e-19	9.30691e-19	1.56244e-18	0	9.11619e-19	3.72122e-18	0	2.99541e-19	0.000415065
Cancer associated fibroblast_XCELL	2.16496e-18	2.03485e-18	0	6.77363e-19		Cancer associated fibroblast_XCELL	3.95929e-18	6.17067e-18	0	0	0	9.36455e-19	7.15829e-18	0.00154411	0	9.06091e-18	2.3093e-18	2.07085e-18	1.004e-17	4.02477e-18	0.00393422	5.3099e-18	0.00158868	3.46447e-18	1.10394e-18	2.88624e-18	0	0	0	6.73053e-19
Granulocyte-monocyte progenitor_XCELL	0	7.76783e-19	1.38804e-18	0		Granulocyte-monocyte progenitor_XCELL	0	6.68078e-19	7.21383e-19	0.011548	9.77342e-18	0.00468712	0	3.05427e-18	1.62195e-18	0	0	0.00312227	0	0	1.97312e-18	1.44782e-18	7.93293e-19	5.16412e-18	0	1.79584e-18	6.56412e-19	1.64821e-18	1.70996e-18	0
Hematopoietic stem cell_XCELL	0.00637464	0.0071485	0.00168099	0		Hematopoietic stem cell_XCELL	0.00674946	0.00396215	0.0163205	0.00452487	0.0173504	0.00407362	0.0223526	0.00392903	0.0115155	0.00223153	0.0256895	1.26871e-20	0.00414576	0.00737744	0.004232	0.00989608	0.00106706	3.65474e-20	0	1.23206e-19	0.00153588	9.15698e-20	0.00690788	3.93309e-19
Macrophage_XCELL	0	3.40831e-20	0	0.00180005		Macrophage_XCELL	3.69781e-19	0	0	0.00192438	1.12205e-19	1.99298e-21	6.63522e-19	9.8507e-20	1.86209e-19	0.000543297	5.80578e-05	0.00407497	0.00670439	0.0010303	0.00443747	0.00126051	0.00323496	6.59392e-20	0.00769388	0.00639686	0.00438525	0.000140894	0.00671302	0.00449624
Macrophage M1_XCELL	1.80397e-20	0.000188091	0.000181987	0.00103093		Macrophage M1_XCELL	0	0.00112982	0	0.00205165	4.86151e-20	0.00275661	0.000847179	0.00249323	0.000900956	0.00331324	0.00430773	0.00416243	0.00992324	0.000232027	0.00902843	0.00130185	0.00654279	2.37584e-19	0.00646292	0.00646333	0.00703099	0.00185899	0.00551396	0.00579859
Macrophage M2_XCELL	0	5.1714e-21	0.000139503	0		Macrophage M2_XCELL	0	1.94439e-19	0.000528689	0.000114925	7.04716e-21	0.000810577	0	0.000952794	5.72391e-20	0.00112709	3.92269e-20	0.000479886	0.00323351	0.000210933	0.00283029	0.0011469	0.00392241	5.15322e-21	0.000859089	0.00108341	0.000732101	0.000124398	0.00055978	1.50693e-20
Mast cell_XCELL	2.60621e-19	2.07317e-20	1.94585e-05	0		Mast cell_XCELL	1.14253e-18	0.00362016	0.00016613	0.000329548	0.0019741	0.00160353	0.00191289	0.0014166	0.000238598	0.00139747	0.00014224	0.00034094	5.40566e-21	0.00210923	0.0014826	0.00192743	0.00238205	0.00129141	0	0	2.44262e-07	0.000711476	5.71233e-24	5.52979e-22
B cell memory_XCELL	0.0309958	0.00911986	0.00706959	3.45502e-20		B cell memory_XCELL	0.0242083	0.0241613	0.0211684	0.0238153	0.0298589	0.043883	0.00220849	0.0212551	0.00419992	0.0194269	0.00423974	3.21725e-20	0.0189416	0.0114401	0.00277044	0.00699703	0.00123675	0.00601755	0	0	5.10197e-19	0.00420743	7.15788e-19	0
Monocyte_XCELL	0	8.57216e-20	0	0.000785356		Monocyte_XCELL	0	1.19155e-18	1.31043e-18	0	0	1.46092e-20	0	3.28669e-18	8.55884e-18	0	3.28395e-18	0.00406216	0	1.1482e-18	2.4962e-19	2.5976e-20	0	2.06099e-19	0.00195386	0.00430344	0	0	0	0
B cell naive_XCELL	0.0249653	0.00358087	0.00540409	2.42236e-20		B cell naive_XCELL	0.0293171	0.0256003	0.0236888	0.0213763	0.0369904	0.0329874	0.00643544	0.00896986	0.00526476	0.00555621	0.00804165	4.28183e-21	0.00933481	0.0125498	0.00870404	0.0120663	0.0050763	0.00518057	0	1.1431e-19	1.38329e-19	0.00351949	0	0
Neutrophil_XCELL	0	0	0	1.17818e-20		Neutrophil_XCELL	1.74731e-18	5.66353e-19	4.61036e-20	0	4.42953e-19	7.19482e-20	0	3.15065e-19	8.18141e-19	1.21028e-19	0	0.00112739	8.10124e-19	3.60701e-19	0.000834867	1.60563e-20	0	0	8.61064e-05	0.000613562	0	0	7.0145e-19	4.20786e-20
NK cell_XCELL	0	0	0.000934792	0		NK cell_XCELL	0	3.88047e-19	2.19825e-20	0	0	0	0.00190991	2.09014e-18	0	2.58625e-18	0	0	8.15367e-18	0.010106	1.09606e-18	0.0078027	0	0.018742	1.02055e-18	0	0	6.56162e-19	0.00278347	6.92018e-20
T cell NK_XCELL	1.88849e-19	8.01259e-20	0	0.000142705		T cell NK_XCELL	0	8.4156e-19	8.42098e-20	0	7.09288e-19	9.36564e-20	0	0.00174598	0	0	0	0.00477687	0	0.00388873	1.51494e-19	0	2.14916e-18	0.00601726	1.11826e-19	0.0128663	6.07347e-19	0.00794847	0.00130879	0.0191418
Plasmacytoid dendritic cell_XCELL	5.10022e-19	0.000307321	0	0.00235284		Plasmacytoid dendritic cell_XCELL	3.50185e-19	1.56253e-18	0	0	1.31482e-18	0	0	0	1.44062e-18	0	0	0.00511741	0	1.42774e-19	0.000346095	0	3.05307e-19	4.83322e-19	0.0041563	0.00229792	0.00144896	0	0	0.00290852
B cell plasma_XCELL	0	1.03461e-19	1.59291e-19	0		B cell plasma_XCELL	0.00272247	0.00640026	0.00267836	0.00486473	3.73245e-05	0.00740783	0.000938087	0.00146192	0.00108587	0.00178203	0.000787317	0.000242032	0.00382906	2.26067e-19	0.00186756	1.69516e-20	0.000983962	0.00164329	0	0.00044513	0	0.00338908	0	0.00530055
T cell gamma delta_XCELL	0	0	0	1.37942e-19		T cell gamma delta_XCELL	4.25986e-18	3.32167e-18	5.27259e-20	0	0	0	1.03367e-18	6.56883e-19	7.34374e-20	0	0	0	3.87782e-18	0	2.93523e-18	1.81225e-18	1.93425e-18	0	2.61296e-19	0	0	1.25201e-18	4.62317e-19	0
T cell CD4+ Th1_XCELL	0	0	1.60038e-18	0.000921252		T cell CD4+ Th1_XCELL	0.00226906	0.00728512	0.00359931	0.00555457	0	0.00682954	6.39825e-20	0.00176778	0	0.00231995	8.70453e-19	0	0.0186871	0.0010942	6.7169e-20	0	6.41542e-19	0.0031009	0	0.00271897	0.0037311	0.017208	0.00790145	0.0314576
T cell CD4+ Th2_XCELL	0	0.00322979	0.0100221	0.00174955		T cell CD4+ Th2_XCELL	0	3.02939e-19	0.00147555	0	1.23816e-18	8.09013e-19	1.44033e-18	0.00911681	0	0.0107124	0	0.0159035	0.00429833	0.0196632	0	0.0170626	5.03703e-23	0.0255309	0.00130581	0	0.00137321	0	3.17406e-20	3.35147e-19
T cell regulatory (Tregs)_XCELL	0	9.67329e-19	0	5.22158e-19		T cell regulatory (Tregs)_XCELL	0.0034263	0	3.24096e-20	0	0	0	0	0	0	1.1763e-18	0	0	0	1.97008e-18	0	1.01974e-18	3.74248e-18	0	0	7.07675e-19	2.33973e-19	0	4.02914e-19	6.55621e-19
immune score_XCELL	0.0493261	0.0114082	0.0117643	0.0023861		immune score_XCELL	0.0910825	0.0637143	0.0729473	0.0806185	0.0962923	0.102712	0.0285817	0.0411058	0.0159525	0.0391021	0.0321483	0.0140116	0.0391959	0.0663095	0.0252643	0.0525493	0.0095451	0.0655232	0.0116046	0.0126942	0.00404116	0.0240779	0.0261189	0.0100018
stroma score_XCELL	0.00154831	0.00102511	0	3.64624e-19		stroma score_XCELL	0.000595491	0.00134341	0.00124823	0.00102627	0.00134512	4.68227e-19	0.00102904	0.00155992	0.000306493	0.000821816	0.000917411	0.000780621	5.11811e-18	2.13304e-18	0.00336379	2.65495e-18	0.00141645	1.76177e-18	0.000375881	1.64953e-18	0.000412506	3.25542e-19	5.10122e-20	1.45919e-18
microenvironment score_XCELL	0.0508744	0.0124333	0.0117643	0.0023861		microenvironment score_XCELL	0.091678	0.0650577	0.0741956	0.0816447	0.0976374	0.102712	0.0296107	0.0426657	0.016259	0.0399239	0.0330657	0.0147922	0.0391959	0.0663095	0.0286281	0.0525493	0.0109615	0.0655232	0.0119804	0.0126942	0.00445366	0.0240779	0.0261189	0.0100018
B cell_EPIC	0.154026	0.0472222	0.0573418	0.0262787		B cell_EPIC	0.116209	0.129175	0.108137	0.139002	0.115381	0.299158	0.029969	0.092983	0.0369464	0.0679206	0.0284293	0.022787	0.0665776	0.0525552	0.0736829	0.0382685	0.0615659	0.0548435	0.0151967	0.0279352	0.0144969	0.0435696	0.02092	0.0342832
Cancer associated fibroblast_EPIC	0.000521939	0.000602133	0.000928499	0.00137441		Cancer associated fibroblast_EPIC	6.17453e-09	3.83706e-11	0.000319728	6.60665e-06	0.000882711	2.3157e-08	5.33458e-09	9.14128e-09	1.1175e-08	1.73157e-09	2.27626e-09	5.78204e-09	5.33366e-08	5.99407e-10	8.36342e-10	4.54503e-09	4.60382e-08	2.83526e-09	2.15945e-06	3.76792e-08	5.30812e-08	6.33404e-09	2.92244e-09	2.9366e-08
T cell CD4+_EPIC	0.636791	0.371107	0.286594	0.301634		T cell CD4+_EPIC	0.673867	0.693357	0.549366	0.714093	0.47448	0.589962	0.321526	0.489839	0.494845	0.267686	0.370624	0.27244	0.167762	0.32763	0.317922	0.195599	0.211839	0.48326	0.230531	0.377247	0.21381	0.387437	0.314332	0.279084
T cell CD8+_EPIC	0.169103	0.110907	0.128483	0.179798		T cell CD8+_EPIC	0.20063	0.142892	0.212911	0.130509	0.179843	0.0846558	0.0798529	0.158274	0.0836913	0.177234	0.061815	0.0931921	0.0895829	0.180152	0.0707876	0.096106	0.0792807	0.228524	0.117943	0.174085	0.109986	0.266958	0.18728	0.211649
Endothelial cell_EPIC	0.0153423	0.0119486	0.015726	0.0150944		Endothelial cell_EPIC	0.00187319	0.00963025	0.00618066	0.0013359	0.00900266	0.0062849	0.00455867	0.0125024	0.00608151	0.00941742	0.00466188	0.00897429	0.0112389	0.00639118	0.0225975	0.00495706	0.0160055	0.00507566	0.00948827	0.0152274	0.00821684	0.00829825	0.00857106	0.0107093
Macrophage_EPIC	0.0129914	0.0158174	0.0249615	0.025233		Macrophage_EPIC	0.00742127	0.0160009	0.0107582	0.0150542	0.0079297	0.019939	0.00774275	0.0250245	0.011022	0.0197801	0.00901112	0.0227057	0.0233594	0.0151396	0.0517428	0.0102135	0.0427894	0.0134351	0.0235201	0.0409868	0.0205332	0.0213413	0.0201888	0.0256541
NK cell_EPIC	1.68599e-10	0.0169493	0.0223476	0.0143542		NK cell_EPIC	1.67239e-10	0.00894392	3.40033e-08	9.34862e-11	9.14695e-09	2.37177e-11	0.0150648	0.0219297	0.0114338	0.0297051	0.0215522	0.00270458	0.0186827	0.00891494	0.027181	0.00906493	0.0565373	0.0193081	0.000890305	0.00743013	0.00562399	0.0246993	0.00789381	0.0402875
uncharacterized cell_EPIC	0.0112248	0.425446	0.463618	0.436233		uncharacterized cell_EPIC	1.22524e-08	3.08034e-07	0.112328	1.39036e-08	0.212481	5.05469e-07	0.541286	0.199447	0.35598	0.428256	0.503907	0.577197	0.622796	0.409216	0.436086	0.645791	0.531982	0.195554	0.602428	0.357089	0.627333	0.247697	0.440814	0.398333
T cell_MCPCOUNTER	77.8194	36.9306	32.2917	48.0972		T cell_MCPCOUNTER	85.75	72.75	58.8333	96.75	59.5564	93.25	27.3698	53	45.25	39.494	29.6537	26.7259	27.5449	39.2904	28.5578	20.7712	22.2445	55.2219	27.6713	55.0648	30.53	73.25	46.75	55.371
T cell CD8+_MCPCOUNTER	129.667	61.6667	59.3333	106.167		T cell CD8+_MCPCOUNTER	193	78	132	139	147	89	39	91	58	100	33	49	41	91	17	47	29	131	61	110	58	181	109	118
cytotoxicity score_MCPCOUNTER	61.2	83.3667	102.9	109.167		cytotoxicity score_MCPCOUNTER	57.2	100.2	56.6	62.6	35.2	55.4	63.4	120.6	80	119.8	74.4	42	77	88.6	96.8	52.6	145.4	157	47.8	108.8	58.4	185.8	87.2	167
NK cell_MCPCOUNTER	5.61111	9.61111	9.38889	5.44444		NK cell_MCPCOUNTER	2	9.75	3.75	4.75	1.25	3.79115	7	9.5	9.5	6.75	7.51707	3.02597	5.79187	4	10.0422	2.02247	12.5	8.06021	3	3.35109	3.25	6.25	6.03173	2.68723
B cell_MCPCOUNTER	67.0417	21.9167	25.4583	15.4792		B cell_MCPCOUNTER	54.625	55.75	43	65.625	49.875	133.375	13	44.375	19.25	30.75	11.625	12.5	23.875	27.25	31	16.875	21.375	32.375	8.78029	19.75	8.06224	27.375	11.6968	17.25
Monocyte_MCPCOUNTER	32.3333	27.5714	28.7857	34.5476		Monocyte_MCPCOUNTER	22.4286	40.4286	21.8571	42.7143	17.5617	49	15.4286	48.7143	21.5714	32.2857	21.4286	26	29.5714	20.4286	49.8571	13.7143	44.2857	14.8571	27.4286	43.8571	27.7143	38.1429	35.7143	34.4286
Macrophage/Monocyte_MCPCOUNTER	32.3333	27.5714	28.7857	34.5476		Macrophage/Monocyte_MCPCOUNTER	22.4286	40.4286	21.8571	42.7143	17.5617	49	15.4286	48.7143	21.5714	32.2857	21.4286	26	29.5714	20.4286	49.8571	13.7143	44.2857	14.8571	27.4286	43.8571	27.7143	38.1429	35.7143	34.4286
Myeloid dendritic cell_MCPCOUNTER	1.75	3.20833	2.29167	2.79167		Myeloid dendritic cell_MCPCOUNTER	1.22114	1.45547	1.82992	2.15426	1.56267	2.06754	2.07619	5.89664	2	4.61377	2.29556	2.59365	3.00274	2.06711	2.36412	1.44328	3.82214	1.25	1.00085	3.80982	2.05584	4.84473	2.07898	3.33276
Neutrophil_MCPCOUNTER	62.1667	73.2879	84.6515	121.061		Neutrophil_MCPCOUNTER	68	52.6364	54.9091	62.6364	54.0909	80.7273	33.2823	100.347	89.6096	60.2616	30.6364	125.552	40.9073	69.1818	168.818	40.6364	90.4545	97.9401	113.273	239.636	99.3414	96.2727	80.7215	97.0909
Endothelial cell_MCPCOUNTER	5.75	3.52778	2.99074	3.13889		Endothelial cell_MCPCOUNTER	3.04332	3.88334	2.77742	3.21872	3.19559	4.13327	1.68674	3.09426	2.05921	2.31133	1.59348	1.69719	1.29906	1.61341	2.56077	1.30548	1.88514	1.86382	1.45348	2.2469	1.35775	2.36722	1.53212	2.14817
Cancer associated fibroblast_MCPCOUNTER	2.70833	1.79167	1.875	1.625		Cancer associated fibroblast_MCPCOUNTER	1.83266	1.35247	1.65032	1.44819	1.66277	1.74805	1.01733	1.2159	1.73023	0.768758	1.01641	0.591392	0.914804	1.30348	1.03773	1	0.746999	1.63158	1.06297	0.724166	1.03868	0.838306	1.45918	0.543653
