# Supplementary material for: Transcriptome analysis of cynomolgus macaques throughout their lifespan reveals age-related immune patterns
Source: NPJ Aging. 2024 Jun 20;10(1):30. doi: 10.1038/s41514-024-00158-0 (PMC11189941; doi:10.1038/s41514-024-00158-0)
Supplement: Supplementary file 5 — Source Data Fig.4 [file 41514_2024_158_MOESM5_ESM.xlsx]

## Sheet: cover
		Fig. 4 : Aging-associated cancer risk of selected hubgenes
		Fig. 4a : Scores of top 20 hub genes of 3 selected pattens
		Fig. 4b : Annotated information of cancer genes
		Fig. 4c : Annotated information of genes from 4 patterns of time-series analysis
		Fig. 4d : TCGA(Acute Myeloid Leukemia)-GTEx(normal) gene expression data comparison of top 10 hub genes

## Sheet: Fig. 4a
Combinded_cytohubba_scores
Gene	Score	Group	Rank
CCR5	9.73555	Pattern_1	1
CD8A	9.7323	Pattern_1	2
GZMB	8.7954	Pattern_1	3
CD80	8.42543	Pattern_1	4
ITGAX	8.30564	Pattern_1	5
IFNG	7.97007	Pattern_1	6
PRF1	7.77571	Pattern_1	7
KLRK1	7.69836	Pattern_1	8
TBX21	7.66789	Pattern_1	9
CCL5	7.49846	Pattern_1	10
FASLG	7.16717	Pattern_1	11
CCL3	7.10557	Pattern_1	12
CCR2	7.01064	Pattern_1	13
IL18	6.86124	Pattern_1	14
LGALS3	6.65572	Pattern_1	15
ANXA2	6.57891	Pattern_1	16
ITGAL	6.52431	Pattern_1	17
LAG3	6.3957	Pattern_1	18
TNFRSF4	6.22542	Pattern_1	19
CD244	6.09773	Pattern_1	20
MYC	10.3347	Pattern_2	1
ESR1	7.2885	Pattern_2	2
CCND1	6.52586	Pattern_2	3
SIRT1	6.43212	Pattern_2	4
LEF1	6.33013	Pattern_2	5
FOXO1	6.27061	Pattern_2	6
IRF4	6.01461	Pattern_2	7
AKT3	5.78962	Pattern_2	8
ZEB1	5.72226	Pattern_2	9
TCF3	5.44542	Pattern_2	10
CDK2	5.4347	Pattern_2	11
CD28	5.42843	Pattern_2	12
IL7R	5.4175	Pattern_2	13
MET	5.3551	Pattern_2	14
TRRAP	5.31896	Pattern_2	15
CCR7	5.31438	Pattern_2	16
TP53BP1	5.2685	Pattern_2	17
PDCD4	5.2681	Pattern_2	18
IRS1	5.26546	Pattern_2	19
BMP2	5.22727	Pattern_2	20
CD79A	10.5621	Pattern_3	1
CD79B	10.118	Pattern_3	2
CD22	8.20252	Pattern_3	3
CD19	8.17606	Pattern_3	4
PAX5	7.59159	Pattern_3	5
CD40	7.4236	Pattern_3	6
CD72	6.45653	Pattern_3	7
FCER2	6.42457	Pattern_3	8
CXCR5	6.28266	Pattern_3	9
FCRLA	6.03124	Pattern_3	10
ITPR1	5.96934	Pattern_3	11
BANK1	5.86748	Pattern_3	12
VAV2	5.26037	Pattern_3	13
ERBB2	4.99579	Pattern_3	14
FCRL2	4.84929	Pattern_3	15
SWAP70	4.32229	Pattern_3	16
STX1A	3.85074	Pattern_3	17
GRIA1	3.78366	Pattern_3	18
KLHL14	2.65393	Pattern_3	19
FAM129C	2.65223	Pattern_3	20

## Sheet: Fig. 4b
Pattern Annotation
				Annotation				0=No	1=Yes
gene	Group	aging	oncogene	TSG	fusion	effect		2=inhibit	3=induce
PRF1	human_WGCNA_group2	0	0	1	0	0
IFNG	human_WGCNA_group2	0	0	0	0	3
FAS	human_WGCNA_group2	1	0	1	0	0
MYC	human_WGCNA_group3	1	1	0	1	2
ESR1	human_WGCNA_group3	1	1	1	1	0
CCND1	human_WGCNA_group3	0	1	0	1	3
SIRT1	human_WGCNA_group3	1	0	0	0	2
FOXO1	human_WGCNA_group3	1	1	1	1	0
LEF1	human_WGCNA_group3	0	1	1	0	0
ZEB1	human_WGCNA_group3	0	1	0	0	0
IRS1	human_WGCNA_group3	1	0	0	0	0
AKT3	human_WGCNA_group3	0	1	0	0	0
IL7R	human_WGCNA_group3	1	1	0	0	0
IRF4	human_WGCNA_group3	0	1	1	1	0
CD28	human_WGCNA_group3	0	1	0	0	0
TCF3	human_WGCNA_group3	1	1	1	1	0
CCR7	human_WGCNA_group3	0	1	0	0	0
EBF1	human_WGCNA_group3	0	0	1	1	0
BCL11B	human_WGCNA_group3	0	1	1	1	0
CD79B	human_WGCNA_group6	0	1	0	0	0
CD79A	human_WGCNA_group6	0	1	0	0	0
PAX5	human_WGCNA_group6	0	1	1	1	0
ERBB2	human_WGCNA_group6	1	1	0	1	0

## Sheet: Fig. 4c
Annotation of PT_1~4
gene	log2FoldChange	padj	group	aging	oncogene	TSG	fusion	effect	A_FST	B_FST	A_SND	B_SND	A_TRD	B_TRD	C_FST	D_FST	C_SND	D_SND	C_TRD	D_TRD	E_FST	F_FST	E_SND	F_SND	E_TRD	F_TRD	G_FST	H_FST	G_SND	H_SND	G_TRD	H_TRD	Group
FAS	1.2991	1.27178e-20	2	Y	N	Y	N	N	286.662	309.487	230.992	260.342	243.566	192.812	446.51	465.691	457.034	647.644	521.099	698.584	576.176	676.128	585.43	766.062	578.275	784.317	648.164	657.285	579.041	631.685	707.361	528.769	PT_1
SOCS2	1.78448	1.90757e-11	2	Y	N	N	N	N	116.821	167.33	110.34	165.597	188.37	259.877	192.756	196.414	250.994	159.225	367.969	181.923	517.866	453.633	410.461	371.547	283.277	328.258	432.894	764.651	643.125	816.641	493.042	324.15	PT_1
PRDM1	1.37914	2.2921e-11	2	N	N	Y	N	N	716.205	940.308	1039.47	569.292	553.719	640.471	1177.27	1186.93	1083.58	968.047	921.065	1663.99	1135.55	1951.7	1860.83	1976.63	1852.04	2447.49	1928.02	2073.98	1512.83	2458.13	1403.11	2219.41	PT_1
PRF1	1.91921	2.5775e-09	2	N	N	Y	N	N	3002.31	5446.38	4249.64	2849.75	2312.13	2692.66	6550.03	10126.9	4485.11	9999.9	3854.53	5925.84	13433.9	11223.1	10852.5	11053.2	17423.5	16179.2	6772.2	7356.71	10492.5	16990.6	9729.92	26391.8	PT_1
BHLHE40	1.10141	8.77555e-09	2	N	N	N	N	D	1578.89	2105.7	2057.28	1501.08	2816.79	1581.06	2913.29	3666.39	2258.01	3301.71	1831.85	3557.2	3515.36	4050.29	4851.8	3920.83	5217.18	3658.98	4167.78	4063.3	3999.5	4920.73	3090.22	4733.6	PT_1
TPM4	0.781185	3.62376e-08	2	N	N	N	Y	N	1090.93	1367.52	1037.4	1300.06	1000.55	1287.65	1481.05	1759.28	1490.04	2143.18	1283.32	2111.52	1729.52	2049.99	1680.36	1979.33	2027.87	1793.6	2260.93	1919.48	1960.27	1926.38	2184.37	1928.69	PT_1
ERBB3	1.89006	3.77914e-08	2	N	Y	N	N	N	40.4382	180.658	91.7782	135.114	89.3661	177.722	501.409	297.789	368.062	252.024	447.962	220.733	145.279	44.2832	188.174	49.99	165.082	35.8895	599.934	348.283	581.33	266.247	485.651	372.772	PT_1
MATK	1.59318	4.89965e-07	2	N	N	N	N	D	927.382	610.83	890.971	417.7	722.814	280.835	1470.07	1934.57	1092.95	2164.67	1246.75	1108.52	2113.96	2011.1	1329.32	1829.36	2056.2	2619.06	1246.92	920.898	2072.42	2097.91	2370.19	2906.2	PT_1
CREB3L2	0.823221	5.5309e-07	2	N	Y	N	Y	N	732.38	960.298	817.754	796.679	877.015	873.522	1163.85	946.166	1136.97	849.85	793.076	1023.62	668.087	1095.2	1070.72	936.298	929.929	1277.14	1752.75	1520.57	1455.61	1492.33	1085.32	1644.05	PT_1
MMP9	1.82977	6.88651e-07	2	N	N	N	N	H	5843.76	3934.48	6009.93	3730.47	8432.83	3511.69	5513.06	8517.61	7353.75	8539.52	3785.97	11610.3	11316	4590.33	17159	7559.29	13635.4	9210.47	32896.4	18467.7	22102	8804.07	13731.3	15843.8	PT_1
PIK3R5	0.840649	9.8956e-07	2	N	N	N	N	D	6497.07	8921.82	7270.07	6075.19	6465.9	7030.93	8182.35	9744.67	8178.85	8640.14	6701.15	10010.6	8800.76	9099.65	14351.8	10091.2	13095.2	11572.2	15984.1	11068.2	13171.5	11358.4	9131.3	14973.7	PT_1
CETP	1.39639	1.21418e-06	2	Y	N	N	N	N	51.2217	71.0784	40.2174	46.1365	42.9308	46.1072	58.5587	81.3112	69.3043	143.595	55.9953	144.326	64.2391	32.4023	51.7203	55.3943	64.4699	57.7733	149.395	141.408	171.653	77.5623	99.2418	147.893	PT_1
NGFR	1.19955	1.4898e-06	2	Y	N	N	N	N	221.062	474.596	285.647	252.103	292.63	372.211	746.623	508.987	398.032	596.848	527.956	373.548	550.48	589.722	859.437	591.773	884.019	484.946	842.26	478.343	869.706	691.349	773.875	709.077	PT_1
GCLM	0.857451	1.50661e-06	2	Y	N	N	N	N	307.33	363.536	300.084	366.62	248.823	316.044	395.271	348.476	500.115	346.778	409.108	542.13	336.02	496.836	428.068	444.505	438.591	493.699	643.459	660.777	611.083	478.052	602.841	454.822	PT_1
G6PD	1.23755	1.01211e-05	2	N	N	N	N	H	6213.1	6993.07	7964.08	6981.44	9483.32	7050.21	9913.5	9808.03	10180.2	12327.7	7733.06	15857.6	15699.1	7077.75	16195	8748.24	16012	7895.69	21715.3	22392.2	18366.8	12888.8	12246.9	17757.3	PT_1
NTN4	2.42986	1.51724e-05	2	N	N	N	N	H	10.7835	15.5484	23.718	3.29546	20.1512	10.0598	34.1592	78.1432	16.8578	61.5408	27.4263	31.5333	23.7191	87.4863	78.1306	87.8202	45.9104	112.045	95.2836	36.6613	65.228	102.173	121.413	27.3501	PT_1
EPS15	0.675229	1.62818e-05	2	N	N	Y	Y	N	3185.63	3961.14	3476.23	3713.16	3400.29	3619	4509.02	4559.76	4709.88	4137.89	3748.26	6020.44	3716.97	5284.82	5700.24	4886.86	4446.47	5493.72	6521.64	6239.41	5141.56	5455.46	4512.33	6232.79	PT_1
FOS	1.36914	1.657e-05	2	Y	N	N	N	H	2298.69	2258.96	3209.14	2977.45	2323.52	1955.78	6060.82	5413	4166.69	5164.55	2460.36	7581.33	2791.93	2115.87	5276.57	2342.77	5195.69	3568.82	5325.3	11030.7	4913.84	4951.31	7463.19	5121.56	PT_1
GRN	1.24255	1.71897e-05	2	Y	N	N	N	N	9063.54	11539.9	11505.3	11539.1	10828.2	11821.9	17775	24979.4	18473.3	25882.3	14457.1	29311.4	30282.3	13205	31276.5	14289	34021.5	13330.8	29721.4	29207.7	27364.8	19702.3	19882.1	30993.8	PT_1
SOD2	2.02053	2.57542e-05	2	Y	N	N	N	N	21563.4	18477.4	21379.2	16388.3	22671	19627.4	20845.7	48714.9	63579.2	52002	31654.5	132881	38871.6	42963.3	90524.8	54408	62780	39667.5	116784	142720	100292	23587.9	54934.5	48994.2	PT_1
TFE3	0.964327	2.57939e-05	2	N	Y	N	Y	N	2496.38	3376.22	3404.04	2697.34	3396.79	3261.04	3747.76	4706.54	3560.74	4790.42	3272.87	6572.27	4330.71	4304.11	6726.94	4597.72	5435.98	3780.65	8062.64	6425.34	6767.69	4335.28	4933.58	5831.65	PT_1
SDHB	0.640496	2.86035e-05	2	N	N	Y	N	N	852.796	847.017	755.881	902.133	829.703	912.923	1145.55	1065.49	1262.46	1434.98	1180.47	1747.67	1491.34	1138.4	984.886	1447.01	1174.13	952.385	1448.08	1349.49	1491.09	1091.84	1271.14	1303.69	PT_1
LCP1	0.832088	3.15211e-05	2	N	N	N	Y	N	30006	35122.3	31050.9	32794	33928.5	36696.3	36547.9	45105.5	36211.5	52904.6	34727.4	65403.7	44089.8	52364.3	63511.4	51573.4	58194.8	49761.2	82185.1	61337.9	68496.2	45787.1	51360.8	46174.1	PT_1
CSF3R	1.26081	4.1537e-05	2	N	Y	N	N	N	56131.8	45179.9	63968.4	33860.9	54664.9	44256.2	65557.7	109475	85416.6	85465.6	55829.6	151327	69877.3	75858.2	160479	86763.6	115110	80423.1	159494	133924	129058	73838.6	94829.7	123100	PT_1
MAF	1.24669	4.2284e-05	2	N	Y	N	Y	N	126.706	156.224	69.0915	106.279	61.3297	88.0229	164.696	136.223	107.703	137.734	140.56	95.8127	119.584	204.135	172.768	194.555	174.85	305.498	125.869	197.273	234.592	356.488	243.881	284.644	PT_1
HERPUD1	0.81468	4.66507e-05	2	N	N	N	Y	N	2171.08	2720.97	2437.79	2537.51	2511.89	2996.97	2915.73	3887.1	3121.5	3175.7	2331.23	4523.82	3710.06	2978.85	5117.01	3396.61	4440.61	3359.61	5544.1	4767.72	5066.04	3691.67	3630.77	4348.67	PT_1
MYD88	1.08298	5.45479e-05	2	N	Y	N	N	N	4595.57	4504.59	4805.47	4485.95	5941.97	4572.16	5358.12	7548.21	7371.54	7115.29	5069.29	12785.5	6782.66	7995.81	12663.8	6912.12	7398.41	7042.22	11612.8	13996.8	8679.9	8493.07	7208.75	11241.9	PT_1
CHST11	0.961996	6.70075e-05	2	N	Y	N	Y	N	1472.85	1497.83	1584.98	1227.56	1397.44	1416.75	1522.53	2148.94	2140.01	1562.94	1277.61	2816.17	1556.56	1743.24	2950.26	1853.68	2431.3	1986.18	3459.62	3152.88	3089.75	2030.04	2111.53	2905.19	PT_1
KEAP1	0.601997	7.14342e-05	2	N	N	Y	N	N	311.823	360.575	327.927	346.024	340.818	343.708	362.332	402.332	395.222	431.763	347.399	356.569	471.416	346.705	347.736	298.589	248.111	406.164	427.012	467.869	470.328	539.953	544.774	632.092	PT_1
MAP3K6	1.01289	7.35661e-05	2	N	N	N	N	D	51.2217	59.232	58.7793	62.6138	62.2058	79.6397	78.0782	97.151	70.2409	115.267	97.1347	82.4717	191.729	118.809	119.947	104.033	77.1685	98.915	134.103	78.56	133.889	129.768	116.134	163.088	PT_1
KLF6	0.79977	8.07556e-05	2	N	N	Y	N	N	9679.1	9920.62	9891.42	8594.57	11369.6	8235.59	10335.6	12244.2	10180.2	11621.4	7397.09	16595	9842.42	14927.7	19799	12432.6	15954.3	16703.5	20464.8	18232	16728.1	16069.6	12692.4	16242.9	PT_1
H3F3A	0.81194	8.22051e-05	2	N	Y	N	N	N	11023.4	10467	10121.4	10965.7	12857.3	11272	13596.6	14579	16545	17801.9	12870.9	24751.2	15028	15272.3	20497.7	16400.8	18189.3	14476.6	24443.2	24692.3	20751.6	14279.7	15000.3	17943.7	PT_1
LGALS3	1.29278	8.85084e-05	2	N	N	N	N	H	2299.58	2929.76	2019.12	3843.34	2689.74	3754.8	2182.53	4364.4	2679.45	6614.17	2573.5	9113.13	10883.1	5374.47	8143.19	6700	7883.89	5000.9	8576.7	9398.4	7772.43	5464.41	5311.55	6442.47	PT_1
CEBPA	1.07477	0.000120428	2	Y	N	Y	N	N	681.158	1106.16	911.595	916.139	880.519	968.252	821.041	915.543	820.413	1227.89	1369.03	1284.38	1818.46	913.745	2015.99	1179.49	1984.89	707.286	2709.11	2133.34	2058.69	1403.58	1543.53	1663.29	PT_1
PTGS2	1.4897	0.00014292	2	Y	N	N	N	N	772.818	1180.94	1052.87	837.872	847.226	1037.83	1771.4	1431.92	2295.47	1148.76	1221.61	4009.58	721.455	1744.32	2653.14	1301.09	1484.76	1618.53	3089.07	4236.13	3225.92	1655.66	2191.76	1692.67	PT_1
MAPK3	0.797166	0.000146332	2	Y	N	N	N	N	2028.2	2330.78	2527.51	2364.5	2869.35	2483.92	2546.08	3293.63	2716.92	3594.77	1934.69	4253.36	3583.56	3182.99	4518.37	3029.12	3736.32	2998.96	5032.39	4866.36	4295.89	3106.22	3722.62	4355.76	PT_1
HDAC4	0.898724	0.000156358	2	N	N	N	N	H	1860.16	1433.41	2098.52	1366.79	1997.6	1671.6	2021.49	2222.86	2053.84	1818.87	1467.31	3123.01	1752.25	2506.86	3640.23	2384.66	2507.49	2543.78	4463.04	3330.94	3685.95	2346.26	2659.47	2956.85	PT_1
IFNG	1.6522	0.000199022	2	N	N	N	N	D	8.08763	4.4424	6.1873	13.1819	9.63752	9.22144	4.87989	14.7838	13.1116	14.6526	4.57104	3.63846	25.6957	34.5625	14.3056	17.564	14.6522	29.762	23.5268	27.9325	12.5879	28.3401	20.0595	46.5965	PT_1
PICALM	0.606	0.000236007	2	N	N	N	Y	N	4574.9	4978.45	4440.42	4733.11	4633.9	4938.5	5787.55	5443.62	4923.42	5567	5072.72	7880.9	4895.02	7183.59	8438.11	7244.49	6791.8	7708.36	9822.45	7153.33	7584.75	6583.85	5955.56	5976.51	PT_1
RAC1	0.706051	0.000236437	2	N	Y	N	N	N	3109.25	4449.8	3547.38	4239.62	3780.54	4836.23	4513.9	5496.42	4399.89	5741.86	4678.46	7170.19	7256.06	5653.13	7265.05	5942.05	7383.76	4438.92	8210.86	6143.39	7957.81	5271.25	5681.06	5832.67	PT_1
MSRA	0.910933	0.000239178	2	Y	N	N	N	N	566.134	513.097	631.104	472.899	722.814	445.983	641.705	853.239	1045.18	857.664	723.368	1444.47	1088.11	895.384	1135.65	757.956	1017.84	755.43	1559.83	925.262	1145.49	844.236	789.711	1039.3	PT_1
DDIT3	1.05466	0.000258524	2	Y	Y	N	Y	N	184.218	151.782	192.837	64.2616	159.457	176.046	202.515	244.989	279.09	376.083	201.126	426.912	315.266	231.137	279.51	393.164	288.161	251.226	361.137	388.436	352.46	254.315	251.272	320.098	PT_1
MSN	0.59684	0.000271221	2	N	N	N	Y	N	31699	46944.3	41559	35170	38397.6	42593.8	44680.3	46659.9	37285.7	42107.6	30390.6	47660.2	40685.1	45445.3	62048.9	45172	55661	47050.3	70549.9	53123.2	64706.1	52231.5	47983.4	68886.8	PT_1
RARA	0.970485	0.000424224	2	N	Y	N	Y	N	6443.15	8299.14	7968.21	6444.28	9743.54	8382.29	7804.16	11391	11036.2	10307.6	6332.04	14625.4	10090.5	8344.68	16871.8	9442.7	12950.6	9766.32	20883.6	18989.7	15666.2	10958.7	10619.9	15529.8	PT_1
MAPT	0.89888	0.000463924	2	Y	N	N	N	N	286.662	294.679	288.74	295.768	245.319	212.093	368.432	357.98	326.854	287.191	318.83	258.331	291.547	567.041	246.497	460.718	314.535	575.107	397.603	372.724	438.286	655.551	475.094	685.779	PT_1
BCL3	1.08482	0.000516548	2	N	Y	N	Y	N	2118.96	2793.53	2734.78	1874.3	2687.12	2571.94	2599.76	4169.04	3561.68	3707.1	2268.38	5563.2	4120.2	2623.51	6416.62	3112.89	5821.83	3336.85	7354.49	5801.22	5886.54	3919.88	3478.74	4911.88	PT_1
FCGR2B	1.42426	0.000602494	2	N	Y	N	Y	N	10613.7	8610.11	10438	9764.46	10371.7	11832.8	12154.6	13330.8	21830.9	16309.3	13995.4	32033	31462.3	10485.4	38872.7	14466	37757.9	11369.1	34355	46767.7	28707.2	16404.4	18910.8	20257.3	PT_1
IL7	0.92322	0.000787448	2	Y	N	N	N	N	61.1066	51.828	50.5296	67.557	44.6831	67.065	69.5384	115.103	74.9236	153.364	54.8525	132.197	133.42	142.57	83.6328	104.033	155.314	151.436	83.5202	139.662	83.5376	146.921	128.803	65.8429	PT_1
HSPA5	0.761568	0.00084877	2	N	N	N	N	H	5028.71	7954.85	6204.83	5761.3	5685.26	6993.21	8928.98	8228.27	6838.65	8389.09	6217.76	10418.1	6343.86	6103.52	10385.9	6636.5	9541.54	6403.21	9937.73	13307.2	10062.3	10453	7292.16	12740.1	PT_1
MYC	-1.40525	2.68197e-35	3	Y	Y	N	Y	H	4017.76	3054.15	3635.04	3452.82	4252.78	3473.97	2515.58	2420.33	2472.48	1910.7	2757.48	2029.05	1853.05	1543.43	1508.69	1498.35	1603.93	1417.2	1368.08	1138.25	1685.63	1409.55	1541.41	1122.37	PT_2
DNMT3A	-1.65229	7.52561e-24	3	N	N	Y	N	N	2192.65	1939.11	2138.74	1591.71	2072.94	1778.9	1703.08	1140.47	1244.67	833.243	1254.75	1015.13	575.187	749.574	667.962	826.861	680.841	708.161	714.039	356.139	759.848	622.736	728.477	548.015	PT_2
GDF11	-1.41455	1.50106e-22	3	Y	N	N	N	N	224.656	202.129	255.742	151.591	217.282	180.237	96.3778	95.039	108.639	91.8228	82.2788	86.1102	83.0167	82.0859	66.0259	79.7137	92.7976	75.2804	83.5202	54.992	86.9706	69.3586	101.353	67.8688	PT_2
NOG	-2.65742	4.03443e-21	3	Y	N	N	N	N	468.184	353.911	421.767	550.343	567.738	481.192	470.909	348.476	429.874	291.098	418.251	344.441	113.654	237.617	74.8293	201.311	91.8207	158.439	98.8127	34.9156	111.002	55.1886	104.521	48.6224	PT_2
NBEA	-2.3074	2.69729e-19	3	N	N	N	N	N	476.272	219.158	413.518	381.45	515.169	325.265	344.032	197.47	375.554	131.873	340.543	219.52	70.1689	125.289	79.2311	99.9799	85.9598	81.4079	71.7568	80.3058	113.291	55.1886	111.911	39.5057	PT_2
RHOH	-0.913428	6.52406e-17	3	N	N	Y	Y	N	1877.23	2044.24	1903.62	2098.39	2193.85	2090.75	1394.43	1457.26	1481.61	1426.18	1676.43	1136.41	1461.69	1367.38	1223.68	1201.11	959.234	1222.87	930.486	1025.64	1041.36	1122.42	1101.16	1259.12	PT_2
CCR7	-1.84546	7.01857e-16	3	N	Y	N	N	N	9324.14	4299.5	5630.44	7484	7833.55	6057.65	3494	3873.37	5420.72	3052.62	4439.63	3745.19	2826.52	2559.78	1345.83	2096.88	1568.77	2366.96	1866.85	1193.24	2894.06	1469.95	2583.45	1300.65	PT_2
LEF1	-1.8495	7.70142e-16	3	N	Y	Y	N	N	10900.3	6898.3	6944.21	8054.94	10300.8	6659.56	5829.03	4623.12	6440.62	3237.24	6623.44	5262.42	2112.97	4197.18	1945.56	3357.43	1722.13	2832.64	2315.04	1312.83	2720.12	2634.88	3084.94	1740.28	PT_2
ID3	-1.83132	1.92169e-15	3	N	N	Y	N	N	1518.68	1008.42	1392.14	1257.22	1778.56	1310.28	779.562	599.802	830.715	652.528	804.504	617.325	767.905	522.757	263.003	570.156	416.124	452.558	436.423	219.095	575.608	334.86	459.257	299.838	PT_2
AFF3	-1.72639	5.85659e-12	3	N	Y	N	Y	N	846.506	772.237	834.254	640.968	1117.95	778.793	840.561	307.293	534.767	295.005	575.952	304.418	299.453	453.633	415.963	449.91	340.909	379.028	230.563	226.951	248.324	301.3	297.725	202.593	PT_2
POU2AF1	-1.76723	9.58834e-12	3	N	Y	N	Y	N	820.445	1341.6	978.624	895.543	1187.17	1869.44	581.927	925.046	539.45	805.892	521.099	322.61	664.134	456.873	643.752	520.166	544.087	563.728	368.195	254.011	289.521	446.729	285.056	439.628	PT_2
EBF1	-2.18051	2.28897e-11	3	N	N	Y	Y	N	308.229	318.372	286.678	157.358	466.106	580.113	170.796	206.974	101.147	192.437	206.84	95.8127	100.806	150.131	196.977	204.013	118.195	94.5382	70.5805	92.5262	73.2384	105.157	66.5131	57.7391	PT_2
TCF3	-1.1337	2.34292e-11	3	Y	Y	Y	Y	N	4435.62	4211.39	5023.05	2688.28	4990.48	2840.2	3324.42	2953.6	2722.54	2820.13	2776.91	2110.31	1928.16	2433.41	2392.34	2349.53	2292.59	2317.94	1649.23	1438.52	1991.17	1784.68	1958.44	2202.19	PT_2
BUB3	-0.681597	2.15035e-10	3	Y	N	N	N	N	3223.37	2427.77	3132.83	2260.69	2969.23	2475.54	2413.11	2086.63	2114.72	2000.57	2373.51	2001.15	1894.56	1947.38	1891.64	1990.14	1723.1	2181.38	1743.34	1538.9	1746.28	1895.06	1697.67	1656.2	PT_2
2023-09-06	-0.882007	1.09717e-09	3	N	N	N	Y	N	7377.72	6266.74	6522.44	6305.05	7177.33	5847.23	5901.01	5182.79	6114.7	3809.67	6520.6	4347.96	2980.7	4823.63	3229.77	4304.54	2970.5	3972.35	3352.57	2904.1	3734.01	3922.86	4131.2	3386.35	PT_2
IRS1	-1.68157	2.0599e-09	3	Y	N	N	N	N	198.596	176.956	242.336	180.427	218.158	191.135	145.177	103.487	148.911	57.6335	97.1347	88.5358	80.0518	57.2441	49.5194	48.6389	34.1886	64.7762	83.5202	16.5849	84.6819	49.968	96.0745	47.6095	PT_2
CD28	-1.43292	3.04273e-09	3	N	Y	N	N	N	3598.1	2272.29	2541.95	2738.53	3064.73	2366.56	1873.88	1492.11	2245.83	1057.92	2216.96	1577.88	745.174	1640.64	750.494	1683.45	816.619	1299.9	1039.89	844.084	1209.58	952.375	1397.83	698.947	PT_2
IL6ST	-1.5655	4.84291e-09	3	N	Y	N	N	N	8116.39	4788.91	5101.43	5037.94	5674.75	4004.62	4877.45	3202.81	4747.35	1988.84	4409.92	3380.13	1577.32	600.523	2341.72	2238.74	1835.44	2184.88	2477.37	1873.22	2079.28	1238.76	2388.14	1000.81	PT_2
BLK	-1.58252	5.73323e-09	3	N	N	N	N	D	1347.04	1691.81	1389.05	1337.96	1606.84	2458.77	668.545	1305.2	740.807	1209.33	831.93	601.558	1072.3	844.621	754.896	1010.61	546.04	1020.66	427.012	522.861	366.192	805.455	445.532	713.129	PT_2
BCL11A	-1.82391	1.00638e-08	3	N	Y	N	Y	N	411.571	429.432	592.949	276.819	689.521	720.111	352.572	439.291	170.451	301.843	318.83	196.477	280.676	315.383	310.322	362.089	212.946	196.079	156.453	76.8142	188.818	169.295	173.145	117.504	PT_2
BIRC3	-1.08438	1.04025e-08	3	N	Y	Y	Y	N	3489.36	2975.67	2422.33	3157.06	4064.41	3574.57	2266.71	2487.91	2547.4	2172.49	2820.33	2281.31	1628.71	2247.64	1834.42	2483.28	1559	2363.45	1492.78	1850.52	1423.57	1960.69	1617.43	934.969	PT_2
BCL9	-1.22594	3.91412e-08	3	N	Y	N	Y	N	1317.39	895.143	1230.24	1361.03	1330.85	917.114	1199.23	808.888	1228.75	585.126	1050.2	591.856	343.926	725.812	433.57	544.485	411.24	568.105	586.994	354.393	611.083	326.657	689.414	448.744	PT_2
KIAA1549	-2.14366	7.69671e-08	3	N	N	N	Y	N	362.146	258.399	306.271	275.171	256.709	180.237	426.99	138.335	355.887	129.92	306.26	80.0461	45.4615	11.8809	37.4147	5.40432	44.9336	8.75354	85.8729	5.23733	109.858	17.899	130.915	22.2853	PT_2
ITPKB	-0.658978	8.58578e-08	3	N	N	N	N	D	5532.84	5273.87	6535.85	4650.72	5768.5	4241.86	4936.01	4200.72	3917.57	3683.66	3897.96	3383.77	2774.14	3487.57	3206.66	3207.46	3312.38	3855.06	3757.23	2489.48	3568.08	3350.09	3662.44	3443.08	PT_2
ING1	-0.632027	1.23133e-07	3	N	N	N	N	D	766.528	625.638	720.82	770.315	774.506	645.501	600.226	599.802	633.104	500.141	693.656	476.638	493.159	540.039	516.102	526.921	514.782	585.612	470.537	486.199	454.307	462.391	520.491	381.889	PT_2
IRF4	-1.14112	2.35488e-07	3	N	Y	Y	Y	N	986.691	1145.4	1109.59	785.144	1149.49	951.485	569.727	884.919	637.787	508.933	819.36	439.041	542.574	518.437	748.293	445.856	829.317	377.277	423.483	384.071	529.834	533.241	444.476	462.926	PT_2
CHEK1	-1.33525	2.91765e-07	3	N	N	N	N	D	106.038	152.522	102.09	115.341	83.2332	120.717	96.3778	38.0156	84.289	39.0735	75.4222	44.8743	50.403	46.4433	52.8207	55.3943	51.7713	54.2719	27.0558	45.3902	48.0627	46.9849	61.2343	40.5187	PT_2
PARP1	-0.688635	3.48019e-07	3	Y	N	N	N	N	3436.35	3961.88	3766	3179.3	3858.51	3894.8	2943.79	3252.45	2730.03	2937.35	2557.5	1986.6	2483.58	2744.48	2314.21	2548.14	2423.48	2972.7	2157.41	1798.15	2205.16	2675.9	2206.55	2665.12	PT_2
SLC16A7	-1.34105	9.62177e-07	3	N	N	N	N	H	183.32	156.224	135.089	143.353	114.774	156.765	108.578	83.4231	96.4641	55.6798	105.134	109.154	47.4381	98.287	79.2311	85.118	74.238	124.3	54.1117	61.1022	64.0836	83.5286	36.9517	49.6354	PT_2
ELK4	-0.917173	1.33891e-06	3	N	Y	N	Y	N	4183.1	3992.98	4190.86	3682.68	4094.19	3709.54	3598.92	2404.49	3141.17	1940.98	3633.98	2371.06	1522.96	2897.85	2860.02	2377.9	2121.65	2772.25	2184.47	2208.41	2077	2212.76	2393.42	1554.9	PT_2
HSPD1	-1.03677	1.55395e-06	3	Y	N	N	N	N	3225.17	4643.05	3156.55	2519.38	3297.79	3953.48	4277.22	2407.66	2287.04	2949.08	2576.93	2431.7	2388.71	1989.5	2475.97	2831.86	3388.58	2679.46	1652.76	1449.87	2020.92	2119.54	1468.57	1424.23	PT_2
TP53	-0.614061	2.0062e-06	3	Y	Y	Y	Y	D	2583.55	3257.76	2989.49	2831.63	3236.46	3314.69	2458.24	2302.06	2102.54	1944.89	2109.54	1471.15	2499.4	1791.85	2035.8	1984.74	2079.64	1715.69	1868.03	1501.37	2162.82	2003.2	2142.14	2224.48	PT_2
PATZ1	-0.832872	2.76273e-06	3	N	N	Y	Y	H	2003.04	1850.26	2105.74	1716.94	2065.93	1742.85	1815.32	1575.54	1372.97	1262.08	1250.18	879.294	1238.33	1245.33	1157.65	1129.5	1122.36	1114.33	781.091	751.558	1160.37	1084.38	1274.31	1395.87	PT_2
GPHN	-0.79136	2.81792e-06	3	N	N	N	Y	N	505.028	496.808	537.263	522.331	632.572	462.749	542.888	399.164	551.625	344.824	569.095	345.654	305.383	459.033	290.514	289.131	308.674	344.889	262.324	275.833	389.079	293.842	325.175	278.566	PT_2
ERC1	-0.526242	3.43727e-06	3	N	N	N	Y	N	552.655	969.924	581.606	734.889	552.843	922.983	490.429	522.715	419.572	531.4	473.103	601.558	307.36	372.627	500.696	395.866	421.985	316.003	575.231	503.657	501.225	472.086	440.253	506.484	PT_2
CDK18	-1.75198	7.28632e-06	3	N	N	N	N	D	50.3231	30.3564	52.592	56.0229	72.7195	37.7241	45.139	21.1198	35.5887	23.4441	29.7118	12.1282	16.801	30.2422	19.8078	10.8086	18.5595	17.5071	18.8215	7.856	18.3096	8.9495	22.171	14.1815	PT_2
CARD11	-0.760797	1.70006e-05	3	N	Y	N	N	N	4566.82	4417.96	5155.05	3551.69	4626.89	3902.35	3275.63	3585.08	2935.13	3344.7	3110.6	2397.74	2337.32	3261.83	1758.49	3152.07	2033.73	3047.11	2191.52	1860.13	2407.71	3121.14	2670.03	3222.25	PT_2
SIRT1	-0.550749	2.26089e-05	3	Y	N	N	N	H	1723.56	1554.1	1789.16	1511.79	1766.3	1400.82	1451.77	1268.24	1298.05	1045.22	1265.04	1124.28	904.289	1198.89	1203.87	1115.99	1128.22	1348.04	1076.35	1137.37	1072.26	1186.55	1331.32	846.841	PT_2
ACVR2A	-1.22558	2.27444e-05	3	N	N	Y	N	N	199.495	147.34	189.744	258.694	198.007	182.752	252.534	100.319	213.532	93.7765	211.411	130.984	68.1923	136.09	105.641	109.437	88.8903	130.428	88.2256	107.365	75.5271	72.3418	109.799	49.6354	PT_2
MLLT3	-0.868259	2.79482e-05	3	N	N	N	Y	N	725.191	658.215	599.136	638.496	612.421	578.436	689.284	535.386	614.373	549.96	614.806	565.174	379.505	704.21	321.326	664.731	441.521	720.416	332.905	300.274	360.47	425.101	375.852	292.748	PT_2
CCND1	-1.28739	3.61691e-05	3	N	Y	N	Y	D	203.089	172.513	149.526	129.347	146.315	123.232	328.173	102.431	163.895	72.2861	134.846	77.6204	44.4732	58.3242	68.2268	66.2029	78.1453	56.898	31.7612	33.1698	81.2489	70.1044	108.744	53.6873	PT_2
RMI2	-1.95995	4.18045e-05	3	N	N	Y	Y	N	77.2818	78.4824	43.3111	75.7957	94.623	95.5677	79.2982	13.7279	69.3043	24.421	69.7084	30.3205	51.3913	31.3222	24.2095	31.0748	39.0727	28.8867	16.4688	19.2036	28.6088	26.8485	22.171	6.0778	PT_2
TFAP4	-0.95627	4.25896e-05	3	N	N	N	N	D	198.596	246.553	205.212	249.631	226.044	219.638	151.277	193.246	219.151	133.827	204.554	120.069	170.975	123.129	67.1263	86.4691	110.38	124.3	83.5202	81.1787	181.952	111.869	137.249	99.2708	PT_2
DBN1	-0.65992	4.69291e-05	3	Y	N	N	N	N	937.267	805.555	1180.74	738.184	1188.92	617.837	617.306	673.721	429.874	790.262	500.529	565.174	591.988	413.67	356.54	520.166	418.077	367.649	571.702	362.249	630.537	477.306	834.053	586.508	PT_2
AKT3	-0.884658	6.30422e-05	3	N	Y	N	N	N	2582.65	2626.2	2270.74	2415.58	2502.25	2213.15	1955.62	1551.25	2189.64	1220.07	2127.82	1423.85	1046.6	2194.72	1191.77	1906.37	1250.32	1922.28	1298.68	1151.34	1348.04	1473.68	1569.92	1071.72	PT_2
TP73	-1.77829	6.30422e-05	3	Y	N	N	N	N	141.084	34.7988	121.683	44.4888	200.636	49.4605	107.358	121.439	91.7814	84.0081	103.991	60.641	56.3328	31.3222	73.7289	28.3727	57.6322	43.7677	30.5849	24.4409	24.0314	42.5101	12.6692	37.4798	PT_2
MET	-2.25056	6.49812e-05	3	N	Y	N	N	N	31.4519	97.7328	41.2486	32.9546	43.8069	36.8858	57.3387	32.7357	40.2714	10.7452	17.1414	32.7461	12.8478	6.48046	25.3099	17.564	21.49	3.50141	4.70537	3.49156	9.1548	10.4411	15.8365	16.2075	PT_2
PRPF40B	-0.68259	7.20326e-05	3	N	N	N	N	N	379.22	356.132	454.766	560.229	460.849	423.348	409.911	423.452	531.957	312.588	455.962	281.374	231.261	381.267	156.261	206.715	164.105	261.731	207.036	249.646	250.613	287.13	374.796	271.475	PT_2
IGFBP2	-2.25851	7.4036e-05	3	Y	N	N	N	N	162.651	54.7896	88.6846	84.8582	73.5956	48.6222	53.6788	62.3034	29.0329	28.3283	13.7131	25.4692	12.8478	15.1211	0	21.6173	3.90727	30.6374	1.17634	8.72889	16.0209	31.3232	17.948	31.402	PT_2
CRTC3	-0.78484	7.94918e-05	3	N	N	N	Y	N	4381.7	4413.52	4436.29	3798.85	4999.25	3600.55	4286.98	4256.69	3619.75	3298.78	2972.32	3112.09	2386.73	2502.54	3168.14	2404.92	3234.24	3004.21	3259.64	1481.29	2997.05	2238.87	3087.05	1816.25	PT_2
MALT1	-0.784273	0.000106653	3	N	Y	N	Y	N	1516.88	1380.11	1257.05	1448.36	1471.04	1166.93	1093.1	895.479	1078.9	798.077	1406.74	759.225	511.936	1131.92	943.07	764.711	647.629	1039.04	815.204	822.262	690.043	923.29	852.001	680.714	PT_2
IL7R	-1.18087	0.000106984	3	Y	Y	N	N	N	7689.54	4070.72	5270.54	4872.34	5331.3	3940.91	4010.05	2951.49	4943.08	1913.63	4012.23	3049.03	769.881	2636.47	890.249	2811.6	850.807	3511.04	2064.48	2527.89	1900.77	3013.74	2316.34	1926.66	PT_2
ATR	-0.654585	0.000147785	3	Y	N	Y	N	N	1252.68	1018.05	1022.97	1270.4	1236.23	863.462	978.418	884.919	951.53	921.159	1054.77	796.822	703.666	1042.27	776.905	894.415	729.682	990.025	663.456	732.354	597.351	742.062	907.957	588.534	PT_2
BCR	-1.3766	0.000199022	3	N	N	N	Y	N	2137.83	1428.23	2381.08	1294.29	2502.25	1610.4	2021.49	1015.86	1711.07	785.378	1502.73	703.435	900.336	1071.44	634.949	1299.74	792.198	881.481	1030.47	274.96	1041.36	475.069	1005.09	548.015	PT_2
BCL9L	-0.781119	0.000205077	3	N	Y	Y	N	N	8536.95	8108.86	10872.1	7058.89	7752.07	6466.75	8050.6	3593.53	6233.64	4973.09	5132.14	3375.28	3842.49	5996.59	3365.12	2796.74	3697.25	4956.25	4484.21	2737.38	4720.44	4990.84	5957.67	5504.46	PT_2
ZEB1	-0.91951	0.000258144	3	N	Y	N	N	N	1239.21	893.662	1037.4	1113.04	1232.73	845.858	844.221	725.464	1011.47	499.165	1012.49	916.891	373.575	681.529	653.656	751.2	497.2	891.985	664.633	727.99	534.411	557.106	538.439	340.357	PT_2
GATA2	-1.27484	0.000286196	3	N	Y	N	N	N	418.76	286.535	354.738	219.148	609.792	282.511	251.314	515.323	162.959	521.632	174.842	383.251	171.963	228.976	222.287	290.482	194.386	191.702	157.63	109.984	145.332	163.328	96.0745	224.879	PT_2
ESR1	-1.17703	0.00031529	3	Y	Y	Y	Y	N	55.7148	46.6452	47.4359	34.6024	44.6831	27.6643	28.0594	27.4557	35.5887	20.5136	15.9987	31.5333	9.88294	18.3613	25.3099	22.9684	16.6059	20.1331	15.2924	17.4578	18.3096	10.4411	29.5614	23.2982	PT_2
FUBP1	-0.683035	0.00031529	3	N	Y	N	N	N	3662.8	2410	3054.46	2206.31	3092.77	2802.48	2472.88	2340.07	2242.09	1812.04	2917.47	2362.57	1869.85	1997.06	1848.72	2531.92	1452.53	2367.83	1638.64	1743.16	1692.49	2407.41	1582.59	1662.28	PT_2
ARID1B	-0.560373	0.000370326	3	N	N	Y	N	N	3133.51	3053.41	3442.2	2644.61	3771.78	2696.85	2907.19	2554.44	2359.16	1987.87	2629.49	1925.96	1823.4	2433.41	2628.93	2476.53	2376.59	2373.08	2416.2	1730.07	2299	2073.3	2287.84	1905.39	PT_2
BCL11B	-0.911333	0.000440333	3	N	Y	Y	Y	N	3097.56	2529.95	3194.71	2384.27	2903.52	1880.34	2193.51	1514.29	2338.55	1007.12	1902.7	1125.5	703.666	1891.22	906.756	1533.48	1031.52	2057.96	1566.89	1156.58	1329.73	1585.55	1556.2	1306.73	PT_2
TRRAP	-0.380791	0.000507035	3	N	Y	N	N	N	4860.67	5047.3	5672.72	4201.72	5551.21	4755.75	4817.67	4369.68	4011.22	4120.31	3344.86	3108.46	2792.92	3643.1	3426.74	3369.59	3347.55	4270.85	4177.19	3151.13	3764.91	3934.05	4172.38	3910.05	PT_2
ATIC	-0.77367	0.000565428	3	N	N	N	Y	N	1449.48	2010.93	1623.13	1957.51	1865.3	1674.11	1411.51	1201.72	1306.48	990.514	1458.16	943.574	1258.1	1477.55	1012.4	1079.51	1059.85	1018.91	1181.05	521.115	1369.79	893.458	1280.64	947.124	PT_2
ATM	-1.20363	0.000599831	3	Y	N	Y	N	H	5700.88	3964.84	5610.85	3420.69	5143.81	3397.68	4133.27	3160.58	5262.45	2625.74	4197.36	1642.16	1951.88	3613.94	3441.05	2218.47	2030.8	4346.13	1224.57	2615.18	1273.66	2217.24	2378.63	2115.08	PT_2
TP53BP1	-0.564504	0.000632164	3	Y	N	N	N	N	1694.81	1942.81	1803.6	1604.89	1817.99	1912.19	1675.02	1668.46	1425.42	1316.78	1418.17	1062.43	1041.66	1479.71	1382.14	1397.02	1421.27	1709.57	1329.27	987.238	1216.44	1434.16	1223.63	1096.03	PT_2
FOXO1	-0.500219	0.000637217	3	Y	Y	Y	Y	N	2869.31	2509.95	2990.53	2881.88	3719.21	2586.2	2295.99	2334.79	2369.46	1717.28	2215.81	2318.91	1490.35	2106.15	2407.74	1938.8	1545.32	2321.44	2431.5	2227.61	2204.02	1766.78	2154.81	1629.86	PT_2
DHX9	-0.394884	0.000666385	3	N	N	N	N	H	5201.25	5468.59	5256.11	4580.7	5136.8	5469.15	5226.36	4657.97	4298.74	5161.62	4511.62	4823.38	4183.45	4698.34	4408.33	4993.59	5566.88	4705.03	4325.41	3761.28	4174.59	4198.81	4041.46	3162.48	PT_2
PNPT1	-0.506074	0.000733825	3	N	N	N	N	D	461.894	436.836	411.455	441.592	426.679	387.301	409.911	420.284	470.146	308.681	514.243	349.292	337.997	386.668	362.042	375.6	325.28	408.79	262.324	311.621	318.129	316.961	347.346	249.19	PT_2
KDM5B	-0.588708	0.000949313	3	N	N	N	N	H	1472.85	1123.19	1578.79	1159.18	1681.31	1114.12	1417.61	1161.59	1299.92	923.113	1036.48	1412.93	785.694	1027.15	1193.97	1047.09	786.337	1049.55	1006.95	895.584	993.296	703.281	922.737	885.333	PT_2
ARHGAP5	-0.760951	0.000976486	3	N	Y	N	N	N	559.844	482.741	473.328	636.849	574.747	583.466	533.128	463.579	590.023	360.453	484.531	456.02	228.296	474.154	307.02	426.941	316.489	511.207	356.431	376.215	298.675	363.2	361.071	197.529	PT_2
AMER1	-0.650449	0.000985922	3	N	N	Y	N	N	370.234	375.383	346.489	367.444	304.896	295.086	374.532	272.445	253.804	221.742	335.972	218.307	135.396	249.498	285.012	224.279	203.178	261.731	234.092	178.069	223.148	203.601	245.993	228.931	PT_2
FBLN2	0.109722	1.7038e-06	4	N	N	Y	N	N	1.79725	2.2212	2.06243	5.76706	0	0	2.43994	23.2318	1.87309	0	3.42828	9.70256	6.91806	156.611	8.80345	163.481	5.8609	148.81	0	0	0	4.47475	0	8.10374	PT_3
GPX1	1.20409	3.91537e-06	4	Y	N	N	N	N	4046.51	7617.23	7248.42	4528.79	6540.37	6484.35	43023.5	12398.4	14331	22773	24684.8	32081.5	24948.5	23777.9	10407.9	47552.6	12417.3	15703	19586.1	5919.93	19138.1	10392.6	6481.33	22497	PT_3
LIMA1	0.172386	1.09147e-05	4	N	N	N	N	H	99.7475	123.647	95.9031	127.699	104.26	172.692	141.517	164.734	129.243	170.947	124.561	207.392	200.624	615.644	121.047	547.187	200.247	397.411	168.217	81.1787	210.56	118.581	152.03	87.1152	PT_3
MXI1	0.489472	3.02074e-05	4	Y	N	N	N	N	1693.01	1975.39	2251.14	1726.82	2160.56	1304.42	8095.74	3114.11	2587.67	3298.78	5858.94	6270.28	3042.96	4081.61	2988.77	7843.02	4797.15	2138.49	3473.74	1954.4	3229.36	2092.69	2030.23	2820.1	PT_3
SGK1	1.02426	5.1402e-05	4	N	Y	N	N	H	970.516	1579.27	1244.68	895.543	1408.83	1448.6	1895.84	3211.26	1790.67	3470.71	1553.01	5452.84	2015.13	3255.35	6762.15	3072.36	4268.69	2807.26	3084.37	3737.71	2168.54	2374.6	1492.85	2492.91	PT_3
IGF2BP2	0.995784	7.17221e-05	4	N	N	Y	N	N	52.1203	112.541	84.5597	52.7274	105.137	69.58	213.495	151.006	132.053	176.808	215.982	201.328	195.682	305.662	170.567	524.219	187.549	198.705	241.15	85.5431	242.602	89.495	217.487	76.9855	PT_3
B2M	0.880155	0.00040684	4	N	N	Y	N	N	47717	29185.1	37596.1	35209.6	45964.9	37211.9	56834.9	46826.8	85471.9	67878.6	61125.2	126650	79844.3	69407.9	47744.4	118065	66174.4	67359.3	84190.7	96107.7	73703	60603	62871.8	51164	PT_3
CDKN2B	1.40551	0.000507293	4	Y	N	N	N	D	17.0739	28.1352	28.874	23.0683	26.2842	29.341	39.0391	97.151	28.0963	76.1934	75.4222	93.3871	92.8997	46.4433	190.375	67.554	129.917	50.7705	135.279	51.5005	56.0732	58.1717	84.4611	20.2593	PT_3
BCL7A	-2.1375	1.12984e-28	6	N	N	N	Y	N	490.65	445.721	544.482	313.069	571.242	632.088	225.695	296.733	195.738	290.121	196.555	154.028	241.144	243.017	244.296	286.429	195.363	276.612	115.281	103.001	99.5585	136.48	116.134	109.4	PT_4
PAX5	-2.37962	2.51527e-21	6	N	Y	Y	Y	N	2159.4	1870.99	2061.4	1424.46	3840.99	2903.92	744.183	1142.58	934.672	796.123	811.36	395.379	755.057	1059.56	739.49	1105.18	808.804	936.628	445.833	421.605	370.769	679.416	512.045	308.955	PT_4
CD79B	-2.04036	1.95556e-16	6	N	Y	N	N	N	4988.27	4702.28	4859.09	4203.37	6640.25	8818.21	2369.19	3366.49	2247.71	3273.39	2437.51	1296.5	3899.81	2361.05	2107.33	2830.51	2449.86	2103.47	1193.99	998.585	1229.03	1942.79	1507.63	1443.48	PT_4
CD79A	-1.99985	9.48415e-13	6	N	Y	N	N	N	3253.92	2921.62	3416.42	2868.7	4420.99	5946.99	1428.59	2303.11	1284	2189.1	1162.19	1023.62	2291.85	1486.19	1539.5	1776.67	1610.77	1144.96	686.983	708.786	716.363	1234.28	716.863	1643.03	PT_4
IL6	-3.99656	3.91412e-08	6	Y	N	N	N	N	17.0739	31.0968	18.5619	22.2444	27.1603	25.9877	10.9798	17.9518	10.302	2.93052	13.7131	8.48974	14.8244	7.56054	23.1091	21.6173	6.83771	18.3824	0	3.49156	5.72175	0	0	0	PT_4
TCF12	-0.645816	5.21429e-07	6	N	N	N	Y	N	1687.62	1726.61	1679.85	1659.27	1655.03	1440.22	1393.21	1280.91	1117.3	1021.77	1406.74	926.594	958.645	1323.09	1307.31	1168.68	1184.88	1355.92	1019.89	894.711	1146.64	1081.4	1034.65	1118.32	PT_4
TCL1A	-2.69162	7.86011e-07	6	N	Y	N	Y	N	71.8901	134.012	53.6232	121.932	96.3752	193.65	65.8785	10.5599	55.2561	12.6989	67.4229	15.7667	122.548	52.9238	53.9211	66.2029	49.8176	49.0198	8.23439	17.4578	20.5983	26.8485	21.1153	9.11671	PT_4
TOP2B	-0.479217	1.02805e-06	6	Y	N	N	N	N	7361.54	7540.23	7219.54	7195.65	7604.88	7235.48	6657.39	6559.8	6657.9	6422.71	7089.69	7327.85	6183.76	7312.12	7218.83	6929.69	6959.82	7099.12	5768.78	5405.8	5393.32	5409.97	5885.88	3814.83	PT_4
SNX29	-0.851477	7.20326e-05	6	N	N	N	Y	N	551.756	710.043	620.792	609.661	633.448	629.573	369.652	520.603	391.476	340.917	467.389	220.733	280.676	381.267	543.613	329.663	508.921	314.252	410.543	274.087	365.048	303.537	320.952	409.239	PT_4
CCNA2	-0.779971	0.000133868	6	Y	N	N	N	N	308.229	493.847	372.269	275.171	343.446	455.204	306.213	257.661	325.918	237.372	263.978	318.972	240.156	344.545	334.531	308.046	261.787	344.014	216.447	225.205	204.839	271.468	220.655	169.166	PT_4
PLAG1	-1.0359	0.000313915	6	N	Y	N	Y	N	169.84	86.6268	134.058	148.296	127.916	77.1248	63.4386	61.2474	87.0987	35.1662	59.4236	77.6204	53.3679	63.7246	68.2268	56.7453	42.0031	105.918	48.23	87.2889	48.0627	60.4091	70.7361	46.5965	PT_4
RBM15	-0.525799	0.000521315	6	N	N	N	Y	N	405.28	462.009	327.927	329.546	369.73	400.714	247.654	281.949	240.692	249.094	213.696	287.438	268.816	286.221	358.741	293.184	305.744	309.875	223.505	259.248	266.634	316.961	179.48	346.435	PT_4
ERBB2	-3.13996	0.000912518	6	Y	Y	N	Y	N	59.3093	10.3656	37.1238	7.4148	23.6557	11.7364	2.43994	0	6.55581	6.83787	4.57104	0	1.97659	6.48046	0	9.45756	8.79135	1.75071	2.35268	5.23733	0	0	7.39034	2.02593	PT_4

## Sheet: Fig. 4d
TCGA - GTEx analysis					GBN : GTEx Blood Normal
					TBA : TCGA Blood Acute Myeloid Leukemia
sample	value	Group	GENE
GTEX-117YW-0005-SM-5NQ8Z	15.7565	GBN	CD8A
GTEX-13S7M-0005-SM-5NQ76	11.9417	GBN	CD8A
GTEX-REY6-0005-SM-2TF54	11.9894	GBN	CD8A
GTEX-11EM3-0005-SM-5N9DK	10.3287	GBN	CD8A
GTEX-PSDG-0005-SM-3GADC	13.2517	GBN	CD8A
GTEX-YFC4-0006-SM-4RGLV	12.6573	GBN	CD8A
GTEX-11TUW-0006-SM-5LZW2	11.71	GBN	CD8A
GTEX-12WSK-0006-SM-5NQA1	10.5703	GBN	CD8A
GTEX-12WSL-0005-SM-5NQAD	9.7629	GBN	CD8A
GTEX-Y8LW-0005-SM-4V6EV	10.5324	GBN	CD8A
GTEX-S4Q7-0006-SM-3K2AT	9.0587	GBN	CD8A
GTEX-12696-0005-SM-5LZYS	11.4024	GBN	CD8A
GTEX-13OVK-0006-SM-5O9B7	9.6373	GBN	CD8A
GTEX-TML8-0005-SM-32QPA	10.535	GBN	CD8A
GTEX-RU1J-0006-SM-2TF6M	10.2969	GBN	CD8A
GTEX-S7SE-0005-SM-2XCEA	14.2518	GBN	CD8A
GTEX-Q2AG-0005-SM-5SI7F	14.162	GBN	CD8A
GTEX-X4XX-0005-SM-3NMCS	12.7269	GBN	CD8A
GTEX-WHWD-0005-SM-3LK7D	9.7786	GBN	CD8A
GTEX-Y5V5-0006-SM-4V6FE	13.3781	GBN	CD8A
GTEX-139T6-0006-SM-5LU92	9.5914	GBN	CD8A
GTEX-POYW-0006-SM-2XCF4	11.2976	GBN	CD8A
GTEX-11ZTT-0006-SM-5N9FX	10.2114	GBN	CD8A
GTEX-ZVT3-0006-SM-51MT9	13.9187	GBN	CD8A
GTEX-14E1K-0006-SM-5N9DY	9.8302	GBN	CD8A
GTEX-WH7G-0005-SM-3NMBX	9.6748	GBN	CD8A
GTEX-12584-0005-SM-5N9GM	13.0998	GBN	CD8A
GTEX-RU72-0006-SM-2TF65	13.7415	GBN	CD8A
GTEX-ZUA1-0005-SM-4YCEV	13.0912	GBN	CD8A
GTEX-SE5C-0006-SM-4BRW5	8.8095	GBN	CD8A
GTEX-14E6D-0005-SM-5N9D7	12.7951	GBN	CD8A
GTEX-QMR6-0005-SM-32PKY	9.7295	GBN	CD8A
GTEX-ZDYS-0002-SM-4WKGR	11.9434	GBN	CD8A
GTEX-Y8E4-0006-SM-4V6EW	12.4567	GBN	CD8A
GTEX-ZTTD-0006-SM-51MSJ	12.7271	GBN	CD8A
GTEX-X4EP-0005-SM-3P5ZE	9.8381	GBN	CD8A
GTEX-ZQUD-0005-SM-4YCE5	11.3376	GBN	CD8A
GTEX-N7MS-0007-SM-26GME	11.9991	GBN	CD8A
GTEX-S341-0006-SM-3NM8D	9.0655	GBN	CD8A
GTEX-11WQK-0005-SM-5O9AV	12.8662	GBN	CD8A
GTEX-12WSJ-0005-SM-5LU8S	9.3331	GBN	CD8A
GTEX-11P81-0006-SM-5NQ7A	10.9239	GBN	CD8A
GTEX-111YS-0006-SM-5NQBE	9.3667	GBN	CD8A
GTEX-YBZK-0005-SM-59HKG	12.9031	GBN	CD8A
GTEX-11DYG-0006-SM-5NQB2	13.1785	GBN	CD8A
GTEX-R53T-0005-SM-3GADK	11.5969	GBN	CD8A
GTEX-ZV68-0006-SM-4YCEJ	14.4781	GBN	CD8A
GTEX-PLZ4-0006-SM-5SI8L	13.1184	GBN	CD8A
GTEX-11PRG-0005-SM-5NQ6X	14.3146	GBN	CD8A
GTEX-12WSA-0005-SM-5O9BM	11.2214	GBN	CD8A
GTEX-131XF-0006-SM-5P9HK	10.7956	GBN	CD8A
GTEX-12WSG-0005-SM-5NQA2	13.391	GBN	CD8A
GTEX-TKQ2-0006-SM-33HBH	11.8016	GBN	CD8A
GTEX-WYBS-0005-SM-4ONDR	13.2979	GBN	CD8A
GTEX-X3Y1-0006-SM-3P5ZG	10.7928	GBN	CD8A
GTEX-Y3IK-0005-SM-4WWDE	11.1452	GBN	CD8A
GTEX-ZF28-0005-SM-4WKH3	12.647	GBN	CD8A
GTEX-139TT-0006-SM-5O9CG	14.2993	GBN	CD8A
GTEX-PWCY-0005-SM-2I3E2	8.9165	GBN	CD8A
GTEX-X5EB-0006-SM-46MV5	8.3584	GBN	CD8A
GTEX-OHPM-0006-SM-2HMKU	9.6914	GBN	CD8A
GTEX-ZVP2-0005-SM-51MRK	11.2304	GBN	CD8A
GTEX-XUJ4-0005-SM-4BOQ6	9.1914	GBN	CD8A
GTEX-139TU-0006-SM-5LZVN	14.1784	GBN	CD8A
GTEX-XV7Q-0005-SM-4BRWI	11.3277	GBN	CD8A
GTEX-14BIN-0005-SM-5N9FE	12.7254	GBN	CD8A
GTEX-14C38-0006-SM-5NQBF	9.4892	GBN	CD8A
GTEX-U3ZN-0006-SM-3DB7Y	10.7099	GBN	CD8A
GTEX-12WSD-0005-SM-5N9FZ	15.2352	GBN	CD8A
GTEX-V1D1-0006-SM-3NMCE	11.9612	GBN	CD8A
GTEX-T5JC-0005-SM-4DM7B	11.686	GBN	CD8A
GTEX-WY7C-0006-SM-3NB3L	9.5771	GBN	CD8A
GTEX-XXEK-0005-SM-4BRWJ	11.7891	GBN	CD8A
GTEX-VJYA-0005-SM-3P5ZD	10.1852	GBN	CD8A
GTEX-X4XY-0006-SM-46MV2	12.5671	GBN	CD8A
GTEX-13OW8-0005-SM-5NQAC	13.7543	GBN	CD8A
GTEX-WK11-0006-SM-3NB3J	13.5692	GBN	CD8A
GTEX-P4QS-0005-SM-2I3EY	7.5278	GBN	CD8A
GTEX-13S86-0005-SM-5NQ7I	10.8986	GBN	CD8A
GTEX-Q734-0006-SM-2I3FJ	12.0188	GBN	CD8A
GTEX-13VXU-0006-SM-5N9FF	14.3399	GBN	CD8A
GTEX-14A6H-0006-SM-5NQ7W	12.2539	GBN	CD8A
GTEX-1211K-0006-SM-5MR53	8.7608	GBN	CD8A
GTEX-Y5V6-0005-SM-4V6FD	9.1981	GBN	CD8A
GTEX-11OC5-0006-SM-5N9FA	13.2684	GBN	CD8A
GTEX-OHPK-0006-SM-2HMKH	9.7333	GBN	CD8A
GTEX-ZLV1-0005-SM-4WWAP	7.0004	GBN	CD8A
GTEX-12WSM-0005-SM-5NQB3	12.2724	GBN	CD8A
GTEX-P4PP-0005-SM-2HMKX	9.0299	GBN	CD8A
GTEX-XGQ4-0005-SM-4AT5U	8.8209	GBN	CD8A
GTEX-132NY-0005-SM-5O9AC	14.064	GBN	CD8A
GTEX-13U4I-0006-SM-5N9CI	11.8544	GBN	CD8A
GTEX-R55D-0006-SM-3GIJS	13.5908	GBN	CD8A
GTEX-XMK1-0005-SM-4B665	10.8888	GBN	CD8A
GTEX-OXRL-0005-SM-3LK6A	9.5313	GBN	CD8A
GTEX-11LCK-0005-SM-5O98U	11.1175	GBN	CD8A
GTEX-ZPU1-0006-SM-4WWAT	11.0983	GBN	CD8A
GTEX-QLQ7-0005-SM-2S1QP	9.6278	GBN	CD8A
GTEX-ZXES-0005-SM-57WCB	10.8982	GBN	CD8A
GTEX-NL3H-0006-SM-2I3FW	11.1605	GBN	CD8A
GTEX-POMQ-0006-SM-33HBY	10.7259	GBN	CD8A
GTEX-WEY5-0006-SM-3GIKG	8.7177	GBN	CD8A
GTEX-XOTO-0006-SM-4B64T	13.7377	GBN	CD8A
GTEX-RWS6-0005-SM-2XCAN	11.7221	GBN	CD8A
GTEX-113IC-0006-SM-5NQ9C	12.7085	GBN	CD8A
GTEX-132QS-0005-SM-5LZXK	7.626	GBN	CD8A
GTEX-147F4-0006-SM-5O99T	11.1591	GBN	CD8A
GTEX-Z93S-0005-SM-4RGLW	14.0749	GBN	CD8A
GTEX-QDVN-0006-SM-48U1R	5.3172	GBN	CD8A
GTEX-PW2O-0006-SM-2I3DV	12.3553	GBN	CD8A
GTEX-QMRM-0005-SM-3NB2A	11.3142	GBN	CD8A
GTEX-11DXZ-0006-SM-5LZZH	11.2408	GBN	CD8A
GTEX-RTLS-0006-SM-2TF58	10.6914	GBN	CD8A
GTEX-14DAQ-0005-SM-5NQ7B	13.8014	GBN	CD8A
GTEX-11EQ8-0006-SM-5P9HJ	10.6934	GBN	CD8A
GTEX-WHPG-0006-SM-3NMBV	9.7707	GBN	CD8A
GTEX-TSE9-0005-SM-4DXUF	12.8987	GBN	CD8A
GTEX-NPJ8-0007-SM-2D7VX	9.4244	GBN	CD8A
GTEX-OOBK-0005-SM-2YUMG	10.7557	GBN	CD8A
GTEX-ZF3C-0005-SM-4WWAR	12.1364	GBN	CD8A
GTEX-11GSP-0006-SM-5N9EL	12.563	GBN	CD8A
GTEX-13O61-0005-SM-5O9AU	9.3611	GBN	CD8A
GTEX-Y8DK-0005-SM-4RGNR	13.6933	GBN	CD8A
GTEX-11I78-0005-SM-5N9GB	10.1595	GBN	CD8A
GTEX-14H4A-0006-SM-5N9E3	9.0216	GBN	CD8A
GTEX-11P82-0006-SM-5N9FY	9.0717	GBN	CD8A
GTEX-ZXG5-0005-SM-57WCN	14.5301	GBN	CD8A
GTEX-XBEC-0006-SM-4AT5T	11.3616	GBN	CD8A
GTEX-13OW6-0005-SM-5NQ9Z	13.343	GBN	CD8A
GTEX-131XG-0006-SM-5O9CE	11.2455	GBN	CD8A
GTEX-OIZH-0005-SM-2HMJN	9.735	GBN	CD8A
GTEX-WWYW-0005-SM-3NB3K	12.7863	GBN	CD8A
GTEX-11ILO-0006-SM-5LZWE	12.9171	GBN	CD8A
GTEX-132AR-0006-SM-5NQ7N	11.4191	GBN	CD8A
GTEX-11EQ9-0006-SM-5LUB6	8.9631	GBN	CD8A
GTEX-1399R-0006-SM-5N9FR	11.1211	GBN	CD8A
GTEX-XMD2-0006-SM-4WWEG	13.5635	GBN	CD8A
GTEX-XPVG-0006-SM-4B65Z	10.6409	GBN	CD8A
GTEX-12WSI-0005-SM-5O99K	13.1022	GBN	CD8A
GTEX-11VI4-0006-SM-5N9D8	9.914	GBN	CD8A
GTEX-ZVT4-0006-SM-57WB8	11.8465	GBN	CD8A
GTEX-WQUQ-0006-SM-3MJF4	11.6101	GBN	CD8A
GTEX-11DXX-0005-SM-5NQ8B	9.6163	GBN	CD8A
GTEX-148VJ-0006-SM-5NQB1	12.0717	GBN	CD8A
GTEX-WHSB-0005-SM-3LK7C	10.367	GBN	CD8A
GTEX-RUSQ-0006-SM-2TF6P	9.0071	GBN	CD8A
GTEX-ZDTS-0006-SM-4WAYZ	13.927	GBN	CD8A
GTEX-XLM4-0005-SM-4AT4P	11.5941	GBN	CD8A
GTEX-XAJ8-0006-SM-46MVM	10.6577	GBN	CD8A
GTEX-117XS-0005-SM-5PNU6	13.5652	GBN	CD8A
GTEX-1314G-0005-SM-5NQ9O	11.6976	GBN	CD8A
GTEX-14BIM-0006-SM-5O9AA	9.4196	GBN	CD8A
GTEX-VUSG-0006-SM-3GIK9	11.9397	GBN	CD8A
GTEX-N7MS-0007-SM-26GMV	11.7621	GBN	CD8A
GTEX-12WSN-0006-SM-5NQAP	11.7904	GBN	CD8A
GTEX-T6MO-0006-SM-32QOU	10.3619	GBN	CD8A
GTEX-OOBJ-0006-SM-2I3F4	12.0321	GBN	CD8A
GTEX-139TS-0005-SM-5NQC1	12.3649	GBN	CD8A
GTEX-13PLJ-0005-SM-5NQ99	12.6292	GBN	CD8A
GTEX-NPJ7-0006-SM-3GACR	13.3718	GBN	CD8A
GTEX-XQ8I-0006-SM-4BOQ5	11.5693	GBN	CD8A
GTEX-T5JW-0005-SM-3GADE	10.4734	GBN	CD8A
GTEX-OHPN-0005-SM-2YUML	13.6613	GBN	CD8A
GTEX-13OVG-0005-SM-5P9HA	10.7976	GBN	CD8A
GTEX-WFG8-0006-SM-3GIKS	9.4511	GBN	CD8A
GTEX-12WSC-0005-SM-5MR3H	14.978	GBN	CD8A
GTEX-UTHO-0006-SM-3NMCC	12.5936	GBN	CD8A
GTEX-11NSD-0005-SM-5LZZ5	10.109	GBN	CD8A
GTEX-TMKS-0005-SM-33OV7	10.739	GBN	CD8A
GTEX-ZVE2-0006-SM-51MRW	10.4092	GBN	CD8A
GTEX-QVJO-0006-SM-2S1RC	12.4097	GBN	CD8A
GTEX-11GSO-0005-SM-5O9CA	12.7887	GBN	CD8A
GTEX-XBED-0006-SM-47JXO	9.8086	GBN	CD8A
GTEX-ZE9C-0006-SM-4WKG2	12.7703	GBN	CD8A
GTEX-ZC5H-0005-SM-4WAXM	11.7161	GBN	CD8A
GTEX-R45C-0006-SM-3GAD6	11.0203	GBN	CD8A
GTEX-12WSH-0005-SM-5NQ9P	13.4132	GBN	CD8A
GTEX-13CZU-0005-SM-5LU8K	9.7715	GBN	CD8A
GTEX-ZPIC-0005-SM-4WWEB	10.2894	GBN	CD8A
GTEX-1192W-0005-SM-5NQBQ	13.3758	GBN	CD8A
GTEX-OIZI-0005-SM-2XCED	10.7861	GBN	CD8A
GTEX-RM2N-0006-SM-2TF5H	9.6252	GBN	CD8A
GTEX-14E7W-0006-SM-5N9GG	13.7444	GBN	CD8A
GTEX-PLZ4-0006-SM-2S1NY	12.4806	GBN	CD8A
GTEX-14B4R-0006-SM-5O9A7	10.552	GBN	CD8A
GTEX-R55F-0005-SM-2TF4W	9.6516	GBN	CD8A
GTEX-WVLH-0006-SM-3MJF7	12.2801	GBN	CD8A
GTEX-14A5H-0006-SM-5O9AI	12.6777	GBN	CD8A
GTEX-Y111-0006-SM-4SOIO	13.7584	GBN	CD8A
GTEX-NPJ8-0007-SM-26GMF	8.4844	GBN	CD8A
GTEX-11DXY-0006-SM-5NQ8N	14.6328	GBN	CD8A
GTEX-PWN1-0006-SM-5SI7T	10.6029	GBN	CD8A
GTEX-WI4N-0005-SM-3LK7E	9.7914	GBN	CD8A
GTEX-PWN1-0006-SM-2S1NG	9.892	GBN	CD8A
GTEX-Q2AH-0005-SM-5SI7G	11.216	GBN	CD8A
GTEX-XYKS-0005-SM-4BRUD	11.2416	GBN	CD8A
GTEX-X62O-0005-SM-46MV1	11.7216	GBN	CD8A
GTEX-113JC-0006-SM-5O997	12.6366	GBN	CD8A
GTEX-XBEW-0006-SM-4AT4E	11.8758	GBN	CD8A
GTEX-13CF2-0006-SM-5O99L	13.1582	GBN	CD8A
GTEX-1399S-0006-SM-5NQ7U	11.2524	GBN	CD8A
GTEX-14ICL-0006-SM-5SIAB	11.9052	GBN	CD8A
GTEX-XUZC-0005-SM-4BOQ8	10.0964	GBN	CD8A
GTEX-QLQW-0005-SM-2S1RA	12.2889	GBN	CD8A
GTEX-P44G-0006-SM-2TC6A	10.8155	GBN	CD8A
GTEX-O5YW-0006-SM-3LK6E	10.0586	GBN	CD8A
GTEX-SJXC-0005-SM-2XCE7	13.9836	GBN	CD8A
GTEX-13W3W-0005-SM-5SI9Y	7.7042	GBN	CD8A
GTEX-ZDXO-0006-SM-4WKGF	13.4187	GBN	CD8A
GTEX-WOFL-0006-SM-3TW8K	11.6279	GBN	CD8A
GTEX-Y8E5-0006-SM-47JWQ	11.4923	GBN	CD8A
GTEX-14BMU-0006-SM-5MR3T	9.6691	GBN	CD8A
GTEX-ZF29-0006-SM-4WKGQ	9.7503	GBN	CD8A
GTEX-PLZ6-0006-SM-33HBZ	7.549	GBN	CD8A
GTEX-Y5LM-0005-SM-4V6EJ	10.9506	GBN	CD8A
GTEX-ZGAY-0006-SM-4WWAQ	12.3865	GBN	CD8A
GTEX-XK95-0005-SM-4AT4S	11.3578	GBN	CD8A
GTEX-XPT6-0006-SM-4B66Q	9.2394	GBN	CD8A
GTEX-PWOO-0006-SM-2I3E3	9.368	GBN	CD8A
GTEX-N7MT-0007-SM-3GACQ	13.1583	GBN	CD8A
GTEX-QCQG-0006-SM-2S1OW	11.2327	GBN	CD8A
GTEX-QXCU-0006-SM-2TC5K	12.5704	GBN	CD8A
GTEX-RNOR-0005-SM-2TF4Z	13.0041	GBN	CD8A
GTEX-13FXS-0006-SM-5O99X	14.3371	GBN	CD8A
GTEX-11NV4-0005-SM-5N9EX	13.8784	GBN	CD8A
GTEX-ZTPG-0006-SM-4YCFG	9.218	GBN	CD8A
GTEX-QCQG-0006-SM-5SI8M	12.0156	GBN	CD8A
GTEX-WFON-0005-SM-3NMC9	8.7213	GBN	CD8A
GTEX-PLZ5-0006-SM-5S2W5	9.0631	GBN	CD8A
GTEX-14A5I-0005-SM-5N9FU	12.2014	GBN	CD8A
GTEX-X638-0005-SM-47JX6	11.8769	GBN	CD8A
GTEX-R55E-0006-SM-2TC5G	13.8782	GBN	CD8A
GTEX-Y3I4-0006-SM-4TT1E	8.9523	GBN	CD8A
GTEX-U4B1-0006-SM-3DB8E	10.234	GBN	CD8A
GTEX-13CF3-0006-SM-5N9ED	10.2474	GBN	CD8A
GTEX-RVPV-0006-SM-2TF6Q	11.7132	GBN	CD8A
GTEX-X4LF-0006-SM-3NMCO	9.778	GBN	CD8A
GTEX-TMMY-0005-SM-33HBN	11.1681	GBN	CD8A
GTEX-12WSE-0005-SM-5NQAE	11.8665	GBN	CD8A
GTEX-X88G-0006-SM-47JX5	10.7591	GBN	CD8A
GTEX-11TT1-0005-SM-5NQ8Y	10.7356	GBN	CD8A
GTEX-ZF2S-0006-SM-4WKHF	10.1709	GBN	CD8A
GTEX-YECK-0005-SM-4W217	15.1355	GBN	CD8A
GTEX-1313W-0006-SM-5O9B1	13.2296	GBN	CD8A
GTEX-13VXT-0005-SM-5N9F3	9.8539	GBN	CD8A
GTEX-RVPU-0005-SM-2TF6L	10.6176	GBN	CD8A
GTEX-XQ3S-0006-SM-4BOQ4	13.2685	GBN	CD8A
GTEX-WOFM-0005-SM-3MJF3	10.3795	GBN	CD8A
GTEX-ZVZQ-0006-SM-51MR8	14.7719	GBN	CD8A
GTEX-148VI-0006-SM-5O9A6	12.354	GBN	CD8A
GTEX-ZP4G-0006-SM-4WWE6	10.6374	GBN	CD8A
GTEX-131XH-0006-SM-5O98V	11.9956	GBN	CD8A
GTEX-11WQC-0006-SM-5LZVP	12.9672	GBN	CD8A
GTEX-QVUS-0006-SM-3GAE8	12.0773	GBN	CD8A
GTEX-WRHU-0006-SM-3MJF6	14.1234	GBN	CD8A
GTEX-QDVJ-0005-SM-2TC5X	11.6844	GBN	CD8A
GTEX-11O72-0006-SM-5O9DB	13.3177	GBN	CD8A
GTEX-139D8-0006-SM-5LZX8	11.0188	GBN	CD8A
GTEX-1399Q-0005-SM-5NQAG	11.4375	GBN	CD8A
GTEX-XMD1-0006-SM-4AT4Q	10.3716	GBN	CD8A
GTEX-11UD2-0005-SM-5NQ9B	12.4762	GBN	CD8A
GTEX-1192X-0005-SM-5NQC3	12.6869	GBN	CD8A
GTEX-ZTX8-0006-SM-4YCE4	10.4993	GBN	CD8A
GTEX-1497J-0005-SM-5NQBD	12.0203	GBN	CD8A
GTEX-12WSB-0006-SM-5O998	12.5199	GBN	CD8A
GTEX-12ZZW-0005-SM-5O9BY	11.9642	GBN	CD8A
GTEX-W5WG-0006-SM-3GIJT	8.5983	GBN	CD8A
GTEX-11XUK-0005-SM-5LU9F	10.2656	GBN	CD8A
GTEX-131XE-0006-SM-5P9F9	11.1986	GBN	CD8A
GTEX-YFCO-0005-SM-4W1ZI	9.6443	GBN	CD8A
GTEX-WFG7-0005-SM-3GIKM	9.9839	GBN	CD8A
GTEX-1269C-0005-SM-5N9CJ	13.015	GBN	CD8A
GTEX-WZTO-0006-SM-3NM9T	13.4704	GBN	CD8A
GTEX-PVOW-0006-SM-3NMB8	13.2406	GBN	CD8A
GTEX-WYVS-0006-SM-3NMA7	13.3312	GBN	CD8A
GTEX-11ZUS-0006-SM-5O9AJ	13.5771	GBN	CD8A
GTEX-XUW1-0005-SM-4BOQ7	11.3158	GBN	CD8A
GTEX-Q2AI-0006-SM-2I3FG	9.0098	GBN	CD8A
GTEX-11EMC-0006-SM-5O9DN	12.1445	GBN	CD8A
GTEX-Y114-0006-SM-4TT76	10.4741	GBN	CD8A
GTEX-ZVTK-0006-SM-57WBK	13.6514	GBN	CD8A
GTEX-1399U-0005-SM-5NQ8K	9.7476	GBN	CD8A
GTEX-Y9LG-0006-SM-4VBRK	10.5859	GBN	CD8A
GTEX-13FTX-0005-SM-5N9F6	9.9958	GBN	CD8A
GTEX-X15G-0005-SM-3NMDA	11.6842	GBN	CD8A
GTEX-1212Z-0006-SM-5NQ8M	13.6346	GBN	CD8A
GTEX-13111-0005-SM-5NQ7Z	10.0472	GBN	CD8A
GTEX-11NUK-0005-SM-5MR5F	14.1394	GBN	CD8A
GTEX-NPJ8-0007-SM-26GMW	9.6999	GBN	CD8A
GTEX-X261-0005-SM-4PQYX	11.5975	GBN	CD8A
GTEX-P4PQ-0005-SM-2HMKJ	8.1514	GBN	CD8A
GTEX-R55G-0006-SM-2TC6O	8.2993	GBN	CD8A
GTEX-S7PM-0006-SM-3NM8C	12.2969	GBN	CD8A
GTEX-U412-0006-SM-3DB8J	12.6107	GBN	CD8A
GTEX-WFJO-0005-SM-3GIKY	11.1691	GBN	CD8A
GTEX-YB5E-0005-SM-4VDSO	9.1906	GBN	CD8A
GTEX-13CZV-0006-SM-5P9IN	9.8289	GBN	CD8A
GTEX-WXYG-0005-SM-3NB3M	9.6573	GBN	CD8A
GTEX-ZG7Y-0006-SM-4WWEA	9.369	GBN	CD8A
GTEX-POMQ-0006-SM-5SI7D	10.9649	GBN	CD8A
GTEX-SNOS-0006-SM-32PLH	10.3116	GBN	CD8A
GTEX-132Q8-0006-SM-5NQA4	10.2319	GBN	CD8A
GTEX-14C39-0005-SM-5NQBR	10.9167	GBN	CD8A
GTEX-14BMV-0005-SM-5NQ6Y	13.8816	GBN	CD8A
GTEX-12C56-0006-SM-5N9E9	10.1704	GBN	CD8A
GTEX-12BJ1-0006-SM-5SIB5	9.6059	GBN	CD8A
GTEX-NL3G-0007-SM-4SOIF	13.2261	GBN	CD8A
GTEX-ZVZP-0006-SM-51MSW	8.5379	GBN	CD8A
GTEX-139T8-0006-SM-5NQ6V	10.7693	GBN	CD8A
GTEX-11ZTS-0005-SM-5NQ8A	14.1968	GBN	CD8A
GTEX-TMZS-0006-SM-3DB8G	9.5299	GBN	CD8A
GTEX-X585-0005-SM-46MV3	12.9605	GBN	CD8A
GTEX-139UC-0005-SM-5PNU7	12.8715	GBN	CD8A
GTEX-ZPCL-0006-SM-4WWAS	8.9687	GBN	CD8A
GTEX-13CIG-0006-SM-5P9HF	11.3714	GBN	CD8A
GTEX-N7MS-0007-SM-2D7W1	12.2407	GBN	CD8A
GTEX-ZTSS-0005-SM-4YCDR	9.1936	GBN	CD8A
GTEX-13FTW-0005-SM-5LZVZ	11.1156	GBN	CD8A
GTEX-WHSE-0006-SM-3NMBW	13.6192	GBN	CD8A
GTEX-13113-0006-SM-5NQ7X	6.6325	GBN	CD8A
GTEX-YF7O-0005-SM-4W1ZU	11.3493	GBN	CD8A
GTEX-11OF3-0006-SM-5O9CM	13.416	GBN	CD8A
GTEX-14BIL-0006-SM-5N9F2	13.1444	GBN	CD8A
GTEX-12126-0006-SM-5O9B8	14.6503	GBN	CD8A
GTEX-13OVJ-0006-SM-5O98T	11.6776	GBN	CD8A
GTEX-14ABY-0005-SM-5O99U	11.8362	GBN	CD8A
GTEX-14DAR-0006-SM-5N9GC	10.7165	GBN	CD8A
GTEX-12KS4-0005-SM-5SI94	13.4582	GBN	CD8A
GTEX-O5YT-0007-SM-32PK7	9.455	GBN	CD8A
GTEX-OHPJ-0006-SM-3LK6G	12.0827	GBN	CD8A
GTEX-ZDTT-0006-SM-4WKFP	10.3434	GBN	CD8A
GTEX-PLZ5-0006-SM-2S1NZ	8.7335	GBN	CD8A
GTEX-U3ZG-0006-SM-47JWX	12.8551	GBN	CD8A
GTEX-131YS-0005-SM-5NQAS	13.1714	GBN	CD8A
GTEX-OXRP-0006-SM-2I3FN	11.1516	GBN	CD8A
GTEX-WRHK-0005-SM-3MJF5	11.0233	GBN	CD8A
GTEX-14E6C-0005-SM-5O98N	12.668	GBN	CD8A
TCGA-AB-2938-03	10.491	TBA	CD8A
TCGA-AB-2871-03	11.1574	TBA	CD8A
TCGA-AB-2903-03	5.4933	TBA	CD8A
TCGA-AB-2944-03	6.7804	TBA	CD8A
TCGA-AB-2887-03	8.3239	TBA	CD8A
TCGA-AB-2936-03	9.925	TBA	CD8A
TCGA-AB-2972-03	8.2521	TBA	CD8A
TCGA-AB-2822-03	7.4142	TBA	CD8A
TCGA-AB-2884-03	8.7547	TBA	CD8A
TCGA-AB-2828-03	6.1533	TBA	CD8A
TCGA-AB-2941-03	7.4573	TBA	CD8A
TCGA-AB-2920-03	8.8524	TBA	CD8A
TCGA-AB-2835-03	5.7828	TBA	CD8A
TCGA-AB-2849-03	8.0636	TBA	CD8A
TCGA-AB-2994-03	9.6238	TBA	CD8A
TCGA-AB-2929-03	7.314	TBA	CD8A
TCGA-AB-2975-03	9.1488	TBA	CD8A
TCGA-AB-2834-03	6.8816	TBA	CD8A
TCGA-AB-2901-03	7.9445	TBA	CD8A
TCGA-AB-2908-03	10.4572	TBA	CD8A
TCGA-AB-2966-03	8.3348	TBA	CD8A
TCGA-AB-3009-03	8.3142	TBA	CD8A
TCGA-AB-2898-03	9.1061	TBA	CD8A
TCGA-AB-3012-03	7.7063	TBA	CD8A
TCGA-AB-2917-03	8.6422	TBA	CD8A
TCGA-AB-2838-03	9.055	TBA	CD8A
TCGA-AB-2981-03	6.0938	TBA	CD8A
TCGA-AB-2805-03	7.4963	TBA	CD8A
TCGA-AB-2870-03	7.4292	TBA	CD8A
TCGA-AB-2952-03	9.9525	TBA	CD8A
TCGA-AB-2860-03	9.4641	TBA	CD8A
TCGA-AB-3005-03	8.2784	TBA	CD8A
TCGA-AB-2939-03	7.3598	TBA	CD8A
TCGA-AB-2865-03	9.025	TBA	CD8A
TCGA-AB-2910-03	6.5844	TBA	CD8A
TCGA-AB-2991-03	9.0843	TBA	CD8A
TCGA-AB-2950-03	8.3028	TBA	CD8A
TCGA-AB-2940-03	8.4877	TBA	CD8A
TCGA-AB-2825-03	6.604	TBA	CD8A
TCGA-AB-2983-03	8.82	TBA	CD8A
TCGA-AB-2964-03	8.1961	TBA	CD8A
TCGA-AB-2931-03	7.4184	TBA	CD8A
TCGA-AB-2878-03	8.1442	TBA	CD8A
TCGA-AB-2847-03	10.1688	TBA	CD8A
TCGA-AB-2943-03	10.2571	TBA	CD8A
TCGA-AB-2949-03	7.3009	TBA	CD8A
TCGA-AB-2841-03	7.6799	TBA	CD8A
TCGA-AB-2934-03	7.4066	TBA	CD8A
TCGA-AB-2935-03	10.8645	TBA	CD8A
TCGA-AB-2868-03	9.8411	TBA	CD8A
TCGA-AB-2911-03	9.3712	TBA	CD8A
TCGA-AB-2806-03	6.925	TBA	CD8A
TCGA-AB-2846-03	6.9171	TBA	CD8A
TCGA-AB-2851-03	7.2405	TBA	CD8A
TCGA-AB-2986-03	8.2594	TBA	CD8A
TCGA-AB-2879-03	5.9559	TBA	CD8A
TCGA-AB-2933-03	8.4886	TBA	CD8A
TCGA-AB-2925-03	6.2626	TBA	CD8A
TCGA-AB-2818-03	7.6858	TBA	CD8A
TCGA-AB-2821-03	8.2204	TBA	CD8A
TCGA-AB-2816-03	7.048	TBA	CD8A
TCGA-AB-2904-03	9.4319	TBA	CD8A
TCGA-AB-2862-03	8.4324	TBA	CD8A
TCGA-AB-2812-03	4.0511	TBA	CD8A
TCGA-AB-2819-03	8.8209	TBA	CD8A
TCGA-AB-2880-03	6.4411	TBA	CD8A
TCGA-AB-2824-03	8.6384	TBA	CD8A
TCGA-AB-2965-03	7.5122	TBA	CD8A
TCGA-AB-2836-03	8.914	TBA	CD8A
TCGA-AB-2985-03	9.8842	TBA	CD8A
TCGA-AB-2881-03	10.0438	TBA	CD8A
TCGA-AB-2815-03	5.4072	TBA	CD8A
TCGA-AB-2963-03	5.5333	TBA	CD8A
TCGA-AB-2861-03	7.4622	TBA	CD8A
TCGA-AB-2987-03	10.4138	TBA	CD8A
TCGA-AB-2978-03	9.1342	TBA	CD8A
TCGA-AB-2977-03	7.5018	TBA	CD8A
TCGA-AB-2892-03	7.2077	TBA	CD8A
TCGA-AB-2912-03	8.2209	TBA	CD8A
TCGA-AB-2853-03	5.8034	TBA	CD8A
TCGA-AB-2976-03	6.8833	TBA	CD8A
TCGA-AB-3011-03	7.9657	TBA	CD8A
TCGA-AB-2844-03	6.0111	TBA	CD8A
TCGA-AB-2916-03	9.205	TBA	CD8A
TCGA-AB-2820-03	7.0682	TBA	CD8A
TCGA-AB-2803-03	7.3202	TBA	CD8A
TCGA-AB-2942-03	8.1216	TBA	CD8A
TCGA-AB-2928-03	7.1678	TBA	CD8A
TCGA-AB-2843-03	8.8988	TBA	CD8A
TCGA-AB-2914-03	7.9125	TBA	CD8A
TCGA-AB-2845-03	8.5875	TBA	CD8A
TCGA-AB-2855-03	5.809	TBA	CD8A
TCGA-AB-2873-03	9.52	TBA	CD8A
TCGA-AB-2996-03	8.2625	TBA	CD8A
TCGA-AB-2990-03	8.9806	TBA	CD8A
TCGA-AB-2840-03	6.2472	TBA	CD8A
TCGA-AB-2833-03	7.0407	TBA	CD8A
TCGA-AB-2897-03	7.8875	TBA	CD8A
TCGA-AB-2863-03	5.9712	TBA	CD8A
TCGA-AB-2913-03	7.6587	TBA	CD8A
TCGA-AB-2932-03	7.1977	TBA	CD8A
TCGA-AB-2946-03	7.8508	TBA	CD8A
TCGA-AB-2899-03	9.7506	TBA	CD8A
TCGA-AB-3002-03	9.1025	TBA	CD8A
TCGA-AB-2915-03	10.8148	TBA	CD8A
TCGA-AB-2948-03	8.5604	TBA	CD8A
TCGA-AB-2970-03	8.4091	TBA	CD8A
TCGA-AB-2883-03	7.8165	TBA	CD8A
TCGA-AB-2894-03	9.1119	TBA	CD8A
TCGA-AB-2814-03	7.5635	TBA	CD8A
TCGA-AB-2842-03	7.2957	TBA	CD8A
TCGA-AB-2984-03	6.0834	TBA	CD8A
TCGA-AB-2866-03	9.916	TBA	CD8A
TCGA-AB-2823-03	7.9388	TBA	CD8A
TCGA-AB-2875-03	9.057	TBA	CD8A
TCGA-AB-2848-03	8.0836	TBA	CD8A
TCGA-AB-2890-03	11.6205	TBA	CD8A
TCGA-AB-2918-03	5.2903	TBA	CD8A
TCGA-AB-2954-03	6.7125	TBA	CD8A
TCGA-AB-2930-03	6.9817	TBA	CD8A
TCGA-AB-2924-03	7.0243	TBA	CD8A
TCGA-AB-2955-03	6.9797	TBA	CD8A
TCGA-AB-2856-03	7.4552	TBA	CD8A
TCGA-AB-2993-03	5.3309	TBA	CD8A
TCGA-AB-2896-03	7.4244	TBA	CD8A
TCGA-AB-2959-03	9.2554	TBA	CD8A
TCGA-AB-2882-03	10.4712	TBA	CD8A
TCGA-AB-2919-03	7.177	TBA	CD8A
TCGA-AB-2921-03	7.6391	TBA	CD8A
TCGA-AB-2995-03	10.8854	TBA	CD8A
TCGA-AB-2817-03	8.4464	TBA	CD8A
TCGA-AB-2900-03	6.2001	TBA	CD8A
TCGA-AB-2869-03	7.898	TBA	CD8A
TCGA-AB-2872-03	8.4083	TBA	CD8A
TCGA-AB-2811-03	8.1738	TBA	CD8A
TCGA-AB-2988-03	6.0583	TBA	CD8A
TCGA-AB-2813-03	9.1367	TBA	CD8A
TCGA-AB-3008-03	7.3971	TBA	CD8A
TCGA-AB-2895-03	5.7498	TBA	CD8A
TCGA-AB-2837-03	7.6733	TBA	CD8A
TCGA-AB-2877-03	7.5927	TBA	CD8A
TCGA-AB-2858-03	8.7058	TBA	CD8A
TCGA-AB-2891-03	7.4578	TBA	CD8A
TCGA-AB-2937-03	8.2934	TBA	CD8A
TCGA-AB-2980-03	8.0709	TBA	CD8A
TCGA-AB-2808-03	7.1753	TBA	CD8A
TCGA-AB-2830-03	9.5106	TBA	CD8A
TCGA-AB-2956-03	7.3271	TBA	CD8A
TCGA-AB-2886-03	8.0346	TBA	CD8A
TCGA-AB-3007-03	9.2023	TBA	CD8A
TCGA-AB-2832-03	6.9026	TBA	CD8A
TCGA-AB-2854-03	9.3462	TBA	CD8A
TCGA-AB-2979-03	8.3593	TBA	CD8A
TCGA-AB-2876-03	7.7191	TBA	CD8A
TCGA-AB-2826-03	7.2827	TBA	CD8A
TCGA-AB-2859-03	10.682	TBA	CD8A
TCGA-AB-2839-03	6.2408	TBA	CD8A
TCGA-AB-2999-03	9.187	TBA	CD8A
TCGA-AB-2885-03	9.3243	TBA	CD8A
TCGA-AB-2927-03	9.786	TBA	CD8A
TCGA-AB-3000-03	6.2447	TBA	CD8A
TCGA-AB-3006-03	6.93	TBA	CD8A
TCGA-AB-2857-03	10.4037	TBA	CD8A
TCGA-AB-2998-03	6.6014	TBA	CD8A
TCGA-AB-2889-03	8.1203	TBA	CD8A
TCGA-AB-2893-03	7.5462	TBA	CD8A
TCGA-AB-2810-03	8.4302	TBA	CD8A
TCGA-AB-2969-03	6.1969	TBA	CD8A
TCGA-AB-2967-03	6.5681	TBA	CD8A
TCGA-AB-2874-03	6.5247	TBA	CD8A
TCGA-AB-2973-03	9.6414	TBA	CD8A
TCGA-AB-2867-03	10.6949	TBA	CD8A
TCGA-AB-2971-03	9.3594	TBA	CD8A
GTEX-117YW-0005-SM-5NQ8Z	14.0053	GBN	GZMB
GTEX-13S7M-0005-SM-5NQ76	13.0856	GBN	GZMB
GTEX-REY6-0005-SM-2TF54	11.8757	GBN	GZMB
GTEX-11EM3-0005-SM-5N9DK	9.1248	GBN	GZMB
GTEX-PSDG-0005-SM-3GADC	12.0141	GBN	GZMB
GTEX-YFC4-0006-SM-4RGLV	13.3651	GBN	GZMB
GTEX-11TUW-0006-SM-5LZW2	11.3574	GBN	GZMB
GTEX-12WSK-0006-SM-5NQA1	10.4277	GBN	GZMB
GTEX-12WSL-0005-SM-5NQAD	11.2113	GBN	GZMB
GTEX-Y8LW-0005-SM-4V6EV	9.3354	GBN	GZMB
GTEX-S4Q7-0006-SM-3K2AT	6.6505	GBN	GZMB
GTEX-12696-0005-SM-5LZYS	11.094	GBN	GZMB
GTEX-13OVK-0006-SM-5O9B7	7.6049	GBN	GZMB
GTEX-TML8-0005-SM-32QPA	9.7164	GBN	GZMB
GTEX-RU1J-0006-SM-2TF6M	9.2412	GBN	GZMB
GTEX-S7SE-0005-SM-2XCEA	13.3716	GBN	GZMB
GTEX-Q2AG-0005-SM-5SI7F	13.6748	GBN	GZMB
GTEX-X4XX-0005-SM-3NMCS	12.9282	GBN	GZMB
GTEX-WHWD-0005-SM-3LK7D	9.1389	GBN	GZMB
GTEX-Y5V5-0006-SM-4V6FE	12.7631	GBN	GZMB
GTEX-139T6-0006-SM-5LU92	8.8707	GBN	GZMB
GTEX-POYW-0006-SM-2XCF4	11.0702	GBN	GZMB
GTEX-11ZTT-0006-SM-5N9FX	9.9332	GBN	GZMB
GTEX-ZVT3-0006-SM-51MT9	14.2296	GBN	GZMB
GTEX-14E1K-0006-SM-5N9DY	10.0274	GBN	GZMB
GTEX-WH7G-0005-SM-3NMBX	10.5337	GBN	GZMB
GTEX-12584-0005-SM-5N9GM	13.3707	GBN	GZMB
GTEX-RU72-0006-SM-2TF65	13.9666	GBN	GZMB
GTEX-ZUA1-0005-SM-4YCEV	13.7221	GBN	GZMB
GTEX-SE5C-0006-SM-4BRW5	8.0994	GBN	GZMB
GTEX-14E6D-0005-SM-5N9D7	14.0767	GBN	GZMB
GTEX-QMR6-0005-SM-32PKY	13.0146	GBN	GZMB
GTEX-ZDYS-0002-SM-4WKGR	12.6343	GBN	GZMB
GTEX-Y8E4-0006-SM-4V6EW	13.8253	GBN	GZMB
GTEX-ZTTD-0006-SM-51MSJ	13.6046	GBN	GZMB
GTEX-X4EP-0005-SM-3P5ZE	12.5904	GBN	GZMB
GTEX-ZQUD-0005-SM-4YCE5	11.331	GBN	GZMB
GTEX-N7MS-0007-SM-26GME	13.5828	GBN	GZMB
GTEX-S341-0006-SM-3NM8D	7.9041	GBN	GZMB
GTEX-11WQK-0005-SM-5O9AV	11.7365	GBN	GZMB
GTEX-12WSJ-0005-SM-5LU8S	8.3304	GBN	GZMB
GTEX-11P81-0006-SM-5NQ7A	9.0082	GBN	GZMB
GTEX-111YS-0006-SM-5NQBE	10.0637	GBN	GZMB
GTEX-YBZK-0005-SM-59HKG	10.3764	GBN	GZMB
GTEX-11DYG-0006-SM-5NQB2	14.4826	GBN	GZMB
GTEX-R53T-0005-SM-3GADK	9.6092	GBN	GZMB
GTEX-ZV68-0006-SM-4YCEJ	13.9975	GBN	GZMB
GTEX-PLZ4-0006-SM-5SI8L	13.7917	GBN	GZMB
GTEX-11PRG-0005-SM-5NQ6X	14.0881	GBN	GZMB
GTEX-12WSA-0005-SM-5O9BM	13.0954	GBN	GZMB
GTEX-131XF-0006-SM-5P9HK	11.3328	GBN	GZMB
GTEX-12WSG-0005-SM-5NQA2	13.2859	GBN	GZMB
GTEX-TKQ2-0006-SM-33HBH	9.257	GBN	GZMB
GTEX-WYBS-0005-SM-4ONDR	13.9769	GBN	GZMB
GTEX-X3Y1-0006-SM-3P5ZG	12.1401	GBN	GZMB
GTEX-Y3IK-0005-SM-4WWDE	9.5674	GBN	GZMB
GTEX-ZF28-0005-SM-4WKH3	12.9393	GBN	GZMB
GTEX-139TT-0006-SM-5O9CG	14.8114	GBN	GZMB
GTEX-PWCY-0005-SM-2I3E2	9.7809	GBN	GZMB
GTEX-X5EB-0006-SM-46MV5	9.161	GBN	GZMB
GTEX-OHPM-0006-SM-2HMKU	11.0404	GBN	GZMB
GTEX-ZVP2-0005-SM-51MRK	9.9233	GBN	GZMB
GTEX-XUJ4-0005-SM-4BOQ6	11.0213	GBN	GZMB
GTEX-139TU-0006-SM-5LZVN	13.7601	GBN	GZMB
GTEX-XV7Q-0005-SM-4BRWI	12.225	GBN	GZMB
GTEX-14BIN-0005-SM-5N9FE	13.7998	GBN	GZMB
GTEX-14C38-0006-SM-5NQBF	11.2133	GBN	GZMB
GTEX-U3ZN-0006-SM-3DB7Y	6.9521	GBN	GZMB
GTEX-12WSD-0005-SM-5N9FZ	13.8155	GBN	GZMB
GTEX-V1D1-0006-SM-3NMCE	10.677	GBN	GZMB
GTEX-T5JC-0005-SM-4DM7B	12.6701	GBN	GZMB
GTEX-WY7C-0006-SM-3NB3L	10.1321	GBN	GZMB
GTEX-XXEK-0005-SM-4BRWJ	12.0235	GBN	GZMB
GTEX-VJYA-0005-SM-3P5ZD	10.1442	GBN	GZMB
GTEX-X4XY-0006-SM-46MV2	12.3553	GBN	GZMB
GTEX-13OW8-0005-SM-5NQAC	13.1233	GBN	GZMB
GTEX-WK11-0006-SM-3NB3J	14.3032	GBN	GZMB
GTEX-P4QS-0005-SM-2I3EY	8.4174	GBN	GZMB
GTEX-13S86-0005-SM-5NQ7I	12.3605	GBN	GZMB
GTEX-Q734-0006-SM-2I3FJ	11.6201	GBN	GZMB
GTEX-13VXU-0006-SM-5N9FF	14.3656	GBN	GZMB
GTEX-14A6H-0006-SM-5NQ7W	13.0951	GBN	GZMB
GTEX-1211K-0006-SM-5MR53	7.133	GBN	GZMB
GTEX-Y5V6-0005-SM-4V6FD	9.9602	GBN	GZMB
GTEX-11OC5-0006-SM-5N9FA	12.8165	GBN	GZMB
GTEX-OHPK-0006-SM-2HMKH	9.8602	GBN	GZMB
GTEX-ZLV1-0005-SM-4WWAP	9.6528	GBN	GZMB
GTEX-12WSM-0005-SM-5NQB3	13.2414	GBN	GZMB
GTEX-P4PP-0005-SM-2HMKX	8.7214	GBN	GZMB
GTEX-XGQ4-0005-SM-4AT5U	8.2568	GBN	GZMB
GTEX-132NY-0005-SM-5O9AC	13.9208	GBN	GZMB
GTEX-13U4I-0006-SM-5N9CI	11.4937	GBN	GZMB
GTEX-R55D-0006-SM-3GIJS	13.3535	GBN	GZMB
GTEX-XMK1-0005-SM-4B665	9.4756	GBN	GZMB
GTEX-OXRL-0005-SM-3LK6A	10.6142	GBN	GZMB
GTEX-11LCK-0005-SM-5O98U	10.5946	GBN	GZMB
GTEX-ZPU1-0006-SM-4WWAT	9.7245	GBN	GZMB
GTEX-QLQ7-0005-SM-2S1QP	11.5908	GBN	GZMB
GTEX-ZXES-0005-SM-57WCB	9.841	GBN	GZMB
GTEX-NL3H-0006-SM-2I3FW	14.2708	GBN	GZMB
GTEX-POMQ-0006-SM-33HBY	8.537	GBN	GZMB
GTEX-WEY5-0006-SM-3GIKG	8.0056	GBN	GZMB
GTEX-XOTO-0006-SM-4B64T	14.2906	GBN	GZMB
GTEX-RWS6-0005-SM-2XCAN	10.0268	GBN	GZMB
GTEX-113IC-0006-SM-5NQ9C	11.5931	GBN	GZMB
GTEX-132QS-0005-SM-5LZXK	7.7163	GBN	GZMB
GTEX-147F4-0006-SM-5O99T	13.3715	GBN	GZMB
GTEX-Z93S-0005-SM-4RGLW	13.9937	GBN	GZMB
GTEX-QDVN-0006-SM-48U1R	8.3647	GBN	GZMB
GTEX-PW2O-0006-SM-2I3DV	10.86	GBN	GZMB
GTEX-QMRM-0005-SM-3NB2A	10.5362	GBN	GZMB
GTEX-11DXZ-0006-SM-5LZZH	9.4012	GBN	GZMB
GTEX-RTLS-0006-SM-2TF58	11.5972	GBN	GZMB
GTEX-14DAQ-0005-SM-5NQ7B	13.9053	GBN	GZMB
GTEX-11EQ8-0006-SM-5P9HJ	14.3723	GBN	GZMB
GTEX-WHPG-0006-SM-3NMBV	9.0603	GBN	GZMB
GTEX-TSE9-0005-SM-4DXUF	12.5826	GBN	GZMB
GTEX-NPJ8-0007-SM-2D7VX	11.0583	GBN	GZMB
GTEX-OOBK-0005-SM-2YUMG	10.5602	GBN	GZMB
GTEX-ZF3C-0005-SM-4WWAR	13.3321	GBN	GZMB
GTEX-11GSP-0006-SM-5N9EL	13.4164	GBN	GZMB
GTEX-13O61-0005-SM-5O9AU	9.8084	GBN	GZMB
GTEX-Y8DK-0005-SM-4RGNR	15.0211	GBN	GZMB
GTEX-11I78-0005-SM-5N9GB	9.5824	GBN	GZMB
GTEX-14H4A-0006-SM-5N9E3	8.1432	GBN	GZMB
GTEX-11P82-0006-SM-5N9FY	9.028	GBN	GZMB
GTEX-ZXG5-0005-SM-57WCN	13.363	GBN	GZMB
GTEX-XBEC-0006-SM-4AT5T	13.7936	GBN	GZMB
GTEX-13OW6-0005-SM-5NQ9Z	14.7103	GBN	GZMB
GTEX-131XG-0006-SM-5O9CE	9.6478	GBN	GZMB
GTEX-OIZH-0005-SM-2HMJN	10.9222	GBN	GZMB
GTEX-WWYW-0005-SM-3NB3K	13.2156	GBN	GZMB
GTEX-11ILO-0006-SM-5LZWE	14.1675	GBN	GZMB
GTEX-132AR-0006-SM-5NQ7N	11.2627	GBN	GZMB
GTEX-11EQ9-0006-SM-5LUB6	7.2067	GBN	GZMB
GTEX-1399R-0006-SM-5N9FR	10.0101	GBN	GZMB
GTEX-XMD2-0006-SM-4WWEG	13.4429	GBN	GZMB
GTEX-XPVG-0006-SM-4B65Z	10.239	GBN	GZMB
GTEX-12WSI-0005-SM-5O99K	13.8475	GBN	GZMB
GTEX-11VI4-0006-SM-5N9D8	8.801	GBN	GZMB
GTEX-ZVT4-0006-SM-57WB8	13.7809	GBN	GZMB
GTEX-WQUQ-0006-SM-3MJF4	13.5282	GBN	GZMB
GTEX-11DXX-0005-SM-5NQ8B	10.3767	GBN	GZMB
GTEX-148VJ-0006-SM-5NQB1	12.6068	GBN	GZMB
GTEX-WHSB-0005-SM-3LK7C	10.4255	GBN	GZMB
GTEX-RUSQ-0006-SM-2TF6P	11.1087	GBN	GZMB
GTEX-ZDTS-0006-SM-4WAYZ	13.9312	GBN	GZMB
GTEX-XLM4-0005-SM-4AT4P	15.1238	GBN	GZMB
GTEX-XAJ8-0006-SM-46MVM	10.7121	GBN	GZMB
GTEX-117XS-0005-SM-5PNU6	14.7138	GBN	GZMB
GTEX-1314G-0005-SM-5NQ9O	12.7818	GBN	GZMB
GTEX-14BIM-0006-SM-5O9AA	11.6884	GBN	GZMB
GTEX-VUSG-0006-SM-3GIK9	13.3136	GBN	GZMB
GTEX-N7MS-0007-SM-26GMV	12.6099	GBN	GZMB
GTEX-12WSN-0006-SM-5NQAP	11.4859	GBN	GZMB
GTEX-T6MO-0006-SM-32QOU	9.3669	GBN	GZMB
GTEX-OOBJ-0006-SM-2I3F4	10.9074	GBN	GZMB
GTEX-139TS-0005-SM-5NQC1	13.6999	GBN	GZMB
GTEX-13PLJ-0005-SM-5NQ99	13.8977	GBN	GZMB
GTEX-NPJ7-0006-SM-3GACR	15.2667	GBN	GZMB
GTEX-XQ8I-0006-SM-4BOQ5	11.7179	GBN	GZMB
GTEX-T5JW-0005-SM-3GADE	8.2525	GBN	GZMB
GTEX-OHPN-0005-SM-2YUML	14.619	GBN	GZMB
GTEX-13OVG-0005-SM-5P9HA	10.3013	GBN	GZMB
GTEX-WFG8-0006-SM-3GIKS	7.1202	GBN	GZMB
GTEX-12WSC-0005-SM-5MR3H	13.9048	GBN	GZMB
GTEX-UTHO-0006-SM-3NMCC	13.968	GBN	GZMB
GTEX-11NSD-0005-SM-5LZZ5	7.3895	GBN	GZMB
GTEX-TMKS-0005-SM-33OV7	11.3393	GBN	GZMB
GTEX-ZVE2-0006-SM-51MRW	13.1349	GBN	GZMB
GTEX-QVJO-0006-SM-2S1RC	13.1923	GBN	GZMB
GTEX-11GSO-0005-SM-5O9CA	13.6821	GBN	GZMB
GTEX-XBED-0006-SM-47JXO	9.3037	GBN	GZMB
GTEX-ZE9C-0006-SM-4WKG2	13.8181	GBN	GZMB
GTEX-ZC5H-0005-SM-4WAXM	12.1773	GBN	GZMB
GTEX-R45C-0006-SM-3GAD6	12.8016	GBN	GZMB
GTEX-12WSH-0005-SM-5NQ9P	13.9277	GBN	GZMB
GTEX-13CZU-0005-SM-5LU8K	10.7383	GBN	GZMB
GTEX-ZPIC-0005-SM-4WWEB	9.4939	GBN	GZMB
GTEX-1192W-0005-SM-5NQBQ	13.4632	GBN	GZMB
GTEX-OIZI-0005-SM-2XCED	12.5038	GBN	GZMB
GTEX-RM2N-0006-SM-2TF5H	9.0185	GBN	GZMB
GTEX-14E7W-0006-SM-5N9GG	14.147	GBN	GZMB
GTEX-PLZ4-0006-SM-2S1NY	13.3589	GBN	GZMB
GTEX-14B4R-0006-SM-5O9A7	11.3082	GBN	GZMB
GTEX-R55F-0005-SM-2TF4W	10.7818	GBN	GZMB
GTEX-WVLH-0006-SM-3MJF7	13.132	GBN	GZMB
GTEX-14A5H-0006-SM-5O9AI	13.1941	GBN	GZMB
GTEX-Y111-0006-SM-4SOIO	13.6991	GBN	GZMB
GTEX-NPJ8-0007-SM-26GMF	10.2471	GBN	GZMB
GTEX-11DXY-0006-SM-5NQ8N	14.0854	GBN	GZMB
GTEX-PWN1-0006-SM-5SI7T	7.8289	GBN	GZMB
GTEX-WI4N-0005-SM-3LK7E	11.1427	GBN	GZMB
GTEX-PWN1-0006-SM-2S1NG	6.8328	GBN	GZMB
GTEX-Q2AH-0005-SM-5SI7G	11.2753	GBN	GZMB
GTEX-XYKS-0005-SM-4BRUD	9.3205	GBN	GZMB
GTEX-X62O-0005-SM-46MV1	12.2779	GBN	GZMB
GTEX-113JC-0006-SM-5O997	12.827	GBN	GZMB
GTEX-XBEW-0006-SM-4AT4E	14.8696	GBN	GZMB
GTEX-13CF2-0006-SM-5O99L	13.0798	GBN	GZMB
GTEX-1399S-0006-SM-5NQ7U	9.1587	GBN	GZMB
GTEX-14ICL-0006-SM-5SIAB	12.1536	GBN	GZMB
GTEX-XUZC-0005-SM-4BOQ8	10.4377	GBN	GZMB
GTEX-QLQW-0005-SM-2S1RA	11.182	GBN	GZMB
GTEX-P44G-0006-SM-2TC6A	13.3374	GBN	GZMB
GTEX-O5YW-0006-SM-3LK6E	12.7861	GBN	GZMB
GTEX-SJXC-0005-SM-2XCE7	13.7575	GBN	GZMB
GTEX-13W3W-0005-SM-5SI9Y	8.1498	GBN	GZMB
GTEX-ZDXO-0006-SM-4WKGF	14.0551	GBN	GZMB
GTEX-WOFL-0006-SM-3TW8K	15.2014	GBN	GZMB
GTEX-Y8E5-0006-SM-47JWQ	10.4357	GBN	GZMB
GTEX-14BMU-0006-SM-5MR3T	9.2327	GBN	GZMB
GTEX-ZF29-0006-SM-4WKGQ	8.4526	GBN	GZMB
GTEX-PLZ6-0006-SM-33HBZ	7.4772	GBN	GZMB
GTEX-Y5LM-0005-SM-4V6EJ	5.3576	GBN	GZMB
GTEX-ZGAY-0006-SM-4WWAQ	11.5901	GBN	GZMB
GTEX-XK95-0005-SM-4AT4S	11.6951	GBN	GZMB
GTEX-XPT6-0006-SM-4B66Q	7.5759	GBN	GZMB
GTEX-PWOO-0006-SM-2I3E3	9.8309	GBN	GZMB
GTEX-N7MT-0007-SM-3GACQ	13.1124	GBN	GZMB
GTEX-QCQG-0006-SM-2S1OW	9.8168	GBN	GZMB
GTEX-QXCU-0006-SM-2TC5K	12.5958	GBN	GZMB
GTEX-RNOR-0005-SM-2TF4Z	13.376	GBN	GZMB
GTEX-13FXS-0006-SM-5O99X	14.0915	GBN	GZMB
GTEX-11NV4-0005-SM-5N9EX	14.4446	GBN	GZMB
GTEX-ZTPG-0006-SM-4YCFG	7.9739	GBN	GZMB
GTEX-QCQG-0006-SM-5SI8M	10.7034	GBN	GZMB
GTEX-WFON-0005-SM-3NMC9	11.2452	GBN	GZMB
GTEX-PLZ5-0006-SM-5S2W5	11.7525	GBN	GZMB
GTEX-14A5I-0005-SM-5N9FU	12.4527	GBN	GZMB
GTEX-X638-0005-SM-47JX6	12.4497	GBN	GZMB
GTEX-R55E-0006-SM-2TC5G	13.7185	GBN	GZMB
GTEX-Y3I4-0006-SM-4TT1E	10.7177	GBN	GZMB
GTEX-U4B1-0006-SM-3DB8E	10.9194	GBN	GZMB
GTEX-13CF3-0006-SM-5N9ED	9.5694	GBN	GZMB
GTEX-RVPV-0006-SM-2TF6Q	13.464	GBN	GZMB
GTEX-X4LF-0006-SM-3NMCO	9.5787	GBN	GZMB
GTEX-TMMY-0005-SM-33HBN	13.3166	GBN	GZMB
GTEX-12WSE-0005-SM-5NQAE	13.5073	GBN	GZMB
GTEX-X88G-0006-SM-47JX5	11.4776	GBN	GZMB
GTEX-11TT1-0005-SM-5NQ8Y	10.2253	GBN	GZMB
GTEX-ZF2S-0006-SM-4WKHF	9.4252	GBN	GZMB
GTEX-YECK-0005-SM-4W217	14.4095	GBN	GZMB
GTEX-1313W-0006-SM-5O9B1	13.857	GBN	GZMB
GTEX-13VXT-0005-SM-5N9F3	8.8584	GBN	GZMB
GTEX-RVPU-0005-SM-2TF6L	11.328	GBN	GZMB
GTEX-XQ3S-0006-SM-4BOQ4	14.4721	GBN	GZMB
GTEX-WOFM-0005-SM-3MJF3	9.1593	GBN	GZMB
GTEX-ZVZQ-0006-SM-51MR8	14.6432	GBN	GZMB
GTEX-148VI-0006-SM-5O9A6	13.7899	GBN	GZMB
GTEX-ZP4G-0006-SM-4WWE6	12.2392	GBN	GZMB
GTEX-131XH-0006-SM-5O98V	13.9479	GBN	GZMB
GTEX-11WQC-0006-SM-5LZVP	13.1716	GBN	GZMB
GTEX-QVUS-0006-SM-3GAE8	13.409	GBN	GZMB
GTEX-WRHU-0006-SM-3MJF6	13.8124	GBN	GZMB
GTEX-QDVJ-0005-SM-2TC5X	14.0079	GBN	GZMB
GTEX-11O72-0006-SM-5O9DB	14.5998	GBN	GZMB
GTEX-139D8-0006-SM-5LZX8	12.784	GBN	GZMB
GTEX-1399Q-0005-SM-5NQAG	12.6829	GBN	GZMB
GTEX-XMD1-0006-SM-4AT4Q	11.7243	GBN	GZMB
GTEX-11UD2-0005-SM-5NQ9B	14.273	GBN	GZMB
GTEX-1192X-0005-SM-5NQC3	13.7998	GBN	GZMB
GTEX-ZTX8-0006-SM-4YCE4	9.9769	GBN	GZMB
GTEX-1497J-0005-SM-5NQBD	12.4817	GBN	GZMB
GTEX-12WSB-0006-SM-5O998	15.7213	GBN	GZMB
GTEX-12ZZW-0005-SM-5O9BY	12.4641	GBN	GZMB
GTEX-W5WG-0006-SM-3GIJT	9.7021	GBN	GZMB
GTEX-11XUK-0005-SM-5LU9F	9.9288	GBN	GZMB
GTEX-131XE-0006-SM-5P9F9	12.6882	GBN	GZMB
GTEX-YFCO-0005-SM-4W1ZI	8.5026	GBN	GZMB
GTEX-WFG7-0005-SM-3GIKM	8.0761	GBN	GZMB
GTEX-1269C-0005-SM-5N9CJ	14.2616	GBN	GZMB
GTEX-WZTO-0006-SM-3NM9T	14.1351	GBN	GZMB
GTEX-PVOW-0006-SM-3NMB8	14.5716	GBN	GZMB
GTEX-WYVS-0006-SM-3NMA7	13.7375	GBN	GZMB
GTEX-11ZUS-0006-SM-5O9AJ	13.4523	GBN	GZMB
GTEX-XUW1-0005-SM-4BOQ7	12.2401	GBN	GZMB
GTEX-Q2AI-0006-SM-2I3FG	8.1826	GBN	GZMB
GTEX-11EMC-0006-SM-5O9DN	12.737	GBN	GZMB
GTEX-Y114-0006-SM-4TT76	8.5226	GBN	GZMB
GTEX-ZVTK-0006-SM-57WBK	13.4513	GBN	GZMB
GTEX-1399U-0005-SM-5NQ8K	8.5125	GBN	GZMB
GTEX-Y9LG-0006-SM-4VBRK	11.2203	GBN	GZMB
GTEX-13FTX-0005-SM-5N9F6	8.5482	GBN	GZMB
GTEX-X15G-0005-SM-3NMDA	10.7796	GBN	GZMB
GTEX-1212Z-0006-SM-5NQ8M	12.874	GBN	GZMB
GTEX-13111-0005-SM-5NQ7Z	8.8848	GBN	GZMB
GTEX-11NUK-0005-SM-5MR5F	13.9642	GBN	GZMB
GTEX-NPJ8-0007-SM-26GMW	9.7143	GBN	GZMB
GTEX-X261-0005-SM-4PQYX	11.8389	GBN	GZMB
GTEX-P4PQ-0005-SM-2HMKJ	6.9122	GBN	GZMB
GTEX-R55G-0006-SM-2TC6O	7.4505	GBN	GZMB
GTEX-S7PM-0006-SM-3NM8C	12.7639	GBN	GZMB
GTEX-U412-0006-SM-3DB8J	13.2251	GBN	GZMB
GTEX-WFJO-0005-SM-3GIKY	11.4832	GBN	GZMB
GTEX-YB5E-0005-SM-4VDSO	8.403	GBN	GZMB
GTEX-13CZV-0006-SM-5P9IN	11.772	GBN	GZMB
GTEX-WXYG-0005-SM-3NB3M	9.2371	GBN	GZMB
GTEX-ZG7Y-0006-SM-4WWEA	12.5534	GBN	GZMB
GTEX-POMQ-0006-SM-5SI7D	8.7599	GBN	GZMB
GTEX-SNOS-0006-SM-32PLH	10.1426	GBN	GZMB
GTEX-132Q8-0006-SM-5NQA4	13.3011	GBN	GZMB
GTEX-14C39-0005-SM-5NQBR	12.0183	GBN	GZMB
GTEX-14BMV-0005-SM-5NQ6Y	13.1935	GBN	GZMB
GTEX-12C56-0006-SM-5N9E9	9.8314	GBN	GZMB
GTEX-12BJ1-0006-SM-5SIB5	10.5032	GBN	GZMB
GTEX-NL3G-0007-SM-4SOIF	12.0524	GBN	GZMB
GTEX-ZVZP-0006-SM-51MSW	10.9211	GBN	GZMB
GTEX-139T8-0006-SM-5NQ6V	13.7964	GBN	GZMB
GTEX-11ZTS-0005-SM-5NQ8A	14.3509	GBN	GZMB
GTEX-TMZS-0006-SM-3DB8G	10.288	GBN	GZMB
GTEX-X585-0005-SM-46MV3	14.0313	GBN	GZMB
GTEX-139UC-0005-SM-5PNU7	14.5856	GBN	GZMB
GTEX-ZPCL-0006-SM-4WWAS	8.9265	GBN	GZMB
GTEX-13CIG-0006-SM-5P9HF	12.9608	GBN	GZMB
GTEX-N7MS-0007-SM-2D7W1	13.6671	GBN	GZMB
GTEX-ZTSS-0005-SM-4YCDR	10.8491	GBN	GZMB
GTEX-13FTW-0005-SM-5LZVZ	11.246	GBN	GZMB
GTEX-WHSE-0006-SM-3NMBW	12.8864	GBN	GZMB
GTEX-13113-0006-SM-5NQ7X	8.1858	GBN	GZMB
GTEX-YF7O-0005-SM-4W1ZU	10.4399	GBN	GZMB
GTEX-11OF3-0006-SM-5O9CM	14.371	GBN	GZMB
GTEX-14BIL-0006-SM-5N9F2	12.6332	GBN	GZMB
GTEX-12126-0006-SM-5O9B8	14.5533	GBN	GZMB
GTEX-13OVJ-0006-SM-5O98T	11.8852	GBN	GZMB
GTEX-14ABY-0005-SM-5O99U	13.12	GBN	GZMB
GTEX-14DAR-0006-SM-5N9GC	8.0215	GBN	GZMB
GTEX-12KS4-0005-SM-5SI94	13.5338	GBN	GZMB
GTEX-O5YT-0007-SM-32PK7	11.1282	GBN	GZMB
GTEX-OHPJ-0006-SM-3LK6G	13.9794	GBN	GZMB
GTEX-ZDTT-0006-SM-4WKFP	9.2401	GBN	GZMB
GTEX-PLZ5-0006-SM-2S1NZ	11.0521	GBN	GZMB
GTEX-U3ZG-0006-SM-47JWX	10.6075	GBN	GZMB
GTEX-131YS-0005-SM-5NQAS	14.2598	GBN	GZMB
GTEX-OXRP-0006-SM-2I3FN	12.1389	GBN	GZMB
GTEX-WRHK-0005-SM-3MJF5	9.2154	GBN	GZMB
GTEX-14E6C-0005-SM-5O98N	11.9626	GBN	GZMB
TCGA-AB-2938-03	8.1164	TBA	GZMB
TCGA-AB-2871-03	9.4622	TBA	GZMB
TCGA-AB-2903-03	5.0715	TBA	GZMB
TCGA-AB-2944-03	4.9661	TBA	GZMB
TCGA-AB-2887-03	7.7791	TBA	GZMB
TCGA-AB-2936-03	8.602	TBA	GZMB
TCGA-AB-2972-03	8.2723	TBA	GZMB
TCGA-AB-2822-03	5.9064	TBA	GZMB
TCGA-AB-2884-03	4.6928	TBA	GZMB
TCGA-AB-2828-03	5.3268	TBA	GZMB
TCGA-AB-2941-03	6.3778	TBA	GZMB
TCGA-AB-2920-03	6.7611	TBA	GZMB
TCGA-AB-2835-03	2.2282	TBA	GZMB
TCGA-AB-2849-03	6.0235	TBA	GZMB
TCGA-AB-2994-03	7.9005	TBA	GZMB
TCGA-AB-2929-03	9.7563	TBA	GZMB
TCGA-AB-2975-03	7.8522	TBA	GZMB
TCGA-AB-2834-03	4.7621	TBA	GZMB
TCGA-AB-2901-03	6.1265	TBA	GZMB
TCGA-AB-2908-03	7.6906	TBA	GZMB
TCGA-AB-2966-03	6.968	TBA	GZMB
TCGA-AB-3009-03	5.9026	TBA	GZMB
TCGA-AB-2898-03	6.6346	TBA	GZMB
TCGA-AB-3012-03	4.9288	TBA	GZMB
TCGA-AB-2917-03	6.5299	TBA	GZMB
TCGA-AB-2838-03	8.7837	TBA	GZMB
TCGA-AB-2981-03	8.1994	TBA	GZMB
TCGA-AB-2805-03	6.2671	TBA	GZMB
TCGA-AB-2870-03	6.3216	TBA	GZMB
TCGA-AB-2952-03	8.5959	TBA	GZMB
TCGA-AB-2860-03	9.3518	TBA	GZMB
TCGA-AB-3005-03	7.0727	TBA	GZMB
TCGA-AB-2939-03	3.6836	TBA	GZMB
TCGA-AB-2865-03	8.2405	TBA	GZMB
TCGA-AB-2910-03	6.6841	TBA	GZMB
TCGA-AB-2991-03	7.6817	TBA	GZMB
TCGA-AB-2950-03	5.9074	TBA	GZMB
TCGA-AB-2940-03	6.8686	TBA	GZMB
TCGA-AB-2825-03	6.5139	TBA	GZMB
TCGA-AB-2983-03	8.6372	TBA	GZMB
TCGA-AB-2964-03	6.7109	TBA	GZMB
TCGA-AB-2931-03	5.7502	TBA	GZMB
TCGA-AB-2878-03	7.7521	TBA	GZMB
TCGA-AB-2847-03	8.9766	TBA	GZMB
TCGA-AB-2943-03	9.6644	TBA	GZMB
TCGA-AB-2949-03	6.612	TBA	GZMB
TCGA-AB-2841-03	9.1421	TBA	GZMB
TCGA-AB-2934-03	10.2542	TBA	GZMB
TCGA-AB-2935-03	10.1535	TBA	GZMB
TCGA-AB-2868-03	9.3442	TBA	GZMB
TCGA-AB-2911-03	5.8529	TBA	GZMB
TCGA-AB-2806-03	4.4271	TBA	GZMB
TCGA-AB-2846-03	5.0797	TBA	GZMB
TCGA-AB-2851-03	7.132	TBA	GZMB
TCGA-AB-2986-03	7.433	TBA	GZMB
TCGA-AB-2879-03	5.7666	TBA	GZMB
TCGA-AB-2933-03	10.7788	TBA	GZMB
TCGA-AB-2925-03	5.3041	TBA	GZMB
TCGA-AB-2818-03	6.5112	TBA	GZMB
TCGA-AB-2821-03	6.7925	TBA	GZMB
TCGA-AB-2816-03	5.651	TBA	GZMB
TCGA-AB-2904-03	7.5764	TBA	GZMB
TCGA-AB-2862-03	6.46	TBA	GZMB
TCGA-AB-2812-03	2.8541	TBA	GZMB
TCGA-AB-2819-03	4.27	TBA	GZMB
TCGA-AB-2880-03	4.2783	TBA	GZMB
TCGA-AB-2824-03	6.4676	TBA	GZMB
TCGA-AB-2965-03	5.0995	TBA	GZMB
TCGA-AB-2836-03	7.6511	TBA	GZMB
TCGA-AB-2985-03	8.3961	TBA	GZMB
TCGA-AB-2881-03	7.4618	TBA	GZMB
TCGA-AB-2815-03	4.4887	TBA	GZMB
TCGA-AB-2963-03	2.9628	TBA	GZMB
TCGA-AB-2861-03	6.8237	TBA	GZMB
TCGA-AB-2987-03	9.5209	TBA	GZMB
TCGA-AB-2978-03	7.3187	TBA	GZMB
TCGA-AB-2977-03	6.6931	TBA	GZMB
TCGA-AB-2892-03	5.4821	TBA	GZMB
TCGA-AB-2912-03	6.2448	TBA	GZMB
TCGA-AB-2853-03	4.9824	TBA	GZMB
TCGA-AB-2976-03	2.4156	TBA	GZMB
TCGA-AB-3011-03	3.9231	TBA	GZMB
TCGA-AB-2844-03	4.7504	TBA	GZMB
TCGA-AB-2916-03	7.736	TBA	GZMB
TCGA-AB-2820-03	10.1765	TBA	GZMB
TCGA-AB-2803-03	3.5857	TBA	GZMB
TCGA-AB-2942-03	6.0273	TBA	GZMB
TCGA-AB-2928-03	6.4021	TBA	GZMB
TCGA-AB-2843-03	9.3264	TBA	GZMB
TCGA-AB-2914-03	5.8724	TBA	GZMB
TCGA-AB-2845-03	8.3121	TBA	GZMB
TCGA-AB-2855-03	4.4486	TBA	GZMB
TCGA-AB-2873-03	6.8916	TBA	GZMB
TCGA-AB-2996-03	7.3616	TBA	GZMB
TCGA-AB-2990-03	7.6904	TBA	GZMB
TCGA-AB-2840-03	4.7272	TBA	GZMB
TCGA-AB-2833-03	5.0593	TBA	GZMB
TCGA-AB-2897-03	6.2227	TBA	GZMB
TCGA-AB-2863-03	2.5945	TBA	GZMB
TCGA-AB-2913-03	5.8483	TBA	GZMB
TCGA-AB-2932-03	6.3528	TBA	GZMB
TCGA-AB-2946-03	4.8939	TBA	GZMB
TCGA-AB-2899-03	9.0999	TBA	GZMB
TCGA-AB-3002-03	7.3527	TBA	GZMB
TCGA-AB-2915-03	7.9973	TBA	GZMB
TCGA-AB-2948-03	6.3302	TBA	GZMB
TCGA-AB-2970-03	7.7501	TBA	GZMB
TCGA-AB-2883-03	7.0392	TBA	GZMB
TCGA-AB-2894-03	7.659	TBA	GZMB
TCGA-AB-2814-03	5.1274	TBA	GZMB
TCGA-AB-2842-03	5.0596	TBA	GZMB
TCGA-AB-2984-03	4.7475	TBA	GZMB
TCGA-AB-2866-03	7.9439	TBA	GZMB
TCGA-AB-2823-03	6.5854	TBA	GZMB
TCGA-AB-2875-03	7.9068	TBA	GZMB
TCGA-AB-2848-03	6.8563	TBA	GZMB
TCGA-AB-2890-03	10.4778	TBA	GZMB
TCGA-AB-2918-03	7.019	TBA	GZMB
TCGA-AB-2954-03	4.8568	TBA	GZMB
TCGA-AB-2930-03	6.287	TBA	GZMB
TCGA-AB-2924-03	4.5862	TBA	GZMB
TCGA-AB-2955-03	3.543	TBA	GZMB
TCGA-AB-2856-03	6.8898	TBA	GZMB
TCGA-AB-2993-03	3.6944	TBA	GZMB
TCGA-AB-2896-03	6.197	TBA	GZMB
TCGA-AB-2959-03	8.4617	TBA	GZMB
TCGA-AB-2882-03	10.8125	TBA	GZMB
TCGA-AB-2919-03	5.1826	TBA	GZMB
TCGA-AB-2921-03	5.853	TBA	GZMB
TCGA-AB-2995-03	9.3029	TBA	GZMB
TCGA-AB-2817-03	7.1211	TBA	GZMB
TCGA-AB-2900-03	5.2196	TBA	GZMB
TCGA-AB-2869-03	8.4071	TBA	GZMB
TCGA-AB-2872-03	4.9739	TBA	GZMB
TCGA-AB-2811-03	7.6431	TBA	GZMB
TCGA-AB-2988-03	5.469	TBA	GZMB
TCGA-AB-2813-03	6.7116	TBA	GZMB
TCGA-AB-3008-03	3.8485	TBA	GZMB
TCGA-AB-2895-03	4.2175	TBA	GZMB
TCGA-AB-2837-03	6.7448	TBA	GZMB
TCGA-AB-2877-03	7.3286	TBA	GZMB
TCGA-AB-2858-03	5.7708	TBA	GZMB
TCGA-AB-2891-03	5.833	TBA	GZMB
TCGA-AB-2937-03	6.7004	TBA	GZMB
TCGA-AB-2980-03	4.7776	TBA	GZMB
TCGA-AB-2808-03	3.2778	TBA	GZMB
TCGA-AB-2830-03	8.618	TBA	GZMB
TCGA-AB-2956-03	6.6223	TBA	GZMB
TCGA-AB-2886-03	6.7099	TBA	GZMB
TCGA-AB-3007-03	6.4877	TBA	GZMB
TCGA-AB-2832-03	6.0683	TBA	GZMB
TCGA-AB-2854-03	4.3116	TBA	GZMB
TCGA-AB-2979-03	7.3829	TBA	GZMB
TCGA-AB-2876-03	4.5179	TBA	GZMB
TCGA-AB-2826-03	6.3353	TBA	GZMB
TCGA-AB-2859-03	8.3497	TBA	GZMB
TCGA-AB-2839-03	5.0228	TBA	GZMB
TCGA-AB-2999-03	6.798	TBA	GZMB
TCGA-AB-2885-03	7.9197	TBA	GZMB
TCGA-AB-2927-03	7.9455	TBA	GZMB
TCGA-AB-3000-03	6.1091	TBA	GZMB
TCGA-AB-3006-03	6.5028	TBA	GZMB
TCGA-AB-2857-03	8.7109	TBA	GZMB
TCGA-AB-2998-03	4.7794	TBA	GZMB
TCGA-AB-2889-03	4.9025	TBA	GZMB
TCGA-AB-2893-03	5.49	TBA	GZMB
TCGA-AB-2810-03	7.0715	TBA	GZMB
TCGA-AB-2969-03	5.3548	TBA	GZMB
TCGA-AB-2967-03	5.4548	TBA	GZMB
TCGA-AB-2874-03	3.8824	TBA	GZMB
TCGA-AB-2973-03	7.2903	TBA	GZMB
TCGA-AB-2867-03	8.7131	TBA	GZMB
TCGA-AB-2971-03	7.8617	TBA	GZMB
GTEX-117YW-0005-SM-5NQ8Z	16.1089	GBN	PRF1
GTEX-13S7M-0005-SM-5NQ76	14.7026	GBN	PRF1
GTEX-REY6-0005-SM-2TF54	14.3786	GBN	PRF1
GTEX-11EM3-0005-SM-5N9DK	11.024	GBN	PRF1
GTEX-PSDG-0005-SM-3GADC	14.2377	GBN	PRF1
GTEX-YFC4-0006-SM-4RGLV	15.3592	GBN	PRF1
GTEX-11TUW-0006-SM-5LZW2	14.0703	GBN	PRF1
GTEX-12WSK-0006-SM-5NQA1	12.0138	GBN	PRF1
GTEX-12WSL-0005-SM-5NQAD	12.3167	GBN	PRF1
GTEX-Y8LW-0005-SM-4V6EV	10.8305	GBN	PRF1
GTEX-S4Q7-0006-SM-3K2AT	8.1596	GBN	PRF1
GTEX-12696-0005-SM-5LZYS	14.2153	GBN	PRF1
GTEX-13OVK-0006-SM-5O9B7	9.4291	GBN	PRF1
GTEX-TML8-0005-SM-32QPA	11.2981	GBN	PRF1
GTEX-RU1J-0006-SM-2TF6M	11.3356	GBN	PRF1
GTEX-S7SE-0005-SM-2XCEA	15.5646	GBN	PRF1
GTEX-Q2AG-0005-SM-5SI7F	15.6384	GBN	PRF1
GTEX-X4XX-0005-SM-3NMCS	15.4066	GBN	PRF1
GTEX-WHWD-0005-SM-3LK7D	10.6371	GBN	PRF1
GTEX-Y5V5-0006-SM-4V6FE	15.199	GBN	PRF1
GTEX-139T6-0006-SM-5LU92	10.8178	GBN	PRF1
GTEX-POYW-0006-SM-2XCF4	14.0131	GBN	PRF1
GTEX-11ZTT-0006-SM-5N9FX	11.3769	GBN	PRF1
GTEX-ZVT3-0006-SM-51MT9	15.3524	GBN	PRF1
GTEX-14E1K-0006-SM-5N9DY	11.6222	GBN	PRF1
GTEX-WH7G-0005-SM-3NMBX	11.7805	GBN	PRF1
GTEX-12584-0005-SM-5N9GM	15.0235	GBN	PRF1
GTEX-RU72-0006-SM-2TF65	16.1025	GBN	PRF1
GTEX-ZUA1-0005-SM-4YCEV	15.193	GBN	PRF1
GTEX-SE5C-0006-SM-4BRW5	9.2561	GBN	PRF1
GTEX-14E6D-0005-SM-5N9D7	15.2994	GBN	PRF1
GTEX-QMR6-0005-SM-32PKY	14.5369	GBN	PRF1
GTEX-ZDYS-0002-SM-4WKGR	14.8414	GBN	PRF1
GTEX-Y8E4-0006-SM-4V6EW	15.7268	GBN	PRF1
GTEX-ZTTD-0006-SM-51MSJ	15.4377	GBN	PRF1
GTEX-X4EP-0005-SM-3P5ZE	14.4496	GBN	PRF1
GTEX-ZQUD-0005-SM-4YCE5	12.8995	GBN	PRF1
GTEX-N7MS-0007-SM-26GME	15.0772	GBN	PRF1
GTEX-S341-0006-SM-3NM8D	10.0485	GBN	PRF1
GTEX-11WQK-0005-SM-5O9AV	15.1288	GBN	PRF1
GTEX-12WSJ-0005-SM-5LU8S	10.251	GBN	PRF1
GTEX-11P81-0006-SM-5NQ7A	10.9239	GBN	PRF1
GTEX-111YS-0006-SM-5NQBE	11.8348	GBN	PRF1
GTEX-YBZK-0005-SM-59HKG	13.3226	GBN	PRF1
GTEX-11DYG-0006-SM-5NQB2	16.3679	GBN	PRF1
GTEX-R53T-0005-SM-3GADK	11.2717	GBN	PRF1
GTEX-ZV68-0006-SM-4YCEJ	15.4276	GBN	PRF1
GTEX-PLZ4-0006-SM-5SI8L	15.7304	GBN	PRF1
GTEX-11PRG-0005-SM-5NQ6X	15.4509	GBN	PRF1
GTEX-12WSA-0005-SM-5O9BM	14.2939	GBN	PRF1
GTEX-131XF-0006-SM-5P9HK	13.1371	GBN	PRF1
GTEX-12WSG-0005-SM-5NQA2	15.2295	GBN	PRF1
GTEX-TKQ2-0006-SM-33HBH	11.468	GBN	PRF1
GTEX-WYBS-0005-SM-4ONDR	14.9584	GBN	PRF1
GTEX-X3Y1-0006-SM-3P5ZG	14.0117	GBN	PRF1
GTEX-Y3IK-0005-SM-4WWDE	10.853	GBN	PRF1
GTEX-ZF28-0005-SM-4WKH3	15.3976	GBN	PRF1
GTEX-139TT-0006-SM-5O9CG	16.6107	GBN	PRF1
GTEX-PWCY-0005-SM-2I3E2	11.7789	GBN	PRF1
GTEX-X5EB-0006-SM-46MV5	10.4626	GBN	PRF1
GTEX-OHPM-0006-SM-2HMKU	13.3326	GBN	PRF1
GTEX-ZVP2-0005-SM-51MRK	11.5646	GBN	PRF1
GTEX-XUJ4-0005-SM-4BOQ6	11.9486	GBN	PRF1
GTEX-139TU-0006-SM-5LZVN	14.9568	GBN	PRF1
GTEX-XV7Q-0005-SM-4BRWI	13.9398	GBN	PRF1
GTEX-14BIN-0005-SM-5N9FE	15.2537	GBN	PRF1
GTEX-14C38-0006-SM-5NQBF	13.2316	GBN	PRF1
GTEX-U3ZN-0006-SM-3DB7Y	9.7173	GBN	PRF1
GTEX-12WSD-0005-SM-5N9FZ	15.6548	GBN	PRF1
GTEX-V1D1-0006-SM-3NMCE	11.5349	GBN	PRF1
GTEX-T5JC-0005-SM-4DM7B	14.4594	GBN	PRF1
GTEX-WY7C-0006-SM-3NB3L	10.8489	GBN	PRF1
GTEX-XXEK-0005-SM-4BRWJ	12.7143	GBN	PRF1
GTEX-VJYA-0005-SM-3P5ZD	11.5042	GBN	PRF1
GTEX-X4XY-0006-SM-46MV2	15.241	GBN	PRF1
GTEX-13OW8-0005-SM-5NQAC	14.8648	GBN	PRF1
GTEX-WK11-0006-SM-3NB3J	15.9126	GBN	PRF1
GTEX-P4QS-0005-SM-2I3EY	10.4113	GBN	PRF1
GTEX-13S86-0005-SM-5NQ7I	13.1662	GBN	PRF1
GTEX-Q734-0006-SM-2I3FJ	13.1098	GBN	PRF1
GTEX-13VXU-0006-SM-5N9FF	15.2854	GBN	PRF1
GTEX-14A6H-0006-SM-5NQ7W	15.402	GBN	PRF1
GTEX-1211K-0006-SM-5MR53	9.2111	GBN	PRF1
GTEX-Y5V6-0005-SM-4V6FD	11.682	GBN	PRF1
GTEX-11OC5-0006-SM-5N9FA	15.8343	GBN	PRF1
GTEX-OHPK-0006-SM-2HMKH	12.1486	GBN	PRF1
GTEX-ZLV1-0005-SM-4WWAP	11.6631	GBN	PRF1
GTEX-12WSM-0005-SM-5NQB3	14.961	GBN	PRF1
GTEX-P4PP-0005-SM-2HMKX	10.6796	GBN	PRF1
GTEX-XGQ4-0005-SM-4AT5U	10.3282	GBN	PRF1
GTEX-132NY-0005-SM-5O9AC	15.7504	GBN	PRF1
GTEX-13U4I-0006-SM-5N9CI	12.8965	GBN	PRF1
GTEX-R55D-0006-SM-3GIJS	14.6901	GBN	PRF1
GTEX-XMK1-0005-SM-4B665	11.092	GBN	PRF1
GTEX-OXRL-0005-SM-3LK6A	12.6136	GBN	PRF1
GTEX-11LCK-0005-SM-5O98U	12.1578	GBN	PRF1
GTEX-ZPU1-0006-SM-4WWAT	11.7059	GBN	PRF1
GTEX-QLQ7-0005-SM-2S1QP	12.6187	GBN	PRF1
GTEX-ZXES-0005-SM-57WCB	11.8412	GBN	PRF1
GTEX-NL3H-0006-SM-2I3FW	15.2153	GBN	PRF1
GTEX-POMQ-0006-SM-33HBY	10.2599	GBN	PRF1
GTEX-WEY5-0006-SM-3GIKG	10.1861	GBN	PRF1
GTEX-XOTO-0006-SM-4B64T	15.7809	GBN	PRF1
GTEX-RWS6-0005-SM-2XCAN	13.0775	GBN	PRF1
GTEX-113IC-0006-SM-5NQ9C	12.9766	GBN	PRF1
GTEX-132QS-0005-SM-5LZXK	9.8887	GBN	PRF1
GTEX-147F4-0006-SM-5O99T	14.8368	GBN	PRF1
GTEX-Z93S-0005-SM-4RGLW	15.8978	GBN	PRF1
GTEX-QDVN-0006-SM-48U1R	9.8506	GBN	PRF1
GTEX-PW2O-0006-SM-2I3DV	12.0362	GBN	PRF1
GTEX-QMRM-0005-SM-3NB2A	12.3767	GBN	PRF1
GTEX-11DXZ-0006-SM-5LZZH	11.5277	GBN	PRF1
GTEX-RTLS-0006-SM-2TF58	15.1334	GBN	PRF1
GTEX-14DAQ-0005-SM-5NQ7B	15.8203	GBN	PRF1
GTEX-11EQ8-0006-SM-5P9HJ	15.7491	GBN	PRF1
GTEX-WHPG-0006-SM-3NMBV	10.3586	GBN	PRF1
GTEX-TSE9-0005-SM-4DXUF	14.2756	GBN	PRF1
GTEX-NPJ8-0007-SM-2D7VX	12.1741	GBN	PRF1
GTEX-OOBK-0005-SM-2YUMG	11.6449	GBN	PRF1
GTEX-ZF3C-0005-SM-4WWAR	15.7057	GBN	PRF1
GTEX-11GSP-0006-SM-5N9EL	14.6204	GBN	PRF1
GTEX-13O61-0005-SM-5O9AU	11.743	GBN	PRF1
GTEX-Y8DK-0005-SM-4RGNR	16.8332	GBN	PRF1
GTEX-11I78-0005-SM-5N9GB	12.0088	GBN	PRF1
GTEX-14H4A-0006-SM-5N9E3	10.1423	GBN	PRF1
GTEX-11P82-0006-SM-5N9FY	10.4344	GBN	PRF1
GTEX-ZXG5-0005-SM-57WCN	15.4308	GBN	PRF1
GTEX-XBEC-0006-SM-4AT5T	14.802	GBN	PRF1
GTEX-13OW6-0005-SM-5NQ9Z	16.0172	GBN	PRF1
GTEX-131XG-0006-SM-5O9CE	11.0025	GBN	PRF1
GTEX-OIZH-0005-SM-2HMJN	12.7943	GBN	PRF1
GTEX-WWYW-0005-SM-3NB3K	15.14	GBN	PRF1
GTEX-11ILO-0006-SM-5LZWE	15.8269	GBN	PRF1
GTEX-132AR-0006-SM-5NQ7N	14.2199	GBN	PRF1
GTEX-11EQ9-0006-SM-5LUB6	9.1707	GBN	PRF1
GTEX-1399R-0006-SM-5N9FR	11.8805	GBN	PRF1
GTEX-XMD2-0006-SM-4WWEG	16.173	GBN	PRF1
GTEX-XPVG-0006-SM-4B65Z	10.9381	GBN	PRF1
GTEX-12WSI-0005-SM-5O99K	15.2463	GBN	PRF1
GTEX-11VI4-0006-SM-5N9D8	11.2163	GBN	PRF1
GTEX-ZVT4-0006-SM-57WB8	15.5934	GBN	PRF1
GTEX-WQUQ-0006-SM-3MJF4	15.9999	GBN	PRF1
GTEX-11DXX-0005-SM-5NQ8B	12.307	GBN	PRF1
GTEX-148VJ-0006-SM-5NQB1	14.6279	GBN	PRF1
GTEX-WHSB-0005-SM-3LK7C	12.1894	GBN	PRF1
GTEX-RUSQ-0006-SM-2TF6P	12.5048	GBN	PRF1
GTEX-ZDTS-0006-SM-4WAYZ	15.4454	GBN	PRF1
GTEX-XLM4-0005-SM-4AT4P	16.2239	GBN	PRF1
GTEX-XAJ8-0006-SM-46MVM	12.2527	GBN	PRF1
GTEX-117XS-0005-SM-5PNU6	16.0457	GBN	PRF1
GTEX-1314G-0005-SM-5NQ9O	15.7207	GBN	PRF1
GTEX-14BIM-0006-SM-5O9AA	13.212	GBN	PRF1
GTEX-VUSG-0006-SM-3GIK9	15.4735	GBN	PRF1
GTEX-N7MS-0007-SM-26GMV	14.3582	GBN	PRF1
GTEX-12WSN-0006-SM-5NQAP	13.1668	GBN	PRF1
GTEX-T6MO-0006-SM-32QOU	11.0237	GBN	PRF1
GTEX-OOBJ-0006-SM-2I3F4	12.346	GBN	PRF1
GTEX-139TS-0005-SM-5NQC1	15.0773	GBN	PRF1
GTEX-13PLJ-0005-SM-5NQ99	16.4929	GBN	PRF1
GTEX-NPJ7-0006-SM-3GACR	16.2413	GBN	PRF1
GTEX-XQ8I-0006-SM-4BOQ5	13.5801	GBN	PRF1
GTEX-T5JW-0005-SM-3GADE	10.1573	GBN	PRF1
GTEX-OHPN-0005-SM-2YUML	16.0743	GBN	PRF1
GTEX-13OVG-0005-SM-5P9HA	12.025	GBN	PRF1
GTEX-WFG8-0006-SM-3GIKS	9.2048	GBN	PRF1
GTEX-12WSC-0005-SM-5MR3H	15.543	GBN	PRF1
GTEX-UTHO-0006-SM-3NMCC	15.649	GBN	PRF1
GTEX-11NSD-0005-SM-5LZZ5	10.8541	GBN	PRF1
GTEX-TMKS-0005-SM-33OV7	12.5024	GBN	PRF1
GTEX-ZVE2-0006-SM-51MRW	15.0261	GBN	PRF1
GTEX-QVJO-0006-SM-2S1RC	15.2074	GBN	PRF1
GTEX-11GSO-0005-SM-5O9CA	15.2148	GBN	PRF1
GTEX-XBED-0006-SM-47JXO	10.6422	GBN	PRF1
GTEX-ZE9C-0006-SM-4WKG2	15.4279	GBN	PRF1
GTEX-ZC5H-0005-SM-4WAXM	13.7395	GBN	PRF1
GTEX-R45C-0006-SM-3GAD6	15.0355	GBN	PRF1
GTEX-12WSH-0005-SM-5NQ9P	16.4922	GBN	PRF1
GTEX-13CZU-0005-SM-5LU8K	12.4631	GBN	PRF1
GTEX-ZPIC-0005-SM-4WWEB	11.3219	GBN	PRF1
GTEX-1192W-0005-SM-5NQBQ	15.2125	GBN	PRF1
GTEX-OIZI-0005-SM-2XCED	14.4993	GBN	PRF1
GTEX-RM2N-0006-SM-2TF5H	10.6624	GBN	PRF1
GTEX-14E7W-0006-SM-5N9GG	15.8148	GBN	PRF1
GTEX-PLZ4-0006-SM-2S1NY	15.3739	GBN	PRF1
GTEX-14B4R-0006-SM-5O9A7	13.1866	GBN	PRF1
GTEX-R55F-0005-SM-2TF4W	12.8221	GBN	PRF1
GTEX-WVLH-0006-SM-3MJF7	13.957	GBN	PRF1
GTEX-14A5H-0006-SM-5O9AI	14.908	GBN	PRF1
GTEX-Y111-0006-SM-4SOIO	15.3715	GBN	PRF1
GTEX-NPJ8-0007-SM-26GMF	11.2675	GBN	PRF1
GTEX-11DXY-0006-SM-5NQ8N	15.6198	GBN	PRF1
GTEX-PWN1-0006-SM-5SI7T	10.868	GBN	PRF1
GTEX-WI4N-0005-SM-3LK7E	12.8889	GBN	PRF1
GTEX-PWN1-0006-SM-2S1NG	10.4765	GBN	PRF1
GTEX-Q2AH-0005-SM-5SI7G	13.2667	GBN	PRF1
GTEX-XYKS-0005-SM-4BRUD	10.6761	GBN	PRF1
GTEX-X62O-0005-SM-46MV1	14.0567	GBN	PRF1
GTEX-113JC-0006-SM-5O997	14.5603	GBN	PRF1
GTEX-XBEW-0006-SM-4AT4E	16.7148	GBN	PRF1
GTEX-13CF2-0006-SM-5O99L	15.0809	GBN	PRF1
GTEX-1399S-0006-SM-5NQ7U	11.8089	GBN	PRF1
GTEX-14ICL-0006-SM-5SIAB	14.1707	GBN	PRF1
GTEX-XUZC-0005-SM-4BOQ8	11.6908	GBN	PRF1
GTEX-QLQW-0005-SM-2S1RA	13.0408	GBN	PRF1
GTEX-P44G-0006-SM-2TC6A	14.2909	GBN	PRF1
GTEX-O5YW-0006-SM-3LK6E	14.5292	GBN	PRF1
GTEX-SJXC-0005-SM-2XCE7	15.9172	GBN	PRF1
GTEX-13W3W-0005-SM-5SI9Y	9.9223	GBN	PRF1
GTEX-ZDXO-0006-SM-4WKGF	15.5617	GBN	PRF1
GTEX-WOFL-0006-SM-3TW8K	16.6499	GBN	PRF1
GTEX-Y8E5-0006-SM-47JWQ	11.5051	GBN	PRF1
GTEX-14BMU-0006-SM-5MR3T	10.7698	GBN	PRF1
GTEX-ZF29-0006-SM-4WKGQ	10.3051	GBN	PRF1
GTEX-PLZ6-0006-SM-33HBZ	9.4588	GBN	PRF1
GTEX-Y5LM-0005-SM-4V6EJ	8.9159	GBN	PRF1
GTEX-ZGAY-0006-SM-4WWAQ	13.3006	GBN	PRF1
GTEX-XK95-0005-SM-4AT4S	12.7891	GBN	PRF1
GTEX-XPT6-0006-SM-4B66Q	9.0672	GBN	PRF1
GTEX-PWOO-0006-SM-2I3E3	11.4097	GBN	PRF1
GTEX-N7MT-0007-SM-3GACQ	15.1854	GBN	PRF1
GTEX-QCQG-0006-SM-2S1OW	12.2697	GBN	PRF1
GTEX-QXCU-0006-SM-2TC5K	15.2157	GBN	PRF1
GTEX-RNOR-0005-SM-2TF4Z	15.5377	GBN	PRF1
GTEX-13FXS-0006-SM-5O99X	16.1096	GBN	PRF1
GTEX-11NV4-0005-SM-5N9EX	15.9019	GBN	PRF1
GTEX-ZTPG-0006-SM-4YCFG	9.4917	GBN	PRF1
GTEX-QCQG-0006-SM-5SI8M	12.6382	GBN	PRF1
GTEX-WFON-0005-SM-3NMC9	12.0458	GBN	PRF1
GTEX-PLZ5-0006-SM-5S2W5	11.9423	GBN	PRF1
GTEX-14A5I-0005-SM-5N9FU	14.8134	GBN	PRF1
GTEX-X638-0005-SM-47JX6	14.0964	GBN	PRF1
GTEX-R55E-0006-SM-2TC5G	15.6594	GBN	PRF1
GTEX-Y3I4-0006-SM-4TT1E	12.4053	GBN	PRF1
GTEX-U4B1-0006-SM-3DB8E	12.0074	GBN	PRF1
GTEX-13CF3-0006-SM-5N9ED	10.5485	GBN	PRF1
GTEX-RVPV-0006-SM-2TF6Q	14.6137	GBN	PRF1
GTEX-X4LF-0006-SM-3NMCO	11.7663	GBN	PRF1
GTEX-TMMY-0005-SM-33HBN	15.684	GBN	PRF1
GTEX-12WSE-0005-SM-5NQAE	14.8449	GBN	PRF1
GTEX-X88G-0006-SM-47JX5	12.2706	GBN	PRF1
GTEX-11TT1-0005-SM-5NQ8Y	12.4197	GBN	PRF1
GTEX-ZF2S-0006-SM-4WKHF	11.0983	GBN	PRF1
GTEX-YECK-0005-SM-4W217	16.2624	GBN	PRF1
GTEX-1313W-0006-SM-5O9B1	15.3988	GBN	PRF1
GTEX-13VXT-0005-SM-5N9F3	10.0558	GBN	PRF1
GTEX-RVPU-0005-SM-2TF6L	14.1117	GBN	PRF1
GTEX-XQ3S-0006-SM-4BOQ4	15.866	GBN	PRF1
GTEX-WOFM-0005-SM-3MJF3	11.8239	GBN	PRF1
GTEX-ZVZQ-0006-SM-51MR8	16.1887	GBN	PRF1
GTEX-148VI-0006-SM-5O9A6	16.4542	GBN	PRF1
GTEX-ZP4G-0006-SM-4WWE6	13.4573	GBN	PRF1
GTEX-131XH-0006-SM-5O98V	15.5661	GBN	PRF1
GTEX-11WQC-0006-SM-5LZVP	14.6867	GBN	PRF1
GTEX-QVUS-0006-SM-3GAE8	15.302	GBN	PRF1
GTEX-WRHU-0006-SM-3MJF6	15.2124	GBN	PRF1
GTEX-QDVJ-0005-SM-2TC5X	15.3248	GBN	PRF1
GTEX-11O72-0006-SM-5O9DB	15.7227	GBN	PRF1
GTEX-139D8-0006-SM-5LZX8	15.4055	GBN	PRF1
GTEX-1399Q-0005-SM-5NQAG	14.483	GBN	PRF1
GTEX-XMD1-0006-SM-4AT4Q	13.4817	GBN	PRF1
GTEX-11UD2-0005-SM-5NQ9B	14.8309	GBN	PRF1
GTEX-1192X-0005-SM-5NQC3	15.5006	GBN	PRF1
GTEX-ZTX8-0006-SM-4YCE4	11.3316	GBN	PRF1
GTEX-1497J-0005-SM-5NQBD	15.8632	GBN	PRF1
GTEX-12WSB-0006-SM-5O998	18.144	GBN	PRF1
GTEX-12ZZW-0005-SM-5O9BY	14.0338	GBN	PRF1
GTEX-W5WG-0006-SM-3GIJT	11.3684	GBN	PRF1
GTEX-11XUK-0005-SM-5LU9F	12.4416	GBN	PRF1
GTEX-131XE-0006-SM-5P9F9	13.1105	GBN	PRF1
GTEX-YFCO-0005-SM-4W1ZI	10.6812	GBN	PRF1
GTEX-WFG7-0005-SM-3GIKM	9.5499	GBN	PRF1
GTEX-1269C-0005-SM-5N9CJ	15.9402	GBN	PRF1
GTEX-WZTO-0006-SM-3NM9T	15.851	GBN	PRF1
GTEX-PVOW-0006-SM-3NMB8	16.0371	GBN	PRF1
GTEX-WYVS-0006-SM-3NMA7	14.5161	GBN	PRF1
GTEX-11ZUS-0006-SM-5O9AJ	15.2459	GBN	PRF1
GTEX-XUW1-0005-SM-4BOQ7	15.0753	GBN	PRF1
GTEX-Q2AI-0006-SM-2I3FG	10.2934	GBN	PRF1
GTEX-11EMC-0006-SM-5O9DN	13.9137	GBN	PRF1
GTEX-Y114-0006-SM-4TT76	10.1662	GBN	PRF1
GTEX-ZVTK-0006-SM-57WBK	15.0934	GBN	PRF1
GTEX-1399U-0005-SM-5NQ8K	10.4978	GBN	PRF1
GTEX-Y9LG-0006-SM-4VBRK	12.2518	GBN	PRF1
GTEX-13FTX-0005-SM-5N9F6	10.984	GBN	PRF1
GTEX-X15G-0005-SM-3NMDA	12.8469	GBN	PRF1
GTEX-1212Z-0006-SM-5NQ8M	14.1287	GBN	PRF1
GTEX-13111-0005-SM-5NQ7Z	10.7058	GBN	PRF1
GTEX-11NUK-0005-SM-5MR5F	15.7162	GBN	PRF1
GTEX-NPJ8-0007-SM-26GMW	11.7165	GBN	PRF1
GTEX-X261-0005-SM-4PQYX	14.7699	GBN	PRF1
GTEX-P4PQ-0005-SM-2HMKJ	9.4983	GBN	PRF1
GTEX-R55G-0006-SM-2TC6O	10.1065	GBN	PRF1
GTEX-S7PM-0006-SM-3NM8C	15.3895	GBN	PRF1
GTEX-U412-0006-SM-3DB8J	14.9671	GBN	PRF1
GTEX-WFJO-0005-SM-3GIKY	13.0088	GBN	PRF1
GTEX-YB5E-0005-SM-4VDSO	9.9642	GBN	PRF1
GTEX-13CZV-0006-SM-5P9IN	13.1914	GBN	PRF1
GTEX-WXYG-0005-SM-3NB3M	10.6986	GBN	PRF1
GTEX-ZG7Y-0006-SM-4WWEA	13.6272	GBN	PRF1
GTEX-POMQ-0006-SM-5SI7D	10.5656	GBN	PRF1
GTEX-SNOS-0006-SM-32PLH	11.5294	GBN	PRF1
GTEX-132Q8-0006-SM-5NQA4	16.1309	GBN	PRF1
GTEX-14C39-0005-SM-5NQBR	13.7723	GBN	PRF1
GTEX-14BMV-0005-SM-5NQ6Y	15.4446	GBN	PRF1
GTEX-12C56-0006-SM-5N9E9	11.2291	GBN	PRF1
GTEX-12BJ1-0006-SM-5SIB5	12.0809	GBN	PRF1
GTEX-NL3G-0007-SM-4SOIF	13.494	GBN	PRF1
GTEX-ZVZP-0006-SM-51MSW	12.3673	GBN	PRF1
GTEX-139T8-0006-SM-5NQ6V	15.8277	GBN	PRF1
GTEX-11ZTS-0005-SM-5NQ8A	16.5751	GBN	PRF1
GTEX-TMZS-0006-SM-3DB8G	11.8954	GBN	PRF1
GTEX-X585-0005-SM-46MV3	16.6538	GBN	PRF1
GTEX-139UC-0005-SM-5PNU7	15.6422	GBN	PRF1
GTEX-ZPCL-0006-SM-4WWAS	10.4855	GBN	PRF1
GTEX-13CIG-0006-SM-5P9HF	14.8728	GBN	PRF1
GTEX-N7MS-0007-SM-2D7W1	15.7854	GBN	PRF1
GTEX-ZTSS-0005-SM-4YCDR	12.8615	GBN	PRF1
GTEX-13FTW-0005-SM-5LZVZ	13.1536	GBN	PRF1
GTEX-WHSE-0006-SM-3NMBW	14.3936	GBN	PRF1
GTEX-13113-0006-SM-5NQ7X	9.0316	GBN	PRF1
GTEX-YF7O-0005-SM-4W1ZU	12.61	GBN	PRF1
GTEX-11OF3-0006-SM-5O9CM	15.6662	GBN	PRF1
GTEX-14BIL-0006-SM-5N9F2	13.8111	GBN	PRF1
GTEX-12126-0006-SM-5O9B8	15.7493	GBN	PRF1
GTEX-13OVJ-0006-SM-5O98T	13.4147	GBN	PRF1
GTEX-14ABY-0005-SM-5O99U	15.1098	GBN	PRF1
GTEX-14DAR-0006-SM-5N9GC	10.5055	GBN	PRF1
GTEX-12KS4-0005-SM-5SI94	14.7585	GBN	PRF1
GTEX-O5YT-0007-SM-32PK7	11.8929	GBN	PRF1
GTEX-OHPJ-0006-SM-3LK6G	16.1877	GBN	PRF1
GTEX-ZDTT-0006-SM-4WKFP	11.0124	GBN	PRF1
GTEX-PLZ5-0006-SM-2S1NZ	11.3985	GBN	PRF1
GTEX-U3ZG-0006-SM-47JWX	12.2205	GBN	PRF1
GTEX-131YS-0005-SM-5NQAS	16.5228	GBN	PRF1
GTEX-OXRP-0006-SM-2I3FN	13.4117	GBN	PRF1
GTEX-WRHK-0005-SM-3MJF5	11.1909	GBN	PRF1
GTEX-14E6C-0005-SM-5O98N	13.7327	GBN	PRF1
TCGA-AB-2938-03	10.4501	TBA	PRF1
TCGA-AB-2871-03	11.9504	TBA	PRF1
TCGA-AB-2903-03	8.7318	TBA	PRF1
TCGA-AB-2944-03	7.4259	TBA	PRF1
TCGA-AB-2887-03	9.3321	TBA	PRF1
TCGA-AB-2936-03	10.9634	TBA	PRF1
TCGA-AB-2972-03	9.9637	TBA	PRF1
TCGA-AB-2822-03	8.41	TBA	PRF1
TCGA-AB-2884-03	8.5989	TBA	PRF1
TCGA-AB-2828-03	7.3482	TBA	PRF1
TCGA-AB-2941-03	8.5749	TBA	PRF1
TCGA-AB-2920-03	9.9908	TBA	PRF1
TCGA-AB-2835-03	6.5028	TBA	PRF1
TCGA-AB-2849-03	9.4413	TBA	PRF1
TCGA-AB-2994-03	11.0154	TBA	PRF1
TCGA-AB-2929-03	11.0452	TBA	PRF1
TCGA-AB-2975-03	9.9088	TBA	PRF1
TCGA-AB-2834-03	6.3111	TBA	PRF1
TCGA-AB-2901-03	9.3142	TBA	PRF1
TCGA-AB-2908-03	10.448	TBA	PRF1
TCGA-AB-2966-03	10.5676	TBA	PRF1
TCGA-AB-3009-03	8.9814	TBA	PRF1
TCGA-AB-2898-03	9.7826	TBA	PRF1
TCGA-AB-3012-03	8.9663	TBA	PRF1
TCGA-AB-2917-03	7.7102	TBA	PRF1
TCGA-AB-2838-03	10.9516	TBA	PRF1
TCGA-AB-2981-03	9.3478	TBA	PRF1
TCGA-AB-2805-03	8.4442	TBA	PRF1
TCGA-AB-2870-03	10.5093	TBA	PRF1
TCGA-AB-2952-03	10.7635	TBA	PRF1
TCGA-AB-2860-03	11.4221	TBA	PRF1
TCGA-AB-3005-03	8.9866	TBA	PRF1
TCGA-AB-2939-03	9.0649	TBA	PRF1
TCGA-AB-2865-03	10.8061	TBA	PRF1
TCGA-AB-2910-03	9.2465	TBA	PRF1
TCGA-AB-2991-03	10.3522	TBA	PRF1
TCGA-AB-2950-03	8.7958	TBA	PRF1
TCGA-AB-2940-03	10.8833	TBA	PRF1
TCGA-AB-2825-03	8.7151	TBA	PRF1
TCGA-AB-2983-03	8.0178	TBA	PRF1
TCGA-AB-2964-03	8.8622	TBA	PRF1
TCGA-AB-2931-03	9.323	TBA	PRF1
TCGA-AB-2878-03	9.5151	TBA	PRF1
TCGA-AB-2847-03	11.3213	TBA	PRF1
TCGA-AB-2943-03	11.6919	TBA	PRF1
TCGA-AB-2949-03	8.1423	TBA	PRF1
TCGA-AB-2841-03	11.4678	TBA	PRF1
TCGA-AB-2934-03	9.4445	TBA	PRF1
TCGA-AB-2935-03	12.0591	TBA	PRF1
TCGA-AB-2868-03	12.0023	TBA	PRF1
TCGA-AB-2911-03	9.5845	TBA	PRF1
TCGA-AB-2806-03	6.8628	TBA	PRF1
TCGA-AB-2846-03	9.3511	TBA	PRF1
TCGA-AB-2851-03	10.0694	TBA	PRF1
TCGA-AB-2986-03	8.8927	TBA	PRF1
TCGA-AB-2879-03	8.3361	TBA	PRF1
TCGA-AB-2933-03	8.9782	TBA	PRF1
TCGA-AB-2925-03	7.156	TBA	PRF1
TCGA-AB-2818-03	9.1505	TBA	PRF1
TCGA-AB-2821-03	10.0597	TBA	PRF1
TCGA-AB-2816-03	8.272	TBA	PRF1
TCGA-AB-2904-03	9.9714	TBA	PRF1
TCGA-AB-2862-03	10.9436	TBA	PRF1
TCGA-AB-2812-03	7.9121	TBA	PRF1
TCGA-AB-2819-03	7.8006	TBA	PRF1
TCGA-AB-2880-03	11.0812	TBA	PRF1
TCGA-AB-2824-03	9.5953	TBA	PRF1
TCGA-AB-2965-03	7.3069	TBA	PRF1
TCGA-AB-2836-03	9.8791	TBA	PRF1
TCGA-AB-2985-03	10.1656	TBA	PRF1
TCGA-AB-2881-03	10.4843	TBA	PRF1
TCGA-AB-2815-03	8.2971	TBA	PRF1
TCGA-AB-2963-03	5.9842	TBA	PRF1
TCGA-AB-2861-03	9.3063	TBA	PRF1
TCGA-AB-2987-03	11.0786	TBA	PRF1
TCGA-AB-2978-03	8.7297	TBA	PRF1
TCGA-AB-2977-03	8.2277	TBA	PRF1
TCGA-AB-2892-03	8.7862	TBA	PRF1
TCGA-AB-2912-03	6.8967	TBA	PRF1
TCGA-AB-2853-03	7.6979	TBA	PRF1
TCGA-AB-2976-03	7.1115	TBA	PRF1
TCGA-AB-3011-03	7.0726	TBA	PRF1
TCGA-AB-2844-03	7.6846	TBA	PRF1
TCGA-AB-2916-03	10.2419	TBA	PRF1
TCGA-AB-2820-03	12.8702	TBA	PRF1
TCGA-AB-2803-03	6.9863	TBA	PRF1
TCGA-AB-2942-03	9.3777	TBA	PRF1
TCGA-AB-2928-03	8.3771	TBA	PRF1
TCGA-AB-2843-03	11.5873	TBA	PRF1
TCGA-AB-2914-03	8.8863	TBA	PRF1
TCGA-AB-2845-03	10.1379	TBA	PRF1
TCGA-AB-2855-03	7.6253	TBA	PRF1
TCGA-AB-2873-03	9.4413	TBA	PRF1
TCGA-AB-2996-03	9.2564	TBA	PRF1
TCGA-AB-2990-03	9.1095	TBA	PRF1
TCGA-AB-2840-03	9.2625	TBA	PRF1
TCGA-AB-2833-03	7.6172	TBA	PRF1
TCGA-AB-2897-03	8.7356	TBA	PRF1
TCGA-AB-2863-03	5.495	TBA	PRF1
TCGA-AB-2913-03	8.2366	TBA	PRF1
TCGA-AB-2932-03	8.3069	TBA	PRF1
TCGA-AB-2946-03	9.3432	TBA	PRF1
TCGA-AB-2899-03	10.373	TBA	PRF1
TCGA-AB-3002-03	9.0216	TBA	PRF1
TCGA-AB-2915-03	10.9016	TBA	PRF1
TCGA-AB-2948-03	8.9294	TBA	PRF1
TCGA-AB-2970-03	8.3107	TBA	PRF1
TCGA-AB-2883-03	8.7456	TBA	PRF1
TCGA-AB-2894-03	10.2488	TBA	PRF1
TCGA-AB-2814-03	10.7751	TBA	PRF1
TCGA-AB-2842-03	6.6959	TBA	PRF1
TCGA-AB-2984-03	6.7361	TBA	PRF1
TCGA-AB-2866-03	10.1693	TBA	PRF1
TCGA-AB-2823-03	11.0913	TBA	PRF1
TCGA-AB-2875-03	10.5652	TBA	PRF1
TCGA-AB-2848-03	9.6326	TBA	PRF1
TCGA-AB-2890-03	12.3478	TBA	PRF1
TCGA-AB-2918-03	5.6738	TBA	PRF1
TCGA-AB-2954-03	8.588	TBA	PRF1
TCGA-AB-2930-03	8.273	TBA	PRF1
TCGA-AB-2924-03	8.2424	TBA	PRF1
TCGA-AB-2955-03	11.3434	TBA	PRF1
TCGA-AB-2856-03	9.3713	TBA	PRF1
TCGA-AB-2993-03	7.4517	TBA	PRF1
TCGA-AB-2896-03	8.6031	TBA	PRF1
TCGA-AB-2959-03	10.1297	TBA	PRF1
TCGA-AB-2882-03	12.9258	TBA	PRF1
TCGA-AB-2919-03	7.2355	TBA	PRF1
TCGA-AB-2921-03	8.2681	TBA	PRF1
TCGA-AB-2995-03	11.8631	TBA	PRF1
TCGA-AB-2817-03	9.7469	TBA	PRF1
TCGA-AB-2900-03	8.0393	TBA	PRF1
TCGA-AB-2869-03	11.0354	TBA	PRF1
TCGA-AB-2872-03	8.1649	TBA	PRF1
TCGA-AB-2811-03	9.0465	TBA	PRF1
TCGA-AB-2988-03	8.7752	TBA	PRF1
TCGA-AB-2813-03	9.3077	TBA	PRF1
TCGA-AB-3008-03	10.5072	TBA	PRF1
TCGA-AB-2895-03	8.117	TBA	PRF1
TCGA-AB-2837-03	9.4565	TBA	PRF1
TCGA-AB-2877-03	9.0941	TBA	PRF1
TCGA-AB-2858-03	8.6464	TBA	PRF1
TCGA-AB-2891-03	8.2912	TBA	PRF1
TCGA-AB-2937-03	9.1603	TBA	PRF1
TCGA-AB-2980-03	10.1847	TBA	PRF1
TCGA-AB-2808-03	9.518	TBA	PRF1
TCGA-AB-2830-03	10.5323	TBA	PRF1
TCGA-AB-2956-03	8.8984	TBA	PRF1
TCGA-AB-2886-03	9.1028	TBA	PRF1
TCGA-AB-3007-03	9.9145	TBA	PRF1
TCGA-AB-2832-03	8.5464	TBA	PRF1
TCGA-AB-2854-03	7.9349	TBA	PRF1
TCGA-AB-2979-03	10.8235	TBA	PRF1
TCGA-AB-2876-03	9.2632	TBA	PRF1
TCGA-AB-2826-03	7.6579	TBA	PRF1
TCGA-AB-2859-03	10.7746	TBA	PRF1
TCGA-AB-2839-03	8.5216	TBA	PRF1
TCGA-AB-2999-03	9.5502	TBA	PRF1
TCGA-AB-2885-03	10.6361	TBA	PRF1
TCGA-AB-2927-03	10.1695	TBA	PRF1
TCGA-AB-3000-03	10.0749	TBA	PRF1
TCGA-AB-3006-03	8.8908	TBA	PRF1
TCGA-AB-2857-03	11.5378	TBA	PRF1
TCGA-AB-2998-03	10.4156	TBA	PRF1
TCGA-AB-2889-03	9.3792	TBA	PRF1
TCGA-AB-2893-03	7.5375	TBA	PRF1
TCGA-AB-2810-03	8.8252	TBA	PRF1
TCGA-AB-2969-03	7.0121	TBA	PRF1
TCGA-AB-2967-03	7.5605	TBA	PRF1
TCGA-AB-2874-03	8.8395	TBA	PRF1
TCGA-AB-2973-03	9.4253	TBA	PRF1
TCGA-AB-2867-03	10.6791	TBA	PRF1
TCGA-AB-2971-03	9.7487	TBA	PRF1
GTEX-117YW-0005-SM-5NQ8Z	12.9186	GBN	TBX21
GTEX-13S7M-0005-SM-5NQ76	11.5071	GBN	TBX21
GTEX-REY6-0005-SM-2TF54	10.9979	GBN	TBX21
GTEX-11EM3-0005-SM-5N9DK	8.439	GBN	TBX21
GTEX-PSDG-0005-SM-3GADC	10.9636	GBN	TBX21
GTEX-YFC4-0006-SM-4RGLV	11.7898	GBN	TBX21
GTEX-11TUW-0006-SM-5LZW2	10.8581	GBN	TBX21
GTEX-12WSK-0006-SM-5NQA1	9.5304	GBN	TBX21
GTEX-12WSL-0005-SM-5NQAD	9.7533	GBN	TBX21
GTEX-Y8LW-0005-SM-4V6EV	8.7432	GBN	TBX21
GTEX-S4Q7-0006-SM-3K2AT	5.1678	GBN	TBX21
GTEX-12696-0005-SM-5LZYS	10.9218	GBN	TBX21
GTEX-13OVK-0006-SM-5O9B7	7.036	GBN	TBX21
GTEX-TML8-0005-SM-32QPA	8.6962	GBN	TBX21
GTEX-RU1J-0006-SM-2TF6M	8.6197	GBN	TBX21
GTEX-S7SE-0005-SM-2XCEA	12.6261	GBN	TBX21
GTEX-Q2AG-0005-SM-5SI7F	12.6507	GBN	TBX21
GTEX-X4XX-0005-SM-3NMCS	12.3717	GBN	TBX21
GTEX-WHWD-0005-SM-3LK7D	8.8984	GBN	TBX21
GTEX-Y5V5-0006-SM-4V6FE	11.8061	GBN	TBX21
GTEX-139T6-0006-SM-5LU92	8.1303	GBN	TBX21
GTEX-POYW-0006-SM-2XCF4	10.7175	GBN	TBX21
GTEX-11ZTT-0006-SM-5N9FX	8.9726	GBN	TBX21
GTEX-ZVT3-0006-SM-51MT9	12.2909	GBN	TBX21
GTEX-14E1K-0006-SM-5N9DY	9.1494	GBN	TBX21
GTEX-WH7G-0005-SM-3NMBX	9.3608	GBN	TBX21
GTEX-12584-0005-SM-5N9GM	11.923	GBN	TBX21
GTEX-RU72-0006-SM-2TF65	12.4411	GBN	TBX21
GTEX-ZUA1-0005-SM-4YCEV	12.3449	GBN	TBX21
GTEX-SE5C-0006-SM-4BRW5	6.4145	GBN	TBX21
GTEX-14E6D-0005-SM-5N9D7	12.1759	GBN	TBX21
GTEX-QMR6-0005-SM-32PKY	9.3608	GBN	TBX21
GTEX-ZDYS-0002-SM-4WKGR	10.9564	GBN	TBX21
GTEX-Y8E4-0006-SM-4V6EW	11.9284	GBN	TBX21
GTEX-ZTTD-0006-SM-51MSJ	11.3506	GBN	TBX21
GTEX-X4EP-0005-SM-3P5ZE	10.8203	GBN	TBX21
GTEX-ZQUD-0005-SM-4YCE5	10.7178	GBN	TBX21
GTEX-N7MS-0007-SM-26GME	11.7317	GBN	TBX21
GTEX-S341-0006-SM-3NM8D	6.6026	GBN	TBX21
GTEX-11WQK-0005-SM-5O9AV	11.5237	GBN	TBX21
GTEX-12WSJ-0005-SM-5LU8S	7.6352	GBN	TBX21
GTEX-11P81-0006-SM-5NQ7A	8.9372	GBN	TBX21
GTEX-111YS-0006-SM-5NQBE	9.3831	GBN	TBX21
GTEX-YBZK-0005-SM-59HKG	11.4033	GBN	TBX21
GTEX-11DYG-0006-SM-5NQB2	12.6626	GBN	TBX21
GTEX-R53T-0005-SM-3GADK	9.11	GBN	TBX21
GTEX-ZV68-0006-SM-4YCEJ	12.1885	GBN	TBX21
GTEX-PLZ4-0006-SM-5SI8L	11.2086	GBN	TBX21
GTEX-11PRG-0005-SM-5NQ6X	12.2126	GBN	TBX21
GTEX-12WSA-0005-SM-5O9BM	10.1905	GBN	TBX21
GTEX-131XF-0006-SM-5P9HK	10.6262	GBN	TBX21
GTEX-12WSG-0005-SM-5NQA2	12.0364	GBN	TBX21
GTEX-TKQ2-0006-SM-33HBH	9.6216	GBN	TBX21
GTEX-WYBS-0005-SM-4ONDR	11.8335	GBN	TBX21
GTEX-X3Y1-0006-SM-3P5ZG	11.7612	GBN	TBX21
GTEX-Y3IK-0005-SM-4WWDE	8.8321	GBN	TBX21
GTEX-ZF28-0005-SM-4WKH3	11.6297	GBN	TBX21
GTEX-139TT-0006-SM-5O9CG	12.8317	GBN	TBX21
GTEX-PWCY-0005-SM-2I3E2	8.7666	GBN	TBX21
GTEX-X5EB-0006-SM-46MV5	8.2091	GBN	TBX21
GTEX-OHPM-0006-SM-2HMKU	10.3557	GBN	TBX21
GTEX-ZVP2-0005-SM-51MRK	9.5028	GBN	TBX21
GTEX-XUJ4-0005-SM-4BOQ6	8.8282	GBN	TBX21
GTEX-139TU-0006-SM-5LZVN	11.8772	GBN	TBX21
GTEX-XV7Q-0005-SM-4BRWI	9.8261	GBN	TBX21
GTEX-14BIN-0005-SM-5N9FE	12.971	GBN	TBX21
GTEX-14C38-0006-SM-5NQBF	9.3431	GBN	TBX21
GTEX-U3ZN-0006-SM-3DB7Y	7.3892	GBN	TBX21
GTEX-12WSD-0005-SM-5N9FZ	12.4438	GBN	TBX21
GTEX-V1D1-0006-SM-3NMCE	8.926	GBN	TBX21
GTEX-T5JC-0005-SM-4DM7B	10.6887	GBN	TBX21
GTEX-WY7C-0006-SM-3NB3L	8.4331	GBN	TBX21
GTEX-XXEK-0005-SM-4BRWJ	10.0012	GBN	TBX21
GTEX-VJYA-0005-SM-3P5ZD	8.7369	GBN	TBX21
GTEX-X4XY-0006-SM-46MV2	11.8973	GBN	TBX21
GTEX-13OW8-0005-SM-5NQAC	11.6724	GBN	TBX21
GTEX-WK11-0006-SM-3NB3J	12.5725	GBN	TBX21
GTEX-P4QS-0005-SM-2I3EY	7.3712	GBN	TBX21
GTEX-13S86-0005-SM-5NQ7I	10.1615	GBN	TBX21
GTEX-Q734-0006-SM-2I3FJ	10.6154	GBN	TBX21
GTEX-13VXU-0006-SM-5N9FF	12.5996	GBN	TBX21
GTEX-14A6H-0006-SM-5NQ7W	11.1715	GBN	TBX21
GTEX-1211K-0006-SM-5MR53	7.3212	GBN	TBX21
GTEX-Y5V6-0005-SM-4V6FD	9.4498	GBN	TBX21
GTEX-11OC5-0006-SM-5N9FA	12.0935	GBN	TBX21
GTEX-OHPK-0006-SM-2HMKH	9.2443	GBN	TBX21
GTEX-ZLV1-0005-SM-4WWAP	8.5021	GBN	TBX21
GTEX-12WSM-0005-SM-5NQB3	11.8974	GBN	TBX21
GTEX-P4PP-0005-SM-2HMKX	7.3387	GBN	TBX21
GTEX-XGQ4-0005-SM-4AT5U	7.8624	GBN	TBX21
GTEX-132NY-0005-SM-5O9AC	12.0409	GBN	TBX21
GTEX-13U4I-0006-SM-5N9CI	9.9824	GBN	TBX21
GTEX-R55D-0006-SM-3GIJS	11.4724	GBN	TBX21
GTEX-XMK1-0005-SM-4B665	9.1666	GBN	TBX21
GTEX-OXRL-0005-SM-3LK6A	9.8934	GBN	TBX21
GTEX-11LCK-0005-SM-5O98U	9.9593	GBN	TBX21
GTEX-ZPU1-0006-SM-4WWAT	9.0549	GBN	TBX21
GTEX-QLQ7-0005-SM-2S1QP	9.6921	GBN	TBX21
GTEX-ZXES-0005-SM-57WCB	9.4151	GBN	TBX21
GTEX-NL3H-0006-SM-2I3FW	11.6604	GBN	TBX21
GTEX-POMQ-0006-SM-33HBY	8.5442	GBN	TBX21
GTEX-WEY5-0006-SM-3GIKG	7.6795	GBN	TBX21
GTEX-XOTO-0006-SM-4B64T	11.9871	GBN	TBX21
GTEX-RWS6-0005-SM-2XCAN	10.3766	GBN	TBX21
GTEX-113IC-0006-SM-5NQ9C	11.7088	GBN	TBX21
GTEX-132QS-0005-SM-5LZXK	7.2196	GBN	TBX21
GTEX-147F4-0006-SM-5O99T	11.4463	GBN	TBX21
GTEX-Z93S-0005-SM-4RGLW	13.0231	GBN	TBX21
GTEX-QDVN-0006-SM-48U1R	6.3623	GBN	TBX21
GTEX-PW2O-0006-SM-2I3DV	9.3282	GBN	TBX21
GTEX-QMRM-0005-SM-3NB2A	9.4459	GBN	TBX21
GTEX-11DXZ-0006-SM-5LZZH	9.608	GBN	TBX21
GTEX-RTLS-0006-SM-2TF58	10.7371	GBN	TBX21
GTEX-14DAQ-0005-SM-5NQ7B	12.3654	GBN	TBX21
GTEX-11EQ8-0006-SM-5P9HJ	12.1662	GBN	TBX21
GTEX-WHPG-0006-SM-3NMBV	7.5532	GBN	TBX21
GTEX-TSE9-0005-SM-4DXUF	11.2057	GBN	TBX21
GTEX-NPJ8-0007-SM-2D7VX	8.7291	GBN	TBX21
GTEX-OOBK-0005-SM-2YUMG	9.0812	GBN	TBX21
GTEX-ZF3C-0005-SM-4WWAR	11.2961	GBN	TBX21
GTEX-11GSP-0006-SM-5N9EL	11.2955	GBN	TBX21
GTEX-13O61-0005-SM-5O9AU	9.168	GBN	TBX21
GTEX-Y8DK-0005-SM-4RGNR	13.0619	GBN	TBX21
GTEX-11I78-0005-SM-5N9GB	9.4978	GBN	TBX21
GTEX-14H4A-0006-SM-5N9E3	7.7525	GBN	TBX21
GTEX-11P82-0006-SM-5N9FY	8.1475	GBN	TBX21
GTEX-ZXG5-0005-SM-57WCN	12.6341	GBN	TBX21
GTEX-XBEC-0006-SM-4AT5T	11.7881	GBN	TBX21
GTEX-13OW6-0005-SM-5NQ9Z	12.7411	GBN	TBX21
GTEX-131XG-0006-SM-5O9CE	7.5709	GBN	TBX21
GTEX-OIZH-0005-SM-2HMJN	10.3115	GBN	TBX21
GTEX-WWYW-0005-SM-3NB3K	11.1584	GBN	TBX21
GTEX-11ILO-0006-SM-5LZWE	12.188	GBN	TBX21
GTEX-132AR-0006-SM-5NQ7N	10.9216	GBN	TBX21
GTEX-11EQ9-0006-SM-5LUB6	7.3502	GBN	TBX21
GTEX-1399R-0006-SM-5N9FR	9.4528	GBN	TBX21
GTEX-XMD2-0006-SM-4WWEG	12.4407	GBN	TBX21
GTEX-XPVG-0006-SM-4B65Z	9.0863	GBN	TBX21
GTEX-12WSI-0005-SM-5O99K	12.2144	GBN	TBX21
GTEX-11VI4-0006-SM-5N9D8	9.4522	GBN	TBX21
GTEX-ZVT4-0006-SM-57WB8	11.3912	GBN	TBX21
GTEX-WQUQ-0006-SM-3MJF4	12.5452	GBN	TBX21
GTEX-11DXX-0005-SM-5NQ8B	9.4598	GBN	TBX21
GTEX-148VJ-0006-SM-5NQB1	10.7859	GBN	TBX21
GTEX-WHSB-0005-SM-3LK7C	9.8506	GBN	TBX21
GTEX-RUSQ-0006-SM-2TF6P	8.1307	GBN	TBX21
GTEX-ZDTS-0006-SM-4WAYZ	12.0918	GBN	TBX21
GTEX-XLM4-0005-SM-4AT4P	11.9958	GBN	TBX21
GTEX-XAJ8-0006-SM-46MVM	9.7815	GBN	TBX21
GTEX-117XS-0005-SM-5PNU6	12.1542	GBN	TBX21
GTEX-1314G-0005-SM-5NQ9O	11.1809	GBN	TBX21
GTEX-14BIM-0006-SM-5O9AA	9.5243	GBN	TBX21
GTEX-VUSG-0006-SM-3GIK9	11.4884	GBN	TBX21
GTEX-N7MS-0007-SM-26GMV	11.5907	GBN	TBX21
GTEX-12WSN-0006-SM-5NQAP	11.0009	GBN	TBX21
GTEX-T6MO-0006-SM-32QOU	8.7457	GBN	TBX21
GTEX-OOBJ-0006-SM-2I3F4	10.3533	GBN	TBX21
GTEX-139TS-0005-SM-5NQC1	11.5269	GBN	TBX21
GTEX-13PLJ-0005-SM-5NQ99	12.5026	GBN	TBX21
GTEX-NPJ7-0006-SM-3GACR	11.6983	GBN	TBX21
GTEX-XQ8I-0006-SM-4BOQ5	10.134	GBN	TBX21
GTEX-T5JW-0005-SM-3GADE	7.433	GBN	TBX21
GTEX-OHPN-0005-SM-2YUML	12.5593	GBN	TBX21
GTEX-13OVG-0005-SM-5P9HA	9.8588	GBN	TBX21
GTEX-WFG8-0006-SM-3GIKS	6.9751	GBN	TBX21
GTEX-12WSC-0005-SM-5MR3H	12.7803	GBN	TBX21
GTEX-UTHO-0006-SM-3NMCC	11.9298	GBN	TBX21
GTEX-11NSD-0005-SM-5LZZ5	8.2013	GBN	TBX21
GTEX-TMKS-0005-SM-33OV7	9.8459	GBN	TBX21
GTEX-ZVE2-0006-SM-51MRW	10.8305	GBN	TBX21
GTEX-QVJO-0006-SM-2S1RC	11.4668	GBN	TBX21
GTEX-11GSO-0005-SM-5O9CA	11.2228	GBN	TBX21
GTEX-XBED-0006-SM-47JXO	8.2801	GBN	TBX21
GTEX-ZE9C-0006-SM-4WKG2	12.2032	GBN	TBX21
GTEX-ZC5H-0005-SM-4WAXM	10.1777	GBN	TBX21
GTEX-R45C-0006-SM-3GAD6	11.0763	GBN	TBX21
GTEX-12WSH-0005-SM-5NQ9P	12.2903	GBN	TBX21
GTEX-13CZU-0005-SM-5LU8K	9.973	GBN	TBX21
GTEX-ZPIC-0005-SM-4WWEB	8.5668	GBN	TBX21
GTEX-1192W-0005-SM-5NQBQ	12.1685	GBN	TBX21
GTEX-OIZI-0005-SM-2XCED	10.4733	GBN	TBX21
GTEX-RM2N-0006-SM-2TF5H	8.6011	GBN	TBX21
GTEX-14E7W-0006-SM-5N9GG	12.6826	GBN	TBX21
GTEX-PLZ4-0006-SM-2S1NY	10.9421	GBN	TBX21
GTEX-14B4R-0006-SM-5O9A7	10.8189	GBN	TBX21
GTEX-R55F-0005-SM-2TF4W	9.1805	GBN	TBX21
GTEX-WVLH-0006-SM-3MJF7	11.2773	GBN	TBX21
GTEX-14A5H-0006-SM-5O9AI	11.1895	GBN	TBX21
GTEX-Y111-0006-SM-4SOIO	11.9149	GBN	TBX21
GTEX-NPJ8-0007-SM-26GMF	7.7501	GBN	TBX21
GTEX-11DXY-0006-SM-5NQ8N	12.802	GBN	TBX21
GTEX-PWN1-0006-SM-5SI7T	8.5815	GBN	TBX21
GTEX-WI4N-0005-SM-3LK7E	9.3164	GBN	TBX21
GTEX-PWN1-0006-SM-2S1NG	7.6752	GBN	TBX21
GTEX-Q2AH-0005-SM-5SI7G	9.649	GBN	TBX21
GTEX-XYKS-0005-SM-4BRUD	9.0283	GBN	TBX21
GTEX-X62O-0005-SM-46MV1	11.4811	GBN	TBX21
GTEX-113JC-0006-SM-5O997	11.0049	GBN	TBX21
GTEX-XBEW-0006-SM-4AT4E	12.8281	GBN	TBX21
GTEX-13CF2-0006-SM-5O99L	12.1599	GBN	TBX21
GTEX-1399S-0006-SM-5NQ7U	8.8925	GBN	TBX21
GTEX-14ICL-0006-SM-5SIAB	11.9452	GBN	TBX21
GTEX-XUZC-0005-SM-4BOQ8	8.5244	GBN	TBX21
GTEX-QLQW-0005-SM-2S1RA	10.8105	GBN	TBX21
GTEX-P44G-0006-SM-2TC6A	10.1447	GBN	TBX21
GTEX-O5YW-0006-SM-3LK6E	11.2822	GBN	TBX21
GTEX-SJXC-0005-SM-2XCE7	12.3728	GBN	TBX21
GTEX-13W3W-0005-SM-5SI9Y	7.4748	GBN	TBX21
GTEX-ZDXO-0006-SM-4WKGF	12.1047	GBN	TBX21
GTEX-WOFL-0006-SM-3TW8K	11.7503	GBN	TBX21
GTEX-Y8E5-0006-SM-47JWQ	10.0973	GBN	TBX21
GTEX-14BMU-0006-SM-5MR3T	7.8971	GBN	TBX21
GTEX-ZF29-0006-SM-4WKGQ	7.6097	GBN	TBX21
GTEX-PLZ6-0006-SM-33HBZ	6.9325	GBN	TBX21
GTEX-Y5LM-0005-SM-4V6EJ	6.4429	GBN	TBX21
GTEX-ZGAY-0006-SM-4WWAQ	10.2251	GBN	TBX21
GTEX-XK95-0005-SM-4AT4S	10.4059	GBN	TBX21
GTEX-XPT6-0006-SM-4B66Q	6.7254	GBN	TBX21
GTEX-PWOO-0006-SM-2I3E3	8.453	GBN	TBX21
GTEX-N7MT-0007-SM-3GACQ	11.5087	GBN	TBX21
GTEX-QCQG-0006-SM-2S1OW	9.9008	GBN	TBX21
GTEX-QXCU-0006-SM-2TC5K	11.2335	GBN	TBX21
GTEX-RNOR-0005-SM-2TF4Z	12.4505	GBN	TBX21
GTEX-13FXS-0006-SM-5O99X	12.8795	GBN	TBX21
GTEX-11NV4-0005-SM-5N9EX	13.5887	GBN	TBX21
GTEX-ZTPG-0006-SM-4YCFG	7.1937	GBN	TBX21
GTEX-QCQG-0006-SM-5SI8M	10.3693	GBN	TBX21
GTEX-WFON-0005-SM-3NMC9	9.3782	GBN	TBX21
GTEX-PLZ5-0006-SM-5S2W5	9.2104	GBN	TBX21
GTEX-14A5I-0005-SM-5N9FU	10.8197	GBN	TBX21
GTEX-X638-0005-SM-47JX6	12.1529	GBN	TBX21
GTEX-R55E-0006-SM-2TC5G	12.736	GBN	TBX21
GTEX-Y3I4-0006-SM-4TT1E	9.517	GBN	TBX21
GTEX-U4B1-0006-SM-3DB8E	8.9675	GBN	TBX21
GTEX-13CF3-0006-SM-5N9ED	8.1207	GBN	TBX21
GTEX-RVPV-0006-SM-2TF6Q	11.4431	GBN	TBX21
GTEX-X4LF-0006-SM-3NMCO	9.3731	GBN	TBX21
GTEX-TMMY-0005-SM-33HBN	11.4104	GBN	TBX21
GTEX-12WSE-0005-SM-5NQAE	12.7668	GBN	TBX21
GTEX-X88G-0006-SM-47JX5	9.9026	GBN	TBX21
GTEX-11TT1-0005-SM-5NQ8Y	9.1762	GBN	TBX21
GTEX-ZF2S-0006-SM-4WKHF	8.4272	GBN	TBX21
GTEX-YECK-0005-SM-4W217	12.9336	GBN	TBX21
GTEX-1313W-0006-SM-5O9B1	11.6984	GBN	TBX21
GTEX-13VXT-0005-SM-5N9F3	7.8318	GBN	TBX21
GTEX-RVPU-0005-SM-2TF6L	10.5262	GBN	TBX21
GTEX-XQ3S-0006-SM-4BOQ4	12.5292	GBN	TBX21
GTEX-WOFM-0005-SM-3MJF3	9.5429	GBN	TBX21
GTEX-ZVZQ-0006-SM-51MR8	12.6722	GBN	TBX21
GTEX-148VI-0006-SM-5O9A6	12.679	GBN	TBX21
GTEX-ZP4G-0006-SM-4WWE6	10.7785	GBN	TBX21
GTEX-131XH-0006-SM-5O98V	11.852	GBN	TBX21
GTEX-11WQC-0006-SM-5LZVP	12.1101	GBN	TBX21
GTEX-QVUS-0006-SM-3GAE8	10.5824	GBN	TBX21
GTEX-WRHU-0006-SM-3MJF6	12.6124	GBN	TBX21
GTEX-QDVJ-0005-SM-2TC5X	11.6197	GBN	TBX21
GTEX-11O72-0006-SM-5O9DB	11.33	GBN	TBX21
GTEX-139D8-0006-SM-5LZX8	12.3192	GBN	TBX21
GTEX-1399Q-0005-SM-5NQAG	11.0195	GBN	TBX21
GTEX-XMD1-0006-SM-4AT4Q	10.2243	GBN	TBX21
GTEX-11UD2-0005-SM-5NQ9B	10.9974	GBN	TBX21
GTEX-1192X-0005-SM-5NQC3	11.8114	GBN	TBX21
GTEX-ZTX8-0006-SM-4YCE4	9.1204	GBN	TBX21
GTEX-1497J-0005-SM-5NQBD	11.9246	GBN	TBX21
GTEX-12WSB-0006-SM-5O998	13.3227	GBN	TBX21
GTEX-12ZZW-0005-SM-5O9BY	11.3616	GBN	TBX21
GTEX-W5WG-0006-SM-3GIJT	9.1288	GBN	TBX21
GTEX-11XUK-0005-SM-5LU9F	9.8471	GBN	TBX21
GTEX-131XE-0006-SM-5P9F9	9.8239	GBN	TBX21
GTEX-YFCO-0005-SM-4W1ZI	8.6804	GBN	TBX21
GTEX-WFG7-0005-SM-3GIKM	6.9856	GBN	TBX21
GTEX-1269C-0005-SM-5N9CJ	12.2346	GBN	TBX21
GTEX-WZTO-0006-SM-3NM9T	12.5678	GBN	TBX21
GTEX-PVOW-0006-SM-3NMB8	12.3645	GBN	TBX21
GTEX-WYVS-0006-SM-3NMA7	11.3112	GBN	TBX21
GTEX-11ZUS-0006-SM-5O9AJ	12.4022	GBN	TBX21
GTEX-XUW1-0005-SM-4BOQ7	11.0975	GBN	TBX21
GTEX-Q2AI-0006-SM-2I3FG	7.9293	GBN	TBX21
GTEX-11EMC-0006-SM-5O9DN	11.1914	GBN	TBX21
GTEX-Y114-0006-SM-4TT76	8.1814	GBN	TBX21
GTEX-ZVTK-0006-SM-57WBK	12.0221	GBN	TBX21
GTEX-1399U-0005-SM-5NQ8K	7.481	GBN	TBX21
GTEX-Y9LG-0006-SM-4VBRK	9.6617	GBN	TBX21
GTEX-13FTX-0005-SM-5N9F6	7.6024	GBN	TBX21
GTEX-X15G-0005-SM-3NMDA	10.0079	GBN	TBX21
GTEX-1212Z-0006-SM-5NQ8M	11.3239	GBN	TBX21
GTEX-13111-0005-SM-5NQ7Z	8.4309	GBN	TBX21
GTEX-11NUK-0005-SM-5MR5F	12.4428	GBN	TBX21
GTEX-NPJ8-0007-SM-26GMW	8.9153	GBN	TBX21
GTEX-X261-0005-SM-4PQYX	11.3913	GBN	TBX21
GTEX-P4PQ-0005-SM-2HMKJ	6.6582	GBN	TBX21
GTEX-R55G-0006-SM-2TC6O	6.9842	GBN	TBX21
GTEX-S7PM-0006-SM-3NM8C	12.7088	GBN	TBX21
GTEX-U412-0006-SM-3DB8J	11.9816	GBN	TBX21
GTEX-WFJO-0005-SM-3GIKY	10.7881	GBN	TBX21
GTEX-YB5E-0005-SM-4VDSO	6.9039	GBN	TBX21
GTEX-13CZV-0006-SM-5P9IN	8.4938	GBN	TBX21
GTEX-WXYG-0005-SM-3NB3M	8.5404	GBN	TBX21
GTEX-ZG7Y-0006-SM-4WWEA	10.2988	GBN	TBX21
GTEX-POMQ-0006-SM-5SI7D	9.0375	GBN	TBX21
GTEX-SNOS-0006-SM-32PLH	8.5944	GBN	TBX21
GTEX-132Q8-0006-SM-5NQA4	11.9508	GBN	TBX21
GTEX-14C39-0005-SM-5NQBR	9.9475	GBN	TBX21
GTEX-14BMV-0005-SM-5NQ6Y	12.2597	GBN	TBX21
GTEX-12C56-0006-SM-5N9E9	9.0144	GBN	TBX21
GTEX-12BJ1-0006-SM-5SIB5	9.6688	GBN	TBX21
GTEX-NL3G-0007-SM-4SOIF	10.937	GBN	TBX21
GTEX-ZVZP-0006-SM-51MSW	9.0028	GBN	TBX21
GTEX-139T8-0006-SM-5NQ6V	11.8846	GBN	TBX21
GTEX-11ZTS-0005-SM-5NQ8A	12.9282	GBN	TBX21
GTEX-TMZS-0006-SM-3DB8G	9.7497	GBN	TBX21
GTEX-X585-0005-SM-46MV3	13.0403	GBN	TBX21
GTEX-139UC-0005-SM-5PNU7	12.04	GBN	TBX21
GTEX-ZPCL-0006-SM-4WWAS	8.4091	GBN	TBX21
GTEX-13CIG-0006-SM-5P9HF	11.8435	GBN	TBX21
GTEX-N7MS-0007-SM-2D7W1	12.1688	GBN	TBX21
GTEX-ZTSS-0005-SM-4YCDR	9.6446	GBN	TBX21
GTEX-13FTW-0005-SM-5LZVZ	10.5939	GBN	TBX21
GTEX-WHSE-0006-SM-3NMBW	11.215	GBN	TBX21
GTEX-13113-0006-SM-5NQ7X	5.9887	GBN	TBX21
GTEX-YF7O-0005-SM-4W1ZU	10.2948	GBN	TBX21
GTEX-11OF3-0006-SM-5O9CM	12.2028	GBN	TBX21
GTEX-14BIL-0006-SM-5N9F2	11.1265	GBN	TBX21
GTEX-12126-0006-SM-5O9B8	12.6767	GBN	TBX21
GTEX-13OVJ-0006-SM-5O98T	9.4172	GBN	TBX21
GTEX-14ABY-0005-SM-5O99U	12.004	GBN	TBX21
GTEX-14DAR-0006-SM-5N9GC	8.3112	GBN	TBX21
GTEX-12KS4-0005-SM-5SI94	10.9108	GBN	TBX21
GTEX-O5YT-0007-SM-32PK7	7.4895	GBN	TBX21
GTEX-OHPJ-0006-SM-3LK6G	11.6652	GBN	TBX21
GTEX-ZDTT-0006-SM-4WKFP	8.9326	GBN	TBX21
GTEX-PLZ5-0006-SM-2S1NZ	8.8235	GBN	TBX21
GTEX-U3ZG-0006-SM-47JWX	10.2782	GBN	TBX21
GTEX-131YS-0005-SM-5NQAS	13.2265	GBN	TBX21
GTEX-OXRP-0006-SM-2I3FN	10.5107	GBN	TBX21
GTEX-WRHK-0005-SM-3MJF5	8.7961	GBN	TBX21
GTEX-14E6C-0005-SM-5O98N	10.8429	GBN	TBX21
TCGA-AB-2938-03	7.9565	TBA	TBX21
TCGA-AB-2871-03	9.6855	TBA	TBX21
TCGA-AB-2903-03	4.473	TBA	TBX21
TCGA-AB-2944-03	6.6987	TBA	TBX21
TCGA-AB-2887-03	7.096	TBA	TBX21
TCGA-AB-2936-03	8.315	TBA	TBX21
TCGA-AB-2972-03	6.3868	TBA	TBX21
TCGA-AB-2822-03	6.3065	TBA	TBX21
TCGA-AB-2884-03	6.6101	TBA	TBX21
TCGA-AB-2828-03	5.4655	TBA	TBX21
TCGA-AB-2941-03	5.8646	TBA	TBX21
TCGA-AB-2920-03	7.1578	TBA	TBX21
TCGA-AB-2835-03	4.1858	TBA	TBX21
TCGA-AB-2849-03	8.9923	TBA	TBX21
TCGA-AB-2994-03	7.5617	TBA	TBX21
TCGA-AB-2929-03	8.3421	TBA	TBX21
TCGA-AB-2975-03	6.7981	TBA	TBX21
TCGA-AB-2834-03	4.7621	TBA	TBX21
TCGA-AB-2901-03	6.1846	TBA	TBX21
TCGA-AB-2908-03	7.8667	TBA	TBX21
TCGA-AB-2966-03	7.2258	TBA	TBX21
TCGA-AB-3009-03	7.0925	TBA	TBX21
TCGA-AB-2898-03	7.6537	TBA	TBX21
TCGA-AB-3012-03	5.332	TBA	TBX21
TCGA-AB-2917-03	5.4879	TBA	TBX21
TCGA-AB-2838-03	8.1085	TBA	TBX21
TCGA-AB-2981-03	6.1485	TBA	TBX21
TCGA-AB-2805-03	6.4294	TBA	TBX21
TCGA-AB-2870-03	7.3247	TBA	TBX21
TCGA-AB-2952-03	8.3517	TBA	TBX21
TCGA-AB-2860-03	9.2718	TBA	TBX21
TCGA-AB-3005-03	6.8516	TBA	TBX21
TCGA-AB-2939-03	4.9052	TBA	TBX21
TCGA-AB-2865-03	7.8296	TBA	TBX21
TCGA-AB-2910-03	6.2576	TBA	TBX21
TCGA-AB-2991-03	6.3766	TBA	TBX21
TCGA-AB-2950-03	6.7201	TBA	TBX21
TCGA-AB-2940-03	7.4738	TBA	TBX21
TCGA-AB-2825-03	5.0708	TBA	TBX21
TCGA-AB-2983-03	6.1955	TBA	TBX21
TCGA-AB-2964-03	5.8785	TBA	TBX21
TCGA-AB-2931-03	6.1091	TBA	TBX21
TCGA-AB-2878-03	6.5694	TBA	TBX21
TCGA-AB-2847-03	8.9203	TBA	TBX21
TCGA-AB-2943-03	9.3131	TBA	TBX21
TCGA-AB-2949-03	5.2458	TBA	TBX21
TCGA-AB-2841-03	8.7798	TBA	TBX21
TCGA-AB-2934-03	6.7156	TBA	TBX21
TCGA-AB-2935-03	9.4389	TBA	TBX21
TCGA-AB-2868-03	9.443	TBA	TBX21
TCGA-AB-2911-03	6.939	TBA	TBX21
TCGA-AB-2806-03	4.3385	TBA	TBX21
TCGA-AB-2846-03	5.7493	TBA	TBX21
TCGA-AB-2851-03	7.0995	TBA	TBX21
TCGA-AB-2986-03	6.8704	TBA	TBX21
TCGA-AB-2879-03	5.4513	TBA	TBX21
TCGA-AB-2933-03	6.6986	TBA	TBX21
TCGA-AB-2925-03	5.0574	TBA	TBX21
TCGA-AB-2818-03	6.582	TBA	TBX21
TCGA-AB-2821-03	7.8681	TBA	TBX21
TCGA-AB-2816-03	4.7823	TBA	TBX21
TCGA-AB-2904-03	7.7604	TBA	TBX21
TCGA-AB-2862-03	6.9339	TBA	TBX21
TCGA-AB-2812-03	2.041	TBA	TBX21
TCGA-AB-2819-03	6.5497	TBA	TBX21
TCGA-AB-2880-03	4.3881	TBA	TBX21
TCGA-AB-2824-03	7.1137	TBA	TBX21
TCGA-AB-2965-03	5.0995	TBA	TBX21
TCGA-AB-2836-03	7.4149	TBA	TBX21
TCGA-AB-2985-03	7.9156	TBA	TBX21
TCGA-AB-2881-03	7.1673	TBA	TBX21
TCGA-AB-2815-03	4.9721	TBA	TBX21
TCGA-AB-2963-03	4.0754	TBA	TBX21
TCGA-AB-2861-03	6.3118	TBA	TBX21
TCGA-AB-2987-03	8.6323	TBA	TBX21
TCGA-AB-2978-03	7.1563	TBA	TBX21
TCGA-AB-2977-03	6.1065	TBA	TBX21
TCGA-AB-2892-03	5.8748	TBA	TBX21
TCGA-AB-2912-03	5.3358	TBA	TBX21
TCGA-AB-2853-03	5.386	TBA	TBX21
TCGA-AB-2976-03	4.4081	TBA	TBX21
TCGA-AB-3011-03	5.2264	TBA	TBX21
TCGA-AB-2844-03	5.7924	TBA	TBX21
TCGA-AB-2916-03	7.7512	TBA	TBX21
TCGA-AB-2820-03	8.6983	TBA	TBX21
TCGA-AB-2803-03	5.9248	TBA	TBX21
TCGA-AB-2942-03	6.0155	TBA	TBX21
TCGA-AB-2928-03	6.1522	TBA	TBX21
TCGA-AB-2843-03	7.9953	TBA	TBX21
TCGA-AB-2914-03	6.6278	TBA	TBX21
TCGA-AB-2845-03	6.1608	TBA	TBX21
TCGA-AB-2855-03	5.1984	TBA	TBX21
TCGA-AB-2873-03	7.1122	TBA	TBX21
TCGA-AB-2996-03	6.7165	TBA	TBX21
TCGA-AB-2990-03	7.4932	TBA	TBX21
TCGA-AB-2840-03	4.9535	TBA	TBX21
TCGA-AB-2833-03	3.8008	TBA	TBX21
TCGA-AB-2897-03	5.9056	TBA	TBX21
TCGA-AB-2863-03	1.8155	TBA	TBX21
TCGA-AB-2913-03	5.8963	TBA	TBX21
TCGA-AB-2932-03	5.6205	TBA	TBX21
TCGA-AB-2946-03	5.6113	TBA	TBX21
TCGA-AB-2899-03	8.0458	TBA	TBX21
TCGA-AB-3002-03	6.5925	TBA	TBX21
TCGA-AB-2915-03	8.9539	TBA	TBX21
TCGA-AB-2948-03	6.6617	TBA	TBX21
TCGA-AB-2970-03	6.2332	TBA	TBX21
TCGA-AB-2883-03	6.025	TBA	TBX21
TCGA-AB-2894-03	8.1031	TBA	TBX21
TCGA-AB-2814-03	9.3514	TBA	TBX21
TCGA-AB-2842-03	5.0596	TBA	TBX21
TCGA-AB-2984-03	6.2962	TBA	TBX21
TCGA-AB-2866-03	7.9584	TBA	TBX21
TCGA-AB-2823-03	6.7923	TBA	TBX21
TCGA-AB-2875-03	8.0633	TBA	TBX21
TCGA-AB-2848-03	6.8563	TBA	TBX21
TCGA-AB-2890-03	10.1021	TBA	TBX21
TCGA-AB-2918-03	3.6911	TBA	TBX21
TCGA-AB-2954-03	5.75	TBA	TBX21
TCGA-AB-2930-03	6.3789	TBA	TBX21
TCGA-AB-2924-03	5.2513	TBA	TBX21
TCGA-AB-2955-03	4.4797	TBA	TBX21
TCGA-AB-2856-03	6.2878	TBA	TBX21
TCGA-AB-2993-03	4.4248	TBA	TBX21
TCGA-AB-2896-03	5.2716	TBA	TBX21
TCGA-AB-2959-03	7.9513	TBA	TBX21
TCGA-AB-2882-03	10.1385	TBA	TBX21
TCGA-AB-2919-03	5.059	TBA	TBX21
TCGA-AB-2921-03	6.2023	TBA	TBX21
TCGA-AB-2995-03	9.2377	TBA	TBX21
[truncated: 13,303 more rows]
