# Supplementary material for: Transcriptome analysis of cynomolgus macaques throughout their lifespan reveals age-related immune patterns
Source: NPJ Aging. 2024 Jun 20;10(1):30. doi: 10.1038/s41514-024-00158-0 (PMC11189941; doi:10.1038/s41514-024-00158-0)
Supplement: Supplementary file 6 — Source Data Fig.5 [file 41514_2024_158_MOESM6_ESM.xlsx]

## Sheet: cover
		Fig. 5 : Transcriptomic age prediction
		Fig. 5a : Correlations between expression level of Macaca fascicularism and Macaca mulatta
		Fig. 5b : Transcriptiomie aging prediction

## Sheet: Figure 5a
Macaca fascicularis & Macaca mulatta
gene	Group	fascicularis_logCPM	mulatta_logCPM	age_group	hub
A1BG	G1	0.00924151	0.0268111	1	gene
PRR36	G4	0.581169	0	4	gene
PRR4	G1	0	0	1	gene
PRR4	G2	0	0	2	gene
PRR4	G3	0	0	3	gene
PRR4	G4	0	0	4	gene
PRR5	G1	5.04812	5.35011	1	gene
PRR5	G2	4.85392	5.53263	2	gene
PRR5	G3	5.25412	5.904	3	gene
PRR5	G4	5.06764	5.1172	4	gene
PRR5L	G1	4.54472	4.76371	1	gene
PRR5L	G2	4.9525	5.53261	2	gene
PRR5L	G3	6.11015	5.74391	3	gene
PRR5L	G4	5.78741	5.48169	4	gene
PRR7	G1	3.25961	3.52036	1	gene
PRR7	G2	2.55018	3.18502	2	gene
PRR7	G3	2.58188	3.20351	3	gene
PRR7	G4	2.63014	3.95406	4	gene
PRR9	G1	0	0	1	gene
PRR9	G2	0	0	2	gene
PRR9	G3	0	0	3	gene
PRR9	G4	0	0	4	gene
PRRC1	G1	4.99423	4.14833	1	gene
PRRC1	G2	4.42075	4.2709	2	gene
PRRC1	G3	4.42885	4.20327	3	gene
PRRC1	G4	4.29155	4.86407	4	gene
PRRC2A	G1	9.14863	8.14355	1	gene
PRRC2A	G2	8.7192	8.14083	2	gene
PRR36	G3	0.412295	0.38304	3	gene
PRRC2A	G3	8.75826	7.87414	3	gene
PRR36	G2	0.544529	0.181912	2	gene
PRR35	G4	0	2.27365	4	gene
PRR25	G1	0	0.244412	1	gene
PRR25	G2	0.0170777	0.453259	2	gene
PRR25	G3	0	0.369258	3	gene
PRR25	G4	0	0	4	gene
PRR27	G1	0	0	1	gene
PRR27	G2	0	0	2	gene
PRR27	G3	0	0	3	gene
PRR27	G4	0	0	4	gene
PRR29	G1	1.12443	6.38231	1	gene
PRR29	G2	1.45534	6.43397	2	gene
PRR29	G3	0.913139	5.93043	3	gene
PRR29	G4	1.98787	6.84412	4	gene
PRR3	G1	4.01095	2.85365	1	gene
PRR3	G2	3.53194	2.63736	2	gene
PRR3	G3	3.36384	2.41032	3	gene
PRR3	G4	3.33092	2.43318	4	gene
PRR30	G1	0	0	1	gene
PRR30	G2	0	0	2	gene
PRR30	G3	0	0	3	gene
PRR30	G4	0	0	4	gene
PRR32	G1	0	0	1	gene
PRR32	G2	0	0	2	gene
PRR32	G3	0	0	3	gene
PRR32	G4	0	0	4	gene
PRR35	G1	0.0149746	1.63566	1	gene
PRR35	G2	0	1.34512	2	gene
PRR35	G3	0	1.98464	3	gene
PRR36	G1	0.502729	0.280476	1	gene
PRR23B	G4	0	0	4	gene
PRRC2A	G4	8.89668	8.1924	4	gene
PRRC2B	G2	8.29636	7.92467	2	gene
PRRT3	G2	0.759373	1.50172	2	gene
PRRT3	G3	0.494312	1.44524	3	gene
PRRT3	G4	1.13103	1.75563	4	gene
PRRT4	G1	0	0	1	gene
PRRT4	G2	0	0	2	gene
PRRT4	G3	0.015354	0.12781	3	gene
PRRT4	G4	0	0	4	gene
PRRX1	G1	0.0554773	0.09032	1	gene
PRRX1	G2	0	0.0367606	2	gene
PRRX1	G3	0	0	3	gene
PRRX1	G4	0	0	4	gene
PRRX2	G1	0	0	1	gene
PRRX2	G2	0	0	2	gene
PRRX2	G3	0.015354	0	3	gene
PRRX2	G4	0	0	4	gene
PRSS12	G1	0.0478842	0.0753719	1	gene
PRSS12	G2	0.0293957	0	2	gene
PRSS12	G3	0.0170916	0	3	gene
PRSS12	G4	0	0	4	gene
PRSS16	G1	3.73706	2.6641	1	gene
PRSS16	G2	3.21587	3.02755	2	gene
PRSS16	G3	4.25536	2.7679	3	gene
PRSS16	G4	4.03224	2.74311	4	gene
PRSS2	G1	0	0	1	gene
PRSS2	G2	0	0	2	gene
PRSS2	G3	0	0	3	gene
PRSS2	G4	0	0	4	gene
PRRT3	G1	0.827139	1.34655	1	gene
PRRC2B	G1	8.85109	7.95283	1	gene
PRRT2	G4	1.03288	1.28143	4	gene
PRRT2	G2	1.39716	1.39884	2	gene
PRRC2B	G3	8.18411	7.95141	3	gene
PRRC2B	G4	8.50942	7.94998	4	gene
PRRC2C	G1	8.52759	8.01473	1	gene
PRRC2C	G2	7.94184	7.84638	2	gene
PRRC2C	G3	7.98521	7.67622	3	gene
PRRC2C	G4	7.99485	7.60079	4	gene
PRRG1	G1	0.794994	0.555011	1	gene
PRRG1	G2	0.968241	0.543022	2	gene
PRRG1	G3	1.01329	0.639647	3	gene
PRRG1	G4	0.998378	0.927049	4	gene
PRRG2	G1	0.294891	0.443786	1	gene
PRRG2	G2	0.13333	0.427669	2	gene
PRRG2	G3	0.108142	0.12781	3	gene
PRRG2	G4	0.0943854	0.287515	4	gene
PRRG3	G1	0.254687	0.0843681	1	gene
PRRG3	G2	0.0884561	0.0502051	2	gene
PRRG3	G3	0.0170916	0.16639	3	gene
PRRG3	G4	0.026875	0.639534	4	gene
PRRG4	G1	1.72602	2.27294	1	gene
PRRG4	G2	1.67485	2.49034	2	gene
PRRG4	G3	1.77529	1.91419	3	gene
PRRG4	G4	2.11907	2.37563	4	gene
PRRT1	G1	2.25084	0.651957	1	gene
PRRT1	G2	1.57185	0.299589	2	gene
PRRT1	G3	0.477844	0	3	gene
PRRT1	G4	0.895768	0.492538	4	gene
PRRT2	G1	1.80109	1.81282	1	gene
PRRT2	G3	1.26889	1.62368	3	gene
PRR23B	G3	0	0	3	gene
PRR23B	G2	0	0	2	gene
PRR23B	G1	0.0181409	0	1	gene
PRPF40A	G3	6.64051	6.47943	3	gene
PRPF40A	G4	6.27912	6.51896	4	gene
PRPF40B	G1	4.31192	2.51265	1	gene
PRPF40B	G2	3.87275	1.77473	2	gene
PRPF40B	G3	3.11698	2.00678	3	gene
PRPF40B	G4	3.39424	1.26063	4	gene
PRPF4B	G1	7.50933	6.98383	1	gene
PRPF4B	G2	6.75802	6.99519	2	gene
PRPF4B	G3	6.8989	6.9309	3	gene
PRPF4B	G4	6.78595	6.70724	4	gene
PRPF8	G1	9.03448	7.44881	1	gene
PRPF8	G2	8.48751	7.45801	2	gene
PRPF8	G3	8.51577	7.24547	3	gene
PRPF8	G4	8.61533	7.23263	4	gene
PRPH	G1	0.0181409	0	1	gene
PRPH	G2	0.024309	0	2	gene
PRPH	G3	0.0378302	0	3	gene
PRPH	G4	0.069695	0	4	gene
PRPH2	G1	0.0854263	0.187749	1	gene
PRPH2	G2	0.0499482	0.19849	2	gene
PRPH2	G3	0.018268	0.27039	3	gene
PRPH2	G4	0	0	4	gene
PRPS1	G1	5.01267	4.86418	1	gene
PRPS1	G2	4.5728	4.79533	2	gene
PRPS1	G3	4.59767	4.84683	3	gene
PRPS1	G4	4.4658	4.17739	4	gene
PRPS1L1	G1	0.0181409	0.0176771	1	gene
PRPF40A	G2	6.51262	6.61072	2	gene
PRPS1L1	G2	0	0	2	gene
PRPF40A	G1	6.77275	6.65643	1	gene
PRPF4	G3	5.34576	4.68962	3	gene
PRPF18	G4	4.18485	4.12122	4	gene
PRPF19	G1	6.97071	5.72443	1	gene
PRPF19	G2	6.3595	5.53349	2	gene
PRPF19	G3	6.40841	5.4448	3	gene
PRPF19	G4	6.46203	5.18843	4	gene
PRPF3	G1	5.75012	4.52261	1	gene
PRPF3	G2	5.43208	4.48263	2	gene
PRPF3	G3	5.40229	4.45509	3	gene
PRPF3	G4	5.21075	4.50993	4	gene
PRPF31	G1	5.91093	5.32255	1	gene
PRPF31	G2	5.54535	5.34249	2	gene
PRPF31	G3	5.59713	5.26361	3	gene
PRPF31	G4	5.81268	5.24459	4	gene
PRPF38A	G1	4.90847	5.15591	1	gene
PRPF38A	G2	4.70189	5.10914	2	gene
PRPF38A	G3	4.69438	4.84805	3	gene
PRPF38A	G4	4.7273	5.22231	4	gene
PRPF38B	G1	6.16305	6.98239	1	gene
PRPF38B	G2	5.66229	6.78601	2	gene
PRPF38B	G3	5.72331	6.61913	3	gene
PRPF38B	G4	5.39297	6.58946	4	gene
PRPF39	G1	5.1451	4.84756	1	gene
PRPF39	G2	4.60671	4.83452	2	gene
PRPF39	G3	4.655	4.62273	3	gene
PRPF39	G4	4.27753	4.38062	4	gene
PRPF4	G1	5.49778	5.22616	1	gene
PRPF4	G2	5.15392	5.16454	2	gene
PRPF4	G4	5.31281	5.49993	4	gene
PRPS1L1	G3	0	0	3	gene
PRPS1L1	G4	0	0	4	gene
PRPS2	G1	5.40715	4.75298	1	gene
PRR15	G2	0	0	2	gene
PRR15	G3	0	0	3	gene
PRR15	G4	0.0167844	0	4	gene
PRR15L	G1	0	0.140025	1	gene
PRR15L	G2	0	0.0375369	2	gene
PRR15L	G3	0	0	3	gene
PRR15L	G4	0	0	4	gene
PRR16	G1	0.128074	0	1	gene
PRR16	G2	0.349531	0.0403673	2	gene
PRR16	G3	0.480224	0.288861	3	gene
PRR16	G4	0.19237	0	4	gene
PRR18	G1	0.668414	0.593674	1	gene
PRR18	G2	0.414976	0.312329	2	gene
PRR18	G3	0.154807	0.440868	3	gene
PRR18	G4	0.281396	0.287515	4	gene
PRR19	G1	0.0196563	0.062129	1	gene
PRR19	G2	0.0186343	0.195408	2	gene
PRR19	G3	0.179844	0.0894411	3	gene
PRR19	G4	0.188667	0.287515	4	gene
PRR22	G1	0.86987	1.7864	1	gene
PRR22	G2	0.685638	1.22258	2	gene
PRR22	G3	0.618429	1.3846	3	gene
PRR22	G4	0.467592	1.31797	4	gene
PRR23A	G1	0	0	1	gene
PRR23A	G2	0.016476	0	2	gene
PRR23A	G3	0	0	3	gene
PRR23A	G4	0	0	4	gene
PRR15	G1	0	0.0295559	1	gene
PRR14L	G4	6.50265	6.51006	4	gene
PRR14L	G3	6.32204	5.94937	3	gene
PRR14L	G2	6.29915	6.1935	2	gene
PRPS2	G2	5.32943	4.58021	2	gene
PRPS2	G3	4.87475	4.34577	3	gene
PRPS2	G4	5.05026	4.31652	4	gene
PRPSAP1	G1	4.53502	4.41959	1	gene
PRPSAP1	G2	3.99794	4.27731	2	gene
PRPSAP1	G3	4.10128	4.1685	3	gene
PRPSAP1	G4	4.23898	3.85853	4	gene
PRPSAP2	G1	4.65903	5.18708	1	gene
PRPSAP2	G2	4.199	4.97062	2	gene
PRPSAP2	G3	4.21683	4.83001	3	gene
PRPSAP2	G4	4.11869	4.91005	4	gene
PRR11	G1	1.29225	0.885176	1	gene
PRR11	G2	0.83552	0.803702	2	gene
PRSS21	G1	1.21014	2.22861	1	gene
PRR11	G3	0.814389	0.686824	3	gene
PRR12	G1	6.82103	5.8287	1	gene
PRR12	G2	6.02144	5.83276	2	gene
PRR12	G3	5.94722	5.96514	3	gene
PRR12	G4	5.78949	5.45231	4	gene
PRR13	G1	7.83885	7.9622	1	gene
PRR13	G2	7.83291	7.96577	2	gene
PRR13	G3	8.09289	7.66905	3	gene
PRR13	G4	8.33982	8.3144	4	gene
PRR14	G1	6.62482	5.77374	1	gene
PRR14	G2	6.18267	5.68337	2	gene
PRR14	G3	6.50103	5.52794	3	gene
PRR14	G4	6.5067	5.69768	4	gene
PRR14L	G1	6.78108	6.51172	1	gene
PRR11	G4	0.901585	0.67595	4	gene
PRPF18	G3	4.31937	4.68211	3	gene
PRSS21	G2	0.905525	1.862	2	gene
PRSS21	G4	0.667602	3.56803	4	gene
PSMA5	G1	5.14368	5.67284	1	gene
PSMA5	G2	5.00313	5.78579	2	gene
PSMA5	G3	5.06472	5.62358	3	gene
PSMA5	G4	5.07313	5.64798	4	gene
PSMA6	G1	4.11019	4.64818	1	gene
PSMA6	G2	4.41635	4.49181	2	gene
PSMA6	G3	4.1508	4.55463	3	gene
PSMA6	G4	4.47334	4.94692	4	gene
PSMA7	G1	5.96973	6.7955	1	gene
PSMA7	G2	5.86908	6.6705	2	gene
PSMA7	G3	5.96127	6.53592	3	gene
PSMA7	G4	5.97402	6.65114	4	gene
PSMB1	G1	4.90783	6.0079	1	gene
PSMB1	G2	5.19198	5.86152	2	gene
PSMB1	G3	4.89021	5.75756	3	gene
PSMB1	G4	5.11802	5.77636	4	gene
PSMB10	G1	6.0302	5.63462	1	gene
PSMB10	G2	5.54184	5.67899	2	gene
PSMB10	G3	5.92718	5.79878	3	gene
PSMB10	G4	5.99099	5.65271	4	gene
PSMB11	G1	0.176603	0.0265949	1	gene
PSMB11	G2	0.169355	0.0403673	2	gene
PSMB11	G3	0.18678	0	3	gene
PSMB11	G4	0.0871309	0	4	gene
PSMB2	G1	5.75436	5.21246	1	gene
PSMB2	G2	5.6318	5.25943	2	gene
PSMB2	G3	5.70922	5.0246	3	gene
PSMA4	G4	3.91404	4.48769	4	gene
PSMB2	G4	5.92959	4.94806	4	gene
PSMA4	G3	4.26974	4.85589	3	gene
PSMA4	G1	3.96294	5.16407	1	gene
PSENEN	G2	4.75295	5.23736	2	gene
PSENEN	G3	5.13291	4.92392	3	gene
PSENEN	G4	5.3393	5.46318	4	gene
PSIP1	G1	6.36378	6.13169	1	gene
PSIP1	G2	6.1603	6.02397	2	gene
PSIP1	G3	5.95984	6.20452	3	gene
PSIP1	G4	5.78286	5.9597	4	gene
PSKH1	G1	5.8258	5.10167	1	gene
PSKH1	G2	5.34179	5.08534	2	gene
PSKH1	G3	5.44628	5.11185	3	gene
PSKH1	G4	5.60454	4.74638	4	gene
PSKH2	G1	0	0.064437	1	gene
PSKH2	G2	0	0	2	gene
PSKH2	G3	0	0	3	gene
PSKH2	G4	0	0	4	gene
PSMA1	G1	5.15173	6.04368	1	gene
PSMA1	G2	5.30455	5.90251	2	gene
PSMA1	G3	5.32444	5.58803	3	gene
PSMA1	G4	5.27192	6.0977	4	gene
PSMA2	G1	4.30306	5.57777	1	gene
PSMA2	G2	4.66115	5.35215	2	gene
PSMA2	G3	4.61232	5.31376	3	gene
PSMA2	G4	4.50031	5.25529	4	gene
PSMA3	G1	2.78267	3.96578	1	gene
PSMA3	G2	3.37122	3.70577	2	gene
PSMA3	G3	3.13658	3.429	3	gene
PSMA3	G4	2.81849	3.27751	4	gene
PSMA4	G2	4.47211	5.02092	2	gene
PSENEN	G1	4.9848	5.17922	1	gene
PSMB3	G1	5.82139	6.3649	1	gene
PSMB3	G3	5.85982	6.02471	3	gene
PSMC2	G3	4.85467	5.65071	3	gene
PSMC2	G4	4.61819	4.96941	4	gene
PSMC3	G1	5.19896	5.18631	1	gene
PSMC3	G2	4.90783	5.16159	2	gene
PSMC3	G3	4.9068	5.18726	3	gene
PSMC3	G4	5.24395	4.68517	4	gene
PSMC3IP	G1	3.44529	5.5042	1	gene
PSMC3IP	G2	3.39253	5.67961	2	gene
PSMC3IP	G3	3.44682	5.39855	3	gene
PSMC3IP	G4	3.62119	5.73832	4	gene
PSMC4	G1	6.52686	5.90461	1	gene
PSMC4	G2	6.13556	5.87127	2	gene
PSMC4	G3	6.24823	5.84985	3	gene
PSMC4	G4	6.3685	5.63604	4	gene
PSMC5	G1	6.50931	6.5651	1	gene
PSMC5	G2	6.27893	6.50009	2	gene
PSMC5	G3	6.24089	6.56657	3	gene
PSMC5	G4	6.25841	6.31442	4	gene
PSMD1	G1	5.88029	5.33051	1	gene
PSMD1	G2	5.64846	5.42367	2	gene
PSMD1	G3	5.83875	5.16043	3	gene
PSMD1	G4	5.89275	5.38844	4	gene
PSMD10	G1	3.10246	4.25051	1	gene
PSMD10	G2	3.1922	4.07821	2	gene
PSMD10	G3	3.16654	4.00616	3	gene
PSMD10	G4	2.96235	3.76023	4	gene
PSMD11	G1	5.23061	5.50632	1	gene
PSMC2	G2	4.96347	5.40142	2	gene
PSMB3	G2	5.79101	6.37513	2	gene
PSMC2	G1	4.56367	5.3627	1	gene
PSMC1	G3	4.72503	4.99983	3	gene
PSMB3	G4	6.13062	6.56854	4	gene
PSMB4	G1	5.89277	6.64356	1	gene
PSMB4	G2	5.89044	6.41492	2	gene
PSMB4	G3	5.69758	6.39174	3	gene
PSMB4	G4	6.02152	6.48964	4	gene
PSMB5	G1	4.74742	4.91378	1	gene
PSMB5	G2	4.47652	4.81412	2	gene
PSMB5	G3	4.45744	4.33671	3	gene
PSMB5	G4	4.50197	4.68965	4	gene
PSMB6	G1	4.77032	4.98886	1	gene
PSMB6	G2	4.86528	4.99023	2	gene
PSMB6	G3	4.69538	4.8598	3	gene
PSMB6	G4	4.94623	4.70472	4	gene
PSMB7	G1	4.96052	5.9749	1	gene
PSMB7	G2	4.96703	5.77956	2	gene
PSMB7	G3	4.74537	5.84535	3	gene
PSMB7	G4	5.04401	5.67007	4	gene
PSMB8	G1	7.67301	8.52554	1	gene
PSMB8	G2	7.61868	8.46035	2	gene
PSMB8	G3	7.66896	8.34482	3	gene
PSMB8	G4	8.00334	8.53422	4	gene
PSMB9	G1	7.3052	8.83292	1	gene
PSMB9	G2	7.20235	8.82876	2	gene
PSMB9	G3	7.24568	8.54212	3	gene
PSMB9	G4	7.60026	9.08526	4	gene
PSMC1	G1	4.88054	4.96526	1	gene
PSMC1	G2	4.84317	5.04537	2	gene
PSMC1	G4	4.64928	4.63686	4	gene
PSEN2	G4	2.52268	1.53253	4	gene
PSEN2	G3	2.56956	1.52351	3	gene
PSEN2	G2	2.3141	2.02996	2	gene
PRSS41	G4	2.30556	0.892993	4	gene
PRSS48	G1	0	0	1	gene
PRSS48	G2	0	0	2	gene
PRSS48	G3	0	0	3	gene
PRSS48	G4	0	0.287515	4	gene
PRSS50	G1	0	0	1	gene
PRSS50	G2	0	0	2	gene
PRSS50	G3	0	0	3	gene
PRSS50	G4	0	0	4	gene
PRSS53	G1	4.3376	3.37047	1	gene
PRSS53	G2	3.66533	3.07045	2	gene
PRSS53	G3	3.54402	2.96604	3	gene
PRSS53	G4	3.39775	2.84604	4	gene
PRSS54	G1	0	0.0303909	1	gene
PRSS54	G2	0	0	2	gene
PRSS54	G3	0.018268	0	3	gene
PRSS54	G4	0	0	4	gene
PRSS55	G1	0.289191	0.737043	1	gene
PRSS55	G2	0.524613	0.517665	2	gene
PRSS55	G3	0.808562	0.924115	3	gene
PRSS55	G4	0.504054	0.927049	4	gene
PRSS56	G1	0.046379	0.243382	1	gene
PRSS56	G2	0.00837907	0.33527	2	gene
PRSS56	G3	0.138538	0.644384	3	gene
PRSS56	G4	0.0325422	0.782514	4	gene
PRSS57	G1	3.55543	4.72037	1	gene
PRSS57	G2	3.21506	5.31366	2	gene
PRSS41	G3	1.9232	0.455251	3	gene
PRSS57	G3	4.44144	5.15953	3	gene
PRSS41	G2	2.79684	0.27658	2	gene
PRSS38	G4	0	0	4	gene
PRSS23	G1	0.0221261	0.11479	1	gene
PRSS23	G2	0.0622466	0.192783	2	gene
PRSS23	G3	0.199341	0.0894411	3	gene
PRSS23	G4	0.0376127	0.388435	4	gene
PRSS27	G1	0	0.0631013	1	gene
PRSS27	G2	0	0	2	gene
PRSS27	G3	0	0	3	gene
PRSS27	G4	0.0157578	0	4	gene
PRSS33	G1	0.0189712	0.427304	1	gene
PRSS33	G2	0	0.193335	2	gene
PRSS33	G3	0	0.217251	3	gene
PRSS33	G4	0.0163453	0	4	gene
PRSS35	G1	0	0	1	gene
PRSS35	G2	0	0	2	gene
PRSS35	G3	0	0	3	gene
PRSS35	G4	0	0	4	gene
PRSS36	G1	2.5322	1.90376	1	gene
PRSS36	G2	2.01091	1.72821	2	gene
PRSS36	G3	2.1052	2.15312	3	gene
PRSS36	G4	2.37787	1.98285	4	gene
PRSS37	G1	0	0	1	gene
PRSS37	G2	0	0	2	gene
PRSS37	G3	0	0	3	gene
PRSS37	G4	0	0	4	gene
PRSS38	G1	0	0	1	gene
PRSS38	G2	0	0.121423	2	gene
PRSS38	G3	0	0	3	gene
PRSS41	G1	3.14943	0.871338	1	gene
PRSS57	G4	3.63577	6.15686	4	gene
PRSS58	G1	0	0	1	gene
PRSS58	G2	0	0	2	gene
PSAPL1	G3	0	0	3	gene
PSAPL1	G4	0	0	4	gene
PSCA	G1	0	0	1	gene
PSCA	G2	0	0.0367606	2	gene
PSCA	G3	0	0	3	gene
PSCA	G4	0	0	4	gene
PSD	G1	1.28233	0.0584973	1	gene
PSD	G2	0.64629	0	2	gene
PSD	G3	0.27419	0	3	gene
PSD	G4	0.306016	0	4	gene
PSD2	G1	0.00938282	0.0381877	1	gene
PSD2	G2	0	0	2	gene
PSD2	G3	0.0259227	0	3	gene
PSD2	G4	0.0167844	0	4	gene
PSD3	G1	0.176136	0.264092	1	gene
PSD3	G2	0.220071	0.121975	2	gene
PSD3	G3	0.115009	0.0894411	3	gene
PSD3	G4	0.167137	0.388435	4	gene
PSD4	G1	8.78181	8.42851	1	gene
PSD4	G2	8.38676	8.2693	2	gene
PSD4	G3	8.45677	8.09622	3	gene
PSD4	G4	8.59203	8.75529	4	gene
PSEN1	G1	7.09477	6.65599	1	gene
PSEN1	G2	6.97135	6.66456	2	gene
PSEN1	G3	7.08579	6.3851	3	gene
PSEN1	G4	7.288	6.96137	4	gene
PSEN2	G1	2.40243	1.94071	1	gene
PSAPL1	G2	0.00837907	0	2	gene
PSAPL1	G1	0	0	1	gene
PSAP	G4	11.6509	10.9884	4	gene
PSAP	G3	11.1956	10.1402	3	gene
PRSS58	G3	0	0	3	gene
PRSS58	G4	0	0	4	gene
PRSS8	G1	3.92634	3.52277	1	gene
PRSS8	G2	3.07104	3.28004	2	gene
PRSS8	G3	3.06649	3.31112	3	gene
PRSS8	G4	3.35251	3.09325	4	gene
PRTFDC1	G1	0.185137	0.518882	1	gene
PRTFDC1	G2	0.176849	0.896874	2	gene
PRTFDC1	G3	0.481219	0.711171	3	gene
PRTFDC1	G4	0.310526	0.927049	4	gene
PRTG	G1	0	0.148145	1	gene
PRTG	G2	0.0167907	0.0852143	2	gene
PRTG	G3	0.00768809	0	3	gene
PRSS21	G3	0.37618	1.22092	3	gene
PRTG	G4	0	0	4	gene
PRTN3	G2	1.11111	0.672777	2	gene
PRTN3	G3	1.11868	0.220771	3	gene
PRTN3	G4	0.0966882	0.973111	4	gene
PRUNE2	G1	2.01155	0.980815	1	gene
PRUNE2	G2	2.13508	1.16418	2	gene
PRUNE2	G3	2.71049	1.38319	3	gene
PRUNE2	G4	2.89705	2.10544	4	gene
PRX	G1	1.76738	2.2751	1	gene
PRX	G2	1.44509	2.26304	2	gene
PRX	G3	1.76174	2.36646	3	gene
PRX	G4	1.94245	1.47744	4	gene
PSAP	G1	11.1764	10.5315	1	gene
PSAP	G2	11.2217	10.5703	2	gene
PRTN3	G1	0	0.432058	1	gene
PRPF18	G2	4.56347	4.54589	2	gene
PRPF18	G1	3.77082	4.47626	1	gene
PROZ	G4	0	0.492538	4	gene
PRELID2	G1	0.619272	0.445295	1	gene
PRELID2	G2	0.97798	0.553627	2	gene
PRELID2	G3	1.03317	0.585339	3	gene
PRELID2	G4	1.19715	0.388435	4	gene
PRELID3A	G1	0.889094	0.702661	1	gene
PRELID3A	G2	0.893486	0.512893	2	gene
PRELID3A	G3	0.344146	0.805436	3	gene
PRELID3A	G4	0.46348	0.287515	4	gene
PRELID3B	G1	4.11985	4.87931	1	gene
PRELID3B	G2	3.85299	4.86036	2	gene
PRELID3B	G3	3.90073	4.65903	3	gene
PRELID3B	G4	3.79148	4.52732	4	gene
PRELP	G1	0.0645872	0.0392274	1	gene
PRELP	G2	0	0	2	gene
PRELP	G3	0	0	3	gene
PRELP	G4	0	0	4	gene
PREP	G1	5.06825	4.13603	1	gene
PREP	G2	4.90633	4.5195	2	gene
PREP	G3	4.66771	4.37146	3	gene
PREP	G4	4.79	4.38062	4	gene
PREPL	G1	4.86367	4.63533	1	gene
PREPL	G2	4.23854	4.33772	2	gene
PREPL	G3	4.54948	4.51344	3	gene
PREPL	G4	4.46268	4.32143	4	gene
PREX1	G1	9.42633	9.52663	1	gene
PREX1	G2	9.40424	9.59942	2	gene
PREX1	G3	9.76774	9.23542	3	gene
PRELID1	G4	7.2411	7.36668	4	gene
PREX1	G4	9.85401	9.88277	4	gene
PRELID1	G3	6.79834	6.68357	3	gene
PRELID1	G1	6.76212	6.92713	1	gene
PRDM9	G2	0.00837907	0	2	gene
PRDM9	G3	0	0	3	gene
PRDM9	G4	0	0	4	gene
PRDX1	G1	5.17317	5.96904	1	gene
PRDX1	G2	5.108	5.76723	2	gene
PRDX1	G3	5.1452	5.35801	3	gene
PRDX1	G4	5.14393	5.20124	4	gene
PRDX2	G1	5.41107	4.12961	1	gene
PRDX2	G2	6.20298	4.32076	2	gene
PRDX2	G3	5.48679	4.91452	3	gene
PRDX2	G4	4.89634	2.64596	4	gene
PRDX3	G1	5.62431	5.57534	1	gene
PRDX3	G2	5.45823	5.63154	2	gene
PRDX3	G3	5.46371	5.52698	3	gene
PRDX3	G4	5.40974	5.44498	4	gene
PRDX4	G1	2.82526	2.37453	1	gene
PRDX4	G2	2.60137	2.2448	2	gene
PRDX4	G3	2.51464	2.35024	3	gene
PRDX4	G4	2.53062	2.44073	4	gene
PRDX5	G1	5.79811	6.74699	1	gene
PRDX5	G2	5.6074	6.55859	2	gene
PRDX5	G3	5.68787	6.30006	3	gene
PRDX5	G4	6.18389	6.965	4	gene
PREB	G1	5.48656	5.32542	1	gene
PREB	G2	5.08603	5.13471	2	gene
PREB	G3	5.15274	5.22129	3	gene
PREB	G4	5.49018	4.73944	4	gene
PRELID1	G2	7.00929	6.90117	2	gene
PRDM9	G1	0	0	1	gene
PREX2	G1	0.138406	0.331523	1	gene
PREX2	G3	0	0.27039	3	gene
PRIM2	G3	3.18905	2.69461	3	gene
PRIM2	G4	3.16412	1.75563	4	gene
PRIMA1	G1	1.6219	2.56037	1	gene
PRIMA1	G2	1.22963	2.58698	2	gene
PRIMA1	G3	1.99653	2.12284	3	gene
PRIMA1	G4	1.81878	4.50572	4	gene
PRIMPOL	G1	5.30788	4.7845	1	gene
PRIMPOL	G2	5.23422	4.64486	2	gene
PRIMPOL	G3	5.5586	4.5082	3	gene
PRIMPOL	G4	4.74001	5.17852	4	gene
PRKAA1	G1	4.03386	4.74144	1	gene
PRKAA1	G2	3.67666	4.89999	2	gene
PRKAA1	G3	3.93479	4.95422	3	gene
PRKAA1	G4	4.00514	5.05297	4	gene
PRKAA2	G1	0.256239	0.195438	1	gene
PRKAA2	G2	0.186325	0	2	gene
PRKAA2	G3	0.101849	0.217251	3	gene
PRKAA2	G4	0.026875	0	4	gene
PRKAB1	G1	6.579	6.94122	1	gene
PRKAB1	G2	6.34535	6.94496	2	gene
PRKAB1	G3	6.51045	6.68774	3	gene
PRKAB1	G4	6.61988	7.37673	4	gene
PRKAB2	G1	4.98611	3.01384	1	gene
PRKAB2	G2	4.75292	2.93947	2	gene
PRKAB2	G3	4.79284	2.87673	3	gene
PRKAB2	G4	4.84375	2.82225	4	gene
PRKACA	G1	5.68791	6.43257	1	gene
PRIM2	G2	3.41915	2.15077	2	gene
PREX2	G2	0.0731003	0.23462	2	gene
PRIM2	G1	3.55765	2.47515	1	gene
PRIM1	G3	1.84208	2.04748	3	gene
PREX2	G4	0.00744184	0.388435	4	gene
PRG2	G1	0.245407	0.448219	1	gene
PRG2	G2	0.377244	0.687305	2	gene
PRG2	G3	0.67553	0.735035	3	gene
PRG2	G4	0.0798641	0.825435	4	gene
PRG3	G1	0	0.0211005	1	gene
PRG3	G2	0.0170777	0.107011	2	gene
PRG3	G3	0.0392936	0	3	gene
PRG3	G4	0	0	4	gene
PRG4	G1	0.0243574	0.186289	1	gene
PRG4	G2	0.0170777	0	2	gene
PRG4	G3	0	0	3	gene
PRG4	G4	0	0	4	gene
PRICKLE1	G1	0.352487	1.84062	1	gene
PRICKLE1	G2	0.238398	1.77593	2	gene
PRICKLE1	G3	0.173707	1.71516	3	gene
PRICKLE1	G4	0.458914	2.18474	4	gene
PRICKLE2	G1	0.172741	0.924284	1	gene
PRICKLE2	G2	0.189793	0.938015	2	gene
PRICKLE2	G3	0.488343	0.524776	3	gene
PRICKLE2	G4	0.0736182	0.492538	4	gene
PRICKLE3	G1	3.4768	5.1511	1	gene
PRICKLE3	G2	2.96393	5.13378	2	gene
PRICKLE3	G3	2.94269	4.69119	3	gene
PRICKLE3	G4	2.95331	5.54618	4	gene
PRIM1	G1	2.06332	2.77738	1	gene
PRIM1	G2	1.72316	2.30797	2	gene
PRIM1	G4	1.71694	2.39708	4	gene
PRDM8	G4	3.91763	3.49794	4	gene
PRDM8	G3	3.92914	2.69076	3	gene
PRDM8	G2	3.81292	3.20249	2	gene
PQLC3	G4	4.22854	4.41779	4	gene
PRAC2	G1	0	0	1	gene
PRAC2	G2	0	0	2	gene
PRAC2	G3	0	0	3	gene
PRAC2	G4	0	0	4	gene
PRADC1	G1	2.83089	2.79641	1	gene
PRADC1	G2	2.46554	2.59102	2	gene
PRADC1	G3	2.7579	3.06837	3	gene
PRADC1	G4	2.86101	2.90337	4	gene
PRAM1	G1	6.46787	5.34003	1	gene
PRAM1	G2	6.7059	5.20475	2	gene
PRAM1	G3	6.87419	4.8225	3	gene
PRAM1	G4	7.18388	6.3214	4	gene
PRAMEF12	G1	0	0	1	gene
PRAMEF12	G2	0	0	2	gene
PRAMEF12	G3	0	0	3	gene
PRAMEF12	G4	0	0	4	gene
PRAP1	G1	0	0	1	gene
PRAP1	G2	0	0	2	gene
PRAP1	G3	0	0	3	gene
PRAP1	G4	0	0	4	gene
PRC1	G1	2.19642	3.02418	1	gene
PRC1	G2	1.58486	2.82731	2	gene
PRC1	G3	2.01549	3.03442	3	gene
PRC1	G4	1.41357	2.65287	4	gene
PRCC	G1	6.01687	5.48355	1	gene
PRCC	G2	5.52127	5.42701	2	gene
PQLC3	G3	4.16508	4.67294	3	gene
PRCC	G3	5.59736	5.13013	3	gene
PQLC3	G2	4.05966	4.5337	2	gene
PQLC2L	G4	0	0	4	gene
PPTC7	G1	6.16	6.50999	1	gene
PPTC7	G2	6.02669	6.64699	2	gene
PPTC7	G3	5.93042	5.96756	3	gene
PPTC7	G4	6.0035	6.35509	4	gene
PPWD1	G1	4.13488	4.07542	1	gene
PPWD1	G2	4.00611	4.08257	2	gene
PPWD1	G3	3.67503	3.85861	3	gene
PPWD1	G4	3.44881	3.71486	4	gene
PPY	G1	0	0	1	gene
PPY	G2	0.0245506	0	2	gene
PPY	G3	0	0	3	gene
PPY	G4	0	0	4	gene
PQBP1	G1	5.34972	5.10977	1	gene
PQBP1	G2	4.959	4.98718	2	gene
PQBP1	G3	5.049	4.93744	3	gene
PQBP1	G4	4.91306	4.41828	4	gene
PQLC1	G1	5.16352	6.50303	1	gene
PQLC1	G2	4.8935	6.5191	2	gene
PQLC1	G3	4.87861	5.81659	3	gene
PQLC1	G4	5.27256	7.20268	4	gene
PQLC2	G1	3.7126	3.81688	1	gene
PQLC2	G2	3.29766	3.6456	2	gene
PQLC2	G3	3.4932	3.32183	3	gene
PQLC2	G4	3.50156	3.59248	4	gene
PQLC2L	G1	0	0	1	gene
PQLC2L	G2	0	0	2	gene
PQLC2L	G3	0	0	3	gene
PQLC3	G1	3.95026	4.44443	1	gene
PRCC	G4	5.63284	5.17289	4	gene
PRCD	G1	0	0.0791679	1	gene
PRCD	G2	0	0	2	gene
PRDM15	G3	3.54654	3.22154	3	gene
PRDM15	G4	3.34889	2.72578	4	gene
PRDM16	G1	0.704469	0.562101	1	gene
PRDM16	G2	0.455701	0.447931	2	gene
PRDM16	G3	0.191041	0.477819	3	gene
PRDM16	G4	0.187192	0.492538	4	gene
PRDM2	G1	7.22692	6.76661	1	gene
PRDM2	G2	6.76165	6.66577	2	gene
PRDM2	G3	6.94065	6.20455	3	gene
PRDM2	G4	6.89628	6.61961	4	gene
PRDM4	G1	5.06479	3.73453	1	gene
PRDM4	G2	4.90265	3.57751	2	gene
PRDM4	G3	4.65093	3.63649	3	gene
PRDM4	G4	4.65268	2.94843	4	gene
PRDM5	G1	0.806449	0.596253	1	gene
PRDM5	G2	0.780009	0.582155	2	gene
PRDM5	G3	0.570559	0.493982	3	gene
PRDM5	G4	1.11393	0.287515	4	gene
PRDM6	G1	0	0	1	gene
PRDM6	G2	0	0.07867	2	gene
PRDM6	G3	0.0398444	0	3	gene
PRDM6	G4	0	0	4	gene
PRDM7	G1	0.0196563	0	1	gene
PRDM7	G2	0.016476	0	2	gene
PRDM7	G3	0	0	3	gene
PRDM7	G4	0	0	4	gene
PRDM8	G1	3.54186	3.24787	1	gene
PRDM15	G2	3.81404	3.17343	2	gene
PRDM15	G1	3.87045	3.74129	1	gene
PRDM14	G4	0	0	4	gene
PRDM14	G3	0.015138	0	3	gene
PRCD	G3	0	0	3	gene
PRCD	G4	0	0	4	gene
PRCP	G1	6.83957	5.99243	1	gene
PRCP	G2	7.38281	6.00635	2	gene
PRCP	G3	7.2153	6.04855	3	gene
PRCP	G4	7.38787	5.92979	4	gene
PRDM1	G1	5.01517	5.30465	1	gene
PRDM1	G2	5.34475	5.65877	2	gene
PRDM1	G3	5.98786	5.47333	3	gene
PRDM1	G4	6.0831	5.92644	4	gene
PRDM10	G1	5.12808	4.18798	1	gene
PRDM10	G2	4.60906	4.43973	2	gene
PRDM10	G3	4.48526	3.9767	3	gene
PRKACA	G2	5.44243	6.28284	2	gene
PRDM10	G4	4.68142	4.66943	4	gene
PRDM11	G2	1.97862	1.36859	2	gene
PRDM11	G3	1.45185	1.02593	3	gene
PRDM11	G4	1.42162	0.287515	4	gene
PRDM12	G1	0.16242	0	1	gene
PRDM12	G2	0.103856	0	2	gene
PRDM12	G3	0	0	3	gene
PRDM12	G4	0.129546	0	4	gene
PRDM13	G1	0.0331156	0.0406443	1	gene
PRDM13	G2	0.0102031	0	2	gene
PRDM13	G3	0	0.142579	3	gene
PRDM13	G4	0	0	4	gene
PRDM14	G1	0	0	1	gene
PRDM14	G2	0	0	2	gene
PRDM11	G1	2.73227	1.63444	1	gene
PRKACA	G3	5.62509	5.87628	3	gene
PRKACA	G4	5.82497	6.85788	4	gene
PRKACB	G1	7.27648	6.78291	1	gene
PRMT8	G2	0.560573	0	2	gene
PRMT8	G3	0.170689	0	3	gene
PRMT8	G4	0.535907	0	4	gene
PRMT9	G1	3.80123	3.9684	1	gene
PRMT9	G2	3.71659	4.10459	2	gene
PRMT9	G3	3.49178	4.06229	3	gene
PRMT9	G4	3.5327	4.51241	4	gene
PRND	G1	0	0	1	gene
PRND	G2	0	0	2	gene
PRND	G3	0	0	3	gene
PRND	G4	0	0	4	gene
PRNP	G1	5.93657	5.30113	1	gene
PRNP	G2	5.41718	5.23089	2	gene
PRNP	G3	5.32898	4.95627	3	gene
PRNP	G4	5.42525	4.98664	4	gene
PROB1	G1	0.357711	0.711154	1	gene
PROB1	G2	0.253607	0.0877421	2	gene
PROB1	G3	0.171701	0.555924	3	gene
PROB1	G4	0.261677	0.388435	4	gene
PROC	G1	0.602575	0.691352	1	gene
PROC	G2	0.650377	0.301624	2	gene
PROC	G3	0.715942	0.828407	3	gene
PROC	G4	0.442408	0.287515	4	gene
PROCA1	G1	0.221631	0.325947	1	gene
PROCA1	G2	0.0908596	0.267892	2	gene
PROCA1	G3	0.197907	0.255831	3	gene
PROCA1	G4	0.0499718	0	4	gene
PRMT8	G1	1.19097	0.107074	1	gene
PROCR	G1	0.0534782	0.121894	1	gene
PRMT7	G4	5.18198	3.73201	4	gene
PRMT7	G2	5.0316	4.73828	2	gene
PRM2	G3	0	0	3	gene
PRM2	G4	0	0	4	gene
PRM3	G1	0	0	1	gene
PRM3	G2	0	0	2	gene
PRM3	G3	0	0	3	gene
PRM3	G4	0	0	4	gene
PRMT1	G1	6.05187	5.71576	1	gene
PRMT1	G2	5.37004	5.43114	2	gene
PRMT1	G3	5.31882	5.41608	3	gene
PRMT1	G4	5.42176	5.31333	4	gene
PRMT2	G1	6.21686	6.39386	1	gene
PRMT2	G2	6.03476	6.36241	2	gene
PRMT2	G3	6.24379	6.15506	3	gene
PRMT2	G4	6.29051	6.16932	4	gene
PRMT3	G1	3.92742	2.87796	1	gene
PRMT3	G2	3.71794	2.96071	2	gene
PRMT3	G3	3.66262	2.26705	3	gene
PRMT3	G4	3.60259	2.85975	4	gene
PRMT5	G1	5.68614	4.6145	1	gene
PRMT5	G2	5.17996	4.33339	2	gene
PRMT5	G3	5.03579	4.16623	3	gene
PRMT5	G4	4.98068	3.77942	4	gene
PRMT6	G1	2.91689	3.40701	1	gene
PRMT6	G2	2.3547	3.13637	2	gene
PRMT6	G3	2.21636	3.25937	3	gene
PRMT6	G4	2.57525	3.49038	4	gene
PRMT7	G1	5.86402	4.74423	1	gene
PRMT7	G3	4.88748	4.6622	3	gene
PROCR	G2	0.100952	0.0502051	2	gene
PROCR	G3	0.0330019	0.12781	3	gene
PROCR	G4	0.125803	0	4	gene
PROS1	G1	3.5248	3.61834	1	gene
PROS1	G2	3.67664	3.63528	2	gene
PROS1	G3	3.21818	3.25811	3	gene
PROS1	G4	3.26782	4.3314	4	gene
PROSER1	G1	6.47955	4.98972	1	gene
PROSER1	G2	5.9196	5.0295	2	gene
PROSER1	G3	5.94209	5.12809	3	gene
PROSER1	G4	6.08579	4.75602	4	gene
PROSER2	G1	0.458529	0.360377	1	gene
PROSER2	G2	0.320734	0.116849	2	gene
PROSER2	G3	0.142984	0.0894411	3	gene
PROSER2	G4	0.30676	0	4	gene
PROSER3	G1	1.67336	0.725007	1	gene
PROSER3	G2	1.01814	0.460827	2	gene
PROSER3	G3	1.62999	0.881494	3	gene
PROSER3	G4	1.50634	0	4	gene
PROX1	G1	0.537213	0.959867	1	gene
PROX1	G2	0.199365	0.67808	2	gene
PROX1	G3	0.113666	0.431441	3	gene
PROX1	G4	0.0812163	0	4	gene
PROX2	G1	0.334422	1.50517	1	gene
PROX2	G2	0.255325	1.27195	2	gene
PROX2	G3	0.0802116	0.922404	3	gene
PROX2	G4	0.188762	0.67595	4	gene
PROZ	G1	0	1.49072	1	gene
PROZ	G2	0	1.26836	2	gene
PROZ	G3	0	1.39781	3	gene
PROP1	G4	0	0	4	gene
PROP1	G3	0	0	3	gene
PROP1	G2	0	0	2	gene
PROP1	G1	0	0	1	gene
PRODH2	G1	0	0	1	gene
PRODH2	G2	0	0	2	gene
PRODH2	G3	0	0	3	gene
PRODH2	G4	0	0	4	gene
PROK1	G1	0	0	1	gene
PROK1	G2	0	0	2	gene
PROK1	G3	0	0	3	gene
PROK1	G4	0	0	4	gene
PROK2	G1	3.04957	4.65805	1	gene
PROK2	G2	3.3925	4.75494	2	gene
PROK2	G3	3.16072	2.85044	3	gene
PROK2	G4	4.8529	6.93102	4	gene
PROKR1	G1	0.082697	0	1	gene
PRM2	G2	0	0	2	gene
PROKR1	G2	0.0795044	0.165636	2	gene
PROKR1	G4	0.0539371	0	4	gene
PROKR2	G1	0	0	1	gene
PROKR2	G2	0	0	2	gene
PROKR2	G3	0	0	3	gene
PROKR2	G4	0	0	4	gene
PROM1	G1	0.0189712	0.160429	1	gene
PROM1	G2	0.239135	0.0375369	2	gene
PROM1	G3	0.108473	0.161051	3	gene
PROM1	G4	0.0664421	0.388435	4	gene
PROM2	G1	3.67887	0.625144	1	gene
PROM2	G2	2.61862	0.391939	2	gene
PROM2	G3	1.45501	0.431441	3	gene
PROM2	G4	1.44646	0.388435	4	gene
PROKR1	G3	0.0610816	0.255831	3	gene
PSMD11	G2	4.85857	5.39194	2	gene
PRM2	G1	0	0	1	gene
PRM1	G3	0	0	3	gene
PRKAR2B	G1	3.43114	2.51595	1	gene
PRKAR2B	G2	2.75812	2.77322	2	gene
PRKAR2B	G3	2.78809	2.18946	3	gene
PRKAR2B	G4	2.86074	2.7019	4	gene
PRKCA	G1	3.82318	3.35867	1	gene
PRKCA	G2	3.77332	3.55618	2	gene
PRKCA	G3	4.02958	3.29188	3	gene
PRKCA	G4	4.23618	3.16738	4	gene
PRKCB	G1	8.033	7.56326	1	gene
PRKCB	G2	7.92474	7.44903	2	gene
PRKCB	G3	7.78209	6.96651	3	gene
PRKCB	G4	8.05967	7.70302	4	gene
PRKCD	G1	7.65876	7.62464	1	gene
PRKCD	G2	7.59982	7.51534	2	gene
PRKCD	G3	7.77477	6.99926	3	gene
PRKCD	G4	7.91762	7.98381	4	gene
PRKCE	G1	3.29063	1.71955	1	gene
PRKCE	G2	2.65303	1.50426	2	gene
PRKCE	G3	2.35342	1.43456	3	gene
PRKCE	G4	2.53707	1.28143	4	gene
PRKCG	G1	0.32188	0.160049	1	gene
PRKCG	G2	0.0914007	0	2	gene
PRKCG	G3	0.320471	0	3	gene
PRKCG	G4	0.237853	0	4	gene
PRKCH	G1	7.56817	6.74792	1	gene
PRKCH	G2	7.27034	7.10264	2	gene
PRKCH	G3	7.43624	7.29301	3	gene
PRKAR2A	G4	2.54244	3.211	4	gene
PRKCH	G4	7.33814	6.96611	4	gene
PRKAR2A	G3	2.40432	3.28764	3	gene
PRKAR2A	G1	2.80598	3.27763	1	gene
PRKACB	G2	6.81154	6.65676	2	gene
PRKACB	G3	6.68041	6.65896	3	gene
PRKACB	G4	6.49195	6.19805	4	gene
PRKACG	G1	0.0189712	0.073857	1	gene
PRKACG	G2	0	0	2	gene
PRKACG	G3	0	0	3	gene
PRKACG	G4	0	0	4	gene
PRKAG1	G1	5.45219	5.59313	1	gene
PRKAG1	G2	5.42508	5.42327	2	gene
PRKAG1	G3	5.37357	5.58368	3	gene
PRKAG1	G4	5.50794	5.44527	4	gene
PRKAG2	G1	5.78366	4.9461	1	gene
PRKAG2	G2	5.51504	4.78458	2	gene
PRKAG2	G3	5.00805	4.54472	3	gene
PRKAG2	G4	5.27802	4.70784	4	gene
PRKAG3	G1	0.00748009	0	1	gene
PRKAG3	G2	0.016476	0.0367606	2	gene
PRKAG3	G3	0	0	3	gene
PRKAG3	G4	0	0	4	gene
PRKAR1A	G1	8.2116	7.78203	1	gene
PRKAR1A	G2	8.11655	7.82475	2	gene
PRKAR1A	G3	8.08554	7.46	3	gene
PRKAR1A	G4	8.17108	7.97848	4	gene
PRKAR1B	G1	1.82564	2.67097	1	gene
PRKAR1B	G2	1.62517	2.22355	2	gene
PRKAR1B	G3	1.29307	2.02282	3	gene
PRKAR1B	G4	0.893717	1.87815	4	gene
PRKAR2A	G2	2.28805	3.29661	2	gene
PRKCI	G1	3.86763	2.72583	1	gene
PRKCI	G2	3.45855	2.68661	2	gene
PRKCI	G3	3.45103	2.81675	3	gene
PRKG1	G4	0.643603	0.67595	4	gene
PRKG2	G1	0.0541892	0.0558648	1	gene
PRKG2	G2	0.184785	0	2	gene
PRKG2	G3	0.170189	0	3	gene
PRKG2	G4	0.0321489	0	4	gene
PRKRA	G1	4.28466	3.3157	1	gene
PRKRA	G2	3.58423	3.43295	2	gene
PRKRA	G3	3.52986	3.14716	3	gene
PRKRA	G4	3.35646	1.87815	4	gene
PRKRIP1	G1	3.58533	4.38565	1	gene
PRKRIP1	G2	3.44053	4.10866	2	gene
PRKRIP1	G3	3.3826	4.00291	3	gene
PRKRIP1	G4	3.58316	3.61431	4	gene
PRKX	G1	7.53658	4.93509	1	gene
PRKX	G2	6.94269	4.71276	2	gene
PRKX	G3	7.04205	4.51578	3	gene
PRKX	G4	6.86957	4.32638	4	gene
PRL	G1	0	0	1	gene
PRL	G2	0	0	2	gene
PRL	G3	0	0	3	gene
PRL	G4	0	0	4	gene
PRLR	G1	0.96864	0.876141	1	gene
PRLR	G2	0.584348	0.796759	2	gene
PRLR	G3	0.310725	0.308969	3	gene
PRLR	G4	0.113623	0.287515	4	gene
PRM1	G1	0	0	1	gene
PRM1	G2	0	0	2	gene
PRKG1	G3	0.515314	0.455251	3	gene
PRKG1	G2	0.450215	0.451985	2	gene
PRKG1	G1	0.525198	0.351453	1	gene
PRKDC	G4	6.75985	5.72642	4	gene
PRKCI	G4	3.49585	2.66727	4	gene
PRKCQ	G1	6.22642	5.30268	1	gene
PRKCQ	G2	5.91026	5.38695	2	gene
PRKCQ	G3	5.82079	5.47916	3	gene
PRKCQ	G4	5.82163	5.15254	4	gene
PRKCSH	G1	8.10465	7.49066	1	gene
PRKCSH	G2	7.34437	7.46832	2	gene
PRKCSH	G3	7.43048	7.38075	3	gene
PRKCSH	G4	7.82786	7.22976	4	gene
PRKCZ	G1	2.49504	1.79628	1	gene
PRKCZ	G2	2.24717	1.42936	2	gene
PRKCZ	G3	1.96154	1.09509	3	gene
PRKCZ	G4	1.88459	0.927049	4	gene
PRM1	G4	0	0	4	gene
PRKD1	G1	0.2246	0.112143	1	gene
PRKD1	G3	0.233619	0.142579	3	gene
PRKD1	G4	0.145165	0	4	gene
PRKD2	G1	7.05958	6.9078	1	gene
PRKD2	G2	6.57086	6.54849	2	gene
PRKD2	G3	6.5913	6.48108	3	gene
PRKD2	G4	6.71142	6.76097	4	gene
PRKD3	G1	6.96017	5.85996	1	gene
PRKD3	G2	6.38951	5.83921	2	gene
PRKD3	G3	6.39009	5.52176	3	gene
PRKD3	G4	6.43849	5.70686	4	gene
PRKDC	G1	7.7016	6.36415	1	gene
PRKDC	G2	7.05822	6.31046	2	gene
PRKDC	G3	6.90101	6.1328	3	gene
PRKD1	G2	0.340152	0.104691	2	gene
PSMD11	G3	4.87653	5.3588	3	gene
PSMD11	G4	4.92806	5.31447	4	gene
PSMD12	G1	5.362	5.25747	1	gene
PYY	G1	0.733538	0.424865	1	gene
PYY	G2	0.868896	0.244178	2	gene
PYY	G3	0.661387	0.552428	3	gene
PYY	G4	0.822005	0	4	gene
QARS	G1	8.11542	7.40357	1	gene
QARS	G2	7.54544	7.3595	2	gene
QARS	G3	7.47723	7.15518	3	gene
QARS	G4	7.64199	7.01808	4	gene
QDPR	G1	4.22226	4.43975	1	gene
QDPR	G2	4.03004	4.37769	2	gene
QDPR	G3	3.76823	4.26065	3	gene
QDPR	G4	4.10255	4.24116	4	gene
QKI	G1	6.74998	6.27644	1	gene
QKI	G2	6.7593	6.04764	2	gene
QKI	G3	6.76397	5.80316	3	gene
QKI	G4	6.76442	6.24961	4	gene
QPCT	G1	5.48993	6.37585	1	gene
QPCT	G2	5.79384	6.00768	2	gene
QPCT	G3	5.73351	4.69189	3	gene
QPCT	G4	6.66645	7.79996	4	gene
QPCTL	G1	2.99813	2.65262	1	gene
QPCTL	G2	2.39215	2.54375	2	gene
QPCTL	G3	2.29958	2.60463	3	gene
QPCTL	G4	2.27052	2.46	4	gene
QPRT	G1	0	0.286705	1	gene
QPRT	G2	0.0170777	0.391129	2	gene
QPRT	G3	0.0260675	0.52622	3	gene
PYURF	G4	3.95524	5.06304	4	gene
QPRT	G4	0.0998517	0.287515	4	gene
PYURF	G3	4.04628	5.47332	3	gene
PYURF	G1	2.22513	4.72701	1	gene
PYGM	G2	3.89497	3.56426	2	gene
PYGM	G3	3.55149	2.45113	3	gene
PYGM	G4	4.16631	3.92442	4	gene
PYGO1	G1	0.0196563	0.0487771	1	gene
PYGO1	G2	0.0167907	0	2	gene
PYGO1	G3	0	0	3	gene
PYGO1	G4	0.0305462	0	4	gene
PYGO2	G1	6.85404	6.31486	1	gene
PYGO2	G2	6.16291	6.1873	2	gene
PYGO2	G3	6.3221	6.09402	3	gene
PYGO2	G4	6.26319	5.97783	4	gene
PYHIN1	G1	6.82976	5.70242	1	gene
PYHIN1	G2	6.32909	5.57547	2	gene
PYHIN1	G3	5.95814	5.59382	3	gene
PYHIN1	G4	6.08249	5.13154	4	gene
PYM1	G1	4.22321	3.91501	1	gene
PYM1	G2	3.90869	3.56499	2	gene
PYM1	G3	3.3819	3.60422	3	gene
PYM1	G4	3.48738	3.20022	4	gene
PYROXD1	G1	2.50357	4.04932	1	gene
PYROXD1	G2	2.45366	4.19	2	gene
PYROXD1	G3	2.08664	3.90156	3	gene
PYROXD1	G4	2.16603	3.59572	4	gene
PYROXD2	G1	5.6796	4.14646	1	gene
PYROXD2	G2	4.78163	3.75849	2	gene
PYROXD2	G3	5.21787	3.8204	3	gene
PYROXD2	G4	4.59495	3.49794	4	gene
PYURF	G2	4.1548	5.20098	2	gene
PYGM	G1	4.1207	3.89269	1	gene
QRFP	G1	0	0.296641	1	gene
QRFP	G3	0	0.16639	3	gene
QTRT1	G3	2.99829	3.08478	3	gene
QTRT1	G4	3.08771	1.97442	4	gene
R3HCC1	G1	4.19639	3.78004	1	gene
R3HCC1	G2	3.96044	3.69173	2	gene
R3HCC1	G3	4.13557	3.79785	3	gene
R3HCC1	G4	4.11963	3.32073	4	gene
R3HCC1L	G1	4.19084	4.35208	1	gene
R3HCC1L	G2	4.22401	4.49103	2	gene
R3HCC1L	G3	4.36169	4.23883	3	gene
R3HCC1L	G4	4.0754	4.27728	4	gene
R3HDM1	G1	5.71981	3.92281	1	gene
R3HDM1	G2	5.12503	3.94206	2	gene
R3HDM1	G3	4.9423	3.78143	3	gene
R3HDM1	G4	5.07686	2.77197	4	gene
R3HDM2	G1	7.25102	6.35856	1	gene
R3HDM2	G2	6.79876	6.30275	2	gene
R3HDM2	G3	6.76307	6.22225	3	gene
R3HDM2	G4	6.94976	6.55009	4	gene
R3HDM4	G1	8.99242	8.91085	1	gene
R3HDM4	G2	9.37133	9.21358	2	gene
R3HDM4	G3	9.49894	9.3232	3	gene
R3HDM4	G4	9.2213	9.26782	4	gene
R3HDML	G1	0	0	1	gene
R3HDML	G2	0	0	2	gene
R3HDML	G3	0	0	3	gene
R3HDML	G4	0	0	4	gene
RAB10	G1	7.55048	7.26357	1	gene
QTRT1	G2	3.10317	3.05824	2	gene
QRFP	G2	0	0.235775	2	gene
QTRT1	G1	3.61304	3.36144	1	gene
QSOX2	G3	3.65785	4.38832	3	gene
QRFP	G4	0	0	4	gene
QRFPR	G1	0	0	1	gene
QRFPR	G2	0.0199909	0	2	gene
QRFPR	G3	0	0	3	gene
QRFPR	G4	0	0	4	gene
QRICH1	G1	6.81136	6.09343	1	gene
QRICH1	G2	6.54404	6.13229	2	gene
QRICH1	G3	6.49213	6.00879	3	gene
QRICH1	G4	6.60026	5.92644	4	gene
QRICH2	G1	0.296329	0.0239414	1	gene
QRICH2	G2	0.149829	0.135419	2	gene
QRICH2	G3	0.189344	0	3	gene
QRICH2	G4	0.0146602	0.388435	4	gene
QRSL1	G1	4.52195	4.20613	1	gene
QRSL1	G2	3.98942	4.07442	2	gene
QRSL1	G3	4.02709	4.12135	3	gene
QRSL1	G4	3.80527	3.42858	4	gene
QSER1	G1	4.91888	3.73884	1	gene
QSER1	G2	4.35832	3.60946	2	gene
QSER1	G3	4.41013	3.35666	3	gene
QSER1	G4	4.12907	3.59165	4	gene
QSOX1	G1	6.74274	6.59092	1	gene
QSOX1	G2	6.37161	6.45785	2	gene
QSOX1	G3	6.61041	6.21619	3	gene
QSOX1	G4	6.908	7.05045	4	gene
QSOX2	G1	4.39107	5.36271	1	gene
QSOX2	G2	3.56081	4.94321	2	gene
QSOX2	G4	3.54786	4.23149	4	gene
PYGL	G4	8.24636	9.07973	4	gene
PYGL	G3	6.95514	7.07648	3	gene
PYGL	G2	7.28553	7.65567	2	gene
PUS3	G4	3.162	3.12095	4	gene
PUS7	G1	3.64311	2.35167	1	gene
PUS7	G2	3.01503	2.20167	2	gene
PUS7	G3	2.93845	1.81978	3	gene
PUS7	G4	3.12824	2.0429	4	gene
PUSL1	G1	2.86569	3.12361	1	gene
PUSL1	G2	2.19507	3.00291	2	gene
PUSL1	G3	2.306	3.49289	3	gene
PUSL1	G4	2.42954	3.01742	4	gene
PVALB	G1	0	0	1	gene
PVALB	G2	0	0	2	gene
PVALB	G3	0	0	3	gene
PVALB	G4	0	0	4	gene
PVRIG	G1	6.06756	4.44906	1	gene
PVRIG	G2	5.32109	4.05949	2	gene
PVRIG	G3	4.57662	4.29628	3	gene
PVRIG	G4	4.66508	3.87116	4	gene
PWP1	G1	4.81626	4.60856	1	gene
PWP1	G2	4.61309	4.54297	2	gene
PWP1	G3	4.53434	4.48623	3	gene
PWP1	G4	4.40436	4.2153	4	gene
PWP2	G1	5.66844	5.06246	1	gene
PWP2	G2	5.63888	5.03674	2	gene
PWP2	G3	5.33533	5.19165	3	gene
PWP2	G4	5.50255	4.76402	4	gene
PWWP2A	G1	4.97475	4.54192	1	gene
PWWP2A	G2	4.45037	4.30858	2	gene
PUS3	G3	3.34565	3.54056	3	gene
PWWP2A	G3	4.45456	4.1963	3	gene
PUS3	G2	3.06398	3.46752	2	gene
PUS10	G4	3.30014	2.70619	4	gene
PUM1	G1	7.15384	6.49454	1	gene
PUM1	G2	6.47316	6.33089	2	gene
PUM1	G3	6.57395	5.94765	3	gene
PUM1	G4	6.60989	6.4881	4	gene
PUM2	G1	8.27813	7.54776	1	gene
PUM2	G2	7.87534	7.53039	2	gene
PUM2	G3	7.92093	7.17341	3	gene
PUM2	G4	7.8111	7.48413	4	gene
PUM3	G1	3.20675	3.2021	1	gene
PUM3	G2	3.33677	2.48483	2	gene
PUM3	G3	2.87662	2.22318	3	gene
PUM3	G4	2.48364	1.14899	4	gene
PURB	G1	6.76148	6.85056	1	gene
PURB	G2	6.1642	6.65474	2	gene
PURB	G3	6.22779	6.40196	3	gene
PURB	G4	6.38187	6.75333	4	gene
PURG	G1	0.314083	0.170576	1	gene
PURG	G2	0.0601343	0.267908	2	gene
PURG	G3	0.0226783	0.0894411	3	gene
PURG	G4	0.164566	0	4	gene
PUS1	G1	5.71826	5.12672	1	gene
PUS1	G2	4.89272	4.85405	2	gene
PUS1	G3	4.78491	5.00808	3	gene
PUS1	G4	4.8948	4.42467	4	gene
PUS10	G1	3.97164	3.15768	1	gene
PUS10	G2	3.55111	2.8532	2	gene
PUS10	G3	3.72547	3.14364	3	gene
PUS3	G1	3.3541	3.6406	1	gene
PWWP2A	G4	4.48463	4.31652	4	gene
PWWP2B	G1	4.09071	4.35317	1	gene
PWWP2B	G2	3.86379	4.36461	2	gene
PXYLP1	G3	3.43907	3.33206	3	gene
PXYLP1	G4	3.45518	2.33877	4	gene
PYCARD	G1	4.66786	5.70239	1	gene
PYCARD	G2	5.07324	5.83157	2	gene
PYCARD	G3	4.92971	5.72867	3	gene
PYCARD	G4	5.66972	6.19052	4	gene
PYCR1	G1	3.14241	1.42067	1	gene
PYCR1	G2	2.52792	1.19018	2	gene
PYCR1	G3	2.14756	1.37406	3	gene
PYCR1	G4	2.27424	0.287515	4	gene
PYCR2	G1	5.89945	5.10066	1	gene
PYCR2	G2	5.04033	4.94658	2	gene
PYCR2	G3	5.16919	5.00637	3	gene
PYCR2	G4	5.32235	4.8689	4	gene
PYDC1	G1	0	0	1	gene
PYDC1	G2	0	0	2	gene
PYDC1	G3	0	0	3	gene
PYDC1	G4	0	0	4	gene
PYDC2	G1	0	0	1	gene
PYDC2	G2	0	0	2	gene
PYDC2	G3	0	0	3	gene
PYDC2	G4	0	0	4	gene
PYGB	G1	6.97931	6.08602	1	gene
PYGB	G2	6.51599	6.3036	2	gene
PYGB	G3	7.04064	6.17319	3	gene
PYGB	G4	6.8736	6.06601	4	gene
PYGL	G1	7.02319	7.43686	1	gene
PXYLP1	G2	3.87779	2.76899	2	gene
PXYLP1	G1	4.43255	3.00122	1	gene
PXT1	G4	0.596327	0.639534	4	gene
PXT1	G3	1.08742	0.711257	3	gene
PWWP2B	G3	4.05765	4.16604	3	gene
PWWP2B	G4	3.8954	3.94546	4	gene
PXDC1	G1	2.06704	1.49379	1	gene
PXDC1	G2	1.48023	1.44145	2	gene
PXDC1	G3	1.70545	1.39625	3	gene
PXDC1	G4	1.48772	1.60795	4	gene
PXDN	G1	1.36563	0.326633	1	gene
PXDN	G2	0.248292	0.0771279	2	gene
PXDN	G3	0.190674	0.477819	3	gene
PXDN	G4	0.099574	0.782514	4	gene
PXK	G1	6.08739	5.6153	1	gene
PXK	G2	5.43737	5.42154	2	gene
PXK	G3	5.63757	5.03863	3	gene
RAB10	G2	7.32496	7.2905	2	gene
PXK	G4	5.62556	5.62621	4	gene
PXMP2	G2	2.37976	1.87532	2	gene
PXMP2	G3	1.81408	1.58388	3	gene
PXMP2	G4	2.3749	1.75563	4	gene
PXMP4	G1	1.70641	2.81128	1	gene
PXMP4	G2	1.8643	2.86038	2	gene
PXMP4	G3	1.73723	3.17178	3	gene
PXMP4	G4	2.11903	3.211	4	gene
PXN	G1	8.76619	9.02496	1	gene
PXN	G2	8.71388	9.11414	2	gene
PXN	G3	8.89453	8.68624	3	gene
PXN	G4	9.35813	9.69175	4	gene
PXT1	G1	0.348335	0.523398	1	gene
PXT1	G2	1.19697	0.71075	2	gene
PXMP2	G1	2.38583	2.03661	1	gene
RAB10	G3	7.58277	7.02548	3	gene
RAB10	G4	7.5892	7.64466	4	gene
RAB11A	G1	6.52633	7.00167	1	gene
RAB39A	G2	1.33416	2.78513	2	gene
RAB39A	G3	1.29854	2.24494	3	gene
RAB39A	G4	1.38232	2.24462	4	gene
RAB39B	G1	0.573382	1.152	1	gene
RAB39B	G2	0.781943	0.88553	2	gene
RAB39B	G3	0.975931	0.847796	3	gene
RAB39B	G4	1.01188	1.60795	4	gene
RAB3A	G1	2.77246	1.82387	1	gene
RAB3A	G2	2.70749	1.95104	2	gene
RAB3A	G3	2.36188	1.17421	3	gene
RAB3A	G4	2.88035	2.21627	4	gene
RAB3B	G1	0.194424	0	1	gene
RAB3B	G2	0.00854189	0	2	gene
RAB3B	G3	0.0366897	0	3	gene
RAB3B	G4	0.0146602	0	4	gene
RAB3C	G1	1.68147	2.5139	1	gene
RAB3C	G2	1.11675	2.30808	2	gene
RAB3C	G3	0.894073	1.68806	3	gene
RAB3C	G4	0.880047	0.782514	4	gene
RAB3D	G1	5.03086	5.15418	1	gene
RAB3D	G2	5.19896	5.02581	2	gene
RAB3D	G3	5.59525	4.2303	3	gene
RAB3D	G4	6.06106	5.95483	4	gene
RAB3GAP1	G1	6.07467	5.33387	1	gene
RAB3GAP1	G2	5.6709	5.43869	2	gene
RAB3GAP1	G3	5.77804	5.21935	3	gene
RAB3GAP1	G4	5.75437	5.66389	4	gene
RAB39A	G1	1.4845	2.76631	1	gene
RAB3GAP2	G1	5.16769	4.68335	1	gene
RAB38	G4	0.0284778	0	4	gene
RAB38	G2	0.0335537	0	2	gene
RAB32	G3	4.3519	4.56974	3	gene
RAB32	G4	4.64637	6.11658	4	gene
RAB33A	G1	1.24391	0.156837	1	gene
RAB33A	G2	0.742932	0.191388	2	gene
RAB33A	G3	0.309855	0.12781	3	gene
RAB33A	G4	0.265348	0	4	gene
RAB33B	G1	4.20832	4.05372	1	gene
RAB33B	G2	3.92742	3.85089	2	gene
RAB33B	G3	3.74384	3.64501	3	gene
RAB33B	G4	3.7876	4.14043	4	gene
RAB34	G1	3.02381	1.03583	1	gene
RAB34	G2	2.02525	0.823647	2	gene
RAB34	G3	2.39829	0.383641	3	gene
RAB34	G4	1.74119	0	4	gene
RAB35	G1	6.98677	5.49764	1	gene
RAB35	G2	6.73346	5.57557	2	gene
RAB35	G3	7.00322	5.5289	3	gene
RAB35	G4	7.1725	5.43787	4	gene
RAB36	G1	0.0147345	0.0516748	1	gene
RAB36	G2	0	0	2	gene
RAB36	G3	0.138326	0	3	gene
RAB36	G4	0.0395567	0	4	gene
RAB37	G1	5.97456	5.24287	1	gene
RAB37	G2	5.80639	5.26796	2	gene
RAB37	G3	6.03904	5.57602	3	gene
RAB37	G4	6.36023	5.56201	4	gene
RAB38	G1	0	0.0664542	1	gene
RAB38	G3	0.0757505	0.16639	3	gene
RAB3GAP2	G2	4.70361	4.90281	2	gene
RAB3GAP2	G3	4.72225	4.55802	3	gene
RAB3GAP2	G4	4.84245	5.1886	4	gene
RAB44	G1	4.62836	5.1497	1	gene
RAB44	G2	4.80346	5.71721	2	gene
RAB44	G3	4.5804	5.6988	3	gene
RAB44	G4	4.41409	5.07604	4	gene
RAB4A	G1	4.49853	4.54722	1	gene
RAB4A	G2	4.11626	4.68768	2	gene
RAB4A	G3	4.3997	4.66873	3	gene
RAB4A	G4	4.31664	4.43484	4	gene
RAB4B	G1	6.19712	5.14887	1	gene
RAB4B	G2	5.84044	5.15131	2	gene
RAB4B	G3	6.01872	5.15743	3	gene
RAB4B	G4	6.24282	5.30916	4	gene
RAB5A	G1	5.9211	5.68707	1	gene
RAB5A	G2	6.06303	5.91661	2	gene
RAB5A	G3	6.14188	5.79134	3	gene
RAB5A	G4	6.1069	6.00656	4	gene
RAB5B	G1	6.85792	6.62565	1	gene
RAB5B	G2	6.5998	6.7186	2	gene
RAB5B	G3	6.84005	6.46358	3	gene
RAB5B	G4	6.87312	6.80872	4	gene
RAB5C	G1	7.24552	7.2801	1	gene
RAB5C	G2	7.24779	7.39293	2	gene
RAB5C	G3	7.40531	7.03153	3	gene
RAB5C	G4	7.74036	7.41471	4	gene
RAB6A	G1	6.79246	7.43119	1	gene
RAB6A	G2	6.2652	7.35426	2	gene
RAB6A	G3	6.46299	6.69662	3	gene
RAB43	G4	7.29022	7.18032	4	gene
RAB43	G3	7.03539	6.64447	3	gene
RAB43	G2	7.01684	6.92388	2	gene
RAB43	G1	7.46109	6.97677	1	gene
RAB3IL1	G1	0.405938	0.441098	1	gene
RAB3IL1	G2	1.2679	0.454155	2	gene
RAB3IL1	G3	1.31986	1.05593	3	gene
RAB3IL1	G4	1.13793	0.388435	4	gene
RAB3IP	G1	1.4896	2.32812	1	gene
RAB3IP	G2	1.36076	1.92481	2	gene
RAB3IP	G3	2.1319	1.10868	3	gene
RAB3IP	G4	1.14448	1.47744	4	gene
RAB40A	G1	0.0697657	0.215524	1	gene
RAB40A	G2	0.0532575	0	2	gene
RAB40A	G3	0.0334977	0	3	gene
RAB40A	G4	0.0244181	0	4	gene
RAB40B	G1	1.51412	0.530344	1	gene
RAB32	G2	3.99899	5.19852	2	gene
RAB40B	G2	1.38747	0.142027	2	gene
RAB40B	G4	1.66287	0	4	gene
RAB40C	G1	4.86995	4.9382	1	gene
RAB40C	G2	4.49264	4.87742	2	gene
RAB40C	G3	4.66442	4.92713	3	gene
RAB40C	G4	4.88205	5.09746	4	gene
RAB41	G1	0	0.325625	1	gene
RAB41	G2	0.0102031	0.449798	2	gene
RAB41	G3	0	0.359831	3	gene
RAB41	G4	0	0.388435	4	gene
RAB42	G1	0.230131	1.12451	1	gene
RAB42	G2	0.16554	1.12376	2	gene
RAB42	G3	0.15435	1.33328	3	gene
RAB42	G4	0.0373588	1.11295	4	gene
RAB40B	G3	1.4903	0.833519	3	gene
PUF60	G4	6.87592	6.29705	4	gene
RAB32	G1	3.95796	5.0401	1	gene
RAB31	G3	5.09153	7.05797	3	gene
RAB13	G1	1.23927	1.13476	1	gene
RAB13	G2	1.95361	1.56527	2	gene
RAB13	G3	2.32542	1.74896	3	gene
RAB13	G4	1.39872	1.47744	4	gene
RAB14	G1	7.33283	6.75497	1	gene
RAB14	G2	6.97561	6.80402	2	gene
RAB14	G3	7.12813	6.56861	3	gene
RAB14	G4	7.08671	6.69422	4	gene
RAB15	G1	2.23803	2.0511	1	gene
RAB15	G2	2.38191	1.80316	2	gene
RAB15	G3	2.08675	1.37618	3	gene
RAB15	G4	1.99017	2.04643	4	gene
RAB17	G1	0.0189712	0	1	gene
RAB17	G2	0.0817431	0	2	gene
RAB17	G3	0.00930744	0	3	gene
RAB17	G4	0.0973233	0	4	gene
RAB18	G1	4.68039	5.33223	1	gene
RAB18	G2	4.81191	5.16815	2	gene
RAB18	G3	4.74313	4.97575	3	gene
RAB18	G4	4.53927	5.70629	4	gene
RAB19	G1	1.28746	0.405942	1	gene
RAB19	G2	0.900972	0.0918219	2	gene
RAB19	G3	0.626827	0	3	gene
RAB19	G4	0.522771	0	4	gene
RAB1A	G1	6.30676	6.89933	1	gene
RAB1A	G2	6.22774	6.84678	2	gene
RAB1A	G3	6.39634	6.37782	3	gene
RAB12	G4	3.6758	3.61067	4	gene
RAB1A	G4	6.44932	7.15795	4	gene
RAB12	G3	3.75772	3.50205	3	gene
RAB12	G1	4.28563	3.89494	1	gene
RAB11A	G2	6.68987	7.13796	2	gene
RAB11A	G3	6.88814	6.73638	3	gene
RAB11A	G4	6.99494	7.24878	4	gene
RAB11B	G1	6.74382	6.27164	1	gene
RAB11B	G2	6.26941	6.41603	2	gene
RAB11B	G3	6.58393	6.49899	3	gene
RAB11B	G4	6.59714	6.50057	4	gene
RAB11FIP1	G1	7.27003	7.17022	1	gene
RAB11FIP1	G2	7.28255	7.16085	2	gene
RAB11FIP1	G3	7.54195	6.82669	3	gene
RAB11FIP1	G4	7.61335	7.31226	4	gene
RAB11FIP2	G1	4.99723	3.58678	1	gene
RAB11FIP2	G2	4.42473	3.54131	2	gene
RAB11FIP2	G3	4.12052	3.27921	3	gene
RAB11FIP2	G4	4.18493	3.20925	4	gene
RAB11FIP3	G1	6.44638	5.47283	1	gene
RAB11FIP3	G2	5.65038	5.46458	2	gene
RAB11FIP3	G3	5.6489	5.57385	3	gene
RAB11FIP3	G4	5.67865	5.06086	4	gene
RAB11FIP4	G1	7.5297	7.39637	1	gene
RAB11FIP4	G2	7.19376	7.19542	2	gene
RAB11FIP4	G3	7.11151	7.01694	3	gene
RAB11FIP4	G4	7.34598	7.46361	4	gene
RAB11FIP5	G1	3.8075	3.54159	1	gene
RAB11FIP5	G2	3.59164	3.89496	2	gene
RAB11FIP5	G3	3.84096	3.69487	3	gene
RAB11FIP5	G4	3.58714	4.24434	4	gene
RAB12	G2	3.7175	3.7441	2	gene
RAB1B	G1	7.39713	7.46808	1	gene
RAB1B	G2	7.21993	7.52651	2	gene
RAB1B	G3	7.49674	7.46446	3	gene
RAB27A	G4	7.83605	8.27618	4	gene
RAB27B	G1	2.69166	2.82753	1	gene
RAB27B	G2	2.74201	3.511	2	gene
RAB27B	G3	2.89252	3.31996	3	gene
RAB27B	G4	2.71148	3.7036	4	gene
RAB28	G1	4.33663	3.86439	1	gene
RAB28	G2	3.95792	3.84446	2	gene
RAB28	G3	3.96868	3.8686	3	gene
RAB28	G4	3.94504	3.74704	4	gene
RAB29	G1	4.65935	4.95859	1	gene
RAB29	G2	4.36666	4.99246	2	gene
RAB29	G3	4.84861	5.14723	3	gene
RAB29	G4	4.58573	4.7839	4	gene
RAB2A	G1	6.30657	6.60105	1	gene
RAB2A	G2	6.23061	6.58487	2	gene
RAB2A	G3	6.22185	6.32826	3	gene
RAB2A	G4	6.30502	6.86764	4	gene
RAB2B	G1	5.23037	4.20367	1	gene
RAB2B	G2	4.63121	4.38041	2	gene
RAB2B	G3	4.8672	4.36654	3	gene
RAB2B	G4	4.7642	3.81049	4	gene
RAB30	G1	5.2551	4.80777	1	gene
RAB30	G2	3.74924	4.2704	2	gene
RAB30	G3	3.79616	3.50211	3	gene
RAB30	G4	3.07812	2.88293	4	gene
RAB31	G1	4.73183	7.74925	1	gene
RAB31	G2	4.54178	7.37869	2	gene
RAB27A	G3	7.68403	7.65332	3	gene
RAB27A	G2	7.26835	7.97263	2	gene
RAB27A	G1	7.12554	7.84085	1	gene
RAB26	G4	0.709624	0.388435	4	gene
RAB1B	G4	7.82196	7.76203	4	gene
RAB20	G1	1.23105	2.37304	1	gene
RAB20	G2	1.95463	2.56721	2	gene
RAB20	G3	2.06549	2.0646	3	gene
RAB20	G4	1.97461	3.211	4	gene
RAB21	G1	5.97699	6.28791	1	gene
RAB21	G2	5.82583	6.24251	2	gene
RAB21	G3	5.88405	5.80032	3	gene
RAB21	G4	5.88628	6.43385	4	gene
RAB22A	G1	5.96702	5.08841	1	gene
RAB22A	G2	5.52311	5.03014	2	gene
RAB22A	G3	5.54728	5.05654	3	gene
RAB22A	G4	5.49273	5.16173	4	gene
RAB31	G4	4.90107	8.07177	4	gene
RAB23	G1	2.8542	2.22436	1	gene
RAB23	G3	2.23405	2.32276	3	gene
RAB23	G4	1.88353	1.89876	4	gene
RAB24	G1	5.64168	6.6813	1	gene
RAB24	G2	6.14061	6.41336	2	gene
RAB24	G3	5.81519	6.13153	3	gene
RAB24	G4	6.12362	7.0495	4	gene
RAB25	G1	0.89096	0	1	gene
RAB25	G2	0.468604	0.0367606	2	gene
RAB25	G3	0.686281	0.255831	3	gene
RAB25	G4	0.919897	0	4	gene
RAB26	G1	0.189823	0.524256	1	gene
RAB26	G2	0.179582	0.452362	2	gene
RAB26	G3	0.67356	0.517369	3	gene
RAB23	G2	2.04716	2.25545	2	gene
PPT2	G4	4.10832	3.6582	4	gene
PUF60	G3	6.79694	6.46609	3	gene
PUF60	G1	7.13286	6.56156	1	gene
PTEN	G2	8.01304	7.45804	2	gene
PTEN	G3	7.82868	7.01744	3	gene
PTEN	G4	8.10039	7.95262	4	gene
PTER	G1	3.51107	2.61853	1	gene
PTER	G2	3.03428	2.64673	2	gene
PTER	G3	3.09681	2.4053	3	gene
PTER	G4	3.15598	2.71041	4	gene
PTF1A	G1	0	0	1	gene
PTF1A	G2	0	0	2	gene
PTF1A	G3	0	0	3	gene
PTF1A	G4	0	0	4	gene
PTGDR	G1	2.60128	3.06671	1	gene
PTGDR	G2	3.30739	3.61053	2	gene
PTGDR	G3	3.53955	3.46487	3	gene
PTGDR	G4	3.70213	3.82036	4	gene
PTGDR2	G1	4.27241	4.58782	1	gene
PTGDR2	G2	4.22944	5.32972	2	gene
PTGDR2	G3	3.84559	5.42403	3	gene
PTGDR2	G4	3.91499	4.70633	4	gene
PTGDS	G1	0.941438	0.205723	1	gene
PTGDS	G2	0.646813	0.0742976	2	gene
PTGDS	G3	0.281484	0	3	gene
PTGDS	G4	0.914261	0	4	gene
PTGER1	G1	0	0	1	gene
PTGER1	G2	0	0	2	gene
PTGER1	G3	0	0	3	gene
PTGER1	G4	0	0	4	gene
PTEN	G1	7.97761	7.42372	1	gene
PTGER2	G1	2.30852	2.31648	1	gene
PTDSS1	G4	6.14115	5.77637	4	gene
PTDSS1	G2	5.82971	5.97763	2	gene
PTCD3	G3	4.87794	4.65536	3	gene
PTCD3	G4	4.86594	4.5482	4	gene
PTCH1	G1	4.10969	1.8326	1	gene
PTCH1	G2	3.40242	1.49861	2	gene
PTCH1	G3	3.09199	2.36332	3	gene
PTCH1	G4	4.47501	1.29174	4	gene
PTCH2	G1	2.84267	1.48651	1	gene
PTCH2	G2	1.16211	0.848658	2	gene
PTCH2	G3	1.58953	1.35995	3	gene
PTCH2	G4	1.78745	0.67595	4	gene
PTCHD1	G1	0.374311	0.109824	1	gene
PTCHD1	G2	0.0802401	0.0737454	2	gene
PTCHD1	G3	0.115585	0.0894411	3	gene
PTCHD1	G4	0.103511	0.388435	4	gene
PTCHD3	G1	0	0	1	gene
PTCHD3	G2	0	0	2	gene
PTCHD3	G3	0	0	3	gene
PTCHD3	G4	0	0	4	gene
PTCHD4	G1	0	0	1	gene
PTCHD4	G2	0	0.0476774	2	gene
PTCHD4	G3	0	0	3	gene
PTCHD4	G4	0	0	4	gene
PTCRA	G1	1.11026	0.907035	1	gene
PTCRA	G2	0.862436	1.06589	2	gene
PTCRA	G3	1.00254	0.817847	3	gene
PTCRA	G4	0.928341	1.11295	4	gene
PTDSS1	G1	6.36021	5.88971	1	gene
PTDSS1	G3	6.14037	5.9718	3	gene
PTCD3	G2	5.16968	4.87667	2	gene
PTGER2	G2	2.15153	2.3802	2	gene
PTGER2	G4	2.57321	3.20022	4	gene
PTGFRN	G4	0.14677	0	4	gene
PTGIR	G1	3.33934	2.55878	1	gene
PTGIR	G2	3.65751	2.95518	2	gene
PTGIR	G3	3.60711	3.25348	3	gene
PTGIR	G4	3.86455	3.74727	4	gene
PTGIS	G1	0.0377972	0.0395248	1	gene
PTGIS	G2	0.0293957	0.123951	2	gene
PTGIS	G3	0.0166153	0.161051	3	gene
PTGIS	G4	0	0.388435	4	gene
PTGR2	G1	2.1676	2.38653	1	gene
PTGR2	G2	2.20724	1.97072	2	gene
PTGR2	G3	2.2593	1.53156	3	gene
PTGR2	G4	2.26784	2.19058	4	gene
PTGS1	G1	4.08771	3.24503	1	gene
PTGS1	G2	4.01409	3.55269	2	gene
PTGS1	G3	4.21031	3.71012	3	gene
PTGS1	G4	4.12765	3.46446	4	gene
PTGS2	G1	5.39138	5.85734	1	gene
PTGS2	G2	5.97743	5.97397	2	gene
PTGS2	G3	5.69129	4.60672	3	gene
PTGS2	G4	6.49185	7.62193	4	gene
PTH	G1	0	0	1	gene
PTH	G2	0	0	2	gene
PTH	G3	0	0	3	gene
PTH	G4	0	0	4	gene
PTH1R	G1	0.0659348	0.0211005	1	gene
PTH1R	G2	0.157357	0	2	gene
PTGFRN	G3	0.11844	0.431441	3	gene
PTGER2	G3	2.72857	2.52067	3	gene
PTGFRN	G2	0.29376	0.317285	2	gene
PTGFR	G4	0	0	4	gene
PTGER3	G1	0.483782	0.447561	1	gene
PTGER3	G2	0.778351	0.385417	2	gene
PTGER3	G3	0.40605	0.583447	3	gene
PTGER3	G4	0.590588	0.67595	4	gene
PTGER4	G1	6.98596	6.41419	1	gene
PTGER4	G2	6.15058	6.41636	2	gene
PTGER4	G3	5.62921	6.59243	3	gene
PTGER4	G4	5.85023	6.15089	4	gene
PTGES	G1	1.43153	2.53499	1	gene
PTGES	G2	1.45765	2.58255	2	gene
PTGES	G3	1.63734	1.64427	3	gene
PTGES	G4	1.74454	3.68932	4	gene
PTGES2	G1	4.44662	3.96071	1	gene
PTGES2	G2	4.36899	3.76904	2	gene
PTGES2	G3	4.20416	3.93907	3	gene
PTGES2	G4	4.31811	3.89259	4	gene
PTGES3	G1	7.96805	8.04286	1	gene
PTGES3	G2	7.40048	7.73405	2	gene
PTGES3	G3	7.59669	7.22494	3	gene
PTGES3	G4	7.15156	7.30337	4	gene
PTGES3L	G1	0.0638143	0.0268111	1	gene
PTGES3L	G2	0.0182639	0	2	gene
PTGES3L	G3	0.130774	0	3	gene
PTGES3L	G4	0	0	4	gene
PTGFR	G1	0	0	1	gene
PTGFR	G2	0	0	2	gene
PTGFR	G3	0	0	3	gene
PTGFRN	G1	0.322512	0.248017	1	gene
PTCD3	G1	5.52398	4.70555	1	gene
PTCD2	G4	4.25648	3.22452	4	gene
PTCD2	G3	4.41999	3.398	3	gene
PSMD8	G1	6.26316	5.99406	1	gene
PSMD8	G2	5.99323	6.02114	2	gene
PSMD8	G3	6.02627	5.93486	3	gene
PSMD8	G4	6.15833	5.79472	4	gene
PSMD9	G1	4.65155	4.41464	1	gene
PSMD9	G2	5.47435	4.39229	2	gene
PSMD9	G3	5.12821	4.79785	3	gene
PSMD9	G4	4.91821	3.89642	4	gene
PSME1	G1	7.64851	7.44331	1	gene
PSME1	G2	7.56221	7.46311	2	gene
PSME1	G3	7.45509	7.36555	3	gene
PSME1	G4	7.6445	7.3656	4	gene
PSME2	G1	5.44918	6.41078	1	gene
PSME2	G2	5.71778	6.56098	2	gene
PSME2	G3	5.52864	6.49103	3	gene
PSME2	G4	5.66859	6.50302	4	gene
PSME3	G1	6.95715	6.09694	1	gene
PSME3	G2	6.56456	6.0502	2	gene
PSME3	G3	6.66691	6.00605	3	gene
PSME3	G4	6.79009	6.01589	4	gene
PSME4	G1	6.91366	6.22239	1	gene
PSME4	G2	6.66174	6.31939	2	gene
PSME4	G3	6.66406	6.0914	3	gene
PSME4	G4	6.60105	6.41495	4	gene
PSMF1	G1	6.39665	5.38334	1	gene
PSMF1	G2	6.17412	5.60691	2	gene
PSMF1	G3	6.12331	5.62907	3	gene
PSMD7	G4	5.6136	5.57926	4	gene
PSMF1	G4	6.41844	5.09492	4	gene
PSMD7	G3	5.68209	5.64753	3	gene
PSMD7	G1	5.57136	5.64535	1	gene
PSMD12	G2	5.04011	5.08907	2	gene
PSMD12	G3	4.99078	4.90884	3	gene
PSMD12	G4	5.09806	4.94307	4	gene
PSMD13	G1	6.88321	6.96769	1	gene
PSMD13	G2	6.84796	6.92012	2	gene
PSMD13	G3	6.86716	6.55032	3	gene
PSMD13	G4	7.14182	7.44998	4	gene
PSMD14	G1	3.56587	4.18225	1	gene
PSMD14	G2	3.46305	4.28836	2	gene
PSMD14	G3	3.67462	4.09504	3	gene
PSMD14	G4	3.22584	3.79527	4	gene
PSMD2	G1	7.34167	6.72579	1	gene
PSMD2	G2	6.9586	6.72057	2	gene
PSMD2	G3	6.99284	6.66157	3	gene
PSMD2	G4	7.19141	6.5009	4	gene
PSMD3	G1	6.15822	5.60094	1	gene
PSMD3	G2	5.68096	5.57202	2	gene
PSMD3	G3	5.71766	5.59267	3	gene
PSMD3	G4	5.89705	5.5254	4	gene
PSMD4	G1	5.75897	6.38532	1	gene
PSMD4	G2	5.9237	6.38973	2	gene
PSMD4	G3	5.95407	6.42914	3	gene
PSMD4	G4	5.89175	6.07634	4	gene
PSMD5	G1	4.09313	4.74274	1	gene
PSMD5	G2	3.62614	4.4534	2	gene
PSMD5	G3	3.64278	4.13552	3	gene
PSMD5	G4	3.82787	4.45533	4	gene
PSMD7	G2	5.57897	5.6853	2	gene
PSMG1	G1	3.21593	3.50714	1	gene
PSMG1	G2	3.29453	3.34517	2	gene
PSMG1	G3	3.15994	3.50708	3	gene
PSTPIP1	G4	7.71021	7.45361	4	gene
PSTPIP2	G1	4.85039	4.68249	1	gene
PSTPIP2	G2	5.13738	5.30164	2	gene
PSTPIP2	G3	4.67418	5.18426	3	gene
PSTPIP2	G4	5.11965	5.59061	4	gene
PTAFR	G1	8.59984	8.57063	1	gene
PTAFR	G2	8.6214	8.68354	2	gene
PTAFR	G3	8.76626	8.07294	3	gene
PTAFR	G4	9.28065	8.84664	4	gene
PTAR1	G1	6.11713	6.35552	1	gene
PTAR1	G2	5.52773	5.77259	2	gene
PTAR1	G3	5.66732	5.95063	3	gene
PTAR1	G4	5.56671	6.24055	4	gene
PTBP1	G1	8.31067	6.73011	1	gene
PTBP1	G2	7.65475	6.82793	2	gene
PTBP1	G3	7.76927	6.86546	3	gene
PTBP1	G4	7.76164	6.6441	4	gene
PTBP2	G1	3.63027	3.18806	1	gene
PTBP2	G2	3.09438	2.77738	2	gene
PTBP2	G3	3.06882	3.17173	3	gene
PTBP2	G4	2.88187	2.7637	4	gene
PTBP3	G1	8.20941	8.07435	1	gene
PTBP3	G2	7.97298	8.1931	2	gene
PTBP3	G3	8.14737	7.57689	3	gene
PTBP3	G4	8.13481	8.44773	4	gene
PTCD2	G1	4.83935	3.56034	1	gene
PTCD2	G2	4.44462	3.31795	2	gene
PSTPIP1	G3	7.43197	7.02801	3	gene
PSTPIP1	G2	7.34184	7.3735	2	gene
PSTPIP1	G1	7.4629	7.39615	1	gene
PSRC1	G4	1.5743	0.287515	4	gene
PSMG1	G4	3.24901	3.09988	4	gene
PSMG2	G1	4.8158	4.01516	1	gene
PSMG2	G2	4.46899	4.11262	2	gene
PSMG2	G3	4.38649	3.9626	3	gene
PSMG2	G4	4.56475	3.48767	4	gene
PSMG3	G1	3.97744	3.55079	1	gene
PSMG3	G2	3.59929	3.58764	2	gene
PSMG3	G3	3.54528	3.32809	3	gene
PSMG3	G4	3.46811	3.02034	4	gene
PSMG4	G1	2.00647	1.48013	1	gene
PSMG4	G2	1.54609	1.726	2	gene
PSMG4	G3	1.55718	1.57269	3	gene
PSMG4	G4	1.62196	1.71843	4	gene
PTH1R	G3	0.0618246	0	3	gene
PSORS1C2	G1	0	0	1	gene
PSORS1C2	G3	0.015354	0.12781	3	gene
PSORS1C2	G4	0.0635083	0	4	gene
PSPC1	G1	6.2296	6.36634	1	gene
PSPC1	G2	5.96259	6.02468	2	gene
PSPC1	G3	5.89824	5.95873	3	gene
PSPC1	G4	5.92961	6.37967	4	gene
PSPN	G1	1.32879	1.55335	1	gene
PSPN	G2	0.951739	1.20404	2	gene
PSPN	G3	1.32023	1.55589	3	gene
PSPN	G4	1.18548	0.880973	4	gene
PSRC1	G1	2.18753	1.48063	1	gene
PSRC1	G2	1.68617	0.927626	2	gene
PSRC1	G3	2.21564	0.764187	3	gene
PSORS1C2	G2	0.0612072	0.104784	2	gene
PTH1R	G4	0.0182462	0	4	gene
PTH2	G1	0	0	1	gene
PTH2	G2	0	0	2	gene
PTPRG	G3	1.54724	0	3	gene
PTPRG	G4	0.186231	0	4	gene
PTPRH	G1	0.165071	0.0127137	1	gene
PTPRH	G2	0.0158601	0.125633	2	gene
PTPRH	G3	0.015354	0.0894411	3	gene
PTPRH	G4	0.161232	0	4	gene
PTPRK	G1	0.23916	0.12098	1	gene
PTPRK	G2	0.186534	0.114925	2	gene
PTPRK	G3	0.123595	0	3	gene
PTPRK	G4	0.0157578	0	4	gene
PTPRM	G1	2.21058	0.638897	1	gene
PTPRM	G2	0.322309	0.641037	2	gene
PTPRM	G3	0.155346	0.47002	3	gene
PTPRM	G4	0.122151	0	4	gene
PTPRN	G1	0	0.064437	1	gene
PTPRN	G2	0	0	2	gene
PTPRN	G3	0.0691174	0	3	gene
PTPRN	G4	0	0.388435	4	gene
PTPRN2	G1	0.107658	0.436497	1	gene
PTPRN2	G2	0.0280517	0.168528	2	gene
PTPRN2	G3	0.0450422	0.12781	3	gene
PTPRN2	G4	0.0660499	0.287515	4	gene
PTPRO	G1	1.18637	0.145077	1	gene
PTPRO	G2	1.09403	0.198914	2	gene
PTPRO	G3	1.92016	0.530958	3	gene
PTPRO	G4	1.43482	0.287515	4	gene
PTPRQ	G1	0	0	1	gene
PTPRG	G2	0.950648	0.128109	2	gene
PTPRQ	G2	0	0	2	gene
PTPRG	G1	1.89436	0.252489	1	gene
PTPRF	G3	1.78132	0.2942	3	gene
PTPN9	G4	6.42944	5.79816	4	gene
PTPRA	G1	7.38624	6.07834	1	gene
PTPRA	G2	6.93889	6.13441	2	gene
PTPRA	G3	7.11274	5.97438	3	gene
PTPRA	G4	7.18539	5.96887	4	gene
PTPRB	G1	0.215696	0.173504	1	gene
PTPRB	G2	0.36254	0.0367606	2	gene
PTPRB	G3	0.327401	0.383641	3	gene
PTPRB	G4	0.665875	0.287515	4	gene
PTPRC	G1	10.6905	10.1977	1	gene
PTPRC	G2	10.4887	10.1976	2	gene
PTPRC	G3	10.6608	9.97651	3	gene
PTPRC	G4	10.6107	10.5722	4	gene
PTPRCAP	G1	8.23706	8.6482	1	gene
PTPRCAP	G2	7.39799	8.67277	2	gene
PTPRCAP	G3	7.70029	8.79547	3	gene
PTPRCAP	G4	7.62616	8.3794	4	gene
PTPRD	G1	0.0184132	0.0569046	1	gene
PTPRD	G2	0	0	2	gene
PTPRD	G3	0.015138	0	3	gene
PTPRD	G4	0	0	4	gene
PTPRE	G1	6.94182	7.1049	1	gene
PTPRE	G2	7.2293	7.31527	2	gene
PTPRE	G3	7.1599	6.55878	3	gene
PTPRE	G4	7.75012	8.01499	4	gene
PTPRF	G1	2.93753	0.446544	1	gene
PTPRF	G2	1.80984	0.380792	2	gene
PTPRF	G4	2.19545	0.287515	4	gene
PTPRQ	G3	0	0	3	gene
PTPRQ	G4	0.0166114	0	4	gene
PTPRR	G1	0.211612	0	1	gene
PTS	G2	1.02611	0.749978	2	gene
PTS	G3	0.699566	0.947903	3	gene
PTS	G4	0.667426	0.492538	4	gene
PTTG1	G1	3.02885	3.71403	1	gene
PTTG1	G2	3.08419	3.86683	2	gene
PTTG1	G3	3.39346	4.16332	3	gene
PTTG1	G4	3.5554	3.37667	4	gene
PTTG1IP	G1	7.11052	7.35184	1	gene
PTTG1IP	G2	6.96631	7.28431	2	gene
PTTG1IP	G3	7.35796	7.1897	3	gene
PTTG1IP	G4	7.37352	7.73472	4	gene
PTTG2	G1	1.2473	2.39932	1	gene
PTTG2	G2	1.05941	2.10036	2	gene
PTTG2	G3	0.7303	1.8247	3	gene
PTTG2	G4	0.904564	2.5191	4	gene
PTX3	G1	1.69605	2.48183	1	gene
PTX3	G2	3.22651	2.79166	2	gene
PTX3	G3	2.90327	2.81314	3	gene
PTX3	G4	3.29472	4.67381	4	gene
PTX4	G1	2.50078	2.51434	1	gene
PTX4	G2	1.74436	2.14586	2	gene
PTX4	G3	1.48785	2.32734	3	gene
PTX4	G4	1.5807	1.857	4	gene
PUDP	G1	4.15241	3.15909	1	gene
PUDP	G2	4.00965	3.32908	2	gene
PUDP	G3	4.00055	2.9849	3	gene
PUDP	G4	4.8078	3.25391	4	gene
PTS	G1	0.664048	0.883596	1	gene
PTRHD1	G4	1.91709	1.62511	4	gene
PTRHD1	G3	1.79653	2.21444	3	gene
PTRHD1	G2	1.77461	2.64688	2	gene
PTPRR	G2	0	0	2	gene
PTPRR	G3	0	0	3	gene
PTPRR	G4	0	0	4	gene
PTPRS	G1	3.14629	2.49817	1	gene
PTPRS	G2	3.06091	1.53413	2	gene
PTPRS	G3	2.7529	2.05621	3	gene
PTPRS	G4	2.41207	1.39084	4	gene
PTPRT	G1	0.816063	0.378461	1	gene
PTPRT	G2	0.988823	0.314426	2	gene
PTPRT	G3	0.231439	0.217251	3	gene
PTPRT	G4	0.675947	0	4	gene
PTPRU	G1	0.0417434	0	1	gene
PTPRU	G2	0	0.0367606	2	gene
PTPN9	G3	6.25165	5.70135	3	gene
PTPRU	G3	0	0	3	gene
PTPRZ1	G1	0	0.0176771	1	gene
PTPRZ1	G2	0.016476	0	2	gene
PTPRZ1	G3	0.015138	0	3	gene
PTPRZ1	G4	0	0	4	gene
PTRH1	G1	3.12618	3.55992	1	gene
PTRH1	G2	3.06427	3.6715	2	gene
PTRH1	G3	3.04214	4.01757	3	gene
PTRH1	G4	3.58178	3.54293	4	gene
PTRH2	G1	3.94955	2.68693	1	gene
PTRH2	G2	3.58778	2.49786	2	gene
PTRH2	G3	3.2864	2.2171	3	gene
PTRH2	G4	3.39698	2.19058	4	gene
PTRHD1	G1	2.18711	2.66082	1	gene
PTPRU	G4	0	0	4	gene
PUF60	G2	6.68072	6.54686	2	gene
PTPN9	G2	6.17882	5.83089	2	gene
PTPN7	G4	5.17461	5.32268	4	gene
PTN	G2	0	0.0403673	2	gene
PTN	G3	0	0.0894411	3	gene
PTN	G4	0	0	4	gene
PTOV1	G1	6.34871	6.1892	1	gene
PTOV1	G2	5.83961	6.00063	2	gene
PTOV1	G3	5.93821	5.55826	3	gene
PTOV1	G4	5.72388	6.2138	4	gene
PTP4A1	G1	5.82249	5.52972	1	gene
PTP4A1	G2	5.60863	5.38402	2	gene
PTP4A1	G3	5.48028	5.25084	3	gene
PTP4A1	G4	5.80563	5.63617	4	gene
PTP4A2	G1	7.69537	7.71104	1	gene
PTP4A2	G2	7.52135	7.627	2	gene
PTP4A2	G3	7.6127	7.497	3	gene
PTP4A2	G4	7.50299	7.04128	4	gene
PTP4A3	G1	4.88209	4.34805	1	gene
PTP4A3	G2	3.84547	3.95506	2	gene
PTP4A3	G3	2.80876	3.66244	3	gene
PTP4A3	G4	2.64265	2.59033	4	gene
PTPDC1	G1	2.78519	1.76749	1	gene
PTPDC1	G2	2.23239	1.48732	2	gene
PTPDC1	G3	1.53842	1.49513	3	gene
PTPDC1	G4	2.10361	1.42205	4	gene
PTPMT1	G1	3.09642	4.35215	1	gene
PTPMT1	G2	2.71952	4.06266	2	gene
PTPMT1	G3	2.56108	4.2586	3	gene
PTPMT1	G4	2.77421	3.86749	4	gene
PTN	G1	0	0.0474064	1	gene
PTPN1	G1	7.12365	7.1476	1	gene
PTMA	G4	7.98737	7.18195	4	gene
PTMA	G2	8.24952	7.74233	2	gene
PTH2	G3	0	0	3	gene
PTH2	G4	0	0	4	gene
PTH2R	G1	0	0.120191	1	gene
PTH2R	G2	0.199274	0.133891	2	gene
PTH2R	G3	0	0.39841	3	gene
PTH2R	G4	0	0	4	gene
PTHLH	G1	0.095073	0.0268111	1	gene
PTHLH	G2	0.0330225	0	2	gene
PTHLH	G3	0	0	3	gene
PTHLH	G4	0.0182462	0	4	gene
PTK2	G1	3.934	2.67329	1	gene
PTK2	G2	3.29895	2.52094	2	gene
PTK2	G3	3.83241	2.08043	3	gene
PTK2	G4	3.38062	2.18474	4	gene
PTK2B	G1	7.49187	7.25283	1	gene
PTK2B	G2	6.99417	7.18101	2	gene
PTK2B	G3	7.42717	7.0751	3	gene
PTK2B	G4	7.33274	7.41668	4	gene
PTK6	G1	0	0	1	gene
PTK6	G2	0	0	2	gene
PTK6	G3	0	0	3	gene
PTK6	G4	0	0	4	gene
PTK7	G1	2.01011	1.99357	1	gene
PTK7	G2	1.67937	2.51875	2	gene
PTK7	G3	0.867765	1.95596	3	gene
PTK7	G4	2.1503	2.16895	4	gene
PTMA	G1	8.65956	7.7374	1	gene
PTMA	G3	8.08841	7.23265	3	gene
PTPN1	G2	6.80758	7.21328	2	gene
PTPN1	G3	7.10416	6.82452	3	gene
PTPN1	G4	7.18842	7.44077	4	gene
PTPN22	G1	5.53261	6.04877	1	gene
PTPN22	G2	5.56066	6.05931	2	gene
PTPN22	G3	5.92498	6.1337	3	gene
PTPN22	G4	5.87273	6.37271	4	gene
PTPN23	G1	7.24154	6.29392	1	gene
PTPN23	G2	6.81041	6.2904	2	gene
PTPN23	G3	6.86958	6.35962	3	gene
PTPN23	G4	7.00345	6.12301	4	gene
PTPN3	G1	0.0608224	0.0250799	1	gene
PTPN3	G2	0	0	2	gene
PTPN3	G3	0.110449	0.0894411	3	gene
PTPN3	G4	0.0182462	0	4	gene
PTPN4	G1	6.18504	4.9623	1	gene
PTPN4	G2	5.95201	5.5523	2	gene
PTPN4	G3	6.21575	5.79432	3	gene
PTPN4	G4	6.12903	5.38844	4	gene
PTPN5	G1	0.00748009	0.0753395	1	gene
PTPN5	G2	0.0250178	0	2	gene
PTPN5	G3	0.015354	0	3	gene
PTPN5	G4	0.0676781	0	4	gene
PTPN6	G1	9.66896	9.20257	1	gene
PTPN6	G2	9.38729	9.09508	2	gene
PTPN6	G3	9.55319	8.87373	3	gene
PTPN6	G4	9.72089	9.10222	4	gene
PTPN7	G1	5.47938	5.28054	1	gene
PTPN7	G2	5.23209	5.31714	2	gene
PTPN7	G3	5.35699	5.51913	3	gene
PTPN21	G4	0.22162	0.287515	4	gene
PTPN21	G3	0.187187	0	3	gene
PTPN21	G2	0.39194	0	2	gene
PTPN21	G1	0.70352	0.184321	1	gene
PTPN11	G1	6.18562	5.02196	1	gene
PTPN11	G2	5.75301	5.33182	2	gene
PTPN11	G3	5.72293	5.12476	3	gene
PTPN11	G4	5.57004	5.2075	4	gene
PTPN12	G1	6.73231	6.70527	1	gene
PTPN12	G2	6.65272	6.79485	2	gene
PTPN12	G3	7.03962	6.06686	3	gene
PTPN12	G4	7.15409	7.46718	4	gene
PTPN13	G1	4.18015	2.8875	1	gene
PTPN13	G2	3.85028	2.26343	2	gene
PTPN13	G3	3.36448	2.48834	3	gene
PTPN13	G4	3.44558	2.53609	4	gene
PTPN14	G1	0.13259	0.21156	1	gene
PTPN9	G1	6.30953	5.74592	1	gene
PTPN14	G2	0.128465	0.209113	2	gene
PTPN14	G4	0.134519	0	4	gene
PTPN18	G1	6.61144	6.07853	1	gene
PTPN18	G2	6.58473	6.16824	2	gene
PTPN18	G3	6.69734	6.28147	3	gene
PTPN18	G4	6.86974	6.49098	4	gene
PTPN2	G1	5.21728	5.34326	1	gene
PTPN2	G2	5.27343	5.37907	2	gene
PTPN2	G3	5.24508	5.05362	3	gene
PTPN2	G4	5.02527	5.20654	4	gene
PTPN20	G1	0	0.0265949	1	gene
PTPN20	G2	0	0	2	gene
PTPN20	G3	0	0	3	gene
PTPN20	G4	0	0	4	gene
PTPN14	G3	0	0.12781	3	gene
PPT2	G3	4.13809	3.33407	3	gene
PPT2	G2	4.28322	3.785	2	gene
PPT2	G1	4.72696	3.99211	1	gene
PLEKHH1	G4	0.971883	0.67595	4	gene
PLEKHH2	G1	0.0788397	0.362233	1	gene
[truncated: 61,930 more rows]

## Sheet: Figure 5b
Age prediction of Macaca fascicularis								Age prediction of Macaca mulatta								Age prediction of human of normal data
SAMPLEID	AGE	DISC_age	META_age	hub_age	hub_age_cancer	hub_age_all		SAMPLEID	AGE	DISC_age	META_age	hub_age	hub_age_cancer	hub_age_all		SAMPLEID	AGE	DISC_age	META_age	hub_age	hub_age_cancer	hub_age_all
A_FST	3	3.71763	1.69402	0	0	0.730669		SRR11235653	4	13.2032	10.3263	4.99642	7.65464	2.17983		SRR8113055	27	26.1435	28.9344	33.5382	33.5083	31.0173
B_FST	3	7.35371	6.07503	6.38236	6.41084	5.90908		SRR11235768	4	2.01436	0	0	0	6.87727		SRR8113056	27	32.8418	29.4621	27.7356	28.0255	28.4661
A_SND	4	5.2427	4.52735	5.05404	5.80351	3.91559		SRR11235785	4	10.3466	6.72917	5.50738	8.85772	1.29683		SRR8113065	38	29.7128	32.2544	29.2333	29.8246	30.4541
B_SND	4	7.00898	4.24562	1.11687	0.606417	3.26615		SRR11235788	4	5.90112	3.09173	23.1725	5.4047	18.9873		SRR8113067	38	29.6042	35.6388	39.3758	39.4208	36.8236
A_TRD	5	4.82315	4.18418	1.91291	2.40298	2.69822		SRR11235642	5	13.3715	13.0332	9.18879	11.0751	5.80454		SRR8113075	46	33.8954	32.9657	32.8746	32.7824	32.61
B_TRD	5	9.89455	5.58298	3.77564	3.24087	4.4769		SRR11235664	5	0.769399	2.08476	2.84202	4.75675	2.73321		SRR8113090	36	30.2387	29.79	26.6184	26.7048	28.5505
C_FST	7	2.95175	5.21617	11.6207	11.433	7.74809		SRR11235706	5	5.60617	3.95315	3.88778	2.35397	5.83331		SRR8113091	36	35.9092	37.821	42.7217	42.4258	39.5919
D_FST	7	13.6364	12.9948	10.9487	10.7015	11.8542		SRR11235707	5	1.21108	0	0	0	0.513457		SRR8113092	36	37.4426	33.4841	36.1665	36.0616	34.7556
C_SND	8	7.13939	6.8695	8.11884	7.22003	6.32344		SRR11235708	5	11.716	9.53066	3.78109	5.57543	1.51556		SRR8113129	27	31.3781	33.281	35.6296	35.1367	32.676
D_SND	8	11.6651	11.9506	14.2283	13.3175	13.3335		SRR11235719	5	15.1229	13.4383	8.14261	10.0348	10.7071		SRR8113130	27	33.3855	23.5241	20.227	20.246	21.4317
C_TRD	9	2.03182	3.86303	10.3972	9.7347	6.47862		SRR11235763	5	4.28356	3.46529	3.37346	3.09526	6.973		SRR8113131	27	32.6253	32.5067	34.3748	34.1253	33.9274
D_TRD	9	12.7583	13.5194	10.8053	11.9464	10.1401		SRR11235774	5	12.0357	13.8103	4.61566	4.45628	8.6464		SRR8113139	38	25.5594	26.1782	25.5712	25.4485	26.7212
E_FST	12	12.3506	12.6534	17.1851	15.5111	15.3669		SRR11235775	5	18.0715	17.6918	6.62562	10.6784	1.11787		SRR8113140	38	37.1751	40.1736	41.2105	40.5383	40.0681
F_FST	12	9.13743	11.1328	12.7322	12.8676	14.6277		SRR11235777	5	7.66423	5.47864	7.0257	8.61011	8.53813		SRR8113141	38	36.5433	37.1817	37.6242	37.1291	37.83
E_SND	13	19.1189	18.3193	14.5055	15.5361	14.5636		SRR11235787	5	9.94213	8.80635	7.01958	10.4439	4.43842		SRR8113149	46	29.8389	34.0281	38.4009	37.9749	36.8648
F_SND	13	5.78834	8.97254	13.7366	14.2823	12.0725		SRR11235730	7	2.21953	4.62195	10.4326	10.9305	7.33571		SRR8113150	46	31.401	35.0225	35.9565	35.5347	32.1561
E_TRD	14	16.2703	16.7545	18.4527	16.6597	16.5858		SRR11235739	7	10.5103	11.7433	8.56987	9.18924	15.0453		SRR8113164	36	30.6343	28.8066	29.0782	28.8217	30.6226
F_TRD	14	11.3965	12.8578	15.419	13.3768	16.9121		SRR11235729	8	5.51282	6.30272	13.9874	14.3585	6.87751		SRR8113165	36	32.5827	32.3077	37.7024	37.1584	33.3445
G_FST	17	14.5881	15.8083	12.726	14.5919	12.1783		SRR11235733	8	10.1223	9.86747	9.89399	9.337	7.6951		SRR8312359	27	41.3513	37.3465	35.2846	35.2576	36.7807
H_FST	17	23.0189	20.7116	11.8914	14.3665	14.7951		SRR11235736	8	9.74265	10.3318	12.0942	9.17336	14.3687		SRR8312360	27	40.2442	38.9226	40.9576	40.9084	39.3726
G_SND	18	13.1427	14.2291	13.0523	14.4698	12.7525		SRR11235770	9	10.0621	9.56125	13.5733	10.9959	12.0605		SRR8312368	38	43.1253	42.0119	36.4852	37.6488	40.308
H_SND	18	16.0046	15.9781	15.3708	14.7757	19.2351		SRR11235784	9	8.33684	9.99604	13.5629	16.7791	6.53306		SRR8312369	38	43.5387	47.0625	43.1002	43.6332	46.7885
G_TRD	19	11.3866	12.2267	12.7988	13.4026	12.8496		SRR11235780	10	10.8563	11.6247	10.5984	12.1	13.7698		SRR8312392	36	43.4209	42.621	35.4296	36.1559	41.2522
H_TRD	19	17.5736	17.6331	17.5674	17.6217	19.1862		SRR11235792	10	5.87747	5.28165	4.13069	4.23671	9.48369		SRR8312393	36	46.6057	45.5765	44.2331	44.5831	45.5975
								SRR11235732	15	4.44564	5.84156	9.89171	7.88891	19.583		SRR8312394	36	45.802	44.0984	41.4705	41.9457	42.9889
								SRR11235786	16	3.22843	6.91551	12.1147	14.1539	18.4541
								SRR11235673	17	9.33388	10.3074	8.83328	8.07291	10.2268
								SRR11235781	17	0	3.41485	13.2682	16.9082	6.6478
								SRR11235778	21	20.9807	22.644	10.4434	11.8807	11.3903
								SRR11235790	22	14.2255	16.0632	16.8926	15.6872	9.36656
