# Supplementary material for: Transcriptome analysis of cynomolgus macaques throughout their lifespan reveals age-related immune patterns
Source: NPJ Aging. 2024 Jun 20;10(1):30. doi: 10.1038/s41514-024-00158-0 (PMC11189941; doi:10.1038/s41514-024-00158-0)
Supplement: Supplementary file 7 — Source data [file 41514_2024_158_MOESM7_ESM.xlsx]

## Sheet: MCC_score
G1_G2_UP		G1_G2_DOWN		G2_G3_UP		G2_G3_DOWN		G3_G4_UP		G3_G4_DOWN		PT_1		PT_2		PT_4
Gene	MCC	Gene	MCC	Gene	MCC	Gene	MCC	Gene	MCC	Gene	MCC	Gene	MCC	Gene	MCC	Gene	MCC
CXCL10	1	IL6	0.294942	TBX21	1	ISG15	1	MYH14	1	MS4A1	1	CCR5	0.989034	MYC	1	CD79A	0.999591
IL18	0.976271	CD79A	1	NKG7	0.875	MX1	1	ACTA2	1	CD22	0.764706	CD8A	1	ESR1	0.786588	CD79B	1
ITGAX	0.976079	CD22	0.980545	KLRD1	0.84375	IFI44	1	EPHB6	0.6	FCRLA	0.470588	GZMB	0.999923	CCND1	0.778304	CD22	0.993459
IL1B	0.974437	ERBB2	0.014786	GZMH	0.46875	RSAD2	1	PAK3	0.4	BANK1	0.411765	CD80	0.999313	SIRT1	0.776331	CD19	0.996729
PRF1	0.955406	CD40	0.944747	TIGIT	0.84375	OAS3	1	TUBB2A	0.8	STAP1	0.411765	ITGAX	0.957	LEF1	0.499014	PAX5	0.883483
GZMB	0.951453	CD79B	0.4393	GRIA1	0.09375	XAF1	1	UNC45B	0.4	CDH2	0.352941	IFNG	0.999895	FOXO1	0.754241	CD40	0.885527
CD274	0.925661	TNFRSF13C	0.849805	LAG3	0.46875	IFIT2	1	FSCN1	0.6	FCER2	0.352941	PRF1	0.999923	IRF4	0.248521	CD72	0.345871
TBX21	0.861456	CXCR5	0.840467	KLRK1	0.203125	DDX60	1	ERBB3	1	GRIA1	0.294118	KLRK1	0.976933	AKT3	0.286391	FCER2	0.343418
CCL3	0.792817	CD24	0.571595	FRMPD3	0.0625	IFIT3	1	WNT5A	0.8	IL6	0.235294	TBX21	0.999899	ZEB1	0.402367	CXCR5	0.294358
GZMA	0.725074	PAX5	0.681712	CST7	0.125	IFI44L	1	EFNA5	0.6	DMD	0.235294	CCL5	0.942728	TCF3	0.162919	FCRLA	0.0985282
NCAM1	0.675447	TTN	0.00583658	IL18	0.109375	OAS1	1	FSCN2	0.6	TMOD1	0.235294	FASLG	0.974078	CDK2	0.126627	ITPR1	0.00327065
NCR1	0.543525	COL3A1	0.00311284	CTSW	0.09375	IFI6	1	CLTCL1	0.4	TCL1A	0.235294	CCL3	0.867653	CD28	0.173176	BANK1	0.0126738
CCRL2	0.468884	FCRL2	0.00505837	WWC1	0.03125	OAS2	1	CDH23	0.4	EDN1	0.235294	CCR2	0.833054	IL7R	0.258777	VAV2	0.00367948
FASLG	0.461053	CD72	0.0583658	MAMLD1	0.03125	HERC5	1	ADAMTSL5	0.6	CTNNAL1	0.176471	IL18	0.423751	MET	0.0497041	ERBB2	0.00367948
CXCL9	0.28694	FCER2	0.0560311	NEXN	0.0625	HERC6	1	DNAH7	0.4	MAPK12	0.176471	LGALS3	8.19915e-07	TRRAP	0.0118343	FCRL2	0.00245298
CXCL8	0.251966	FCRLA	0.0311284	CCR8	0.03125	IFIT5	1	DNAH8	0.4	TUB	0.176471	ANXA2	2.13346e-09	CCR7	0.161341	SWAP70	0.00122649
CASP1	0.114775	VAV2	0.00350195	CCR3	0.046875	OASL	1	DRC1	0.4	TTN	0.176471	ITGAL	0.42632	TP53BP1	0.0571992	STX1A	0.000817661
FAS	0.0945264	COL1A1	0.00350195	CDH2	0.046875	MX2	0.666667	ADAMTS17	0.4	CTTNBP2	0.176471	LAG3	0.117895	PDCD4	0.0481262	GRIA1	0.00122649
IDO1	0.0870494	IGLL5	0.0303502	SLAMF7	0.046875	CMPK2	0.666667	SPON2	0.4	CCNE2	0.176471	TNFRSF4	0.143975	IRS1	0.299803	KLHL14	0.000408831
IRF7	0.0516202	DSG2	0.00505837	ANK3	0.03125	EIF2AK2	0.333333	PTCH1	0.4	PPM1L	0.176471	CD244	0.0196738	BMP2	0.0213018	FAM129C	0.000817661
ISG15	0.0512218	EBF1	0.00933852	DLGAP3	0.03125	EPSTI1	0.333333	GUCA1B	0.4	NEXN	0.176471	FAS	0.0375245	PECAM1	0.0556213	HVCN1	0.000408831
OAS1	0.0512212	LAMB1	0.00116732	SLITRK5	0.03125	RNF213	2.07823e-09	KY	0.2	DRD1	0.176471	TIGIT	0.0429689	RGMB	0.00946746	ZNF318	0.000408831
IFIT3	0.0512209	JUP	0.00350195	LIMA1	0.03125	SIGLEC1	6.29975e-15	MME	0.6	BOC	0.117647	KLRD1	0.0117652	ITGA6	0.0295858	TCF12	0.000408831
IFIT2	0.0512201	TCL1A	0.0140078	CD300A	0.0625	CCND1	9.37152e-16	GPT2	0.2	KCNMA1	0.117647	KLRG1	0.0109597	CD7	0.00946746	RHOBTB1	0.000408831
OAS3	0.0511767	CAP2	0.00233463	CCR9	0.03125	ERBB3	7.28896e-16	PRRT3	0.2	FCRL2	0.117647	CSF1	5.17951e-05	TP73	0.0291913	HPS5	0.000408831
IFIT5	0.0511763	ACTC1	0.00272374	TMEM119	0.03125	NTRK1	6.76832e-16	BMP1	0.6	ANKRD26	0.117647	CX3CR1	0.00537363	BCL11B	0.0607495	CCNA2	0.000408831
XAF1	0.0511763	IGFBP2	0.00077821	INA	0.03125	MME	6.24768e-16	CADM4	0.2	ECT2	0.117647	PRDM1	0.00556454	TCF4	0.0631164	GRM4	0.000408831
MX2	0.047262	BACE1	0.00077821	NCR3LG1	0.03125	COL11A2	6.24768e-16	PYGL	0.2	DLGAP5	0.117647	TIMP1	3.8629e-07	ICOS	0.0497041	KDM4C	0.000408831
DDX60	0.0472397	CCR9	0.00077821	NDNF	0.03125	CDH17	5.72704e-16	TENC1	0.2	SAG	0.117647	IL12RB1	0.00048387	B7RP1	0.0978304	CBX5	0.000408831
HERC5	0.0472397	SV2A	0.00155642	PARD3	0.03125	USH1C	5.2064e-16	PTK7	0.2	PPFIA2	0.117647	TNFRSF1B	4.90597e-05	BTLA	0.095858	PHF10	0.000408831
CX3CR1	0.0396	XCR1	0.00077821	PPP1R9A	0.03125	COL5A1	5.2064e-16	AR	0.2	WWC1	0.117647	NKG7	0.000102542	CHD3	0.0213018	BCL7A	0.000408831
PARP9	0.0255882	EVPL	0.00155642	GFI1	0.015625	WT1	4.68576e-16	PALLD	0.2	S100A1	0.117647	GZMH	9.67819e-05	MTA1	0.018146	NOM1	0.000408831
TLR1	0.0185898	MYPN	0.00233463	CARD17	0.015625	CD33	4.68576e-16	HHAT	0.2	HSPA6	0.117647	TNFRSF8	2.4195e-05	EBF1	0.115582	GGA2	0.000408831
CLEC7A	0.00986636	CMYA5	0.00155642	AICDA	0.015625	ITGA6	3.64448e-16	GUCY2C	0.2	IGFBP7	0.0588235	SLAMF6	2.69003e-06	DNMT3B	0.0311637	ZDHHC21	0.000408831
TLR5	0.00612368	MYBPC2	0.00077821	ACTN3	0.015625	COL9A3	3.64448e-16	CCR1	0.4	SLITRK5	0.0588235	LGALS1	2.00012e-09	CD38	0.0493097	XKRX	0.000408831
GBP2	0.00398155	MYO18B	0.00155642	DPYSL3	0.015625	TECTA	3.64448e-16	S100A9	0.4	BCL7A	0.0588235	SLAMF7	1.44142e-07	PIWIL1	0.00236686	SAG	0.000408831
TLR6	0.0039804	TNNC2	0.00194553	MYRF	0.015625	AXL	3.12384e-16	CD1B	0.4	PTPRG	0.0588235	CD58	1.93678e-07	NOG	0.0149901	PNOC	0.000408831
SELP	0.00396836	EPHA1	0.00116732	SLC2A5	0.015625	OTOG	3.12384e-16	LTB4R	0.4	HTR1F	0.0588235	HCST	4.32426e-07	SOX4	0.0102564	STARD9	0.000408831
EPSTI1	0.00393664	GRIA1	0.00350195	TRIP10	0.015625	CD7	3.12384e-16	KCNA5	0.4	SH2D1B	0.0588235	MAPT	2.00012e-10	MTA3	0.0102564	MYO19	0.000408831
TNFSF13B	0.0029967	DLL1	0.00116732	CDKN1C	0.015625	CD1B	3.12384e-16	SOX13	0.4	MYO5C	0.0588235	C3AR1	1.6001e-09	PHGDH	0.0130178	PPP2R2D	0.000408831
KLRD1	0.00266831	ADCY3	0.00272374	PPP2R2B	0.03125	COL27A1	3.12384e-16	C3AR1	0.4	CALY	0.0588235	ID2	4.86029e-08	S1PR1	0.0197239	CCT4	0.000408831
CSF1	0.00237696	ADCY10	0.00233463	ATRNL1	0.03125	TRPV1	2.6032e-16	CLEC4D	0.4	LIMA1	0.0588235	CLEC4E	3.33353e-09	BNIP3	0.00986193
CD244	0.000700709	LTBP2	0.00116732	CLEC12A	0.03125	CSPG5	2.6032e-16	CPM	0.2	TEAD1	0.0588235	DDIT3	1.80011e-09	KDM5B	0.0142012
GNLY	0.000528075	DST	0.00116732	HAS3	0.03125	PTPRT	2.08256e-16	LOXL1	0.2	GLRB	0.0588235	CST7	1.1534e-08	BCL9	0.0122288
GZMK	0.000462074	KCNA2	0.00350195	APOL1	0.03125	GFAP	2.08256e-16	CDCP1	0.2	FKBP4	0.0588235	S100A4	2.06679e-09	SMAD1	0.0169625
NKG7	0.000419115	PDE9A	0.00077821	JAKMIP2	0.03125	GRIN1	2.08256e-16	SLC36A4	0.2	DENND5B	0.0588235	CLEC4A	8.00048e-10	DNMT3A	0.0386588
GZMH	0.000415599	PDE3A	0.00077821	KCNC3	0.03125	KCNA5	2.08256e-16	PADI4	0.2	ST5	0.0588235	SGCE	5.33365e-10	TFAM	0.0122288
IL1RN	0.000310194	MB	0.00116732	DNAJC18	0.03125	FSTL1	1.56192e-16	CD93	0.2	DEPDC7	0.0588235	MAF	3.4002e-09	KAT2A	0.0299803
KLRF1	0.000240718	STX1A	0.00194553	PLD6	0.03125	PLXNB1	1.56192e-16	FPR2	0.2	FAM81A	0.0588235	CLEC12A	2.33347e-09	LIPE	0.00236686
PTGS2	0.000238101	GAS1	0.00155642	KCNC4	0.015625	HTR3A	1.56192e-16	CLSTN3	0.2	FBLN2	0.0588235	SPTBN4	1.33341e-10	BUB3	0.0236686
SOCS3	9.95659e-05	CACNB4	0.00077821	CA4	0.015625	PHGDH	1.56192e-16	HPCAL4	0.2	NID1	0.0588235	GSDMD	4.00024e-10	SATB1	0.0106509
CXCR1	4.86358e-05	ANK3	0.00116732	HSPA6	0.015625	PTK7	1.56192e-16	ABCB11	0.2	AK7	0.0588235	TRAF1	3.06685e-09	BCL9L	0.00236686
MPO	4.04388e-05	WDR90	0.00155642	TDRD6	0.015625	GNB3	1.56192e-16	ATP7B	0.2	FSIP1	0.0588235	CTSC	4.00024e-10	CBX2	0.0161736
AIF1	3.12567e-05	RHBDL3	0.00116732	ANG	0.015625	FGF23	1.04128e-16	MPZL2	0.2	LHFPL1	0.0588235	TPST2	2.00012e-10	TMIGD2	0.00236686
CST7	2.24029e-05	GFRAL	0.00077821	RNASE4	0.015625	SOX4	1.04128e-16	SLC6A13	0.2	ZCCHC16	0.0588235	GFI1	6.00036e-10	TFAP4	0.00276134
OSM	2.22998e-05	SOX4	0.00077821	DAB2	0.015625	CLHC1	1.04128e-16	KCNG1	0.2	CPVL	0.0588235	NCR3LG1	5.33365e-10	ID3	0.0138067
CLEC4E	2.21067e-05	NQO1	0.00077821	LRP8	0.015625	CHST3	1.04128e-16	ABHD1	0.2	HRSP12	0.0588235	SERPINB9	1.33341e-10	JARID2	0.00591716
ELANE	1.59047e-05	TP63	0.00116732	PPM1L	0.015625	CHST13	1.04128e-16	CABLES1	0.2	MFGE8	0.0588235	HMGCL	2.00012e-10	SIRT4	0.00552268
CTSG	1.31004e-05	ADA	0.00077821	TUB	0.015625	CD248	1.04128e-16	ITLN1	0.2	TIMD4	0.0588235	COPG1	1.33341e-10	ORMDL3	0.00236686
PRTN3	1.23161e-05	SIRT5	0.000389105	LTBP2	0.015625	LAMA4	1.04128e-16	RETNLB	0.2	FOXC1	0.0588235	AHNAK	1.33341e-10	LMO7	0.00394477
EMR1	1.1726e-05	IL20RB	0.000389105	TIGD3	0.015625	KIF1A	1.04128e-16	ETNK2	0.2	BAG2	0.0588235	RIPK3	1.06673e-09	BCL11A	0.00315582
LCN2	1.13615e-05	CHIT1	0.000389105	FAM217A	0.015625	RHBDL3	1.04128e-16	NAV3	0.2			SERPINA1	4.66694e-10	CDC45	0.0122288
CXCL16	1.13289e-05	PTCH2	0.00116732	HTRA4	0.015625	CACNA1H	1.04128e-16	PTPRT	0.2			PYCARD	5.33365e-10	ACTN1	0.0086785
MMP8	5.16543e-06	CDON	0.00116732	TCF7L1	0.015625	GPR123	1.04128e-16	ADAM22	0.2			CMA1	4.00024e-10	SCMH1	0.0114398
FOS	4.12508e-06	MICAL3	0.00077821	WNT10A	0.015625	ALDH1A2	1.04128e-16	LRRC16A	0.2			MATK	4.00024e-10	ACVR2A	0.0118343
SIGLEC1	4.02527e-06	KLHL14	0.00077821	PIK3R3	0.015625	ADRA2A	1.04128e-16	MICAL2	0.2			S100A10	2.66683e-10	POU2AF1	0.0157791
BCL2L1	3.62985e-06	TACSTD2	0.000389105	ZFYVE28	0.015625	GPR113	1.04128e-16	PANX2	0.2			PTPN22	4.00024e-10	BLNK	0.0122288
CD1B	2.84226e-06	DSCAML1	0.000389105	CLEC1A	0.015625	LDLRAP1	1.04128e-16	RIPK4	0.2			RHOU	2.00012e-10	IGFBP2	0.000788955
AZU1	2.34324e-06	RHOBTB1	0.000389105	PRIMA1	0.015625	GUCA1B	1.04128e-16	JMJD7	0.2			ZBP1	1.33341e-10	GPER1	0.000788955
IFNGR1	1.82686e-06	ARVCF	0.000389105	GDF7	0.015625	PLEKHA6	1.04128e-16	PLA2G4B	0.2			PEG10	1.33341e-10	PAICS	0.00552268
LTF	1.71241e-06	MFI2	0.000389105	PGM5	0.015625	ETNK2	1.04128e-16	RORC	0.2			ZEB2	3.33353e-10	PTGER4	0.00315582
SERPINC1	1.62996e-06	BCL7A	0.000389105	PTPRO	0.015625	SOX13	1.04128e-16	TMEM213	0.2			TSPAN32	2.66683e-10	CDCA7L	0.00157791
LYZ	1.20959e-06	FAM129C	0.000389105	ZP3	0.015625	AURKC	1.04128e-16	TMEM45A	0.2			CTSA	3.33353e-10	JUP	0.00591716
CD52	8.52679e-07	SULT4A1	0.000389105	CLEC12B	0.015625	PRRT1	1.04128e-16					PGM5	4.66694e-10	SSX2IP	0.0035503
FPR2	5.86894e-07	CABP4	0.00077821	APOD	0.015625	RASL11B	1.04128e-16					FGFBP2	2.00012e-10	ING1	0.0035503
BCL2A1	5.23432e-07	GATSL2	0.00077821			PALMD	1.04128e-16					SGCB	4.00024e-10	SORBS1	0.00512821
TNFRSF8	4.76242e-07	EXOC3L2	0.000389105			LPPR4	1.04128e-16					FUCA1	1.33341e-10	TTN	0.00394477
IFIT1B	3.9054e-07	CRB2	0.000389105			GPER1	5.2064e-17					SNTB1	4.66694e-10	RHOH	0.0035503
CDKN2A	2.80972e-07	TTC22	0.000389105			GAPDHS	5.2064e-17					PIK3R3	3.33353e-10	SP140	0.00315582
S100A8	2.08288e-07	ADARB1	0.000389105			LTBP3	5.2064e-17					CRAT	3.33353e-10	GPHN	0.0035503
IL12RB2	1.58386e-07	SHF	0.000389105			PKP2	5.2064e-17					EHHADH	3.33353e-10	ARID1B	0.0035503
CLEC4D	1.57301e-07	APOD	0.000389105			HID1	5.2064e-17					NAGLU	2.66683e-10	MTRR	0.00394477
SLC4A1	1.55131e-07	CNN3	0.000389105			MCC	5.2064e-17					SGSH	2.00012e-10	AMT	0.00433925
CD177	1.37231e-07	GPR83	0.000389105			CPM	5.2064e-17					DHRS4L2	2.00012e-10	CALD1	0.00394477
PVRL2	1.3018e-07	TANC1	0.00077821			RAMP1	5.2064e-17					ENPP4	2.00012e-10	BLK	0.00552268
GYPA	1.00347e-07	SCAMP5	0.000389105			NOG	5.2064e-17					ZFYVE28	2.66683e-10	TRAF3	0.0035503
ANK1	8.57018e-08	BDKRB2	0.000389105			PIANP	5.2064e-17					HEXB	2.00012e-10	MTR	0.00394477
KLF1	8.082e-08	KCNG3	0.00077821			FBXL16	5.2064e-17					MAMLD1	1.33341e-10	MTHFD1L	0.00552268
SPTA1	7.64807e-08	ATP6V1C2	0.000389105			ASNS	5.2064e-17					STOM	2.00012e-10	MDN1	0.00236686
PTX3	7.48535e-08	SYTL4	0.000389105			SNED1	5.2064e-17					APOBEC3F	1.33341e-10	PLXNB1	0.000788955
SERPINB1	6.88869e-08	AIPL1	0.000389105			GPC2	5.2064e-17					SH2D2A	1.33341e-10	CHD6	0.00157791
CMA1	6.83445e-08	HPCAL4	0.000389105			SPEG	5.2064e-17					TPM4	1.33341e-10	AEN	0.00236686
FGFBP2	6.67172e-08	KCNG2	0.000389105			ZNF469	5.2064e-17					SYTL2	1.33341e-10	MALT1	0.00157791
IL1RAP	6.56324e-08	KIAA1324	0.000389105			FHL1	5.2064e-17					FLOT1	1.33341e-10	FUBP1	0.00236686
TXN	6.45475e-08	ACACB	0.000389105			ADAM22	5.2064e-17					PLEKHA5	1.33341e-10	CUL7	0.00276134
SOD2	6.23779e-08	KBTBD12	0.000389105			DACT1	5.2064e-17					PNP	1.33341e-10	TIAM1	0.00276134
GATA1	6.18355e-08	SCUBE1	0.000389105			MED12L	5.2064e-17					SEMA3G	1.33341e-10	MYZAP	0.000788955
DMTN	5.69537e-08	CDO1	0.000389105			TBXA2R	5.2064e-17					RHOC	1.33341e-10	PKP2	0.00394477
AHSP	4.99023e-08	OPRK1	0.00077821			LRP5L	5.2064e-17					PARP3	6.66706e-11	ZNF512B	0.00157791
SPTB	4.33933e-08	SH3RF3	0.00077821			FSCN2	5.2064e-17					PPP2R2B	1.33341e-10	AUTS2	0.00157791
TMOD1	4.33933e-08	PTPRF	0.00077821			TCEAL1	5.2064e-17					BHLHE40	6.66706e-11	PPAT	0.00157791
CLEC12A	4.17661e-08	REP15	0.00077821			TPK1	5.2064e-17					NRBP2	6.66706e-11	ANAPC1	0.00197239
IL27	3.9054e-08	RASSF6	0.00077821			DIP2C	5.2064e-17					GAB3	6.66706e-11	DBN1	0.00236686
FECH	3.09177e-08	COBLL1	0.000389105			ENOSF1	5.2064e-17					GLIPR1	1.33341e-10	KCNH2	0.0035503
GLRX5	2.87481e-08	PACSIN3	0.000389105			CNKSR1	5.2064e-17					GDE1	1.33341e-10	TNFRSF13C	0.00473373
ADAMTS4	2.82057e-08	CELF5	0.000389105			KIAA1549	5.2064e-17					SOCS2	1.33341e-10	URB1	0.0035503
GPX1	2.38663e-08	RBFOX2	0.000389105			ADAMTS17	5.2064e-17					CLIC5	1.33341e-10	IGJ	0.00197239
CTSL	2.22391e-08	ATRNL1	0.000389105			ZNF618	5.2064e-17					PRELID1	1.33341e-10	PRLR	0.00118343
CD59	2.06118e-08	GDF7	0.000389105			APBA2	5.2064e-17					APOL1	6.66706e-11	TRIO	0.000788955
ADD2	1.84422e-08	BRSK1	0.000389105			FAM189A1	5.2064e-17					GCLM	1.33341e-10	MZB1	0.00157791
LY86	1.73573e-08	IGSF9B	0.000389105			MYOM1	5.2064e-17					ATP2B4	1.33341e-10	MRTO4	0.00986193
OLR1	1.68149e-08	CADM4	0.000389105			TNNT3	5.2064e-17					MYRF	6.66706e-11	MYOM1	0.000788955
SPTBN4	1.68149e-08	SLC9A3R2	0.000389105			ANKRD9	5.2064e-17					APOL2	6.66706e-11	SCML2	0.00276134
SLC25A39	1.68149e-08	PPM1L	0.000389105			TCEA3	5.2064e-17					SYT11	6.66706e-11	GDF11	0.00118343
CLEC4A	1.62725e-08	TUB	0.000389105			CAND2	5.2064e-17					FRMPD3	1.33341e-10	CDIP1	0.000788955
ISCA1	1.57301e-08	ELFN2	0.000389105			PDE9A	5.2064e-17					SDHB	1.33341e-10	INADL	0.00118343
MPEG1	1.57301e-08	ZNF594	0.000389105			ZKSCAN7	5.2064e-17					ST8SIA1	2.00012e-10	EVPL	0.00276134
PRDX2	1.57301e-08	CFAP44	0.000389105			ZSCAN12	5.2064e-17					OSGIN1	1.33341e-10	CNN3	0.00157791
SNCA	1.51877e-08	DRC1	0.000389105			LPPR5	5.2064e-17					OSR2	6.66706e-11	ASNS	0.00236686
CFH	1.46452e-08	KIAA1147	0.000389105			LRRC16A	5.2064e-17					GADD45B	6.66706e-11	CASC5	0.00276134
SH2D1B	1.46452e-08	RAB30	0.000389105			DDAH1	5.2064e-17					TSPAN17	6.66706e-11	TSPYL2	0.00118343
NLRP6	1.3018e-08	ZNF175	0.000389105			PLK2	5.2064e-17					TSPAN2	6.66706e-11	RRS1	0.00591716
KEL	1.3018e-08	ARHGEF4	0.000389105			NWD1	5.2064e-17					ACTN3	6.66706e-11	EEA1	0.00157791
RPS3A	1.19332e-08	GABRG3	0.000389105			GSG2	5.2064e-17					NTNG2	1.33341e-10	WDR43	0.00749507
CLEC10A	1.13907e-08	TSSC1	0.000389105			SHISA2	5.2064e-17					JAKMIP2	1.33341e-10	CCNJ	0.00118343
PSMA3	1.13907e-08	CSMD1	0.000389105			ARL9	5.2064e-17					TCTA	6.66706e-11	CDK18	0.00118343
RGS18	9.76349e-09	PNOC	0.000389105									NAPRT	6.66706e-11	DIEXF	0.00512821
OLFM4	9.76349e-09	PTPRM	0.000389105									JAKMIP1	6.66706e-11	SPDL1	0.00118343
RPL7	9.76349e-09	RTN4RL2	0.000389105									CAPN2	1.33341e-10	PFN2	0.00236686
VCAN	9.22108e-09											SFXN3	1.33341e-10	HIVEP2	0.00157791
RPL26	9.22108e-09											NAAA	6.66706e-11	TRAF5	0.00118343
TEK	8.67866e-09											PQLC3	6.66706e-11	FCHSD2	0.00157791
ALDH1A2	8.67866e-09											SH3RF2	6.66706e-11	SEMA4B	0.00118343
NEO1	8.67866e-09											GABRA5	6.66706e-11	LEFTY1	0.00157791
GIG25	8.13625e-09											ATP1B3	6.66706e-11	SYNGAP1	0.00236686
FCN1	8.13625e-09											TMC7	2.00012e-10	DOCK1	0.00197239
RBX1	7.59383e-09											KCNAB2	6.66706e-11	SPTBN1	0.00118343
RGS1	7.59383e-09											SQRDL	6.66706e-11	ENO2	0.00157791
ALDH1A1	7.59383e-09											CCDC149	6.66706e-11	ARMCX4	0.000788955
ALDH1A3	7.05141e-09											DHRS9	1.33341e-10	ZSCAN29	0.000788955
RGS16	6.509e-09											CDH22	6.66706e-11	RIPK4	0.000788955
NMI	6.509e-09											CDYL2	6.66706e-11	GPC2	0.00197239
ERBB3	5.96658e-09											ACOT11	6.66706e-11	CMYA5	0.00276134
CALM2	5.96658e-09											CLCF1	6.66706e-11	MKL2	0.00118343
STOM	5.96658e-09											HDHD1	1.33341e-10	GLCE	0.00157791
GAPDHS	5.42416e-09											DDAH2	6.66706e-11	KIAA1671	0.000788955
ADORA2B	5.42416e-09											KCTD17	6.66706e-11	CASD1	0.000788955
TNNI3	4.88175e-09											GPRC5B	1.33341e-10	SIAE	0.00157791
RGS2	4.88175e-09											GPR56	1.33341e-10	PDE7A	0.000788955
TPT1	4.88175e-09											AKR1C3	6.66706e-11	BCR	0.00157791
AQP1	4.88175e-09											LANCL3	1.33341e-10	TES	0.00197239
PLA2G4A	4.33933e-09											NTN4	6.66706e-11	ADAMTS17	0.000788955
NFIL3	4.33933e-09											LRRC16B	6.66706e-11	FAM102A	0.00157791
CA1	4.33933e-09											NUDT18	6.66706e-11	C2CD2	0.00157791
WT1	4.33933e-09											GPR153	2.00012e-10	LEMD3	0.00157791
CD36	4.33933e-09											PSMD13	1.33341e-10	HTR3A	0.00157791
FBXO7	4.33933e-09											PSMD7	2.00012e-10	NRIP1	0.00157791
GABRA5	4.33933e-09											CHSY3	1.33341e-10	HS6ST1	0.00197239
P2RY13	4.33933e-09											CPSF3	1.33341e-10	OCA2	0.00157791
CSTA	4.33933e-09											F2R	6.66706e-11	CXXC5	0.00118343
HEMGN	4.33933e-09											SMIM3	6.66706e-11	EDAR	0.00157791
BPGM	4.33933e-09											FRMD4B	6.66706e-11	ST6GAL1	0.00315582
CA2	4.33933e-09											POLD4	6.66706e-11	NT5C	0.00118343
MYL4	4.33933e-09											MAP3K6	6.66706e-11	CCDC77	0.00197239
GRIN2A	4.33933e-09											CGREF1	6.66706e-11	WDR90	0.00197239
BEST1	3.79691e-09											CALHM2	6.66706e-11	PDS5A	0.00157791
MRPL33	3.79691e-09											SLCO3A1	6.66706e-11	FSTL1	0.00157791
SEMA4C	3.79691e-09											LLGL2	6.66706e-11	KIAA1549	0.00157791
SEMA3G	3.79691e-09											WDR63	6.66706e-11	OAT	0.00197239
PDGFA	3.79691e-09											DNAH7	6.66706e-11	ADAMTS10	0.00118343
RGS9	3.2545e-09											MCOLN2	6.66706e-11	ZFYVE9	0.00118343
CLIC5	3.2545e-09											HPSE	6.66706e-11	MGAT4A	0.00157791
CLIC2	3.2545e-09											RGS9	6.66706e-11	ELK4	0.00118343
DHRS9	3.2545e-09											RGS3	6.66706e-11	SFI1	0.00118343
SDR9C7	3.2545e-09											TMEM106A	6.66706e-11	CTC1	0.000788955
ICAM4	3.2545e-09											ARHGAP25	6.66706e-11	NUP210	0.00197239
SERPINB6	3.2545e-09											USP28	6.66706e-11	PRPF40B	0.00157791
SERPINA5	3.2545e-09											MICAL2	6.66706e-11	SRSF6	0.00118343
PTRF	3.2545e-09											NMUR1	6.66706e-11	SETD4	0.00157791
SLC40A1	3.2545e-09											GALNT3	6.66706e-11	RARG	0.000788955
LAMA3	3.2545e-09											NPEPL1	6.66706e-11	UST	0.00118343
IGFBP7	2.71208e-09													CDK5R1	0.000788955
MATK	2.71208e-09													EPM2A	0.000394477
TGFBI	2.71208e-09													COL9A3	0.000788955
TNFRSF11A	2.71208e-09													ZNF827	0.000788955
CSGALNACT1	2.71208e-09													ARHGEF16	0.00118343
NRP2	2.71208e-09													PIAS2	0.000394477
TUBB2A	2.71208e-09													SUSD3	0.000788955
IGF2BP2	2.71208e-09													ARFGEF2	0.00118343
MARCKS	2.71208e-09													RASAL1	0.000788955
FSCN1	2.71208e-09													PLEKHA6	0.000788955
EPHA4	2.71208e-09													SPEG	0.00118343
E2F2	2.71208e-09													TANC1	0.00157791
BMP1	2.71208e-09													CD248	0.000788955
TRIM10	2.71208e-09													BHLHA15	0.000788955
MAG	2.71208e-09													LDLRAP1	0.00118343
CCDC24	2.71208e-09													AMPD3	0.00118343
ATP5E	2.71208e-09													TNPO2	0.000394477
PARD6G	2.71208e-09													FMNL3	0.00118343
IDO2	2.16967e-09													CNKSR1	0.000788955
CHST3	2.16967e-09													TLK1	0.000788955
SPHK1	2.16967e-09													TXLNA	0.00157791
C5	2.16967e-09													LRP5L	0.000788955
PLA2G2D	2.16967e-09													PDE9A	0.00118343
VASH1	2.16967e-09													ALDOC	0.000788955
CCDC23	2.16967e-09													PAG1	0.000788955
NTN4	2.16967e-09													RBMX	0.00118343
NEBL	2.16967e-09													RLTPR	0.000788955
CHSY3	2.16967e-09													B4GALNT3	0.00118343
TKTL1	2.16967e-09													MGAT3	0.00118343
AVPR2	2.16967e-09													PTCD3	0.000788955
MAMLD1	2.16967e-09													ZNF362	0.00118343
GPR153	2.16967e-09													SFRP5	0.000394477
IFRD2	2.16967e-09													NBEA	0.00118343
CABLES1	2.16967e-09													ZNF662	0.000394477
HDC	2.16967e-09													IL6ST	0.000394477
GPT2	2.16967e-09													ADAMTS6	0.00157791
ALPL	2.16967e-09													METAP1	0.000788955
SLAMF8	2.16967e-09													MRPS6	0.00157791
GPRC5B	2.16967e-09													MTMR8	0.00157791
GPR88	2.16967e-09													CDON	0.000394477
SLC13A4	2.16967e-09													AEBP1	0.000394477
TFR2	2.16967e-09													TNK1	0.000394477
RHOBTB3	2.16967e-09													PTPRM	0.000394477
RAB13	2.16967e-09													GKAP1	0.000394477
PAPSS2	2.16967e-09													CCDC14	0.000788955
TNFAIP2	1.62725e-09													TIE1	0.000394477
S1PR5	1.62725e-09													STOX1	0.00118343
FIBCD1	1.62725e-09													TGIF2	0.000394477
CLEC2B	1.62725e-09													ELFN2	0.00118343
SOX6	1.62725e-09													KCNQ5	0.00118343
PSMD9	1.62725e-09													TSPAN13	0.000788955
BNIP3L	1.62725e-09													FSD1	0.000394477
TIFAB	1.62725e-09													ZKSCAN7	0.000394477
FOLR2	1.62725e-09													RASL11B	0.000394477
TUBB6	1.62725e-09													CGNL1	0.000788955
CAV2	1.62725e-09													PSD	0.000394477
CHST9	1.62725e-09													RPIA	0.000788955
ANKRD22	1.62725e-09													VPS13A	0.000788955
HES1	1.62725e-09													SFMBT1	0.000394477
DAPK1	1.62725e-09													IRAK2	0.000394477
COL9A2	1.62725e-09													RIC3	0.000788955
MRAS	1.62725e-09													LTBP3	0.00118343
IGFBP4	1.62725e-09													PIP5K1B	0.000394477
SGK1	1.62725e-09													FBXO34	0.000394477
KANK2	1.62725e-09													TAF4B	0.000394477
NDUFS4	1.62725e-09													RASGRF2	0.00118343
DYSF	1.62725e-09													AMIGO1	0.000394477
DAB2	1.62725e-09													MCEE	0.000788955
PTS	1.62725e-09													KLHL13	0.000788955
NPAS2	1.62725e-09													SHISA8	0.000788955
FANCL	1.62725e-09													ALDH5A1	0.00197239
STEAP4	1.62725e-09													FAM60A	0.000394477
EPHB4	1.62725e-09													USP6NL	0.000394477
RUNDC3A	1.62725e-09													PLEKHG1	0.000394477
KIF21A	1.62725e-09													FAIM3	0.000788955
SGCE	1.62725e-09													CAMK2D	0.00118343
TPK1	1.62725e-09													DCBLD2	0.000788955
SH3RF2	1.62725e-09													RHBDL3	0.000788955
RAP2A	1.62725e-09													SPOCK2	0.000394477
GALNT3	1.62725e-09													TTC24	0.000394477
C1QL3	1.62725e-09													HOOK1	0.000394477
RXRG	1.62725e-09													MEX3C	0.000788955
MKS1	1.62725e-09													EXPH5	0.00118343
LILRB4	1.08483e-09													MPP6	0.000394477
HAAO	1.08483e-09													PCP2	0.000394477
ADIPOR1	1.08483e-09													PLEKHB1	0.000394477
FN3K	1.08483e-09													CACNA1H	0.000788955
FCGR1B	1.08483e-09													STX17	0.000788955
DDX60L	1.08483e-09													TRIM44	0.000788955
TSPAN8	1.08483e-09													SLC22A23	0.000394477
CEACAM6	1.08483e-09													DNM3	0.000788955
EHHADH	1.08483e-09													2022-09-06	0.000394477
FAM96A	1.08483e-09													AFF3	0.000394477
PRKCDBP	1.08483e-09													TNFRSF25	0.000394477
SLC22A4	1.08483e-09													ATF7IP2	0.000394477
IMPA2	1.08483e-09													GP5	0.000394477
LAMB2	1.08483e-09													TCTN1	0.000788955
SLC24A4	1.08483e-09													SLAIN1	0.000394477
FAM20A	1.08483e-09													PDIA4	0.000394477
RAB3IL1	1.08483e-09													ZNF551	0.000394477
TYMP	1.08483e-09													RCN1	0.000394477
NCAM2	1.08483e-09													MYEF2	0.000394477
FAM46C	1.08483e-09													PAOX	0.000788955
ACSL6	1.08483e-09													CCDC114	0.000394477
RANBP10	1.08483e-09													SLC7A6	0.00118343
SNX18	1.08483e-09													MAP3K4	0.000394477
GPR126	1.08483e-09													AMMECR1	0.000394477
PNMT	1.08483e-09													CSPG5	0.000788955
CREG1	1.08483e-09													NDFIP2	0.000394477
NIT2	1.08483e-09													TMEM194A	0.000788955
TESC	1.08483e-09													2022-03-03	0.000394477
MPST	1.08483e-09													AKAP1	0.000788955
ETV7	1.08483e-09													KLHL3	0.00118343
NMUR1	1.08483e-09													RCAN3	0.000788955
CNIH3	1.08483e-09													PVRIG	0.000394477
TMCC2	1.08483e-09													NDC1	0.000394477
TRIM58	1.08483e-09													GOLPH3L	0.000394477
TENM2	1.08483e-09													NPR2	0.000788955
ARL4A	1.08483e-09													ZCCHC14	0.000394477
BLVRB	1.08483e-09													LGALS12	0.000394477
GAS6	1.08483e-09													CLDN12	0.000394477
SAMSN1	1.08483e-09													ANO9	0.000394477
SRCIN1	1.08483e-09													C2CD4C	0.000394477
PTGR1	1.08483e-09													ITM2C	0.000788955
ADAMTSL4	1.08483e-09													PASK	0.000394477
FGF18	1.08483e-09													TSPAN3	0.000394477
GCNT3	1.08483e-09													SLC5A3	0.000394477
MYO5B	1.08483e-09													EPHX1	0.000394477
PPP2R2B	1.08483e-09													CAMK4	0.000788955
PDCD5	1.08483e-09													ALG13	0.000394477
EPN2	1.08483e-09													ZNF71	0.000394477
CNGA4	1.08483e-09													RPH3AL	0.000788955
UBQLN3	1.08483e-09													REPS1	0.000394477
KCNJ2	1.08483e-09													MAST4	0.000394477
HDAC11	1.08483e-09													CLHC1	0.000788955
KCNIP3	1.08483e-09													FAM134B	0.000394477
TSPO2	1.08483e-09													ZNF329	0.000394477
MPP2	1.08483e-09													UBE2D2	0.000394477
PALLD	1.08483e-09													SHF	0.000394477
DP2	1.08483e-09													IQCB1	0.000394477
HYAL3	1.08483e-09													MVB12B	0.000788955
MB21D2	1.08483e-09													EVA1C	0.000394477
OGDHL	1.08483e-09													ALDH8A1	0.000394477
GFOD2	1.08483e-09													GPLD1	0.000394477
GPR141	1.08483e-09													SLC35F2	0.000394477
SGCB	1.08483e-09													PAIP2B	0.000394477
IGF2BP1	1.08483e-09													CORIN	0.000394477
ARPC3	1.08483e-09													RSAD1	0.000394477
EPB41L4A	1.08483e-09													PRDM11	0.000394477
RGL1	1.08483e-09													GRPEL2	0.000788955
DDAH1	1.08483e-09													SLC6A8	0.000394477
FRMD4A	1.08483e-09													SLC7A8	0.000394477
ST5	1.08483e-09													WNK3	0.000394477
DENND2A	1.08483e-09													ZBTB12	0.000788955
CLSTN3	1.08483e-09													SESN1	0.000788955
AFAP1L2	1.08483e-09													ATP6V0E2	0.000788955
OPLAH	1.08483e-09													RRAGB	0.000788955
ZCCHC24	1.08483e-09													CALY	0.000394477
FSIP1	1.08483e-09													KCTD1	0.000394477
TENM3	1.08483e-09													GALNT6	0.000394477
SCIMP	1.08483e-09													ADARB1	0.000394477
MSH5	1.08483e-09													TMEM177	0.000394477
DYNC2LI1	1.08483e-09													ZNF514	0.000788955
POC1B	1.08483e-09													B3GALNT2	0.000788955
PAQR9	1.08483e-09													ARHGEF4	0.000788955
RNF152	1.08483e-09													PRRT1	0.000394477
SYTL2	5.42416e-10													NREP	0.000788955
SLITRK5	5.42416e-10													GYLTL1B	0.000394477
MXI1	5.42416e-10													AMER1	0.000394477
GMPR	5.42416e-10													PCNXL2	0.000394477
CD5L	5.42416e-10													TMEM25	0.00118343
CENPV	5.42416e-10													GAL3ST4	0.000788955
ITLN1	5.42416e-10													RFX7	0.000788955
CRISP3	5.42416e-10													TBXA2R	0.000788955
PCSK1N	5.42416e-10													ZBTB25	0.000788955
APOBEC3B	5.42416e-10													AMZ1	0.000394477
SPRY2	5.42416e-10													TMEM213	0.000394477
GK	5.42416e-10													PCMTD2	0.000394477
DAB1	5.42416e-10													NAA25	0.000394477
GPRIN2	5.42416e-10													NAA16	0.000394477
ODF3B	5.42416e-10													GPR155	0.000394477
FAXDC2	5.42416e-10													DENND2D	0.000394477
HOPX	5.42416e-10													PMEPA1	0.000394477
GPNMB	5.42416e-10													AIG1	0.000394477
CTTNBP2	5.42416e-10													SLC39A14	0.000394477
PTGDR	5.42416e-10													SLC30A7	0.000394477
SCIN	5.42416e-10													PITPNM2	0.000394477
PNLIPRP1	5.42416e-10													DGKA	0.000394477
LACC1	5.42416e-10													RCN3	0.000394477
NOSTRIN	5.42416e-10													KIAA1467	0.000394477
CR1L	5.42416e-10													SLC16A7	0.000394477
FMO5	5.42416e-10													ARMCX1	0.000394477
PHYHIP	5.42416e-10													LPHN1	0.000394477
ATP8B4	5.42416e-10													ABO	0.000394477
PHOSPHO1	5.42416e-10													ANKRD35	0.000394477
SLC31A2	5.42416e-10													TREML2	0.000394477
DCANP1	5.42416e-10													RFX8	0.000394477
ATP6V1D	5.42416e-10													PIK3IP1	0.000394477
FAM210B	5.42416e-10													SLC35G1	0.000394477
TRHDE	5.42416e-10													GPRASP1	0.000394477
SPATA9	5.42416e-10													ZNF711	0.000394477
PCDH1	5.42416e-10													ZNF45	0.000394477
LXN	5.42416e-10
JAKMIP2	5.42416e-10
LONRF3	5.42416e-10
NFIA	5.42416e-10
RUFY4	5.42416e-10
MAGI1	5.42416e-10
SLC6A9	5.42416e-10
DMRTA1	5.42416e-10
FAM46B	5.42416e-10
NAP1L5	5.42416e-10
TSKU	5.42416e-10
KLHDC8A	5.42416e-10
SLC26A8	5.42416e-10
GFOD1	5.42416e-10
CPED1	5.42416e-10
WASF3	5.42416e-10
TMEM171	5.42416e-10
MDGA1	5.42416e-10
MED12L	5.42416e-10
APCDD1	5.42416e-10
CC2D2B	5.42416e-10
XRCC4	5.42416e-10
HSBP1	5.42416e-10
DOCK3	5.42416e-10
SHROOM4	5.42416e-10
ANKRD6	5.42416e-10
CELSR1	5.42416e-10
DNAI2	5.42416e-10
WDR63	5.42416e-10
KANK3	5.42416e-10
SULF2	5.42416e-10
SLC16A1	5.42416e-10
SLC18B1	5.42416e-10
CD300E	5.42416e-10
CD300LG	5.42416e-10
CENPU	5.42416e-10
LRRCC1	5.42416e-10
ADAP2	5.42416e-10
EVI2A	5.42416e-10
TTC39A	5.42416e-10
ECHDC3	5.42416e-10
PCOLCE2	5.42416e-10
TNFAIP8L3	5.42416e-10
SAPCD1	5.42416e-10
SYCE2	5.42416e-10

## Sheet: hubgenes
Hubgene_Top20					Hubgene_cancer					Hubgene_all
Gene	Score	Group	Rank		Gene	Score	Group	Rank		Gene	Score	Group	Rank
CD8A	1	human_WGCNA_group2	1		PRF1	0.999923	human_WGCNA_group2	3		CD8A	1	human_WGCNA_group2	1
GZMB	0.999923	human_WGCNA_group2	2		FAS	0.0375245	human_WGCNA_group2	19		GZMB	0.999923	human_WGCNA_group2	2
PRF1	0.999923	human_WGCNA_group2	3		MYC	1	human_WGCNA_group3	1		PRF1	0.999923	human_WGCNA_group2	3
TBX21	0.999899	human_WGCNA_group2	4		ESR1	0.786588	human_WGCNA_group3	2		TBX21	0.999899	human_WGCNA_group2	4
IFNG	0.999895	human_WGCNA_group2	5		CCND1	0.778304	human_WGCNA_group3	3		IFNG	0.999895	human_WGCNA_group2	5
CD80	0.999313	human_WGCNA_group2	6		FOXO1	0.754241	human_WGCNA_group3	5		CD80	0.999313	human_WGCNA_group2	6
CCR5	0.989034	human_WGCNA_group2	7		LEF1	0.499014	human_WGCNA_group3	6		CCR5	0.989034	human_WGCNA_group2	7
KLRK1	0.976933	human_WGCNA_group2	8		ZEB1	0.402367	human_WGCNA_group3	7		KLRK1	0.976933	human_WGCNA_group2	8
FASLG	0.974078	human_WGCNA_group2	9		AKT3	0.286391	human_WGCNA_group3	9		FASLG	0.974078	human_WGCNA_group2	9
ITGAX	0.957	human_WGCNA_group2	10		IL7R	0.258777	human_WGCNA_group3	10		ITGAX	0.957	human_WGCNA_group2	10
CCL5	0.942728	human_WGCNA_group2	11		IRF4	0.248521	human_WGCNA_group3	11		CCL5	0.942728	human_WGCNA_group2	11
CCL3	0.867653	human_WGCNA_group2	12		CD28	0.173176	human_WGCNA_group3	12		CCL3	0.867653	human_WGCNA_group2	12
CCR2	0.833054	human_WGCNA_group2	13		TCF3	0.162919	human_WGCNA_group3	13		CCR2	0.833054	human_WGCNA_group2	13
ITGAL	0.42632	human_WGCNA_group2	14		CCR7	0.161341	human_WGCNA_group3	14		ITGAL	0.42632	human_WGCNA_group2	14
IL18	0.423751	human_WGCNA_group2	15		EBF1	0.115582	human_WGCNA_group3	16		IL18	0.423751	human_WGCNA_group2	15
TNFRSF4	0.143975	human_WGCNA_group2	16		BCL11B	0.0607495	human_WGCNA_group3	20		TNFRSF4	0.143975	human_WGCNA_group2	16
LAG3	0.117895	human_WGCNA_group2	17		CD79B	1	human_WGCNA_group6	1		LAG3	0.117895	human_WGCNA_group2	17
TIGIT	0.0429689	human_WGCNA_group2	18		CD79A	0.999591	human_WGCNA_group6	2		TIGIT	0.0429689	human_WGCNA_group2	18
FAS	0.0375245	human_WGCNA_group2	19		PAX5	0.883483	human_WGCNA_group6	6		FAS	0.0375245	human_WGCNA_group2	19
CD244	0.0196738	human_WGCNA_group2	20		ERBB2	0.00367948	human_WGCNA_group6	13		CD244	0.0196738	human_WGCNA_group2	20
MYC	1	human_WGCNA_group3	1							KLRD1	0.0117652	human_WGCNA_group2	21
ESR1	0.786588	human_WGCNA_group3	2							KLRG1	0.0109597	human_WGCNA_group2	22
CCND1	0.778304	human_WGCNA_group3	3							PRDM1	0.00556454	human_WGCNA_group2	23
SIRT1	0.776331	human_WGCNA_group3	4							CX3CR1	0.00537363	human_WGCNA_group2	24
FOXO1	0.754241	human_WGCNA_group3	5							IL12RB1	0.00048387	human_WGCNA_group2	25
LEF1	0.499014	human_WGCNA_group3	6							NKG7	0.000102542	human_WGCNA_group2	26
ZEB1	0.402367	human_WGCNA_group3	7							GZMH	9.67819e-05	human_WGCNA_group2	27
IRS1	0.299803	human_WGCNA_group3	8							CSF1	5.17951e-05	human_WGCNA_group2	28
AKT3	0.286391	human_WGCNA_group3	9							TNFRSF1B	4.90597e-05	human_WGCNA_group2	29
IL7R	0.258777	human_WGCNA_group3	10							TNFRSF8	2.4195e-05	human_WGCNA_group2	30
IRF4	0.248521	human_WGCNA_group3	11							SLAMF6	2.69003e-06	human_WGCNA_group2	31
CD28	0.173176	human_WGCNA_group3	12							LGALS3	8.19915e-07	human_WGCNA_group2	32
TCF3	0.162919	human_WGCNA_group3	13							HCST	4.32426e-07	human_WGCNA_group2	33
CCR7	0.161341	human_WGCNA_group3	14							TIMP1	3.8629e-07	human_WGCNA_group2	34
CDK2	0.126627	human_WGCNA_group3	15							CD58	1.93678e-07	human_WGCNA_group2	35
EBF1	0.115582	human_WGCNA_group3	16							SLAMF7	1.44142e-07	human_WGCNA_group2	36
B7RP1	0.0978304	human_WGCNA_group3	17							ID2	4.86029e-08	human_WGCNA_group2	37
BTLA	0.095858	human_WGCNA_group3	18							CST7	1.1534e-08	human_WGCNA_group2	38
TCF4	0.0631164	human_WGCNA_group3	19							MAF	3.4002e-09	human_WGCNA_group2	39
BCL11B	0.0607495	human_WGCNA_group3	20							CLEC4E	3.33353e-09	human_WGCNA_group2	40
CD79B	1	human_WGCNA_group6	1							TRAF1	3.06685e-09	human_WGCNA_group2	41
CD79A	0.999591	human_WGCNA_group6	2							CLEC12A	2.33347e-09	human_WGCNA_group2	42
CD19	0.996729	human_WGCNA_group6	3							ANXA2	2.13346e-09	human_WGCNA_group2	43
CD22	0.993459	human_WGCNA_group6	4							S100A4	2.06679e-09	human_WGCNA_group2	44
CD40	0.885527	human_WGCNA_group6	5							LGALS1	2.00012e-09	human_WGCNA_group2	45
PAX5	0.883483	human_WGCNA_group6	6							DDIT3	1.80011e-09	human_WGCNA_group2	46
CD72	0.345871	human_WGCNA_group6	7							C3AR1	1.6001e-09	human_WGCNA_group2	47
FCER2	0.343418	human_WGCNA_group6	8							RIPK3	1.06673e-09	human_WGCNA_group2	48
CXCR5	0.294358	human_WGCNA_group6	9							CLEC4A	8.00048e-10	human_WGCNA_group2	49
FCRLA	0.0985282	human_WGCNA_group6	10							GFI1	6.00036e-10	human_WGCNA_group2	50
BANK1	0.0126738	human_WGCNA_group6	11							PYCARD	5.33365e-10	human_WGCNA_group2	51
VAV2	0.00367948	human_WGCNA_group6	12							NCR3LG1	5.33365e-10	human_WGCNA_group2	52
ERBB2	0.00367948	human_WGCNA_group6	13							SGCE	5.33365e-10	human_WGCNA_group2	53
ITPR1	0.00327065	human_WGCNA_group6	14							SNTB1	4.66694e-10	human_WGCNA_group2	54
FCRL2	0.00245298	human_WGCNA_group6	15							PGM5	4.66694e-10	human_WGCNA_group2	55
GRIA1	0.00122649	human_WGCNA_group6	16							SERPINA1	4.66694e-10	human_WGCNA_group2	56
SWAP70	0.00122649	human_WGCNA_group6	17							CTSC	4.00024e-10	human_WGCNA_group2	57
FAM129C	0.000817661	human_WGCNA_group6	18							SGCB	4.00024e-10	human_WGCNA_group2	58
STX1A	0.000817661	human_WGCNA_group6	19							GSDMD	4.00024e-10	human_WGCNA_group2	59
										PTPN22	4.00024e-10	human_WGCNA_group2	60
										MATK	4.00024e-10	human_WGCNA_group2	61
										CMA1	4.00024e-10	human_WGCNA_group2	62
										ZEB2	3.33353e-10	human_WGCNA_group2	63
										PIK3R3	3.33353e-10	human_WGCNA_group2	64
										EHHADH	3.33353e-10	human_WGCNA_group2	65
										CRAT	3.33353e-10	human_WGCNA_group2	66
										CTSA	3.33353e-10	human_WGCNA_group2	67
										S100A10	2.66683e-10	human_WGCNA_group2	68
										ZFYVE28	2.66683e-10	human_WGCNA_group2	69
										TSPAN32	2.66683e-10	human_WGCNA_group2	70
										NAGLU	2.66683e-10	human_WGCNA_group2	71
										ENPP4	2.00012e-10	human_WGCNA_group2	72
										TPST2	2.00012e-10	human_WGCNA_group2	73
										PSMD7	2.00012e-10	human_WGCNA_group2	74
										MAPT	2.00012e-10	human_WGCNA_group2	75
										STOM	2.00012e-10	human_WGCNA_group2	76
										SGSH	2.00012e-10	human_WGCNA_group2	77
										TMC7	2.00012e-10	human_WGCNA_group2	78
										DHRS4L2	2.00012e-10	human_WGCNA_group2	79
										FGFBP2	2.00012e-10	human_WGCNA_group2	80
										RHOU	2.00012e-10	human_WGCNA_group2	81
										HEXB	2.00012e-10	human_WGCNA_group2	82
										ST8SIA1	2.00012e-10	human_WGCNA_group2	83
										HMGCL	2.00012e-10	human_WGCNA_group2	84
										GPR153	2.00012e-10	human_WGCNA_group2	85
										SH2D2A	1.33341e-10	human_WGCNA_group2	86
										CHSY3	1.33341e-10	human_WGCNA_group2	87
										RHOC	1.33341e-10	human_WGCNA_group2	88
										PSMD13	1.33341e-10	human_WGCNA_group2	89
										CPSF3	1.33341e-10	human_WGCNA_group2	90
										PEG10	1.33341e-10	human_WGCNA_group2	91
										SPTBN4	1.33341e-10	human_WGCNA_group2	92
										COPG1	1.33341e-10	human_WGCNA_group2	93
										CLIC5	1.33341e-10	human_WGCNA_group2	94
										PLEKHA5	1.33341e-10	human_WGCNA_group2	95
										JAKMIP2	1.33341e-10	human_WGCNA_group2	96
										NTNG2	1.33341e-10	human_WGCNA_group2	97
										FLOT1	1.33341e-10	human_WGCNA_group2	98
										ATP2B4	1.33341e-10	human_WGCNA_group2	99
										SYTL2	1.33341e-10	human_WGCNA_group2	100
										SOCS2	1.33341e-10	human_WGCNA_group2	101
										SDHB	1.33341e-10	human_WGCNA_group2	102
										PRELID1	1.33341e-10	human_WGCNA_group2	103
										SEMA3G	1.33341e-10	human_WGCNA_group2	104
										CAPN2	1.33341e-10	human_WGCNA_group2	105
										PNP	1.33341e-10	human_WGCNA_group2	106
										PPP2R2B	1.33341e-10	human_WGCNA_group2	107
										APOBEC3F	1.33341e-10	human_WGCNA_group2	108
										TPM4	1.33341e-10	human_WGCNA_group2	109
										LANCL3	1.33341e-10	human_WGCNA_group2	110
										AHNAK	1.33341e-10	human_WGCNA_group2	111
										GLIPR1	1.33341e-10	human_WGCNA_group2	112
										HDHD1	1.33341e-10	human_WGCNA_group2	113
										SFXN3	1.33341e-10	human_WGCNA_group2	114
										ZBP1	1.33341e-10	human_WGCNA_group2	115
										GDE1	1.33341e-10	human_WGCNA_group2	116
										GCLM	1.33341e-10	human_WGCNA_group2	117
										MAMLD1	1.33341e-10	human_WGCNA_group2	118
										FRMPD3	1.33341e-10	human_WGCNA_group2	119
										FUCA1	1.33341e-10	human_WGCNA_group2	120
										DHRS9	1.33341e-10	human_WGCNA_group2	121
										SERPINB9	1.33341e-10	human_WGCNA_group2	122
										GPRC5B	1.33341e-10	human_WGCNA_group2	123
										OSGIN1	1.33341e-10	human_WGCNA_group2	124
										GPR56	1.33341e-10	human_WGCNA_group2	125
										LRRC16B	6.66706e-11	human_WGCNA_group2	126
										NAPRT	6.66706e-11	human_WGCNA_group2	127
										CALHM2	6.66706e-11	human_WGCNA_group2	128
										HPSE	6.66706e-11	human_WGCNA_group2	129
										MICAL2	6.66706e-11	human_WGCNA_group2	130
										SYT11	6.66706e-11	human_WGCNA_group2	131
										POLD4	6.66706e-11	human_WGCNA_group2	132
										MAP3K6	6.66706e-11	human_WGCNA_group2	133
										MCOLN2	6.66706e-11	human_WGCNA_group2	134
										BHLHE40	6.66706e-11	human_WGCNA_group2	135
										JAKMIP1	6.66706e-11	human_WGCNA_group2	136
										NRBP2	6.66706e-11	human_WGCNA_group2	137
										APOL1	6.66706e-11	human_WGCNA_group2	138
										LLGL2	6.66706e-11	human_WGCNA_group2	139
										MYRF	6.66706e-11	human_WGCNA_group2	140
										ATP1B3	6.66706e-11	human_WGCNA_group2	141
										CGREF1	6.66706e-11	human_WGCNA_group2	142
										TMEM106A	6.66706e-11	human_WGCNA_group2	143
										NUDT18	6.66706e-11	human_WGCNA_group2	144
										ARHGAP25	6.66706e-11	human_WGCNA_group2	145
										KCTD17	6.66706e-11	human_WGCNA_group2	146
										APOL2	6.66706e-11	human_WGCNA_group2	147
										SLCO3A1	6.66706e-11	human_WGCNA_group2	148
										GADD45B	6.66706e-11	human_WGCNA_group2	149
										PARP3	6.66706e-11	human_WGCNA_group2	150
										NTN4	6.66706e-11	human_WGCNA_group2	151
										GAB3	6.66706e-11	human_WGCNA_group2	152
										OSR2	6.66706e-11	human_WGCNA_group2	153
										NMUR1	6.66706e-11	human_WGCNA_group2	154
										DNAH7	6.66706e-11	human_WGCNA_group2	155
										WDR63	6.66706e-11	human_WGCNA_group2	156
										F2R	6.66706e-11	human_WGCNA_group2	157
										GABRA5	6.66706e-11	human_WGCNA_group2	158
										FRMD4B	6.66706e-11	human_WGCNA_group2	159
										SMIM3	6.66706e-11	human_WGCNA_group2	160
										KCNAB2	6.66706e-11	human_WGCNA_group2	161
										CLCF1	6.66706e-11	human_WGCNA_group2	162
										NPEPL1	6.66706e-11	human_WGCNA_group2	163
										GALNT3	6.66706e-11	human_WGCNA_group2	164
										CDYL2	6.66706e-11	human_WGCNA_group2	165
										ACOT11	6.66706e-11	human_WGCNA_group2	166
										CDH22	6.66706e-11	human_WGCNA_group2	167
										TSPAN2	6.66706e-11	human_WGCNA_group2	168
										TSPAN17	6.66706e-11	human_WGCNA_group2	169
										TCTA	6.66706e-11	human_WGCNA_group2	170
										SH3RF2	6.66706e-11	human_WGCNA_group2	171
										SQRDL	6.66706e-11	human_WGCNA_group2	172
										RGS9	6.66706e-11	human_WGCNA_group2	173
										RGS3	6.66706e-11	human_WGCNA_group2	174
										USP28	6.66706e-11	human_WGCNA_group2	175
										ACTN3	6.66706e-11	human_WGCNA_group2	176
										NAAA	6.66706e-11	human_WGCNA_group2	177
										CCDC149	6.66706e-11	human_WGCNA_group2	178
										PQLC3	6.66706e-11	human_WGCNA_group2	179
										AKR1C3	6.66706e-11	human_WGCNA_group2	180
										DDAH2	6.66706e-11	human_WGCNA_group2	181
										MYC	1	human_WGCNA_group3	1
										ESR1	0.786588	human_WGCNA_group3	2
										CCND1	0.778304	human_WGCNA_group3	3
										SIRT1	0.776331	human_WGCNA_group3	4
										FOXO1	0.754241	human_WGCNA_group3	5
										LEF1	0.499014	human_WGCNA_group3	6
										ZEB1	0.402367	human_WGCNA_group3	7
										IRS1	0.299803	human_WGCNA_group3	8
										AKT3	0.286391	human_WGCNA_group3	9
										IL7R	0.258777	human_WGCNA_group3	10
										IRF4	0.248521	human_WGCNA_group3	11
										CD28	0.173176	human_WGCNA_group3	12
										TCF3	0.162919	human_WGCNA_group3	13
										CCR7	0.161341	human_WGCNA_group3	14
										CDK2	0.126627	human_WGCNA_group3	15
										EBF1	0.115582	human_WGCNA_group3	16
										B7RP1	0.0978304	human_WGCNA_group3	17
										BTLA	0.095858	human_WGCNA_group3	18
										TCF4	0.0631164	human_WGCNA_group3	19
										BCL11B	0.0607495	human_WGCNA_group3	20
										TP53BP1	0.0571992	human_WGCNA_group3	21
										PECAM1	0.0556213	human_WGCNA_group3	22
										MET	0.0497041	human_WGCNA_group3	23
										ICOS	0.0497041	human_WGCNA_group3	24
										CD38	0.0493097	human_WGCNA_group3	25
										PDCD4	0.0481262	human_WGCNA_group3	26
										DNMT3A	0.0386588	human_WGCNA_group3	27
										DNMT3B	0.0311637	human_WGCNA_group3	28
										KAT2A	0.0299803	human_WGCNA_group3	29
										ITGA6	0.0295858	human_WGCNA_group3	30
										TP73	0.0291913	human_WGCNA_group3	31
										BUB3	0.0236686	human_WGCNA_group3	32
										CHD3	0.0213018	human_WGCNA_group3	33
										BMP2	0.0213018	human_WGCNA_group3	34
										S1PR1	0.0197239	human_WGCNA_group3	35
										MTA1	0.018146	human_WGCNA_group3	36
										SMAD1	0.0169625	human_WGCNA_group3	37
										CBX2	0.0161736	human_WGCNA_group3	38
										POU2AF1	0.0157791	human_WGCNA_group3	39
										NOG	0.0149901	human_WGCNA_group3	40
										KDM5B	0.0142012	human_WGCNA_group3	41
										ID3	0.0138067	human_WGCNA_group3	42
										PHGDH	0.0130178	human_WGCNA_group3	43
										TFAM	0.0122288	human_WGCNA_group3	44
										BLNK	0.0122288	human_WGCNA_group3	45
										BCL9	0.0122288	human_WGCNA_group3	46
										CDC45	0.0122288	human_WGCNA_group3	47
										ACVR2A	0.0118343	human_WGCNA_group3	48
										TRRAP	0.0118343	human_WGCNA_group3	49
										SCMH1	0.0114398	human_WGCNA_group3	50
										SATB1	0.0106509	human_WGCNA_group3	51
										SOX4	0.0102564	human_WGCNA_group3	52
										MTA3	0.0102564	human_WGCNA_group3	53
										BNIP3	0.00986193	human_WGCNA_group3	54
										MRTO4	0.00986193	human_WGCNA_group3	55
										CD7	0.00946746	human_WGCNA_group3	56
										RGMB	0.00946746	human_WGCNA_group3	57
										ACTN1	0.0086785	human_WGCNA_group3	58
										WDR43	0.00749507	human_WGCNA_group3	59
										JUP	0.00591716	human_WGCNA_group3	60
										RRS1	0.00591716	human_WGCNA_group3	61
										JARID2	0.00591716	human_WGCNA_group3	62
										SIRT4	0.00552268	human_WGCNA_group3	63
										BLK	0.00552268	human_WGCNA_group3	64
										MTHFD1L	0.00552268	human_WGCNA_group3	65
										PAICS	0.00552268	human_WGCNA_group3	66
										DIEXF	0.00512821	human_WGCNA_group3	67
										SORBS1	0.00512821	human_WGCNA_group3	68
										TNFRSF13C	0.00473373	human_WGCNA_group3	69
										AMT	0.00433925	human_WGCNA_group3	70
										CALD1	0.00394477	human_WGCNA_group3	71
										MTRR	0.00394477	human_WGCNA_group3	72
										MTR	0.00394477	human_WGCNA_group3	73
										LMO7	0.00394477	human_WGCNA_group3	74
										TTN	0.00394477	human_WGCNA_group3	75
										PKP2	0.00394477	human_WGCNA_group3	76
										RHOH	0.0035503	human_WGCNA_group3	77
										KCNH2	0.0035503	human_WGCNA_group3	78
										SSX2IP	0.0035503	human_WGCNA_group3	79
										GPHN	0.0035503	human_WGCNA_group3	80
										ING1	0.0035503	human_WGCNA_group3	81
										ARID1B	0.0035503	human_WGCNA_group3	82
										TRAF3	0.0035503	human_WGCNA_group3	83
										URB1	0.0035503	human_WGCNA_group3	84
										PTGER4	0.00315582	human_WGCNA_group3	85
										BCL11A	0.00315582	human_WGCNA_group3	86
										ST6GAL1	0.00315582	human_WGCNA_group3	87
										SP140	0.00315582	human_WGCNA_group3	88
										SCML2	0.00276134	human_WGCNA_group3	89
										TFAP4	0.00276134	human_WGCNA_group3	90
										CUL7	0.00276134	human_WGCNA_group3	91
										CMYA5	0.00276134	human_WGCNA_group3	92
										CASC5	0.00276134	human_WGCNA_group3	93
										EVPL	0.00276134	human_WGCNA_group3	94
										TIAM1	0.00276134	human_WGCNA_group3	95
										ORMDL3	0.00236686	human_WGCNA_group3	96
										MDN1	0.00236686	human_WGCNA_group3	97
										SYNGAP1	0.00236686	human_WGCNA_group3	98
										DBN1	0.00236686	human_WGCNA_group3	99
										AEN	0.00236686	human_WGCNA_group3	100
										FUBP1	0.00236686	human_WGCNA_group3	101
										BCL9L	0.00236686	human_WGCNA_group3	102
										ASNS	0.00236686	human_WGCNA_group3	103
										PFN2	0.00236686	human_WGCNA_group3	104
										PIWIL1	0.00236686	human_WGCNA_group3	105
										LIPE	0.00236686	human_WGCNA_group3	106
										TMIGD2	0.00236686	human_WGCNA_group3	107
										NUP210	0.00197239	human_WGCNA_group3	108
										WDR90	0.00197239	human_WGCNA_group3	109
										DOCK1	0.00197239	human_WGCNA_group3	110
										OAT	0.00197239	human_WGCNA_group3	111
										TES	0.00197239	human_WGCNA_group3	112
										GPC2	0.00197239	human_WGCNA_group3	113
										CCDC77	0.00197239	human_WGCNA_group3	114
										IGJ	0.00197239	human_WGCNA_group3	115
										ANAPC1	0.00197239	human_WGCNA_group3	116
										ALDH5A1	0.00197239	human_WGCNA_group3	117
										HS6ST1	0.00197239	human_WGCNA_group3	118
										TXLNA	0.00157791	human_WGCNA_group3	119
										PDS5A	0.00157791	human_WGCNA_group3	120
										MTMR8	0.00157791	human_WGCNA_group3	121
										C2CD2	0.00157791	human_WGCNA_group3	122
										MGAT4A	0.00157791	human_WGCNA_group3	123
										SIAE	0.00157791	human_WGCNA_group3	124
										SETD4	0.00157791	human_WGCNA_group3	125
										HTR3A	0.00157791	human_WGCNA_group3	126
										MRPS6	0.00157791	human_WGCNA_group3	127
										GLCE	0.00157791	human_WGCNA_group3	128
										TANC1	0.00157791	human_WGCNA_group3	129
										PRPF40B	0.00157791	human_WGCNA_group3	130
										ADAMTS6	0.00157791	human_WGCNA_group3	131
										NRIP1	0.00157791	human_WGCNA_group3	132
										FAM102A	0.00157791	human_WGCNA_group3	133
										OCA2	0.00157791	human_WGCNA_group3	134
										EDAR	0.00157791	human_WGCNA_group3	135
										LEMD3	0.00157791	human_WGCNA_group3	136
										FSTL1	0.00157791	human_WGCNA_group3	137
										PPAT	0.00157791	human_WGCNA_group3	138
										FCHSD2	0.00157791	human_WGCNA_group3	139
										MZB1	0.00157791	human_WGCNA_group3	140
										HIVEP2	0.00157791	human_WGCNA_group3	141
										MALT1	0.00157791	human_WGCNA_group3	142
										LEFTY1	0.00157791	human_WGCNA_group3	143
										ZNF512B	0.00157791	human_WGCNA_group3	144
										EEA1	0.00157791	human_WGCNA_group3	145
										AUTS2	0.00157791	human_WGCNA_group3	146
										CDCA7L	0.00157791	human_WGCNA_group3	147
										CNN3	0.00157791	human_WGCNA_group3	148
										CHD6	0.00157791	human_WGCNA_group3	149
										BCR	0.00157791	human_WGCNA_group3	150
										ENO2	0.00157791	human_WGCNA_group3	151
										KIAA1549	0.00157791	human_WGCNA_group3	152
										RASGRF2	0.00118343	human_WGCNA_group3	153
										NBEA	0.00118343	human_WGCNA_group3	154
										AMPD3	0.00118343	human_WGCNA_group3	155
										PDE9A	0.00118343	human_WGCNA_group3	156
										SFI1	0.00118343	human_WGCNA_group3	157
										KLHL3	0.00118343	human_WGCNA_group3	158
										CAMK2D	0.00118343	human_WGCNA_group3	159
										GDF11	0.00118343	human_WGCNA_group3	160
										KCNQ5	0.00118343	human_WGCNA_group3	161
										EXPH5	0.00118343	human_WGCNA_group3	162
										PRLR	0.00118343	human_WGCNA_group3	163
										ARFGEF2	0.00118343	human_WGCNA_group3	164
										STOX1	0.00118343	human_WGCNA_group3	165
										TMEM25	0.00118343	human_WGCNA_group3	166
										TRAF5	0.00118343	human_WGCNA_group3	167
										RBMX	0.00118343	human_WGCNA_group3	168
										LTBP3	0.00118343	human_WGCNA_group3	169
										SLC7A6	0.00118343	human_WGCNA_group3	170
										INADL	0.00118343	human_WGCNA_group3	171
										UST	0.00118343	human_WGCNA_group3	172
										ZNF362	0.00118343	human_WGCNA_group3	173
										CXXC5	0.00118343	human_WGCNA_group3	174
										ELK4	0.00118343	human_WGCNA_group3	175
										ZFYVE9	0.00118343	human_WGCNA_group3	176
										SPTBN1	0.00118343	human_WGCNA_group3	177
										SPDL1	0.00118343	human_WGCNA_group3	178
										NT5C	0.00118343	human_WGCNA_group3	179
										LDLRAP1	0.00118343	human_WGCNA_group3	180
										SRSF6	0.00118343	human_WGCNA_group3	181
										CCNJ	0.00118343	human_WGCNA_group3	182
										B4GALNT3	0.00118343	human_WGCNA_group3	183
										CDK18	0.00118343	human_WGCNA_group3	184
										SPEG	0.00118343	human_WGCNA_group3	185
										ARHGEF16	0.00118343	human_WGCNA_group3	186
										ELFN2	0.00118343	human_WGCNA_group3	187
										TSPYL2	0.00118343	human_WGCNA_group3	188
										SEMA4B	0.00118343	human_WGCNA_group3	189
										MGAT3	0.00118343	human_WGCNA_group3	190
										ADAMTS10	0.00118343	human_WGCNA_group3	191
										FMNL3	0.00118343	human_WGCNA_group3	192
										MKL2	0.00118343	human_WGCNA_group3	193
										FAIM3	0.000788955	human_WGCNA_group3	194
										CASD1	0.000788955	human_WGCNA_group3	195
										SESN1	0.000788955	human_WGCNA_group3	196
										ATP6V0E2	0.000788955	human_WGCNA_group3	197
										RRAGB	0.000788955	human_WGCNA_group3	198
										PDE7A	0.000788955	human_WGCNA_group3	199
										GAL3ST4	0.000788955	human_WGCNA_group3	200
										KLHL13	0.000788955	human_WGCNA_group3	201
										AKAP1	0.000788955	human_WGCNA_group3	202
										ZSCAN29	0.000788955	human_WGCNA_group3	203
										RFX7	0.000788955	human_WGCNA_group3	204
										NPR2	0.000788955	human_WGCNA_group3	205
										TBXA2R	0.000788955	human_WGCNA_group3	206
										ZBTB25	0.000788955	human_WGCNA_group3	207
										ARMCX4	0.000788955	human_WGCNA_group3	208
										ADAMTS17	0.000788955	human_WGCNA_group3	209
										KIAA1671	0.000788955	human_WGCNA_group3	210
										RPH3AL	0.000788955	human_WGCNA_group3	211
										SHISA8	0.000788955	human_WGCNA_group3	212
										ARHGEF4	0.000788955	human_WGCNA_group3	213
										GRPEL2	0.000788955	human_WGCNA_group3	214
										RCAN3	0.000788955	human_WGCNA_group3	215
										CAMK4	0.000788955	human_WGCNA_group3	216
										RIPK4	0.000788955	human_WGCNA_group3	217
										TMEM194A	0.000788955	human_WGCNA_group3	218
										DCBLD2	0.000788955	human_WGCNA_group3	219
										B3GALNT2	0.000788955	human_WGCNA_group3	220
										TCTN1	0.000788955	human_WGCNA_group3	221
										NREP	0.000788955	human_WGCNA_group3	222
										ZNF514	0.000788955	human_WGCNA_group3	223
										CSPG5	0.000788955	human_WGCNA_group3	224
										STX17	0.000788955	human_WGCNA_group3	225
										TRIM44	0.000788955	human_WGCNA_group3	226
										DNM3	0.000788955	human_WGCNA_group3	227
										ITM2C	0.000788955	human_WGCNA_group3	228
										ZBTB12	0.000788955	human_WGCNA_group3	229
										PAOX	0.000788955	human_WGCNA_group3	230
										RASAL1	0.000788955	human_WGCNA_group3	231
										MVB12B	0.000788955	human_WGCNA_group3	232
										CACNA1H	0.000788955	human_WGCNA_group3	233
										TRIO	0.000788955	human_WGCNA_group3	234
										MYZAP	0.000788955	human_WGCNA_group3	235
										TLK1	0.000788955	human_WGCNA_group3	236
										CD248	0.000788955	human_WGCNA_group3	237
										CLHC1	0.000788955	human_WGCNA_group3	238
										CNKSR1	0.000788955	human_WGCNA_group3	239
										ALDOC	0.000788955	human_WGCNA_group3	240
										PLXNB1	0.000788955	human_WGCNA_group3	241
										LRP5L	0.000788955	human_WGCNA_group3	242
										BHLHA15	0.000788955	human_WGCNA_group3	243
										PAG1	0.000788955	human_WGCNA_group3	244
										MYOM1	0.000788955	human_WGCNA_group3	245
										ZNF827	0.000788955	human_WGCNA_group3	246
										RPIA	0.000788955	human_WGCNA_group3	247
										RLTPR	0.000788955	human_WGCNA_group3	248
										PTCD3	0.000788955	human_WGCNA_group3	249
										METAP1	0.000788955	human_WGCNA_group3	250
										COL9A3	0.000788955	human_WGCNA_group3	251
										SUSD3	0.000788955	human_WGCNA_group3	252
										MCEE	0.000788955	human_WGCNA_group3	253
										CCDC14	0.000788955	human_WGCNA_group3	254
										IGFBP2	0.000788955	human_WGCNA_group3	255
										VPS13A	0.000788955	human_WGCNA_group3	256
										MEX3C	0.000788955	human_WGCNA_group3	257
										RIC3	0.000788955	human_WGCNA_group3	258
										CGNL1	0.000788955	human_WGCNA_group3	259
										GPER1	0.000788955	human_WGCNA_group3	260
										CDIP1	0.000788955	human_WGCNA_group3	261
										RHBDL3	0.000788955	human_WGCNA_group3	262
										PLEKHA6	0.000788955	human_WGCNA_group3	263
										TSPAN13	0.000788955	human_WGCNA_group3	264
										RARG	0.000788955	human_WGCNA_group3	265
										CDK5R1	0.000788955	human_WGCNA_group3	266
										CTC1	0.000788955	human_WGCNA_group3	267
										PAIP2B	0.000394477	human_WGCNA_group3	268
										SLC6A8	0.000394477	human_WGCNA_group3	269
										PRDM11	0.000394477	human_WGCNA_group3	270
										WNK3	0.000394477	human_WGCNA_group3	271
										KCTD1	0.000394477	human_WGCNA_group3	272
										FAM134B	0.000394477	human_WGCNA_group3	273
										RSAD1	0.000394477	human_WGCNA_group3	274
										SLC35F2	0.000394477	human_WGCNA_group3	275
										EVA1C	0.000394477	human_WGCNA_group3	276
										ZNF329	0.000394477	human_WGCNA_group3	277
										SLC7A8	0.000394477	human_WGCNA_group3	278
										PCNXL2	0.000394477	human_WGCNA_group3	279
										LPHN1	0.000394477	human_WGCNA_group3	280
										GPRASP1	0.000394477	human_WGCNA_group3	281
										GPR155	0.000394477	human_WGCNA_group3	282
										AMER1	0.000394477	human_WGCNA_group3	283
										NAA16	0.000394477	human_WGCNA_group3	284
										NAA25	0.000394477	human_WGCNA_group3	285
										ZNF45	0.000394477	human_WGCNA_group3	286
										ZNF711	0.000394477	human_WGCNA_group3	287
										SLC35G1	0.000394477	human_WGCNA_group3	288
										TMEM177	0.000394477	human_WGCNA_group3	289
										PIK3IP1	0.000394477	human_WGCNA_group3	290
										RFX8	0.000394477	human_WGCNA_group3	291
										TREML2	0.000394477	human_WGCNA_group3	292
										AMZ1	0.000394477	human_WGCNA_group3	293
										TMEM213	0.000394477	human_WGCNA_group3	294
										PCMTD2	0.000394477	human_WGCNA_group3	295
										DENND2D	0.000394477	human_WGCNA_group3	296
										GYLTL1B	0.000394477	human_WGCNA_group3	297
										PMEPA1	0.000394477	human_WGCNA_group3	298
										PRRT1	0.000394477	human_WGCNA_group3	299
										ADARB1	0.000394477	human_WGCNA_group3	300
										AIG1	0.000394477	human_WGCNA_group3	301
										SLC39A14	0.000394477	human_WGCNA_group3	302
										SLC30A7	0.000394477	human_WGCNA_group3	303
										PITPNM2	0.000394477	human_WGCNA_group3	304
										DGKA	0.000394477	human_WGCNA_group3	305
										RCN3	0.000394477	human_WGCNA_group3	306
										KIAA1467	0.000394477	human_WGCNA_group3	307
										SLC16A7	0.000394477	human_WGCNA_group3	308
										ARMCX1	0.000394477	human_WGCNA_group3	309
										CORIN	0.000394477	human_WGCNA_group3	310
										ANKRD35	0.000394477	human_WGCNA_group3	311
										GALNT6	0.000394477	human_WGCNA_group3	312
										CALY	0.000394477	human_WGCNA_group3	313
										IL6ST	0.000394477	human_WGCNA_group3	314
										IQCB1	0.000394477	human_WGCNA_group3	315
										FBXO34	0.000394477	human_WGCNA_group3	316
										TIE1	0.000394477	human_WGCNA_group3	317
										TAF4B	0.000394477	human_WGCNA_group3	318
										PLEKHG1	0.000394477	human_WGCNA_group3	319
										IRAK2	0.000394477	human_WGCNA_group3	320
										FAM60A	0.000394477	human_WGCNA_group3	321
										AMIGO1	0.000394477	human_WGCNA_group3	322
										SLC22A23	0.000394477	human_WGCNA_group3	323
										PLEKHB1	0.000394477	human_WGCNA_group3	324
										2023-09-06	0.000394477	human_WGCNA_group3	325
										GP5	0.000394477	human_WGCNA_group3	326
										AFF3	0.000394477	human_WGCNA_group3	327
										PDIA4	0.000394477	human_WGCNA_group3	328
										SLAIN1	0.000394477	human_WGCNA_group3	329
										TNFRSF25	0.000394477	human_WGCNA_group3	330
										SFMBT1	0.000394477	human_WGCNA_group3	331
										PIP5K1B	0.000394477	human_WGCNA_group3	332
										ZNF662	0.000394477	human_WGCNA_group3	333
										RASL11B	0.000394477	human_WGCNA_group3	334
										GKAP1	0.000394477	human_WGCNA_group3	335
										FSD1	0.000394477	human_WGCNA_group3	336
										TGIF2	0.000394477	human_WGCNA_group3	337
										PIAS2	0.000394477	human_WGCNA_group3	338
										SFRP5	0.000394477	human_WGCNA_group3	339
										PTPRM	0.000394477	human_WGCNA_group3	340
										AEBP1	0.000394477	human_WGCNA_group3	341
										CDON	0.000394477	human_WGCNA_group3	342
										TNK1	0.000394477	human_WGCNA_group3	343
										EPM2A	0.000394477	human_WGCNA_group3	344
										PSD	0.000394477	human_WGCNA_group3	345
										ZKSCAN7	0.000394477	human_WGCNA_group3	346
										TNPO2	0.000394477	human_WGCNA_group3	347
										USP6NL	0.000394477	human_WGCNA_group3	348
										ATF7IP2	0.000394477	human_WGCNA_group3	349
										SHF	0.000394477	human_WGCNA_group3	350
										CLDN12	0.000394477	human_WGCNA_group3	351
										ALG13	0.000394477	human_WGCNA_group3	352
										ZNF71	0.000394477	human_WGCNA_group3	353
										EPHX1	0.000394477	human_WGCNA_group3	354
										NDFIP2	0.000394477	human_WGCNA_group3	355
										SLC5A3	0.000394477	human_WGCNA_group3	356
										MAST4	0.000394477	human_WGCNA_group3	357
										ALDH8A1	0.000394477	human_WGCNA_group3	358
										PCP2	0.000394477	human_WGCNA_group3	359
										UBE2D2	0.000394477	human_WGCNA_group3	360
										LGALS12	0.000394477	human_WGCNA_group3	361
										GPLD1	0.000394477	human_WGCNA_group3	362
										TSPAN3	0.000394477	human_WGCNA_group3	363
										ANO9	0.000394477	human_WGCNA_group3	364
										C2CD4C	0.000394477	human_WGCNA_group3	365
										PVRIG	0.000394477	human_WGCNA_group3	366
										REPS1	0.000394477	human_WGCNA_group3	367
										AMMECR1	0.000394477	human_WGCNA_group3	368
										MAP3K4	0.000394477	human_WGCNA_group3	369
										ZCCHC14	0.000394477	human_WGCNA_group3	370
										2023-03-03	0.000394477	human_WGCNA_group3	371
										MYEF2	0.000394477	human_WGCNA_group3	372
										GOLPH3L	0.000394477	human_WGCNA_group3	373
										NDC1	0.000394477	human_WGCNA_group3	374
										PASK	0.000394477	human_WGCNA_group3	375
										CCDC114	0.000394477	human_WGCNA_group3	376
										ZNF551	0.000394477	human_WGCNA_group3	377
										HOOK1	0.000394477	human_WGCNA_group3	378
										MPP6	0.000394477	human_WGCNA_group3	379
										TTC24	0.000394477	human_WGCNA_group3	380
										SPOCK2	0.000394477	human_WGCNA_group3	381
										RCN1	0.000394477	human_WGCNA_group3	382
										ABO	0.000394477	human_WGCNA_group3	383
										CD79B	1	human_WGCNA_group6	1
										CD79A	0.999591	human_WGCNA_group6	2
										CD19	0.996729	human_WGCNA_group6	3
										CD22	0.993459	human_WGCNA_group6	4
										CD40	0.885527	human_WGCNA_group6	5
										PAX5	0.883483	human_WGCNA_group6	6
										CD72	0.345871	human_WGCNA_group6	7
										FCER2	0.343418	human_WGCNA_group6	8
										CXCR5	0.294358	human_WGCNA_group6	9
										FCRLA	0.0985282	human_WGCNA_group6	10
										BANK1	0.0126738	human_WGCNA_group6	11
										VAV2	0.00367948	human_WGCNA_group6	12
										ERBB2	0.00367948	human_WGCNA_group6	13
										ITPR1	0.00327065	human_WGCNA_group6	14
										FCRL2	0.00245298	human_WGCNA_group6	15
										GRIA1	0.00122649	human_WGCNA_group6	16
										SWAP70	0.00122649	human_WGCNA_group6	17
										FAM129C	0.000817661	human_WGCNA_group6	18
										STX1A	0.000817661	human_WGCNA_group6	19
										TCF12	0.000408831	human_WGCNA_group6	20
										ZNF318	0.000408831	human_WGCNA_group6	21
										HVCN1	0.000408831	human_WGCNA_group6	22
										KLHL14	0.000408831	human_WGCNA_group6	23
										GGA2	0.000408831	human_WGCNA_group6	24
										NOM1	0.000408831	human_WGCNA_group6	25
										GRM4	0.000408831	human_WGCNA_group6	26
										HPS5	0.000408831	human_WGCNA_group6	27
										MYO19	0.000408831	human_WGCNA_group6	28
										STARD9	0.000408831	human_WGCNA_group6	29
										PNOC	0.000408831	human_WGCNA_group6	30
										SAG	0.000408831	human_WGCNA_group6	31
										RHOBTB1	0.000408831	human_WGCNA_group6	32
										XKRX	0.000408831	human_WGCNA_group6	33
										BCL7A	0.000408831	human_WGCNA_group6	34
										ZDHHC21	0.000408831	human_WGCNA_group6	35
										PHF10	0.000408831	human_WGCNA_group6	36
										CBX5	0.000408831	human_WGCNA_group6	37
										CCNA2	0.000408831	human_WGCNA_group6	38
										CCT4	0.000408831	human_WGCNA_group6	39
										PPP2R2D	0.000408831	human_WGCNA_group6	40
										KDM4C	0.000408831	human_WGCNA_group6	41

## Sheet: aging-associated WGCNAmodule
Timecourse analysis of DEGs WGCNA
module	age
MEgrey60	0.427811
MEdarkgreen	-0.229575
MEtan	-0.401343
MEmediumpurple3	0.161307
MEfloralwhite	-0.252876
MEmagenta	0.323136
MElightcyan	0.623944
MEpaleturquoise	0.281798
MEred	-0.45552
MEyellow	0.210023
MEcyan	-0.187211
MEdarkorange2	-0.393926
MEpurple	-0.202699
MEsteelblue	-0.115285
MEblue	0.714242
MEpink	0.543218
MEgreen	0.470706
MEivory	-0.0605115
MEdarkorange	0.394555
MEdarkturquoise	0.267617
MElightyellow	0.142472
MEyellowgreen	-0.543017
MEdarkolivegreen	-0.477027
MEplum1	-0.40942
MEroyalblue	0.473435
MEdarkgrey	-0.310776
MEdarkred	0.0232489
MEorangered4	-0.280734
MElightsteelblue1	-0.383929
MEskyblue	0.0708261
MElightgreen	0.103273
MEgreenyellow	0.803589
MEskyblue3	0.463968
MElightcyan1	-0.204645
MEbrown	-0.477968
MEmidnightblue	-0.000512234
MEsienna3	-0.102807
MEblack	0.157529
MEorange	0.0181599
MEsalmon	-0.558484
MEturquoise	-0.834787
MEsaddlebrown	-0.107414
MEviolet	-0.355939
MEdarkmagenta	-0.347904
MEwhite	-0.171999
MEgrey	-0.19399

## Sheet: TEtranscripts_pattern
TEtranscripts Timecourse analysis of DEGs pattern1~6
TEs	Group	log2FoldChange	padj
AluY	pattern1	0.315355	0.000243495
L1_RS31	pattern1	0.936227	3.04066e-09
L1MB4	pattern1	0.988127	4.04096e-05
L1PA11	pattern1	0.318574	8.92998e-07
L1PBb	pattern1	1.45026	4.17945e-05
LTR106_Mam	pattern1	0.844658	4.71794e-05
LTR1A2	pattern1	0.615082	0.000782924
LTR25-int	pattern1	0.827113	2.00547e-13
LTR57	pattern1	1.05033	0.000289277
MacERV5b_LTR	pattern1	3.04882	1.27962e-24
MacERV5b-int	pattern1	2.34837	1.56989e-14
MacNERV5-int	pattern1	1.16023	3.0163e-09
MER34B-int	pattern1	1.09046	0.000594263
MER4B	pattern1	2.85428	1.82814e-08
MER4CL34	pattern1	0.80417	0.000219709
MER57F	pattern1	1.11643	0.000231611
MER61F	pattern1	1.20425	4.4526e-07
MLT2A2	pattern1	0.439926	0.000123431
THE1B	pattern1	0.263809	0.000263606
Charlie1a	pattern2	-0.480292	2.39093e-16
Charlie3	pattern2	-1.02569	1.46924e-09
HERVFH21-int	pattern2	-1.14467	2.0355e-08
HERVK-int	pattern2	-1.45925	1.02334e-23
HUERS-P3b-int	pattern2	-1.32612	7.38671e-19
L1M3de	pattern2	-1.02433	0.000238851
L1M4b	pattern2	-0.317889	0.000962203
L1MD1	pattern2	-0.207945	0.000397472
L1MEg2	pattern2	-0.911879	0.000235249
LTR10G	pattern2	-0.614144	1.27405e-05
LTR26	pattern2	-1.15417	1.34407e-05
LTR27C	pattern2	-0.414917	0.000551084
LTR45C	pattern2	-1.08455	0.000124185
LTR46-int	pattern2	-1.31151	0.000608574
LTR5	pattern2	-3.69851	4.84398e-11
LTR57-int	pattern2	-1.43168	3.13532e-07
LTR86A1	pattern2	-0.728103	5.19131e-05
MacERV1_LTR3a	pattern2	-2.40006	0.000756017
MamRep434	pattern2	-0.469565	0.000971813
MER110-int	pattern2	-1.08154	0.000309361
MER11B	pattern2	-1.27835	5.0651e-12
MER21-int	pattern2	-1.08464	3.13532e-07
MER4-int	pattern2	-1.16426	1.36991e-08
MER4A1_	pattern2	-0.624427	0.000407002
MER52-int	pattern2	-2.36725	1.28212e-13
MER52A	pattern2	-0.863378	1.28212e-13
MER57B1	pattern2	-0.529014	0.000695102
MER92A	pattern2	-1.88322	4.02497e-07
MLT1J1	pattern2	-0.643258	1.29868e-07
THE1D-int	pattern2	-0.497572	0.000243495
ERVL-int	pattern3	-0.955144	0.000243495
HERV3-int	pattern3	-0.254113	0.000274147
HERVE_a-int	pattern3	-0.495827	1.22451e-09
HERVK22-int	pattern3	-0.417267	1.14983e-05
HSAT5	pattern3	-2.34733	6.4848e-08
L1_RS25	pattern3	-0.502519	9.03154e-08
L1MD	pattern3	-0.331097	8.87967e-07
LTR41	pattern3	-0.841319	7.16334e-06
LTR49	pattern3	-0.393682	3.02664e-05
LTR53	pattern3	-0.403387	0.000166424
LTR59	pattern3	-1.22877	0.000756017
MacNERVK2-int	pattern3	-1.63894	3.88461e-10
MER52C	pattern3	-0.619819	9.36386e-06
MER83C	pattern3	-2.20956	3.46207e-08
PABL_B-int	pattern3	-1.02846	2.88469e-12
AluSx3	pattern4	0.330355	0.000339655
AluYRb1	pattern4	0.464925	4.06363e-05
LTR16E2	pattern4	0.413162	0.000885331
LTR17_Cerc	pattern4	0.420294	0.000467887
LTR19B	pattern4	2.64609	0.000492321
LTR33	pattern4	0.868821	6.99315e-09
LTR40b	pattern4	0.994417	0.000526627
LTR76	pattern4	1.41801	1.04864e-08
MacERV2_int-int	pattern4	1.54247	1.19359e-08
MacERV2_LTR2	pattern4	2.88144	1.88523e-11
MamRep38	pattern4	0.787228	2.15104e-05
MER11C	pattern4	0.747727	8.99248e-06
MER51E	pattern4	0.840153	0.000107741
MER61A	pattern4	0.936443	1.45006e-11
MER63A	pattern4	1.36803	1.55948e-10
MLT1F1	pattern4	1.10399	7.7951e-06
MLT1H1	pattern4	0.480098	7.57793e-05
MSTB1	pattern4	0.817437	9.62779e-05
MER31B	pattern5	-0.927368	3.0163e-09
PRIMA41-int	pattern5	-0.118227	0.000407002
L1MA9	pattern6	-0.143403	0.00012138
L1P4e	pattern6	-0.999611	1.80555e-06
MacERV4_LTR2	pattern6	-0.578126	0.000635411
MacERVK1-int	pattern6	-0.703707	2.82885e-08
PRIMA4-int	pattern6	-0.382263	0.000462726
LTR10E	pattern7	0.793404	0.000735147
LTR46	pattern7	0.994475	0.00030604
LTR65	pattern7	0.361385	0.00066345
MamRep4096	pattern7	0.217435	0.000379523
